# Supplementary material for: Discovering genetic interactions bridging pathways in genome-wide association studies
Source: Nat Commun. 2019 Sep 19;10:4274. doi: 10.1038/s41467-019-12131-7 (PMC6753138; doi:10.1038/s41467-019-12131-7)
Supplement: Supplementary file 5 — Supplementary Data 1 [file 41467_2019_12131_MOESM5_ESM.xlsx]

## Sheet: Sheet1
Information about the 13 genome-wide association studies (GWAS) data sets used in this study.
NO	Disease	Study	dbGaP Study No.	Platform	Race	Before data processing		After data processing
						Number of Cases/Controls	Number of SNPs	Number of Cases/Controls	Number of SNP
1	Parkinson’s Disease	PD-NIA	phs000089.v3.p2	Illumina HumanHap550v3.0	European	667/538	561466	519/519	14086
		PD-NGRC	phs000196.v3.p1	Illumina HumanOmni1_Quad_v1-0_B	European	2000/1986	1012895	1947/1947	14086
2	Schizophrenia	SZ-GAIN	phs000021.v3.p2	Affymetrix 6.0	European	1152/1369	845814	1146/1146	14050
		SZ-CATIE	--	Affymetrix 500k "A" and Perlegen's custom 164K chip	European	410/400	495172	385/385	14050
3	Breast Cancer	BC-CGEMS-EUR	phs000147.v3.p1	Illumina HumanHap550v1.1	European	1145/1142	546646	1122/1122	15873
		BC-MCS-JPN	phs000517.v3.p1	Illumina_Human_1M	Japanese	885/822	1288157	692/692	15873
		BC-MCS-LTN	phs000517.v3.p1	Illumina_Human_1M	Latino	520/544	1288157	141/141	15873
4	Hypertension	HT-eMERGE	phs000297.v1.p1	Human660W-Quad_v1_A	European	1310/1931	561490	1225/1225	18305
		HT-WTCCC	EGAD00000000006	Affymetrix 500K	European	2001/3004	500568	1963/1963	15095
5	Prostate Cancer	ProC-CGEMS	phs000207.v1.p1	Illumina HumanHap300v1.1	European	1152/1148	317503	1060/1060	16213
		ProC-BPC3	phs000812.v1.p1	Illumina HumanHap550v3.0; Illumina HumanHap 660	European	2782/4458	583132	2737/2737	14988
6	Pancreatic Cancer	PanC-PanScan	phs000206.v5.p3	Illumina HumanHap550v3.0	European	1924/2042	558542	1748/1748	18294
7	Type 2 Diabetes	T2D-WTCCC	EGAD00000000009	Affymetrix 500K	European	1999/3004	500568	1927/1927	15111
