# Supplementary material for: Discovering genetic interactions bridging pathways in genome-wide association studies
Source: Nat Commun. 2019 Sep 19;10:4274. doi: 10.1038/s41467-019-12131-7 (PMC6753138; doi:10.1038/s41467-019-12131-7)
Supplement: Supplementary file 6 — Supplementary Data 2 [file 41467_2019_12131_MOESM6_ESM.xlsx]

## Sheet: Sheet1
List of 833 gene sets from KEGG, BioCarta and Reactome.
NO	Pathway Names	Size	Pathway Genes
1	KEGG_GLYCOLYSIS_GLUCONEOGENESIS	62	ACSS1,ACSS2,ADH1A,ADH1B,ADH1C,ADH4,ADH5,ADH6,ADH7,AKR1A1,ALDH1A3,ALDH1B1,ALDH2,ALDH3A1,ALDH3A2,ALDH3B1,ALDH3B2,ALDH7A1,ALDH9A1,ALDOA,ALDOB,ALDOC,BPGM,DLAT,DLD,ENO1,ENO2,ENO3,FBP1,FBP2,G6PC,G6PC2,GALM,GAPDH,GCK,GPI,HK1,HK2,HK3,LDHA,LDHAL6A,LDHAL6B,LDHB,LDHC,PCK1,PCK2,PDHA1,PDHA2,PDHB,PFKL,PFKM,PFKP,PGAM1,PGAM2,PGAM4,PGK1,PGK2,PGM1,PGM2,PKLR,PKM2,TPI1
2	KEGG_CITRATE_CYCLE_TCA_CYCLE	32	ACLY,ACO1,ACO2,CS,DLAT,DLD,DLST,FH,IDH1,IDH2,IDH3A,IDH3B,IDH3G,LOC283398,LOC642502,MDH1,MDH2,OGDH,OGDHL,PC,PCK1,PCK2,PDHA1,PDHA2,PDHB,SDHA,SDHB,SDHC,SDHD,SUCLA2,SUCLG1,SUCLG2
3	KEGG_PENTOSE_PHOSPHATE_PATHWAY	27	ALDOA,ALDOB,ALDOC,DERA,FBP1,FBP2,G6PD,GPI,H6PD,LOC729020,PFKL,PFKM,PFKP,PGD,PGLS,PGM1,PGM2,PRPS1,PRPS1L1,PRPS2,RBKS,RPE,RPIA,TALDO1,TKT,TKTL1,TKTL2
4	KEGG_PENTOSE_AND_GLUCURONATE_INTERCONVERSIONS	28	AKR1B1,CRYL1,DCXR,DHDH,GUSB,LOC729020,RPE,UGDH,UGP2,UGT1A1,UGT1A10,UGT1A3,UGT1A4,UGT1A5,UGT1A6,UGT1A7,UGT1A8,UGT1A9,UGT2A1,UGT2A3,UGT2B10,UGT2B11,UGT2B15,UGT2B17,UGT2B28,UGT2B4,UGT2B7,XYLB
5	KEGG_FRUCTOSE_AND_MANNOSE_METABOLISM	34	AKR1B1,AKR1B10,ALDOA,ALDOB,ALDOC,FBP1,FBP2,FPGT,FUK,GMDS,GMPPA,GMPPB,HK1,HK2,HK3,KHK,MPI,MTMR1,MTMR2,MTMR6,MTMR7,PFKFB1,PFKFB2,PFKFB3,PFKFB4,PFKL,PFKM,PFKP,PHPT1,PMM1,PMM2,SORD,TPI1,TSTA3
6	KEGG_GALACTOSE_METABOLISM	26	AKR1B1,B4GALT1,B4GALT2,G6PC,G6PC2,GAA,GALE,GALK1,GALK2,GALT,GANC,GCK,GLA,GLB1,HK1,HK2,HK3,LALBA,LCT,MGAM,PFKL,PFKM,PFKP,PGM1,PGM2,UGP2
7	KEGG_ASCORBATE_AND_ALDARATE_METABOLISM	25	ALDH1B1,ALDH2,ALDH3A2,ALDH7A1,ALDH9A1,MIOX,UGDH,UGT1A1,UGT1A10,UGT1A3,UGT1A4,UGT1A5,UGT1A6,UGT1A7,UGT1A8,UGT1A9,UGT2A1,UGT2A3,UGT2B10,UGT2B11,UGT2B15,UGT2B17,UGT2B28,UGT2B4,UGT2B7
8	KEGG_FATTY_ACID_METABOLISM	42	ACAA1,ACAA2,ACADL,ACADM,ACADS,ACADSB,ACADVL,ACAT1,ACAT2,ACOX1,ACOX3,ACSL1,ACSL3,ACSL4,ACSL5,ACSL6,ADH1A,ADH1B,ADH1C,ADH4,ADH5,ADH6,ADH7,ALDH1B1,ALDH2,ALDH3A2,ALDH7A1,ALDH9A1,CPT1A,CPT1B,CPT1C,CPT2,CYP4A11,CYP4A22,DCI,ECHS1,EHHADH,GCDH,HADH,HADHA,HADHB,PECI
9	KEGG_STEROID_BIOSYNTHESIS	17	CEL,CYP27B1,CYP51A1,DHCR24,DHCR7,EBP,FDFT1,HSD17B7,LIPA,LSS,NSDHL,SC4MOL,SC5DL,SOAT1,SOAT2,SQLE,TM7SF2
10	KEGG_PRIMARY_BILE_ACID_BIOSYNTHESIS	16	ACOX2,AKR1C4,AKR1D1,AMACR,BAAT,CH25H,CYP27A1,CYP39A1,CYP46A1,CYP7A1,CYP7B1,CYP8B1,HSD17B4,HSD3B7,SCP2,SLC27A5
11	KEGG_STEROID_HORMONE_BIOSYNTHESIS	55	AKR1C1,AKR1C2,AKR1C3,AKR1C4,AKR1D1,COMT,CYP11A1,CYP11B1,CYP11B2,CYP17A1,CYP19A1,CYP1A1,CYP1B1,CYP21A2,CYP3A4,CYP3A43,CYP3A5,CYP3A7,CYP7A1,CYP7B1,HSD11B1,HSD11B2,HSD17B1,HSD17B12,HSD17B2,HSD17B3,HSD17B6,HSD17B7,HSD17B8,HSD3B1,HSD3B2,SRD5A1,SRD5A2,SRD5A3,STS,SULT1E1,SULT2B1,UGT1A1,UGT1A10,UGT1A3,UGT1A4,UGT1A5,UGT1A6,UGT1A7,UGT1A8,UGT1A9,UGT2A1,UGT2A3,UGT2B10,UGT2B11,UGT2B15,UGT2B17,UGT2B28,UGT2B4,U…
12	KEGG_OXIDATIVE_PHOSPHORYLATION	135	ATP12A,ATP4A,ATP4B,ATP5A1,ATP5B,ATP5C1,ATP5D,ATP5E,ATP5F1,ATP5G1,ATP5G2,ATP5G3,ATP5H,ATP5I,ATP5J,ATP5J2,ATP5L,ATP5O,ATP6,ATP6AP1,ATP6V0A1,ATP6V0A2,ATP6V0A4,ATP6V0B,ATP6V0C,ATP6V0D1,ATP6V0D2,ATP6V0E1,ATP6V0E2,ATP6V1A,ATP6V1B1,ATP6V1B2,ATP6V1C1,ATP6V1C2,ATP6V1D,ATP6V1E1,ATP6V1E2,ATP6V1F,ATP6V1G1,ATP6V1G2,ATP6V1G3,ATP6V1H,ATP8,COX1,COX10,COX11,COX15,COX17,COX2,COX3,COX4I1,COX4I2,COX5A,COX5B,COX6A1,C…
13	KEGG_PURINE_METABOLISM	159	ADA,ADCY1,ADCY10,ADCY2,ADCY3,ADCY4,ADCY5,ADCY6,ADCY7,ADCY8,ADCY9,ADK,ADSL,ADSS,ADSSL1,AK1,AK2,AK3L1,AK5,AK7,ALLC,AMPD1,AMPD2,AMPD3,APRT,ATIC,C17ORF48,CANT1,DCK,DGUOK,ENPP1,ENPP3,ENTPD1,ENTPD2,ENTPD3,ENTPD4,ENTPD5,ENTPD6,ENTPD8,FHIT,GART,GDA,GMPR,GMPR2,GMPS,GUCY1A2,GUCY1A3,GUCY1B3,GUCY2C,GUCY2D,GUCY2F,GUK1,HPRT1,IMPDH1,IMPDH2,ITPA,NME1,NME1-NME2,NME2,NME3,NME4,NME5,NME6,NME7,NPR1,NPR2,NT5C,NT5C1A,…
14	KEGG_PYRIMIDINE_METABOLISM	98	AK3,CAD,CANT1,CDA,CMPK1,CMPK2,CTPS,CTPS2,DCK,DCTD,DHODH,DPYD,DPYS,DTYMK,DUT,ENTPD1,ENTPD3,ENTPD4,ENTPD5,ENTPD6,ENTPD8,ITPA,NME1,NME1-NME2,NME2,NME3,NME4,NME5,NME6,NME7,NT5C,NT5C1A,NT5C1B,NT5C2,NT5C3,NT5E,NT5M,NUDT2,PNP,PNPT1,POLA1,POLA2,POLD1,POLD2,POLD3,POLD4,POLE,POLE2,POLE3,POLE4,POLR1A,POLR1B,POLR1C,POLR1D,POLR1E,POLR2A,POLR2B,POLR2C,POLR2D,POLR2E,POLR2F,POLR2G,POLR2H,POLR2I,POLR2J,POLR2J2,PO…
15	KEGG_ALANINE_ASPARTATE_AND_GLUTAMATE_METABOLISM	32	ABAT,ACY3,ADSL,ADSS,ADSSL1,AGXT,AGXT2,ALDH4A1,ALDH5A1,ASL,ASNS,ASPA,ASS1,CAD,CPS1,DDO,GAD1,GAD2,GFPT1,GFPT2,GLS,GLS2,GLUD1,GLUD2,GLUL,GOT1,GOT2,GPT,GPT2,IL4I1,NIT2,PPAT
16	KEGG_GLYCINE_SERINE_AND_THREONINE_METABOLISM	31	AGXT,AGXT2,ALAS1,ALAS2,AMT,AOC2,AOC3,BHMT,CBS,CHDH,CTH,DAO,DLD,DMGDH,GAMT,GATM,GCAT,GLDC,GLYCTK,GNMT,MAOA,MAOB,PHGDH,PIPOX,PSAT1,PSPH,SARDH,SDS,SHMT1,SHMT2,SRR
17	KEGG_CYSTEINE_AND_METHIONINE_METABOLISM	34	ADI1,AHCY,AHCYL1,AHCYL2,AMD1,APIP,BHMT,CBS,CDO1,CTH,DNMT1,DNMT3A,DNMT3B,DNMT3L,ENOPH1,GOT1,GOT2,IL4I1,LDHA,LDHAL6A,LDHAL6B,LDHB,LDHC,MAT1A,MAT2A,MAT2B,MPST,MTAP,MTR,SDS,SMS,SRM,TAT,TRDMT1
18	KEGG_VALINE_LEUCINE_AND_ISOLEUCINE_DEGRADATION	44	ABAT,ACAA1,ACAA2,ACAD8,ACADM,ACADS,ACADSB,ACAT1,ACAT2,ALDH1B1,ALDH2,ALDH3A2,ALDH6A1,ALDH7A1,ALDH9A1,AOX1,AUH,BCAT1,BCAT2,BCKDHA,BCKDHB,DBT,DLD,ECHS1,EHHADH,HADH,HADHA,HADHB,HIBADH,HIBCH,HMGCL,HMGCS1,HMGCS2,HSD17B10,IL4I1,IVD,MCCC1,MCCC2,MCEE,MUT,OXCT1,OXCT2,PCCA,PCCB
19	KEGG_VALINE_LEUCINE_AND_ISOLEUCINE_BIOSYNTHESIS	11	BCAT1,BCAT2,IARS,IARS2,LARS,LARS2,PDHA1,PDHA2,PDHB,VARS,VARS2
20	KEGG_LYSINE_DEGRADATION	44	AADAT,AASDH,AASDHPPT,AASS,ACAT1,ACAT2,ALDH1B1,ALDH2,ALDH3A2,ALDH7A1,ALDH9A1,ASH1L,BBOX1,DLST,DOT1L,ECHS1,EHHADH,EHMT1,EHMT2,GCDH,HADH,HADHA,NSD1,OGDH,OGDHL,PIPOX,PLOD1,PLOD2,PLOD3,SETD1A,SETD1B,SETD2,SETD7,SETD8,SETDB1,SETDB2,SETMAR,SUV39H1,SUV39H2,SUV420H1,SUV420H2,TMLHE,WHSC1,WHSC1L1
21	KEGG_ARGININE_AND_PROLINE_METABOLISM	54	ABP1,ACY1,ADC,AGMAT,ALDH18A1,ALDH1B1,ALDH2,ALDH3A2,ALDH4A1,ALDH7A1,ALDH9A1,AMD1,ARG1,ARG2,ASL,ASS1,CKB,CKM,CKMT1A,CKMT1B,CKMT2,CPS1,DAO,GAMT,GATM,GLS,GLS2,GLUD1,GLUD2,GLUL,GOT1,GOT2,LAP3,MAOA,MAOB,NAGS,NOS1,NOS2,NOS3,OAT,ODC1,OTC,P4HA1,P4HA2,P4HA3,PRODH,PRODH2,PYCR1,PYCR2,PYCRL,SAT1,SAT2,SMS,SRM
22	KEGG_HISTIDINE_METABOLISM	29	ABP1,ACY3,ALDH1A3,ALDH1B1,ALDH2,ALDH3A1,ALDH3A2,ALDH3B1,ALDH3B2,ALDH7A1,ALDH9A1,AMDHD1,ASPA,CNDP1,DDC,FTCD,HAL,HDC,HEMK1,HNMT,LCMT1,LCMT2,MAOA,MAOB,METTL2B,METTL6,TRMT11,UROC1,WBSCR22
23	KEGG_TYROSINE_METABOLISM	42	ADH1A,ADH1B,ADH1C,ADH4,ADH5,ADH6,ADH7,ALDH1A3,ALDH3A1,ALDH3B1,ALDH3B2,AOC2,AOC3,AOX1,COMT,DBH,DCT,DDC,FAH,GOT1,GOT2,GSTZ1,HEMK1,HGD,HPD,IL4I1,LCMT1,LCMT2,MAOA,MAOB,METTL2B,METTL6,MIF,NAT6,PNMT,TAT,TH,TPO,TRMT11,TYR,TYRP1,WBSCR22
24	KEGG_PHENYLALANINE_METABOLISM	18	ALDH1A3,ALDH3A1,ALDH3B1,ALDH3B2,AOC2,AOC3,DDC,GOT1,GOT2,HPD,IL4I1,MAOA,MAOB,MIF,NAT6,PAH,PRDX6,TAT
25	KEGG_TRYPTOPHAN_METABOLISM	40	AADAT,AANAT,ABP1,ACAT1,ACAT2,ACMSD,AFMID,ALDH1B1,ALDH2,ALDH3A2,ALDH7A1,ALDH9A1,AOX1,ASMT,CAT,CYP1A1,CYP1A2,CYP1B1,DDC,ECHS1,EHHADH,GCDH,HAAO,HADH,HADHA,IDO1,IDO2,IL4I1,INMT,KMO,KYNU,MAOA,MAOB,OGDH,OGDHL,TDO2,TPH1,TPH2,WARS,WARS2
26	KEGG_BETA_ALANINE_METABOLISM	22	ABAT,ACADM,ALDH1B1,ALDH2,ALDH3A2,ALDH7A1,ALDH9A1,AOC2,AOC3,CNDP1,DPYD,DPYS,ECHS1,EHHADH,GAD1,GAD2,HADHA,HIBCH,MLYCD,SMS,SRM,UPB1
27	KEGG_TAURINE_AND_HYPOTAURINE_METABOLISM	10	ADO,BAAT,CDO1,CSAD,GAD1,GAD2,GGT1,GGT5,GGT6,GGT7
28	KEGG_SELENOAMINO_ACID_METABOLISM	26	AHCY,AHCYL1,AHCYL2,CBS,CTH,GGT1,GGT5,GGT6,GGT7,HEMK1,LCMT1,LCMT2,MARS,MARS2,MAT1A,MAT2A,MAT2B,METTL2B,METTL6,PAPSS1,PAPSS2,SCLY,SEPHS1,SEPHS2,TRMT11,WBSCR22
29	KEGG_GLUTATHIONE_METABOLISM	50	ANPEP,G6PD,GCLC,GCLM,GGCT,GGT1,GGT5,GGT6,GGT7,GPX1,GPX2,GPX3,GPX4,GPX5,GPX6,GPX7,GSR,GSS,GSTA1,GSTA2,GSTA3,GSTA4,GSTA5,GSTK1,GSTM1,GSTM2,GSTM3,GSTM4,GSTM5,GSTO1,GSTO2,GSTP1,GSTT1,GSTT2,GSTZ1,IDH1,IDH2,LAP3,MGST1,MGST2,MGST3,ODC1,OPLAH,PGD,RRM1,RRM2,RRM2B,SMS,SRM,TXNDC12
30	KEGG_STARCH_AND_SUCROSE_METABOLISM	52	AGL,AMY1A,AMY1B,AMY1C,AMY2A,AMY2B,ENPP1,ENPP3,G6PC,G6PC2,GAA,GANC,GBA3,GBE1,GCK,GPI,GUSB,GYS1,GYS2,HK1,HK2,HK3,MGAM,PGM1,PGM2,PGM2L1,PYGB,PYGL,PYGM,SI,TREH,UGDH,UGP2,UGT1A1,UGT1A10,UGT1A3,UGT1A4,UGT1A5,UGT1A6,UGT1A7,UGT1A8,UGT1A9,UGT2A1,UGT2A3,UGT2B10,UGT2B11,UGT2B15,UGT2B17,UGT2B28,UGT2B4,UGT2B7,UXS1
31	KEGG_N_GLYCAN_BIOSYNTHESIS	46	ALG1,ALG10,ALG10B,ALG11,ALG12,ALG13,ALG14,ALG2,ALG3,ALG5,ALG6,ALG8,ALG9,B4GALT1,B4GALT2,B4GALT3,DAD1,DDOST,DOLPP1,DPAGT1,DPM1,DPM2,DPM3,FUT8,GANAB,MAN1A1,MAN1A2,MAN1B1,MAN1C1,MAN2A1,MAN2A2,MGAT1,MGAT2,MGAT3,MGAT4A,MGAT4B,MGAT5,MGAT5B,MOGS,RFT1,RPN1,RPN2,ST6GAL1,STT3A,STT3B,TUSC3
32	KEGG_OTHER_GLYCAN_DEGRADATION	16	AGA,ENGASE,FUCA1,FUCA2,GBA,GLB1,HEXA,HEXB,MAN2B1,MAN2B2,MAN2C1,MANBA,NEU1,NEU2,NEU3,NEU4
33	KEGG_O_GLYCAN_BIOSYNTHESIS	30	B3GNT6,B4GALT5,C1GALT1,C1GALT1C1,GALNT1,GALNT10,GALNT11,GALNT12,GALNT13,GALNT14,GALNT2,GALNT3,GALNT4,GALNT5,GALNT6,GALNT7,GALNT8,GALNT9,GALNTL1,GALNTL2,GALNTL4,GALNTL5,GALNTL6,GCNT1,GCNT3,GCNT4,ST3GAL1,ST3GAL2,ST6GALNAC1,WBSCR17
34	KEGG_AMINO_SUGAR_AND_NUCLEOTIDE_SUGAR_METABOLISM	44	AMDHD2,CHIA,CHIT1,CMAS,CYB5R1,CYB5R3,FPGT,FUK,GALE,GALK1,GALK2,GALT,GCK,GFPT1,GFPT2,GMDS,GMPPA,GMPPB,GNE,GNPDA1,GNPDA2,GNPNAT1,GPI,HEXA,HEXB,HK1,HK2,HK3,MPI,NAGK,NANP,NANS,NPL,PGM1,PGM2,PGM3,PMM1,PMM2,RENBP,TSTA3,UAP1,UGDH,UGP2,UXS1
35	KEGG_GLYCOSAMINOGLYCAN_DEGRADATION	21	ARSB,GALNS,GLB1,GNS,GUSB,HEXA,HEXB,HGSNAT,HPSE,HPSE2,HS3ST3A1,HS3ST3B1,HYAL1,HYAL2,HYAL3,HYAL4,IDS,IDUA,NAGLU,SGSH,SPAM1
36	KEGG_GLYCOSAMINOGLYCAN_BIOSYNTHESIS_CHONDROITIN_SULFATE	22	B3GALT6,B3GAT1,B3GAT2,B3GAT3,B4GALT7,CHPF,CHPF2,CHST11,CHST12,CHST13,CHST14,CHST15,CHST3,CHST7,CHSY1,CHSY3,CSGALNACT1,CSGALNACT2,DSE,UST,XYLT1,XYLT2
37	KEGG_GLYCOSAMINOGLYCAN_BIOSYNTHESIS_KERATAN_SULFATE	15	B3GNT1,B3GNT2,B3GNT7,B4GALT1,B4GALT2,B4GALT3,B4GALT4,CHST1,CHST2,CHST4,CHST6,FUT8,ST3GAL1,ST3GAL2,ST3GAL3
38	KEGG_GLYCOSAMINOGLYCAN_BIOSYNTHESIS_HEPARAN_SULFATE	26	B3GALT6,B3GAT1,B3GAT2,B3GAT3,B4GALT7,EXT1,EXT2,EXTL1,EXTL2,EXTL3,GLCE,HS2ST1,HS3ST1,HS3ST2,HS3ST3A1,HS3ST3B1,HS3ST5,HS6ST1,HS6ST2,HS6ST3,NDST1,NDST2,NDST3,NDST4,XYLT1,XYLT2
39	KEGG_GLYCEROLIPID_METABOLISM	49	AGK,AGPAT1,AGPAT2,AGPAT3,AGPAT4,AGPAT6,AGPAT9,AKR1A1,AKR1B1,ALDH1B1,ALDH2,ALDH3A2,ALDH7A1,ALDH9A1,AWAT2,CEL,DAK,DGAT1,DGAT2,DGKA,DGKB,DGKD,DGKE,DGKG,DGKH,DGKI,DGKQ,DGKZ,GK,GK2,GLA,GLYCTK,GPAM,GPAT2,LCLAT1,LIPC,LIPF,LIPG,LPL,MBOAT1,MBOAT2,MGLL,PNLIP,PNLIPRP1,PNLIPRP2,PNPLA3,PPAP2A,PPAP2B,PPAP2C
40	KEGG_INOSITOL_PHOSPHATE_METABOLISM	54	ALDH6A1,CDIPT,IMPA1,IMPA2,INPP1,INPP4A,INPP4B,INPP5A,INPP5B,INPP5E,INPP5J,INPP5K,INPPL1,IPMK,IPPK,ISYNA1,ITPK1,ITPKA,ITPKB,MINPP1,MIOX,OCRL,PI4KA,PI4KB,PIK3C2A,PIK3C2B,PIK3C2G,PIK3C3,PIK3CA,PIK3CB,PIK3CD,PIK3CG,PIKFYVE,PIP4K2A,PIP4K2B,PIP4K2C,PIP5K1A,PIP5K1B,PIP5K1C,PLCB1,PLCB2,PLCB3,PLCB4,PLCD1,PLCD3,PLCD4,PLCE1,PLCG1,PLCG2,PLCZ1,PTEN,SYNJ1,SYNJ2,TPI1
41	KEGG_GLYCOSYLPHOSPHATIDYLINOSITOL_GPI_ANCHOR_BIOSYNTHESIS	25	DPM2,GPAA1,GPLD1,PGAP1,PIGA,PIGB,PIGC,PIGF,PIGG,PIGH,PIGK,PIGL,PIGM,PIGN,PIGO,PIGP,PIGQ,PIGS,PIGT,PIGU,PIGV,PIGW,PIGX,PIGY,PIGZ
42	KEGG_GLYCEROPHOSPHOLIPID_METABOLISM	77	ACHE,AGPAT1,AGPAT2,AGPAT3,AGPAT4,AGPAT6,AGPAT9,C17ORF48,CDIPT,CDS1,CDS2,CHAT,CHKA,CHKB,CHPT1,CRLS1,DGKA,DGKB,DGKD,DGKE,DGKG,DGKH,DGKI,DGKQ,DGKZ,ETNK1,ETNK2,GNPAT,GPAM,GPAT2,GPD1,GPD1L,GPD2,JMJD7-PLA2G4B,LCAT,LCLAT1,LPCAT1,LPCAT2,LPCAT3,LPCAT4,LPGAT1,LYPLA1,LYPLA2,MBOAT1,MBOAT2,MBOAT7,PCYT1A,PCYT1B,PCYT2,PEMT,PGS1,PHOSPHO1,PISD,PLA2G10,PLA2G12A,PLA2G12B,PLA2G15,PLA2G1B,PLA2G2A,PLA2G2C,PLA2G2D,PLA2…
43	KEGG_ETHER_LIPID_METABOLISM	33	AGPS,CHPT1,ENPP2,ENPP6,JMJD7-PLA2G4B,LPCAT1,LPCAT2,LPCAT4,PAFAH1B1,PAFAH1B2,PAFAH1B3,PAFAH2,PLA2G10,PLA2G12A,PLA2G12B,PLA2G1B,PLA2G2A,PLA2G2C,PLA2G2D,PLA2G2E,PLA2G2F,PLA2G3,PLA2G4A,PLA2G4B,PLA2G4E,PLA2G5,PLA2G6,PLA2G7,PLD1,PLD2,PPAP2A,PPAP2B,PPAP2C
44	KEGG_ARACHIDONIC_ACID_METABOLISM	58	AKR1C3,ALOX12,ALOX12B,ALOX15,ALOX15B,ALOX5,CBR1,CBR3,CYP2B6,CYP2C18,CYP2C19,CYP2C8,CYP2C9,CYP2E1,CYP2J2,CYP2U1,CYP4A11,CYP4A22,CYP4F2,CYP4F3,EPHX2,GGT1,GGT5,GGT6,GGT7,GPX1,GPX2,GPX3,GPX4,GPX5,GPX6,GPX7,HPGDS,JMJD7-PLA2G4B,LTA4H,LTC4S,PLA2G10,PLA2G12A,PLA2G12B,PLA2G1B,PLA2G2A,PLA2G2C,PLA2G2D,PLA2G2E,PLA2G2F,PLA2G3,PLA2G4A,PLA2G4B,PLA2G4E,PLA2G5,PLA2G6,PTGDS,PTGES,PTGES2,PTGIS,PTGS1,PTGS2,TBXAS1
45	KEGG_LINOLEIC_ACID_METABOLISM	29	AKR1B10,ALOX15,CYP1A2,CYP2C18,CYP2C19,CYP2C8,CYP2C9,CYP2E1,CYP2J2,CYP3A4,CYP3A43,CYP3A5,CYP3A7,JMJD7-PLA2G4B,PLA2G10,PLA2G12A,PLA2G12B,PLA2G1B,PLA2G2A,PLA2G2C,PLA2G2D,PLA2G2E,PLA2G2F,PLA2G3,PLA2G4A,PLA2G4B,PLA2G4E,PLA2G5,PLA2G6
46	KEGG_ALPHA_LINOLENIC_ACID_METABOLISM	19	ACOX1,ACOX3,FADS2,JMJD7-PLA2G4B,PLA2G10,PLA2G12A,PLA2G12B,PLA2G1B,PLA2G2A,PLA2G2C,PLA2G2D,PLA2G2E,PLA2G2F,PLA2G3,PLA2G4A,PLA2G4B,PLA2G4E,PLA2G5,PLA2G6
47	KEGG_SPHINGOLIPID_METABOLISM	40	ACER1,ACER2,ACER3,ARSA,ASAH1,ASAH2,ASAH2C,B4GALT6,CERK,DEGS1,DEGS2,ENPP7,GAL3ST1,GALC,GBA,GLA,GLB1,KDSR,NEU1,NEU2,NEU3,NEU4,PPAP2A,PPAP2B,PPAP2C,SGMS1,SGMS2,SGPL1,SGPP1,SGPP2,SMPD1,SMPD2,SMPD3,SMPD4,SPHK1,SPHK2,SPTLC1,SPTLC2,UGCG,UGT8
48	KEGG_GLYCOSPHINGOLIPID_BIOSYNTHESIS_LACTO_AND_NEOLACTO_SERIES	26	ABO,B3GALT1,B3GALT2,B3GALT5,B3GNT1,B3GNT2,B3GNT3,B3GNT4,B3GNT5,B4GALT1,B4GALT2,B4GALT3,B4GALT4,FUT1,FUT2,FUT3,FUT4,FUT5,FUT6,FUT7,FUT9,GCNT2,ST3GAL3,ST3GAL4,ST3GAL6,ST8SIA1
49	KEGG_GLYCOSPHINGOLIPID_BIOSYNTHESIS_GLOBO_SERIES	14	A4GALT,B3GALNT1,B3GALT5,FUT1,FUT2,FUT9,GBGT1,GLA,HEXA,HEXB,NAGA,ST3GAL1,ST3GAL2,ST8SIA1
50	KEGG_GLYCOSPHINGOLIPID_BIOSYNTHESIS_GANGLIO_SERIES	15	B3GALT4,B4GALNT1,GLB1,HEXA,HEXB,SLC33A1,ST3GAL1,ST3GAL2,ST3GAL5,ST6GALNAC3,ST6GALNAC4,ST6GALNAC5,ST6GALNAC6,ST8SIA1,ST8SIA5
51	KEGG_PYRUVATE_METABOLISM	40	ACACA,ACACB,ACAT1,ACAT2,ACOT12,ACSS1,ACSS2,ACYP1,ACYP2,AKR1B1,ALDH1B1,ALDH2,ALDH3A2,ALDH7A1,ALDH9A1,DLAT,DLD,GLO1,GRHPR,HAGH,HAGHL,LDHA,LDHAL6A,LDHAL6B,LDHB,LDHC,LDHD,MDH1,MDH2,ME1,ME2,ME3,PC,PCK1,PCK2,PDHA1,PDHA2,PDHB,PKLR,PKM2
52	KEGG_GLYOXYLATE_AND_DICARBOXYLATE_METABOLISM	16	ACO1,ACO2,AFMID,CS,GLYCTK,GRHPR,HAO1,HAO2,HYI,MDH1,MDH2,MTHFD1,MTHFD1L,MTHFD2,MTHFD2L,PGP
53	KEGG_PROPANOATE_METABOLISM	33	ABAT,ACACA,ACACB,ACADM,ACAT1,ACAT2,ACSS1,ACSS2,ACSS3,ALDH1B1,ALDH2,ALDH3A2,ALDH6A1,ALDH7A1,ALDH9A1,ECHS1,EHHADH,HADHA,HIBCH,LDHA,LDHAL6A,LDHAL6B,LDHB,LDHC,LOC283398,MCEE,MLYCD,MUT,PCCA,PCCB,SUCLA2,SUCLG1,SUCLG2
54	KEGG_BUTANOATE_METABOLISM	34	AACS,ABAT,ACADS,ACAT1,ACAT2,ACSM1,ACSM2A,ACSM3,ACSM4,ACSM5,AKR1B10,ALDH1B1,ALDH2,ALDH3A2,ALDH5A1,ALDH7A1,ALDH9A1,BDH1,BDH2,ECHS1,EHHADH,GAD1,GAD2,HADH,HADHA,HMGCL,HMGCS1,HMGCS2,L2HGDH,OXCT1,OXCT2,PDHA1,PDHA2,PDHB
55	KEGG_ONE_CARBON_POOL_BY_FOLATE	17	ALDH1L1,AMT,ATIC,DHFR,FTCD,GART,MTFMT,MTHFD1,MTHFD1L,MTHFD2,MTHFD2L,MTHFR,MTHFS,MTR,SHMT1,SHMT2,TYMS
56	KEGG_RIBOFLAVIN_METABOLISM	16	ACP1,ACP2,ACP5,ACP6,ACPP,ACPT,ENPP1,ENPP3,FLAD1,MTMR1,MTMR2,MTMR6,MTMR7,PHPT1,RFK,TYR
57	KEGG_NICOTINATE_AND_NICOTINAMIDE_METABOLISM	24	AOX1,BST1,C9ORF95,CD38,ENPP1,ENPP3,NADK,NADSYN1,NAMPT,NMNAT1,NMNAT2,NMNAT3,NNMT,NNT,NT5C,NT5C1A,NT5C1B,NT5C2,NT5C3,NT5E,NT5M,NUDT12,PNP,QPRT
58	KEGG_PANTOTHENATE_AND_COA_BIOSYNTHESIS	16	BCAT1,BCAT2,COASY,DPYD,DPYS,ENPP1,ENPP3,PANK1,PANK2,PANK3,PANK4,PPCDC,PPCS,UPB1,VNN1,VNN2
59	KEGG_FOLATE_BIOSYNTHESIS	11	ALPI,ALPL,ALPP,ALPPL2,DHFR,FPGS,GCH1,GGH,PTS,QDPR,SPR
60	KEGG_RETINOL_METABOLISM	64	ADH1A,ADH1B,ADH1C,ADH4,ADH5,ADH6,ADH7,ALDH1A1,ALDH1A2,AWAT2,BCMO1,CYP1A1,CYP1A2,CYP26A1,CYP26B1,CYP26C1,CYP2A13,CYP2A6,CYP2A7,CYP2B6,CYP2C18,CYP2C19,CYP2C8,CYP2C9,CYP3A4,CYP3A43,CYP3A5,CYP3A7,CYP4A11,CYP4A22,DGAT1,DGAT2,DHRS3,DHRS4,DHRS4L2,DHRS9,LRAT,PNPLA4,RDH10,RDH11,RDH12,RDH16,RDH5,RDH8,RETSAT,RPE65,UGT1A1,UGT1A10,UGT1A3,UGT1A4,UGT1A5,UGT1A6,UGT1A7,UGT1A8,UGT1A9,UGT2A1,UGT2A3,UGT2B10,UGT2B11,…
61	KEGG_PORPHYRIN_AND_CHLOROPHYLL_METABOLISM	41	ALAD,ALAS1,ALAS2,BLVRA,BLVRB,COX10,COX15,CP,CPOX,EARS2,EPRS,FECH,FTH1,FTMT,GUSB,HCCS,HMBS,HMOX1,HMOX2,MMAB,PPOX,UGT1A1,UGT1A10,UGT1A3,UGT1A4,UGT1A5,UGT1A6,UGT1A7,UGT1A8,UGT1A9,UGT2A1,UGT2A3,UGT2B10,UGT2B11,UGT2B15,UGT2B17,UGT2B28,UGT2B4,UGT2B7,UROD,UROS
62	KEGG_TERPENOID_BACKBONE_BIOSYNTHESIS	15	ACAT1,ACAT2,DHDDS,FDPS,GGPS1,HMGCR,HMGCS1,HMGCS2,IDI1,IDI2,MVD,MVK,PDSS1,PDSS2,PMVK
63	KEGG_LIMONENE_AND_PINENE_DEGRADATION	10	ALDH1B1,ALDH2,ALDH3A2,ALDH7A1,ALDH9A1,ECHS1,EHHADH,HADHA,NAT6,YOD1
64	KEGG_NITROGEN_METABOLISM	23	AMT,ASNS,CA1,CA12,CA13,CA14,CA2,CA3,CA4,CA5A,CA5B,CA6,CA7,CA8,CA9,CPS1,CTH,GLS,GLS2,GLUD1,GLUD2,GLUL,HAL
65	KEGG_SULFUR_METABOLISM	13	BPNT1,CHST11,CHST12,CHST13,PAPSS1,PAPSS2,SULT1A1,SULT1A2,SULT1A3,SULT1A4,SULT1E1,SULT2B1,SUOX
66	KEGG_AMINOACYL_TRNA_BIOSYNTHESIS	41	AARS,AARS2,CARS,CARS2,DARS,DARS2,EARS2,EPRS,FARS2,FARSA,FARSB,GARS,HARS,HARS2,IARS,IARS2,KARS,LARS,LARS2,MARS,MARS2,MTFMT,NARS,NARS2,PARS2,PSTK,QARS,RARS,RARS2,SARS,SARS2,SEPSECS,TARS,TARS2,TARSL2,VARS,VARS2,WARS,WARS2,YARS,YARS2
67	KEGG_METABOLISM_OF_XENOBIOTICS_BY_CYTOCHROME_P450	70	ADH1A,ADH1B,ADH1C,ADH4,ADH5,ADH6,ADH7,AKR1C1,AKR1C2,AKR1C3,AKR1C4,ALDH1A3,ALDH3A1,ALDH3B1,ALDH3B2,CYP1A1,CYP1A2,CYP1B1,CYP2B6,CYP2C18,CYP2C19,CYP2C8,CYP2C9,CYP2E1,CYP2F1,CYP2S1,CYP3A4,CYP3A43,CYP3A5,CYP3A7,DHDH,EPHX1,GSTA1,GSTA2,GSTA3,GSTA4,GSTA5,GSTK1,GSTM1,GSTM2,GSTM3,GSTM4,GSTM5,GSTO1,GSTO2,GSTP1,GSTT1,GSTT2,GSTZ1,MGST1,MGST2,MGST3,UGT1A1,UGT1A10,UGT1A3,UGT1A4,UGT1A5,UGT1A6,UGT1A7,UGT1A8,UGT1A…
68	KEGG_DRUG_METABOLISM_CYTOCHROME_P450	72	ADH1A,ADH1B,ADH1C,ADH4,ADH5,ADH6,ADH7,ALDH1A3,ALDH3A1,ALDH3B1,ALDH3B2,AOX1,CYP1A2,CYP2A13,CYP2A6,CYP2A7,CYP2B6,CYP2C18,CYP2C19,CYP2C8,CYP2C9,CYP2D6,CYP2E1,CYP3A4,CYP3A43,CYP3A5,CYP3A7,FMO1,FMO2,FMO3,FMO4,FMO5,GSTA1,GSTA2,GSTA3,GSTA4,GSTA5,GSTK1,GSTM1,GSTM2,GSTM3,GSTM4,GSTM5,GSTO1,GSTO2,GSTP1,GSTT1,GSTT2,GSTZ1,MAOA,MAOB,MGST1,MGST2,MGST3,UGT1A1,UGT1A10,UGT1A3,UGT1A4,UGT1A5,UGT1A6,UGT1A7,UGT1A8,UGT…
69	KEGG_DRUG_METABOLISM_OTHER_ENZYMES	51	CDA,CES1,CES2,CES7,CYP2A13,CYP2A6,CYP2A7,CYP3A4,CYP3A43,CYP3A5,CYP3A7,DPYD,DPYS,GMPS,GUSB,HPRT1,IMPDH1,IMPDH2,ITPA,NAT1,NAT2,TK1,TK2,TPMT,TYMP,UCK1,UCK2,UCKL1,UGT1A1,UGT1A10,UGT1A3,UGT1A4,UGT1A5,UGT1A6,UGT1A7,UGT1A8,UGT1A9,UGT2A1,UGT2A3,UGT2B10,UGT2B11,UGT2B15,UGT2B17,UGT2B28,UGT2B4,UGT2B7,UMPS,UPB1,UPP1,UPP2,XDH
70	KEGG_BIOSYNTHESIS_OF_UNSATURATED_FATTY_ACIDS	22	ACAA1,ACOT1,ACOT2,ACOT4,ACOT7,ACOX1,ACOX3,BAAT,ELOVL2,ELOVL5,ELOVL6,FADS1,FADS2,HADHA,HSD17B12,PECR,PTPLA,PTPLB,SCD,SCD5,TECR,YOD1
71	KEGG_ABC_TRANSPORTERS	44	ABCA1,ABCA10,ABCA12,ABCA13,ABCA2,ABCA3,ABCA4,ABCA5,ABCA6,ABCA7,ABCA8,ABCA9,ABCB1,ABCB10,ABCB11,ABCB4,ABCB5,ABCB6,ABCB7,ABCB8,ABCB9,ABCC1,ABCC10,ABCC11,ABCC12,ABCC2,ABCC3,ABCC4,ABCC5,ABCC6,ABCC8,ABCC9,ABCD1,ABCD2,ABCD3,ABCD4,ABCG1,ABCG2,ABCG4,ABCG5,ABCG8,CFTR,TAP1,TAP2
72	KEGG_RIBOSOME	88	FAU,MRPL13,RPL10,RPL10A,RPL10L,RPL11,RPL12,RPL13,RPL13A,RPL14,RPL15,RPL17,RPL18,RPL18A,RPL19,RPL21,RPL22,RPL22L1,RPL23,RPL23A,RPL24,RPL26,RPL26L1,RPL27,RPL27A,RPL28,RPL29,RPL3,RPL30,RPL31,RPL32,RPL34,RPL35,RPL35A,RPL36,RPL36A,RPL36AL,RPL37,RPL37A,RPL38,RPL39,RPL3L,RPL4,RPL41,RPL5,RPL6,RPL7,RPL7A,RPL8,RPL9,RPLP0,RPLP1,RPLP2,RPS10,RPS11,RPS12,RPS13,RPS15,RPS15A,RPS16,RPS17,RPS18,RPS19,RPS2,RPS20,RP…
73	KEGG_RNA_DEGRADATION	59	C1D,C1DP2,C1DP3,CNOT1,CNOT10,CNOT2,CNOT3,CNOT4,CNOT6,CNOT6L,CNOT7,CNOT8,DCP1A,DCP1B,DCP2,DCPS,DDX6,DIS3,EDC3,EDC4,ENO1,ENO2,ENO3,EXOSC1,EXOSC10,EXOSC2,EXOSC3,EXOSC4,EXOSC5,EXOSC6,EXOSC7,EXOSC8,EXOSC9,HSPA9,HSPD1,LSM1,LSM2,LSM3,LSM4,LSM5,LSM6,LSM7,MPHOSPH6,NAA38,PAPD7,PAPOLA,PAPOLB,PAPOLG,PARN,PATL1,PNPT1,RQCD1,SKIV2L,SKIV2L2,TTC37,WDR61,XRN1,XRN2,ZCCHC7
74	KEGG_RNA_POLYMERASE	29	POLR1A,POLR1B,POLR1C,POLR1D,POLR1E,POLR2A,POLR2B,POLR2C,POLR2D,POLR2E,POLR2F,POLR2G,POLR2H,POLR2I,POLR2J,POLR2J2,POLR2J3,POLR2K,POLR2L,POLR3A,POLR3B,POLR3C,POLR3D,POLR3F,POLR3G,POLR3GL,POLR3H,POLR3K,ZNRD1
75	KEGG_BASAL_TRANSCRIPTION_FACTORS	36	GTF2A1,GTF2A1L,GTF2A2,GTF2B,GTF2E1,GTF2E2,GTF2F1,GTF2F2,GTF2H1,GTF2H2,GTF2H3,GTF2H4,GTF2I,GTF2IRD1,LOC391764,STON1,TAF1,TAF10,TAF11,TAF12,TAF13,TAF1L,TAF2,TAF4,TAF4B,TAF5,TAF5L,TAF6,TAF6L,TAF7,TAF7L,TAF9,TAF9B,TBP,TBPL1,TBPL2
76	KEGG_DNA_REPLICATION	36	DNA2,FEN1,LIG1,MCM2,MCM3,MCM4,MCM5,MCM6,MCM7,PCNA,POLA1,POLA2,POLD1,POLD2,POLD3,POLD4,POLE,POLE2,POLE3,POLE4,PRIM1,PRIM2,RFC1,RFC2,RFC3,RFC4,RFC5,RNASEH1,RNASEH2A,RNASEH2B,RNASEH2C,RPA1,RPA2,RPA3,RPA4,SSBP1
77	KEGG_SPLICEOSOME	128	ACIN1,AQR,BAT1,BCAS2,BUD31,CCDC12,CDC40,CDC5L,CHERP,CRNKL1,CTNNBL1,CWC15,DDX23,DDX42,DDX46,DDX5,DHX15,DHX16,DHX38,DHX8,EFTUD2,EIF4A3,HNRNPA1,HNRNPA1L2,HNRNPA3,HNRNPC,HNRNPK,HNRNPM,HNRNPU,HSPA1A,HSPA1B,HSPA1L,HSPA2,HSPA6,HSPA8,ISY1,LOC120364,LOC653884,LSM2,LSM3,LSM4,LSM5,LSM6,LSM7,MAGOH,MAGOHB,NAA38,NCBP1,NCBP2,NHP2L1,PCBP1,PHF5A,PLRG1,PPIE,PPIH,PPIL1,PQBP1,PRPF18,PRPF19,PRPF3,PRPF31,PRPF38A,PRPF3…
78	KEGG_PROTEASOME	48	IFNG,LOC100132108,LOC121906,LOC345645,LOC652826,POMP,PSMA1,PSMA2,PSMA3,PSMA4,PSMA5,PSMA6,PSMA7,PSMA8,PSMB1,PSMB10,PSMB11,PSMB2,PSMB3,PSMB4,PSMB5,PSMB6,PSMB7,PSMB8,PSMB9,PSMC1,PSMC2,PSMC3,PSMC4,PSMC5,PSMC6,PSMD1,PSMD11,PSMD12,PSMD13,PSMD14,PSMD2,PSMD3,PSMD4,PSMD6,PSMD7,PSMD8,PSME1,PSME2,PSME3,PSME4,PSMF1,SHFM1
79	KEGG_PROTEIN_EXPORT	24	HSPA5,IMMP1L,IMMP2L,OXA1L,SEC11A,SEC11C,SEC61A1,SEC61A2,SEC61B,SEC61G,SEC62,SEC63,SPCS1,SPCS2,SPCS3,SRP14,SRP19,SRP54,SRP68,SRP72,SRP9,SRP9L1,SRPR,SRPRB
80	KEGG_PPAR_SIGNALING_PATHWAY	69	ACAA1,ACADL,ACADM,ACOX1,ACOX2,ACOX3,ACSL1,ACSL3,ACSL4,ACSL5,ACSL6,ADIPOQ,ANGPTL4,APOA1,APOA2,APOA5,APOC3,AQP7,CD36,CPT1A,CPT1B,CPT1C,CPT2,CYP27A1,CYP4A11,CYP4A22,CYP7A1,CYP8B1,DBI,EHHADH,FABP1,FABP2,FABP3,FABP4,FABP5,FABP6,FABP7,FADS2,GK,GK2,HMGCS2,ILK,LPL,ME1,MMP1,NR1H3,OLR1,PCK1,PCK2,PDPK1,PLIN1,PLTP,PPARA,PPARD,PPARG,RXRA,RXRB,RXRG,SCD,SCD5,SCP2,SLC27A1,SLC27A2,SLC27A4,SLC27A5,SLC27A6,SORBS1,U…
81	KEGG_BASE_EXCISION_REPAIR	35	APEX1,APEX2,FEN1,HMGB1,HMGB1L1,LIG1,LIG3,LOC645490,MBD4,MPG,MUTYH,NEIL1,NEIL2,NEIL3,NTHL1,OGG1,PARP1,PARP2,PARP3,PARP4,PCNA,POLB,POLD1,POLD2,POLD3,POLD4,POLE,POLE2,POLE3,POLE4,POLL,SMUG1,TDG,UNG,XRCC1
82	KEGG_NUCLEOTIDE_EXCISION_REPAIR	44	CCNH,CDK7,CETN2,CUL4A,CUL4B,DDB1,DDB2,ERCC1,ERCC2,ERCC3,ERCC4,ERCC5,ERCC6,ERCC8,GTF2H1,GTF2H2,GTF2H3,GTF2H4,GTF2H5,LIG1,MNAT1,PCNA,POLD1,POLD2,POLD3,POLD4,POLE,POLE2,POLE3,POLE4,RAD23A,RAD23B,RBX1,RFC1,RFC2,RFC3,RFC4,RFC5,RPA1,RPA2,RPA3,RPA4,XPA,XPC
83	KEGG_MISMATCH_REPAIR	23	EXO1,LIG1,MLH1,MLH3,MSH2,MSH3,MSH6,PCNA,PMS2,POLD1,POLD2,POLD3,POLD4,RFC1,RFC2,RFC3,RFC4,RFC5,RPA1,RPA2,RPA3,RPA4,SSBP1
84	KEGG_HOMOLOGOUS_RECOMBINATION	28	BLM,BRCA2,EME1,MRE11A,MUS81,NBN,POLD1,POLD2,POLD3,POLD4,RAD50,RAD51,RAD51C,RAD51L1,RAD51L3,RAD52,RAD54B,RAD54L,RPA1,RPA2,RPA3,RPA4,SHFM1,SSBP1,TOP3A,TOP3B,XRCC2,XRCC3
85	KEGG_NON_HOMOLOGOUS_END_JOINING	14	DCLRE1C,DNTT,FEN1,LIG4,LOC731751,MRE11A,NHEJ1,POLL,POLM,PRKDC,RAD50,XRCC4,XRCC5,XRCC6
86	KEGG_MAPK_SIGNALING_PATHWAY	267	AKT1,AKT2,AKT3,ARRB1,ARRB2,ATF2,ATF4,BDNF,BRAF,CACNA1A,CACNA1B,CACNA1C,CACNA1D,CACNA1E,CACNA1F,CACNA1G,CACNA1H,CACNA1I,CACNA1S,CACNA2D1,CACNA2D2,CACNA2D3,CACNA2D4,CACNB1,CACNB2,CACNB3,CACNB4,CACNG1,CACNG2,CACNG3,CACNG4,CACNG5,CACNG6,CACNG7,CACNG8,CASP3,CD14,CDC25B,CDC42,CHP,CHP2,CHUK,CRK,CRKL,DAXX,DDIT3,DUSP1,DUSP10,DUSP14,DUSP16,DUSP2,DUSP3,DUSP4,DUSP5,DUSP6,DUSP7,DUSP8,DUSP9,ECSIT,EGF,EGFR,ELK1…
87	KEGG_ERBB_SIGNALING_PATHWAY	87	ABL1,ABL2,AKT1,AKT2,AKT3,ARAF,AREG,BAD,BRAF,BTC,CAMK2A,CAMK2B,CAMK2D,CAMK2G,CBL,CBLB,CBLC,CDKN1A,CDKN1B,CRK,CRKL,EGF,EGFR,EIF4EBP1,ELK1,ERBB2,ERBB3,ERBB4,EREG,GAB1,GRB2,GSK3B,HBEGF,HRAS,JUN,KRAS,MAP2K1,MAP2K2,MAP2K4,MAP2K7,MAPK1,MAPK10,MAPK3,MAPK8,MAPK9,MTOR,MYC,NCK1,NCK2,NRAS,NRG1,NRG2,NRG3,NRG4,PAK1,PAK2,PAK3,PAK4,PAK6,PAK7,PIK3CA,PIK3CB,PIK3CD,PIK3CG,PIK3R1,PIK3R2,PIK3R3,PIK3R5,PLCG1,PLCG2,PRK…
88	KEGG_CALCIUM_SIGNALING_PATHWAY	178	ADCY1,ADCY2,ADCY3,ADCY4,ADCY7,ADCY8,ADCY9,ADORA2A,ADORA2B,ADRA1A,ADRA1B,ADRA1D,ADRB1,ADRB2,ADRB3,AGTR1,ATP2A1,ATP2A2,ATP2A3,ATP2B1,ATP2B2,ATP2B3,ATP2B4,AVPR1A,AVPR1B,BDKRB1,BDKRB2,BST1,CACNA1A,CACNA1B,CACNA1C,CACNA1D,CACNA1E,CACNA1F,CACNA1G,CACNA1H,CACNA1I,CACNA1S,CALM1,CALM2,CALM3,CALML3,CALML5,CALML6,CAMK2A,CAMK2B,CAMK2D,CAMK2G,CAMK4,CCKAR,CCKBR,CD38,CHP,CHP2,CHRM1,CHRM2,CHRM3,CHRM5,CHRNA7,CYSL…
89	KEGG_CYTOKINE_CYTOKINE_RECEPTOR_INTERACTION	267	ACVR1,ACVR1B,ACVR2A,ACVR2B,ACVRL1,AMH,AMHR2,BMP2,BMP7,BMPR1A,BMPR1B,BMPR2,CCL1,CCL11,CCL13,CCL14,CCL15,CCL16,CCL17,CCL18,CCL19,CCL2,CCL20,CCL21,CCL22,CCL23,CCL24,CCL25,CCL26,CCL27,CCL28,CCL3,CCL3L1,CCL3L3,CCL4,CCL4L1,CCL4L2,CCL5,CCL7,CCL8,CCR1,CCR10,CCR2,CCR3,CCR4,CCR5,CCR6,CCR7,CCR8,CCR9,CD27,CD40,CD40LG,CD70,CLCF1,CNTF,CNTFR,CRLF2,CSF1,CSF1R,CSF2,CSF2RA,CSF2RB,CSF3,CSF3R,CTF1,CX3CL1,CX3CR1,CXCL…
90	KEGG_CHEMOKINE_SIGNALING_PATHWAY	190	ADCY1,ADCY2,ADCY3,ADCY4,ADCY5,ADCY6,ADCY7,ADCY8,ADCY9,ADRBK1,ADRBK2,AKT1,AKT2,AKT3,ARRB1,ARRB2,BCAR1,BRAF,CCL1,CCL11,CCL13,CCL14,CCL15,CCL16,CCL17,CCL18,CCL19,CCL2,CCL20,CCL21,CCL22,CCL23,CCL24,CCL25,CCL26,CCL27,CCL28,CCL3,CCL3L1,CCL3L3,CCL4,CCL4L1,CCL4L2,CCL5,CCL7,CCL8,CCR1,CCR10,CCR2,CCR3,CCR4,CCR5,CCR6,CCR7,CCR8,CCR9,CDC42,CHUK,CRK,CRKL,CSK,CX3CL1,CX3CR1,CXCL1,CXCL10,CXCL11,CXCL12,CXCL13,CXCL1…
91	KEGG_PHOSPHATIDYLINOSITOL_SIGNALING_SYSTEM	76	CALM1,CALM2,CALM3,CALML3,CALML5,CALML6,CDIPT,CDS1,CDS2,DGKA,DGKB,DGKD,DGKE,DGKG,DGKH,DGKI,DGKQ,DGKZ,IMPA1,IMPA2,INPP1,INPP4A,INPP4B,INPP5A,INPP5B,INPP5D,INPP5E,INPP5J,INPP5K,INPPL1,IPPK,ITPK1,ITPKA,ITPKB,ITPR1,ITPR2,ITPR3,OCRL,PI4KA,PI4KB,PIK3C2A,PIK3C2B,PIK3C2G,PIK3C3,PIK3CA,PIK3CB,PIK3CD,PIK3CG,PIK3R1,PIK3R2,PIK3R3,PIK3R5,PIKFYVE,PIP4K2A,PIP4K2B,PIP4K2C,PIP5K1A,PIP5K1B,PIP5K1C,PLCB1,PLCB2,PLCB3…
92	KEGG_NEUROACTIVE_LIGAND_RECEPTOR_INTERACTION	272	ADCYAP1R1,ADORA1,ADORA2A,ADORA2B,ADORA3,ADRA1A,ADRA1B,ADRA1D,ADRA2A,ADRA2B,ADRA2C,ADRB1,ADRB2,ADRB3,AGTR1,AGTR2,APLNR,AVPR1A,AVPR1B,AVPR2,BDKRB1,BDKRB2,BRS3,C3AR1,C5AR1,CALCR,CALCRL,CCKAR,CCKBR,CGA,CHRM1,CHRM2,CHRM3,CHRM4,CHRM5,CHRNA1,CHRNA10,CHRNA2,CHRNA3,CHRNA4,CHRNA5,CHRNA6,CHRNA7,CHRNA9,CHRNB1,CHRNB2,CHRNB3,CHRNB4,CHRND,CHRNE,CHRNG,CNR1,CNR2,CRHR1,CRHR2,CSH1,CTSG,CYSLTR1,CYSLTR2,DRD1,DRD2,DRD…
93	KEGG_CELL_CYCLE	128	ABL1,ANAPC1,ANAPC10,ANAPC11,ANAPC13,ANAPC2,ANAPC4,ANAPC5,ANAPC7,ATM,ATR,BUB1,BUB1B,BUB3,CCNA1,CCNA2,CCNB1,CCNB2,CCNB3,CCND1,CCND2,CCND3,CCNE1,CCNE2,CCNH,CDC14A,CDC14B,CDC16,CDC20,CDC23,CDC25A,CDC25B,CDC25C,CDC26,CDC27,CDC45,CDC6,CDC7,CDK1,CDK2,CDK4,CDK6,CDK7,CDKN1A,CDKN1B,CDKN1C,CDKN2A,CDKN2B,CDKN2C,CDKN2D,CHEK1,CHEK2,CREBBP,CUL1,DBF4,E2F1,E2F2,E2F3,E2F4,E2F5,EP300,ESPL1,FZR1,GADD45A,GADD45B,GADD…
94	KEGG_OOCYTE_MEIOSIS	114	ADCY1,ADCY2,ADCY3,ADCY4,ADCY5,ADCY6,ADCY7,ADCY8,ADCY9,ANAPC1,ANAPC10,ANAPC11,ANAPC13,ANAPC2,ANAPC4,ANAPC5,ANAPC7,AR,AURKA,BTRC,BUB1,CALM1,CALM2,CALM3,CALML3,CALML5,CALML6,CAMK2A,CAMK2B,CAMK2D,CAMK2G,CCNB1,CCNB2,CCNE1,CCNE2,CDC16,CDC20,CDC23,CDC25C,CDC26,CDC27,CDK1,CDK2,CHP,CHP2,CPEB1,CUL1,ESPL1,FBXO43,FBXO5,FBXW11,IGF1,IGF1R,INS,ITPR1,ITPR2,ITPR3,LOC650621,LOC728622,MAD2L1,MAD2L2,MAP2K1,MAPK1,MAP…
95	KEGG_P53_SIGNALING_PATHWAY	69	APAF1,ATM,ATR,BAI1,BAX,BBC3,BID,CASP3,CASP8,CASP9,CCNB1,CCNB2,CCNB3,CCND1,CCND2,CCND3,CCNE1,CCNE2,CCNG1,CCNG2,CD82,CDK1,CDK2,CDK4,CDK6,CDKN1A,CDKN2A,CHEK1,CHEK2,CYCS,DDB2,EI24,FAS,GADD45A,GADD45B,GADD45G,GTSE1,IGF1,IGFBP3,LOC651610,LRDD,MDM2,MDM4,PERP,PMAIP1,PPM1D,PTEN,RCHY1,RFWD2,RPRM,RRM2,RRM2B,SERPINB5,SERPINE1,SESN1,SESN2,SESN3,SFN,SHISA5,SIAH1,STEAP3,THBS1,TNFRSF10B,TP53,TP53AIP1,TP53I3,TP73…
96	KEGG_UBIQUITIN_MEDIATED_PROTEOLYSIS	138	AIRE,ANAPC1,ANAPC10,ANAPC11,ANAPC13,ANAPC2,ANAPC4,ANAPC5,ANAPC7,BIRC2,BIRC3,BIRC6,BRCA1,BTRC,CBL,CBLB,CBLC,CDC16,CDC20,CDC23,CDC26,CDC27,CDC34,CUL1,CUL2,CUL3,CUL4A,CUL4B,CUL5,CUL7,DDB1,DDB2,DET1,ERCC8,FANCL,FBXO2,FBXO4,FBXW11,FBXW7,FBXW8,FZR1,HERC1,HERC2,HERC3,HERC4,HUWE1,ITCH,KEAP1,KLHL13,KLHL9,LOC650621,LOC652346,LOC652671,LOC728622,MAP3K1,MDM2,MGRN1,MID1,NEDD4,NEDD4L,NHLRC1,PARK2,PIAS1,PIAS2,P…
97	KEGG_SNARE_INTERACTIONS_IN_VESICULAR_TRANSPORT	38	BET1,BET1L,BNIP1,GOSR1,GOSR2,SEC22B,SNAP23,SNAP25,SNAP29,SNAP47,STX10,STX11,STX12,STX16,STX17,STX18,STX19,STX1A,STX1B,STX2,STX3,STX4,STX5,STX6,STX7,STX8,TSNARE1,USE1,VAMP1,VAMP2,VAMP3,VAMP4,VAMP5,VAMP7,VAMP8,VTI1A,VTI1B,YKT6
98	KEGG_REGULATION_OF_AUTOPHAGY	35	ATG12,ATG3,ATG4A,ATG4B,ATG4C,ATG4D,ATG5,ATG7,BECN1,BECN1L1,GABARAP,GABARAPL1,GABARAPL2,IFNA1,IFNA10,IFNA13,IFNA14,IFNA16,IFNA17,IFNA2,IFNA21,IFNA4,IFNA5,IFNA6,IFNA7,IFNA8,IFNG,INS,PIK3C3,PIK3R4,PRKAA1,PRKAA2,ULK1,ULK2,ULK3
99	KEGG_LYSOSOME	121	ABCA2,ABCB9,ACP2,ACP5,AGA,AP1B1,AP1G1,AP1M1,AP1M2,AP1S1,AP1S2,AP1S3,AP3B1,AP3B2,AP3D1,AP3M1,AP3M2,AP3S1,AP3S2,AP4B1,AP4E1,AP4M1,AP4S1,ARSA,ARSB,ARSG,ASAH1,ATP6AP1,ATP6V0A1,ATP6V0A2,ATP6V0A4,ATP6V0B,ATP6V0C,ATP6V0D1,ATP6V0D2,ATP6V1H,CD164,CD63,CD68,CLN3,CLN5,CLTA,CLTB,CLTC,CLTCL1,CTNS,CTSA,CTSB,CTSC,CTSD,CTSE,CTSF,CTSG,CTSH,CTSK,CTSL1,CTSL2,CTSO,CTSS,CTSW,CTSZ,DNASE2,DNASE2B,ENTPD4,FUCA1,GAA,GALC,…
100	KEGG_ENDOCYTOSIS	183	ACAP1,ACAP2,ACAP3,ADRB1,ADRB2,ADRB3,ADRBK1,ADRBK2,AGAP1,AGAP2,AP2A1,AP2A2,AP2B1,AP2M1,AP2S1,ARAP1,ARAP2,ARAP3,ARF6,ARFGAP1,ARFGAP2,ARFGAP3,ARRB1,ARRB2,ASAP1,ASAP2,ASAP3,CBL,CBLB,CBLC,CCR5,CDC42,CHMP1B,CHMP2A,CHMP2B,CHMP4A,CHMP4B,CHMP4C,CHMP5,CHMP6,CLTA,CLTB,CLTC,CLTCL1,CSF1R,CXCR1,CXCR2,CXCR4,DAB2,DNAJC6,DNM1,DNM1L,DNM2,DNM3,EEA1,EGF,EGFR,EHD1,EHD2,EHD3,EHD4,EPN1,EPN2,EPN3,EPS15,ERBB3,ERBB4,F2R,F…
101	KEGG_PEROXISOME	78	ABCD1,ABCD2,ABCD3,ABCD4,ACAA1,ACOT8,ACOX1,ACOX2,ACOX3,ACSL1,ACSL3,ACSL4,ACSL5,ACSL6,AGPS,AGXT,AMACR,BAAT,CAT,CRAT,CROT,DAO,DDO,DECR2,DHRS4,ECH1,EHHADH,EPHX2,FAR1,FAR2,GNPAT,GSTK1,HACL1,HAO1,HAO2,HMGCL,HSD17B4,IDH1,IDH2,MLYCD,MPV17,MPV17L,MVK,NOS2,NUDT12,NUDT19,PAOX,PECI,PECR,PEX1,PEX10,PEX11A,PEX11B,PEX11G,PEX12,PEX13,PEX14,PEX16,PEX19,PEX2,PEX26,PEX3,PEX5,PEX6,PEX7,PHYH,PIPOX,PMVK,PRDX1,PRDX5,PX…
102	KEGG_MTOR_SIGNALING_PATHWAY	52	AKT1,AKT2,AKT3,BRAF,CAB39,CAB39L,DDIT4,EIF4B,EIF4E,EIF4E1B,EIF4E2,EIF4EBP1,FIGF,HIF1A,IGF1,INS,MAPK1,MAPK3,MLST8,MTOR,PDPK1,PGF,PIK3CA,PIK3CB,PIK3CD,PIK3CG,PIK3R1,PIK3R2,PIK3R3,PIK3R5,PRKAA1,PRKAA2,RHEB,RICTOR,RPS6,RPS6KA1,RPS6KA2,RPS6KA3,RPS6KA6,RPS6KB1,RPS6KB2,RPTOR,STK11,STRADA,TSC1,TSC2,ULK1,ULK2,ULK3,VEGFA,VEGFB,VEGFC
103	KEGG_APOPTOSIS	88	AIFM1,AKT1,AKT2,AKT3,APAF1,ATM,BAD,BAX,BCL2,BCL2L1,BID,BIRC2,BIRC3,CAPN1,CAPN2,CASP10,CASP3,CASP6,CASP7,CASP8,CASP9,CFLAR,CHP,CHP2,CHUK,CSF2RB,CYCS,DFFA,DFFB,ENDOD1,ENDOG,EXOG,FADD,FAS,FASLG,IKBKB,IKBKG,IL1A,IL1B,IL1R1,IL1RAP,IL3,IL3RA,IRAK1,IRAK2,IRAK3,IRAK4,LOC651610,MAP3K14,MYD88,NFKB1,NFKBIA,NGF,NTRK1,PIK3CA,PIK3CB,PIK3CD,PIK3CG,PIK3R1,PIK3R2,PIK3R3,PIK3R5,PPP3CA,PPP3CB,PPP3CC,PPP3R1,PPP3R2,P…
104	KEGG_CARDIAC_MUSCLE_CONTRACTION	80	ACTC1,ATP1A1,ATP1A2,ATP1A3,ATP1A4,ATP1B1,ATP1B2,ATP1B3,ATP1B4,ATP2A2,CACNA1C,CACNA1D,CACNA1F,CACNA1S,CACNA2D1,CACNA2D2,CACNA2D3,CACNA2D4,CACNB1,CACNB2,CACNB3,CACNB4,CACNG1,CACNG2,CACNG3,CACNG4,CACNG5,CACNG6,CACNG7,CACNG8,COX1,COX2,COX3,COX4I1,COX4I2,COX5A,COX5B,COX6A1,COX6A2,COX6B1,COX6B2,COX6C,COX7A1,COX7A2,COX7A2L,COX7B,COX7B2,COX7C,COX8A,COX8C,CYC1,CYTB,FXYD2,LOC100130247,LOC644310,LOC727947,M…
105	KEGG_VASCULAR_SMOOTH_MUSCLE_CONTRACTION	115	ACTA2,ACTG2,ADCY1,ADCY2,ADCY3,ADCY4,ADCY5,ADCY6,ADCY7,ADCY8,ADCY9,ADORA2A,ADORA2B,ADRA1A,ADRA1B,ADRA1D,AGTR1,ARAF,ARHGEF1,ARHGEF11,ARHGEF12,AVPR1A,AVPR1B,BRAF,CACNA1C,CACNA1D,CACNA1F,CACNA1S,CALCRL,CALD1,CALM1,CALM2,CALM3,CALML3,CALML5,CALML6,CYP4A11,CYP4A22,EDNRA,GNA11,GNA12,GNA13,GNAQ,GNAS,GUCY1A2,GUCY1A3,GUCY1B3,ITPR1,ITPR2,ITPR3,JMJD7-PLA2G4B,KCNMA1,KCNMB1,KCNMB2,KCNMB3,KCNMB4,MAP2K1,MAP2K2,M…
106	KEGG_WNT_SIGNALING_PATHWAY	151	APC,APC2,AXIN1,AXIN2,BTRC,CACYBP,CAMK2A,CAMK2B,CAMK2D,CAMK2G,CCND1,CCND2,CCND3,CER1,CHD8,CHP,CHP2,CREBBP,CSNK1A1,CSNK1A1L,CSNK1E,CSNK2A1,CSNK2A2,CSNK2B,CTBP1,CTBP2,CTNNB1,CTNNBIP1,CUL1,CXXC4,DAAM1,DAAM2,DKK1,DKK2,DKK4,DVL1,DVL2,DVL3,EP300,FBXW11,FOSL1,FRAT1,FRAT2,FZD1,FZD10,FZD2,FZD3,FZD4,FZD5,FZD6,FZD7,FZD8,FZD9,GSK3B,JUN,LEF1,LOC728622,LRP5,LRP6,MAP3K7,MAPK10,MAPK8,MAPK9,MMP7,MYC,NFAT5,NFATC1,N…
107	KEGG_DORSO_VENTRAL_AXIS_FORMATION	25	CPEB1,EGFR,ETS1,ETS2,ETV6,ETV7,FMN2,GRB2,KRAS,LOC652554,MAP2K1,MAPK1,MAPK3,NOTCH1,NOTCH2,NOTCH3,NOTCH4,PIWIL1,PIWIL2,PIWIL3,PIWIL4,SOS1,SOS2,SPIRE1,SPIRE2
108	KEGG_NOTCH_SIGNALING_PATHWAY	47	ADAM17,APH1A,CIR1,CREBBP,CTBP1,CTBP2,DLL1,DLL3,DLL4,DTX1,DTX2,DTX3,DTX3L,DTX4,DVL1,DVL2,DVL3,EP300,HDAC1,HDAC2,HES1,HES5,JAG1,JAG2,KAT2A,KAT2B,LFNG,MAML1,MAML2,MAML3,MFNG,NCOR2,NCSTN,NOTCH1,NOTCH2,NOTCH3,NOTCH4,NUMB,NUMBL,PSEN1,PSEN2,PSENEN,PTCRA,RBPJ,RBPJL,RFNG,SNW1
109	KEGG_HEDGEHOG_SIGNALING_PATHWAY	56	BMP2,BMP4,BMP5,BMP6,BMP7,BMP8A,BMP8B,BTRC,CSNK1A1,CSNK1A1L,CSNK1D,CSNK1E,CSNK1G1,CSNK1G2,CSNK1G3,DHH,FBXW11,GAS1,GLI1,GLI2,GLI3,GSK3B,HHIP,IHH,LRP2,PRKACA,PRKACB,PRKACG,PRKX,PTCH1,PTCH2,RAB23,SHH,SMO,STK36,SUFU,WNT1,WNT10A,WNT10B,WNT11,WNT16,WNT2,WNT2B,WNT3,WNT3A,WNT4,WNT5A,WNT5B,WNT6,WNT7A,WNT7B,WNT8A,WNT8B,WNT9A,WNT9B,ZIC2
110	KEGG_TGF_BETA_SIGNALING_PATHWAY	86	ACVR1,ACVR1C,ACVR2A,ACVR2B,ACVRL1,AMH,AMHR2,BMP2,BMP4,BMP5,BMP6,BMP7,BMP8A,BMP8B,BMPR1A,BMPR1B,BMPR2,CDKN2B,CHRD,COMP,CREBBP,CUL1,DCN,E2F4,E2F5,EP300,FST,GDF5,GDF6,GDF7,ID1,ID2,ID3,ID4,IFNG,INHBA,INHBB,INHBC,INHBE,LEFTY1,LEFTY2,LOC728622,LTBP1,MAPK1,MAPK3,MYC,NODAL,NOG,PITX2,PPP2CA,PPP2CB,PPP2R1A,PPP2R1B,RBL1,RBL2,RBX1,RHOA,ROCK1,ROCK2,RPS6KB1,RPS6KB2,SKP1,SMAD1,SMAD2,SMAD3,SMAD4,SMAD5,SMAD6,SMAD…
111	KEGG_AXON_GUIDANCE	129	ABL1,ABLIM1,ABLIM2,ABLIM3,ARHGEF12,CDC42,CDK5,CFL1,CFL2,CHP,CHP2,CXCL12,CXCR4,DCC,DPYSL2,DPYSL5,EFNA1,EFNA2,EFNA3,EFNA4,EFNA5,EFNB1,EFNB2,EFNB3,EPHA1,EPHA2,EPHA3,EPHA4,EPHA5,EPHA6,EPHA7,EPHA8,EPHB1,EPHB2,EPHB3,EPHB4,EPHB6,FES,FYN,GNAI1,GNAI2,GNAI3,GSK3B,HRAS,ITGB1,KRAS,L1CAM,LIMK1,LIMK2,LRRC4C,MAPK1,MAPK3,MET,NCK1,NCK2,NFAT5,NFATC1,NFATC2,NFATC3,NFATC4,NGEF,NRAS,NRP1,NTN1,NTN3,NTN4,NTNG1,PAK1,PAK…
112	KEGG_VEGF_SIGNALING_PATHWAY	76	AKT1,AKT2,AKT3,BAD,CASP9,CDC42,CHP,CHP2,HRAS,HSPB1,JMJD7-PLA2G4B,KDR,KRAS,MAP2K1,MAP2K2,MAPK1,MAPK11,MAPK12,MAPK13,MAPK14,MAPK3,MAPKAPK2,MAPKAPK3,NFAT5,NFATC1,NFATC2,NFATC3,NFATC4,NOS3,NRAS,PIK3CA,PIK3CB,PIK3CD,PIK3CG,PIK3R1,PIK3R2,PIK3R3,PIK3R5,PLA2G10,PLA2G12A,PLA2G12B,PLA2G1B,PLA2G2A,PLA2G2C,PLA2G2D,PLA2G2E,PLA2G2F,PLA2G3,PLA2G4A,PLA2G4B,PLA2G4E,PLA2G5,PLA2G6,PLCG1,PLCG2,PPP3CA,PPP3CB,PPP3CC,P…
113	KEGG_FOCAL_ADHESION	201	ACTB,ACTG1,ACTN1,ACTN2,ACTN3,ACTN4,AKT1,AKT2,AKT3,ARHGAP5,BAD,BCAR1,BCL2,BIRC2,BIRC3,BRAF,CAPN2,CAV1,CAV2,CAV3,CCND1,CCND2,CCND3,CDC42,CHAD,COL11A1,COL11A2,COL1A1,COL1A2,COL2A1,COL3A1,COL4A1,COL4A2,COL4A4,COL4A6,COL5A1,COL5A2,COL5A3,COL6A1,COL6A2,COL6A3,COL6A6,COMP,CRK,CRKL,CTNNB1,DIAPH1,DOCK1,EGF,EGFR,ELK1,ERBB2,FIGF,FLNA,FLNB,FLNC,FLT1,FLT4,FN1,FYN,GRB2,GRLF1,GSK3B,HGF,HRAS,IBSP,IGF1,IGF1R,ILK,…
114	KEGG_ECM_RECEPTOR_INTERACTION	84	AGRN,CD36,CD44,CD47,CHAD,COL11A1,COL11A2,COL1A1,COL1A2,COL2A1,COL3A1,COL4A1,COL4A2,COL4A4,COL4A6,COL5A1,COL5A2,COL5A3,COL6A1,COL6A2,COL6A3,COL6A6,COMP,DAG1,FN1,GP1BA,GP1BB,GP5,GP6,GP9,HMMR,HSPG2,IBSP,ITGA1,ITGA10,ITGA11,ITGA2,ITGA2B,ITGA3,ITGA4,ITGA5,ITGA6,ITGA7,ITGA8,ITGA9,ITGAV,ITGB1,ITGB3,ITGB4,ITGB5,ITGB6,ITGB7,ITGB8,LAMA1,LAMA2,LAMA3,LAMA4,LAMA5,LAMB1,LAMB2,LAMB3,LAMB4,LAMC1,LAMC2,LAMC3,RELN…
115	KEGG_CELL_ADHESION_MOLECULES_CAMS	134	ALCAM,CADM1,CADM3,CD2,CD22,CD226,CD274,CD276,CD28,CD34,CD4,CD40,CD40LG,CD58,CD6,CD80,CD86,CD8A,CD8B,CD99,CDH1,CDH15,CDH2,CDH3,CDH4,CDH5,CLDN1,CLDN10,CLDN11,CLDN14,CLDN15,CLDN16,CLDN17,CLDN18,CLDN19,CLDN2,CLDN20,CLDN22,CLDN23,CLDN3,CLDN4,CLDN5,CLDN6,CLDN7,CLDN8,CLDN9,CNTN1,CNTN2,CNTNAP1,CNTNAP2,CTLA4,ESAM,F11R,GLG1,HLA-A,HLA-B,HLA-C,HLA-DMA,HLA-DMB,HLA-DOA,HLA-DOB,HLA-DPA1,HLA-DPB1,HLA-DQA1,HLA-DQ…
116	KEGG_ADHERENS_JUNCTION	75	ACP1,ACTB,ACTG1,ACTN1,ACTN2,ACTN3,ACTN4,BAIAP2,CDC42,CDH1,CREBBP,CSNK2A1,CSNK2A2,CSNK2B,CTNNA1,CTNNA2,CTNNA3,CTNNB1,CTNND1,EGFR,EP300,ERBB2,FARP2,FER,FGFR1,FYN,IGF1R,INSR,IQGAP1,LEF1,LMO7,LOC646048,LOC646821,MAP3K7,MAPK1,MAPK3,MET,MLLT4,NLK,PARD3,PTPN1,PTPN6,PTPRB,PTPRF,PTPRJ,PTPRM,PVRL1,PVRL2,PVRL3,PVRL4,RAC1,RAC2,RAC3,RHOA,SMAD2,SMAD3,SMAD4,SNAI1,SNAI2,SORBS1,SRC,SSX2IP,TCF7,TCF7L1,TCF7L2,TGFBR…
117	KEGG_TIGHT_JUNCTION	134	ACTB,ACTG1,ACTN1,ACTN2,ACTN3,ACTN4,AKT1,AKT2,AKT3,AMOTL1,ASH1L,CASK,CDC42,CDK4,CGN,CLDN1,CLDN10,CLDN11,CLDN14,CLDN15,CLDN16,CLDN17,CLDN18,CLDN19,CLDN2,CLDN20,CLDN22,CLDN23,CLDN3,CLDN4,CLDN5,CLDN6,CLDN7,CLDN8,CLDN9,CRB3,CSDA,CSNK2A1,CSNK2A2,CSNK2B,CTNNA1,CTNNA2,CTNNA3,CTNNB1,CTTN,EPB41,EPB41L1,EPB41L2,EPB41L3,EXOC3,EXOC4,F11R,GNAI1,GNAI2,GNAI3,HCLS1,HRAS,IGSF5,INADL,JAM2,JAM3,KRAS,LLGL1,LLGL2,LOC6…
118	KEGG_GAP_JUNCTION	90	ADCY1,ADCY2,ADCY3,ADCY4,ADCY5,ADCY6,ADCY7,ADCY8,ADCY9,ADRB1,CDK1,CSNK1D,DRD1,DRD2,EGF,EGFR,GJA1,GJD2,GNA11,GNAI1,GNAI2,GNAI3,GNAQ,GNAS,GRB2,GRM1,GRM5,GUCY1A2,GUCY1A3,GUCY1B3,HRAS,HTR2A,HTR2B,HTR2C,ITPR1,ITPR2,ITPR3,KRAS,LPAR1,MAP2K1,MAP2K2,MAP2K5,MAP3K2,MAPK1,MAPK3,MAPK7,NRAS,PDGFA,PDGFB,PDGFC,PDGFD,PDGFRA,PDGFRB,PLCB1,PLCB2,PLCB3,PLCB4,PRKACA,PRKACB,PRKACG,PRKCA,PRKCB,PRKCG,PRKG1,PRKG2,PRKX,RAF1…
119	KEGG_COMPLEMENT_AND_COAGULATION_CASCADES	69	A2M,BDKRB1,BDKRB2,C1QA,C1QB,C1QC,C1R,C1S,C2,C3,C3AR1,C4A,C4B,C4BPA,C4BPB,C5,C5AR1,C6,C7,C8A,C8B,C8G,C9,CD46,CD55,CD59,CFB,CFD,CFH,CFI,CPB2,CR1,CR2,F10,F11,F12,F13A1,F13B,F2,F2R,F3,F5,F7,F8,F9,FGA,FGB,FGG,KLKB1,KNG1,MASP1,MASP2,MBL2,PLAT,PLAU,PLAUR,PLG,PROC,PROS1,SERPINA1,SERPINA5,SERPINC1,SERPIND1,SERPINE1,SERPINF2,SERPING1,TFPI,THBD,VWF
120	KEGG_ANTIGEN_PROCESSING_AND_PRESENTATION	89	B2M,CALR,CANX,CD4,CD74,CD8A,CD8B,CIITA,CREB1,CTSB,CTSL1,CTSS,HLA-A,HLA-B,HLA-C,HLA-DMA,HLA-DMB,HLA-DOA,HLA-DOB,HLA-DPA1,HLA-DPB1,HLA-DQA1,HLA-DQA2,HLA-DQB1,HLA-DRA,HLA-DRB1,HLA-DRB3,HLA-DRB4,HLA-DRB5,HLA-E,HLA-F,HLA-G,HSP90AA1,HSP90AB1,HSPA1A,HSPA1B,HSPA1L,HSPA2,HSPA4,HSPA5,HSPA6,HSPA8,IFI30,IFNA1,IFNA10,IFNA13,IFNA14,IFNA16,IFNA17,IFNA2,IFNA21,IFNA4,IFNA5,IFNA6,IFNA7,IFNA8,KIR2DL1,KIR2DL2,KIR2DL…
121	KEGG_RENIN_ANGIOTENSIN_SYSTEM	17	ACE,ACE2,AGT,AGTR1,AGTR2,ANPEP,CMA1,CPA3,CTSA,CTSG,ENPEP,LNPEP,MAS1,MME,NLN,REN,THOP1
122	KEGG_TOLL_LIKE_RECEPTOR_SIGNALING_PATHWAY	102	AKT1,AKT2,AKT3,CASP8,CCL3,CCL4,CCL5,CD14,CD40,CD80,CD86,CHUK,CTSK,CXCL10,CXCL11,CXCL9,FADD,FOS,IFNA1,IFNA10,IFNA13,IFNA14,IFNA16,IFNA17,IFNA2,IFNA21,IFNA4,IFNA5,IFNA6,IFNA7,IFNA8,IFNAR1,IFNAR2,IFNB1,IKBKB,IKBKE,IKBKG,IL12A,IL12B,IL1B,IL6,IL8,IRAK1,IRAK4,IRF3,IRF5,IRF7,JUN,LBP,LY96,MAP2K1,MAP2K2,MAP2K3,MAP2K4,MAP2K6,MAP2K7,MAP3K7,MAP3K8,MAPK1,MAPK10,MAPK11,MAPK12,MAPK13,MAPK14,MAPK3,MAPK8,MAPK9,MY…
123	KEGG_NOD_LIKE_RECEPTOR_SIGNALING_PATHWAY	62	BIRC2,BIRC3,CARD18,CARD6,CARD8,CARD9,CASP1,CASP5,CASP8,CCL11,CCL13,CCL2,CCL5,CCL7,CCL8,CHUK,CXCL1,CXCL2,ERBB2IP,HSP90AA1,HSP90AB1,HSP90B1,IKBKB,IKBKG,IL18,IL1B,IL6,IL8,MAP3K7,MAPK1,MAPK10,MAPK11,MAPK12,MAPK13,MAPK14,MAPK3,MAPK8,MAPK9,MEFV,NAIP,NFKB1,NFKBIA,NFKBIB,NLRC4,NLRP1,NLRP3,NOD1,NOD2,PSTPIP1,PYCARD,PYDC1,RELA,RIPK2,SUGT1,TAB1,TAB2,TAB3,TNF,TNFAIP3,TRAF6,TRIP6,XIAP
124	KEGG_RIG_I_LIKE_RECEPTOR_SIGNALING_PATHWAY	71	ATG12,ATG5,AZI2,CASP10,CASP8,CHUK,CXCL10,CYLD,DAK,DDX3X,DDX3Y,DDX58,DHX58,FADD,IFIH1,IFNA1,IFNA10,IFNA13,IFNA14,IFNA16,IFNA17,IFNA2,IFNA21,IFNA4,IFNA5,IFNA6,IFNA7,IFNA8,IFNB1,IFNE,IFNK,IFNW1,IKBKB,IKBKE,IKBKG,IL12A,IL12B,IL8,IRF3,IRF7,ISG15,MAP3K1,MAP3K7,MAPK10,MAPK11,MAPK12,MAPK13,MAPK14,MAPK8,MAPK9,MAVS,NFKB1,NFKBIA,NFKBIB,NLRX1,OTUD5,PIN1,RELA,RIPK1,RNF125,SIKE1,TANK,TBK1,TBKBP1,TMEM173,TNF,TR…
125	KEGG_CYTOSOLIC_DNA_SENSING_PATHWAY	56	ADAR,AIM2,CASP1,CCL4,CCL4L1,CCL4L2,CCL5,CHUK,CXCL10,DDX58,IFNA1,IFNA10,IFNA13,IFNA14,IFNA16,IFNA17,IFNA2,IFNA21,IFNA4,IFNA5,IFNA6,IFNA7,IFNA8,IFNB1,IKBKB,IKBKE,IKBKG,IL18,IL1B,IL33,IL6,IRF3,IRF7,MAVS,NFKB1,NFKBIA,NFKBIB,POLR1C,POLR1D,POLR3A,POLR3B,POLR3C,POLR3D,POLR3F,POLR3G,POLR3GL,POLR3H,POLR3K,PYCARD,RELA,RIPK1,RIPK3,TBK1,TMEM173,TREX1,ZBP1
126	KEGG_JAK_STAT_SIGNALING_PATHWAY	155	AKT1,AKT2,AKT3,BCL2L1,CBL,CBLB,CBLC,CCND1,CCND2,CCND3,CISH,CLCF1,CNTF,CNTFR,CREBBP,CRLF2,CSF2,CSF2RA,CSF2RB,CSF3,CSF3R,CSH1,CTF1,EP300,EPO,EPOR,GH1,GH2,GHR,GRB2,IFNA1,IFNA10,IFNA13,IFNA14,IFNA16,IFNA17,IFNA2,IFNA21,IFNA4,IFNA5,IFNA6,IFNA7,IFNA8,IFNAR1,IFNAR2,IFNB1,IFNE,IFNG,IFNGR1,IFNGR2,IFNK,IFNW1,IL10,IL10RA,IL10RB,IL11,IL11RA,IL12A,IL12B,IL12RB1,IL12RB2,IL13,IL13RA1,IL13RA2,IL15,IL15RA,IL19,IL…
127	KEGG_HEMATOPOIETIC_CELL_LINEAGE	88	ANPEP,CD14,CD19,CD1A,CD1B,CD1C,CD1D,CD1E,CD2,CD22,CD33,CD34,CD36,CD37,CD38,CD3D,CD3E,CD3G,CD4,CD44,CD5,CD55,CD59,CD7,CD8A,CD8B,CD9,CR1,CR2,CSF1,CSF1R,CSF2,CSF2RA,CSF3,CSF3R,DNTT,EPO,EPOR,FCER2,FCGR1A,FLT3,FLT3LG,GP1BA,GP1BB,GP5,GP9,GYPA,HLA-DRA,HLA-DRB1,HLA-DRB3,HLA-DRB4,HLA-DRB5,IL11,IL11RA,IL1A,IL1B,IL1R1,IL1R2,IL2RA,IL3,IL3RA,IL4,IL4R,IL5,IL5RA,IL6,IL6R,IL7,IL7R,IL9R,ITGA1,ITGA2,ITGA2B,ITGA3,I…
128	KEGG_NATURAL_KILLER_CELL_MEDIATED_CYTOTOXICITY	137	ARAF,BID,BRAF,CASP3,CD244,CD247,CD48,CHP,CHP2,CSF2,FAS,FASLG,FCER1G,FCGR3A,FCGR3B,FYN,GRB2,GZMB,HCST,HLA-A,HLA-B,HLA-C,HLA-E,HLA-G,HRAS,ICAM1,ICAM2,IFNA1,IFNA10,IFNA13,IFNA14,IFNA16,IFNA17,IFNA2,IFNA21,IFNA4,IFNA5,IFNA6,IFNA7,IFNA8,IFNAR1,IFNAR2,IFNB1,IFNG,IFNGR1,IFNGR2,ITGAL,ITGB2,KIR2DL1,KIR2DL2,KIR2DL3,KIR2DL4,KIR2DL5A,KIR2DS1,KIR2DS3,KIR2DS4,KIR2DS5,KIR3DL1,KIR3DL2,KLRC1,KLRC2,KLRC3,KLRD1,KLR…
129	KEGG_T_CELL_RECEPTOR_SIGNALING_PATHWAY	108	AKT1,AKT2,AKT3,BCL10,CARD11,CBL,CBLB,CBLC,CD247,CD28,CD3D,CD3E,CD3G,CD4,CD40LG,CD8A,CD8B,CDC42,CDK4,CHP,CHP2,CHUK,CSF2,CTLA4,DLG1,FOS,FYN,GRAP2,GRB2,GSK3B,HRAS,ICOS,IFNG,IKBKB,IKBKG,IL10,IL2,IL4,IL5,ITK,JUN,KRAS,LAT,LCK,LCP2,MALT1,MAP2K1,MAP2K2,MAP2K7,MAP3K14,MAP3K7,MAP3K8,MAPK1,MAPK11,MAPK12,MAPK13,MAPK14,MAPK3,MAPK9,NCK1,NCK2,NFAT5,NFATC1,NFATC2,NFATC3,NFATC4,NFKB1,NFKBIA,NFKBIB,NFKBIE,NRAS,PAK…
130	KEGG_B_CELL_RECEPTOR_SIGNALING_PATHWAY	75	AKT1,AKT2,AKT3,BCL10,BLNK,BTK,CARD11,CD19,CD22,CD72,CD79A,CD79B,CD81,CHP,CHP2,CHUK,CR2,DAPP1,FCGR2B,FOS,GRB2,GSK3B,HRAS,IFITM1,IKBKB,IKBKG,INPP5D,JUN,KRAS,LILRB3,LYN,MALT1,MAP2K1,MAP2K2,MAPK1,MAPK3,NFAT5,NFATC1,NFATC2,NFATC3,NFATC4,NFKB1,NFKBIA,NFKBIB,NFKBIE,NRAS,PIK3AP1,PIK3CA,PIK3CB,PIK3CD,PIK3CG,PIK3R1,PIK3R2,PIK3R3,PIK3R5,PLCG2,PPP3CA,PPP3CB,PPP3CC,PPP3R1,PPP3R2,PRKCB,PTPN6,RAC1,RAC2,RAC3,RAF…
131	KEGG_FC_EPSILON_RI_SIGNALING_PATHWAY	79	AKT1,AKT2,AKT3,BTK,CSF2,FCER1A,FCER1G,FYN,GAB2,GRB2,HRAS,IL13,IL3,IL4,IL5,INPP5D,JMJD7-PLA2G4B,KRAS,LAT,LCP2,LYN,MAP2K1,MAP2K2,MAP2K3,MAP2K4,MAP2K6,MAP2K7,MAPK1,MAPK10,MAPK11,MAPK12,MAPK13,MAPK14,MAPK3,MAPK8,MAPK9,MS4A2,NRAS,PDK1,PIK3CA,PIK3CB,PIK3CD,PIK3CG,PIK3R1,PIK3R2,PIK3R3,PIK3R5,PLA2G10,PLA2G12A,PLA2G12B,PLA2G1B,PLA2G2A,PLA2G2C,PLA2G2D,PLA2G2E,PLA2G2F,PLA2G3,PLA2G4A,PLA2G4B,PLA2G4E,PLA2G5,P…
132	KEGG_FC_GAMMA_R_MEDIATED_PHAGOCYTOSIS	97	AKT1,AKT2,AKT3,AMPH,ARF6,ARPC1A,ARPC1B,ARPC2,ARPC3,ARPC4,ARPC5,ARPC5L,ASAP1,ASAP2,ASAP3,CDC42,CFL1,CFL2,CRK,CRKL,DNM1,DNM1L,DNM2,DNM3,DOCK2,FCGR1A,FCGR2A,FCGR2B,FCGR2C,FCGR3A,GAB2,GSN,HCK,INPP5D,LAT,LIMK1,LIMK2,LOC653888,LYN,MAP2K1,MAPK1,MAPK3,MARCKS,MARCKSL1,MYO10,NCF1,PAK1,PIK3CA,PIK3CB,PIK3CD,PIK3CG,PIK3R1,PIK3R2,PIK3R3,PIK3R5,PIKFYVE,PIP4K2B,PIP5K1A,PIP5K1B,PIP5K1C,PLA2G4A,PLA2G4B,PLA2G4D,PLA…
133	KEGG_LEUKOCYTE_TRANSENDOTHELIAL_MIGRATION	118	ACTB,ACTG1,ACTN1,ACTN2,ACTN3,ACTN4,ARHGAP5,BCAR1,CD99,CDC42,CDH5,CLDN1,CLDN10,CLDN11,CLDN14,CLDN15,CLDN16,CLDN17,CLDN18,CLDN19,CLDN2,CLDN20,CLDN22,CLDN23,CLDN3,CLDN4,CLDN5,CLDN6,CLDN7,CLDN8,CLDN9,CTNNA1,CTNNA2,CTNNA3,CTNNB1,CTNND1,CXCL12,CXCR4,CYBA,CYBB,ESAM,EZR,F11R,GNAI1,GNAI2,GNAI3,GRLF1,ICAM1,ITGA4,ITGAL,ITGAM,ITGB1,ITGB2,ITK,JAM2,JAM3,LOC646048,LOC646821,MAPK11,MAPK12,MAPK13,MAPK14,MLLT4,MMP…
134	KEGG_INTESTINAL_IMMUNE_NETWORK_FOR_IGA_PRODUCTION	48	AICDA,CCL25,CCL27,CCL28,CCR10,CCR9,CD28,CD40,CD40LG,CD80,CD86,CXCL12,CXCR4,HLA-DMA,HLA-DMB,HLA-DOA,HLA-DOB,HLA-DPA1,HLA-DPB1,HLA-DQA1,HLA-DQA2,HLA-DQB1,HLA-DRA,HLA-DRB1,HLA-DRB3,HLA-DRB4,HLA-DRB5,ICOS,ICOSLG,IL10,IL15,IL15RA,IL2,IL4,IL5,IL6,ITGA4,ITGB7,LTBR,MADCAM1,MAP3K14,PIGR,TGFB1,TNFRSF13B,TNFRSF13C,TNFRSF17,TNFSF13,TNFSF13B
135	KEGG_CIRCADIAN_RHYTHM_MAMMAL	13	ARNTL,BHLHE40,BHLHE41,CLOCK,CRY1,CRY2,CSNK1D,CSNK1E,NPAS2,NR1D1,PER1,PER2,PER3
136	KEGG_LONG_TERM_POTENTIATION	70	ADCY1,ADCY8,ARAF,ATF4,BRAF,CACNA1C,CALM1,CALM2,CALM3,CALML3,CALML5,CALML6,CAMK2A,CAMK2B,CAMK2D,CAMK2G,CAMK4,CHP,CHP2,CREBBP,EP300,GNAQ,GRIA1,GRIA2,GRIN1,GRIN2A,GRIN2B,GRIN2C,GRIN2D,GRM1,GRM5,HRAS,ITPR1,ITPR2,ITPR3,KRAS,MAP2K1,MAP2K2,MAPK1,MAPK3,NRAS,PLCB1,PLCB2,PLCB3,PLCB4,PPP1CA,PPP1CB,PPP1CC,PPP1R12A,PPP1R1A,PPP3CA,PPP3CB,PPP3CC,PPP3R1,PPP3R2,PRKACA,PRKACB,PRKACG,PRKCA,PRKCB,PRKCG,PRKX,RAF1,RAP…
137	KEGG_NEUROTROPHIN_SIGNALING_PATHWAY	126	ABL1,AKT1,AKT2,AKT3,ARHGDIA,ARHGDIB,ATF4,BAD,BAX,BCL2,BDNF,BRAF,CALM1,CALM2,CALM3,CALML3,CALML5,CALML6,CAMK2A,CAMK2B,CAMK2D,CAMK2G,CAMK4,CDC42,CRK,CRKL,CSK,FASLG,FOXO3,FRS2,GAB1,GRB2,GSK3B,HRAS,IKBKB,IRAK1,IRAK2,IRAK3,IRAK4,IRS1,IRS2,IRS4,JUN,KIDINS220,KRAS,MAGED1,MAP2K1,MAP2K2,MAP2K5,MAP2K7,MAP3K1,MAP3K3,MAP3K5,MAPK1,MAPK10,MAPK11,MAPK12,MAPK13,MAPK14,MAPK3,MAPK7,MAPK8,MAPK9,MAPKAPK2,NFKB1,NFKBI…
138	KEGG_LONG_TERM_DEPRESSION	70	ARAF,BRAF,C7ORF16,CACNA1A,CRH,CRHR1,GNA11,GNA12,GNA13,GNAI1,GNAI2,GNAI3,GNAO1,GNAQ,GNAS,GNAZ,GRIA1,GRIA2,GRIA3,GRID2,GRM1,GRM5,GUCY1A2,GUCY1A3,GUCY1B3,HRAS,IGF1,IGF1R,ITPR1,ITPR2,ITPR3,JMJD7-PLA2G4B,KRAS,LYN,MAP2K1,MAP2K2,MAPK1,MAPK3,NOS1,NRAS,PLA2G10,PLA2G12A,PLA2G12B,PLA2G1B,PLA2G2A,PLA2G2C,PLA2G2D,PLA2G2E,PLA2G2F,PLA2G3,PLA2G4A,PLA2G4B,PLA2G4E,PLA2G5,PLA2G6,PLCB1,PLCB2,PLCB3,PLCB4,PPP2CA,PPP2C…
139	KEGG_OLFACTORY_TRANSDUCTION	389	ADCY3,ADRBK2,ARRB2,CALM1,CALM2,CALM3,CALML3,CALML5,CALML6,CAMK2A,CAMK2B,CAMK2D,CAMK2G,CLCA1,CLCA2,CLCA4,CNGA3,CNGA4,CNGB1,GNAL,GUCA1A,GUCA1B,GUCA1C,GUCY2D,OR10A2,OR10A3,OR10A4,OR10A5,OR10A6,OR10A7,OR10AD1,OR10AG1,OR10C1,OR10G2,OR10G3,OR10G4,OR10G7,OR10G8,OR10G9,OR10H1,OR10H2,OR10H3,OR10H4,OR10H5,OR10J1,OR10J3,OR10J5,OR10K1,OR10K2,OR10P1,OR10Q1,OR10R2,OR10S1,OR10T2,OR10V1,OR10X1,OR10Z1,OR11A1,OR11…
140	KEGG_TASTE_TRANSDUCTION	52	ACCN1,ADCY4,ADCY6,ADCY8,CACNA1A,CACNA1B,GNAS,GNAT3,GNB1,GNB3,GNG13,GNG3,GRM4,ITPR3,KCNB1,PDE1A,PLCB2,PRKACA,PRKACB,PRKACG,PRKX,SCNN1A,SCNN1B,SCNN1G,TAS1R1,TAS1R2,TAS1R3,TAS2R1,TAS2R10,TAS2R13,TAS2R14,TAS2R16,TAS2R19,TAS2R20,TAS2R3,TAS2R31,TAS2R38,TAS2R39,TAS2R4,TAS2R40,TAS2R41,TAS2R42,TAS2R43,TAS2R45,TAS2R46,TAS2R5,TAS2R50,TAS2R60,TAS2R7,TAS2R8,TAS2R9,TRPM5
141	KEGG_REGULATION_OF_ACTIN_CYTOSKELETON	216	ABI2,ACTB,ACTG1,ACTN1,ACTN2,ACTN3,ACTN4,APC,APC2,ARAF,ARHGEF1,ARHGEF12,ARHGEF4,ARHGEF6,ARHGEF7,ARPC1A,ARPC1B,ARPC2,ARPC3,ARPC4,ARPC5,ARPC5L,BAIAP2,BCAR1,BDKRB1,BDKRB2,BRAF,C3ORF10,CD14,CDC42,CFL1,CFL2,CHRM1,CHRM2,CHRM3,CHRM4,CHRM5,CRK,CRKL,CSK,CYFIP1,CYFIP2,DIAPH1,DIAPH2,DIAPH3,DOCK1,EGF,EGFR,ENAH,EZR,F2,F2R,FGD1,FGD3,FGF1,FGF10,FGF11,FGF12,FGF13,FGF14,FGF16,FGF17,FGF18,FGF19,FGF2,FGF20,FGF21,FGF…
142	KEGG_INSULIN_SIGNALING_PATHWAY	137	ACACA,ACACB,AKT1,AKT2,AKT3,ARAF,BAD,BRAF,CALM1,CALM2,CALM3,CALML3,CALML5,CALML6,CBL,CBLB,CBLC,CRK,CRKL,EIF4E,EIF4E1B,EIF4E2,EIF4EBP1,ELK1,EXOC7,FASN,FBP1,FBP2,FLOT1,FLOT2,FOXO1,G6PC,G6PC2,GCK,GRB2,GSK3B,GYS1,GYS2,HK1,HK2,HK3,HRAS,IKBKB,INPP5D,INPP5K,INS,INSR,IRS1,IRS2,IRS4,KRAS,LIPE,MAP2K1,MAP2K2,MAPK1,MAPK10,MAPK3,MAPK8,MAPK9,MKNK1,MKNK2,MTOR,NRAS,PCK1,PCK2,PDE3A,PDE3B,PDPK1,PHKA1,PHKA2,PHKB,PHK…
143	KEGG_GNRH_SIGNALING_PATHWAY	101	ADCY1,ADCY2,ADCY3,ADCY4,ADCY5,ADCY6,ADCY7,ADCY8,ADCY9,ATF4,CACNA1C,CACNA1D,CACNA1F,CACNA1S,CALM1,CALM2,CALM3,CALML3,CALML5,CALML6,CAMK2A,CAMK2B,CAMK2D,CAMK2G,CDC42,CGA,EGFR,ELK1,FSHB,GNA11,GNAQ,GNAS,GNRH1,GNRH2,GNRHR,GRB2,HBEGF,HRAS,ITPR1,ITPR2,ITPR3,JMJD7-PLA2G4B,JUN,KRAS,LHB,MAP2K1,MAP2K2,MAP2K3,MAP2K4,MAP2K6,MAP2K7,MAP3K1,MAP3K2,MAP3K3,MAP3K4,MAPK1,MAPK10,MAPK11,MAPK12,MAPK13,MAPK14,MAPK3,MAPK…
144	KEGG_PROGESTERONE_MEDIATED_OOCYTE_MATURATION	86	ADCY1,ADCY2,ADCY3,ADCY4,ADCY5,ADCY6,ADCY7,ADCY8,ADCY9,AKT1,AKT2,AKT3,ANAPC1,ANAPC10,ANAPC11,ANAPC13,ANAPC2,ANAPC4,ANAPC5,ANAPC7,ARAF,BRAF,BUB1,CCNA1,CCNA2,CCNB1,CCNB2,CCNB3,CDC16,CDC23,CDC25A,CDC25B,CDC25C,CDC26,CDC27,CDK1,CDK2,CPEB1,FZR1,GNAI1,GNAI2,GNAI3,HSP90AA1,HSP90AB1,IGF1,IGF1R,INS,KRAS,LOC650621,MAD2L1,MAD2L2,MAP2K1,MAPK1,MAPK10,MAPK11,MAPK12,MAPK13,MAPK14,MAPK3,MAPK8,MAPK9,MOS,PDE3A,PDE3…
145	KEGG_MELANOGENESIS	102	ADCY1,ADCY2,ADCY3,ADCY4,ADCY5,ADCY6,ADCY7,ADCY8,ADCY9,ASIP,CALM1,CALM2,CALM3,CALML3,CALML5,CALML6,CAMK2A,CAMK2B,CAMK2D,CAMK2G,CREB1,CREB3,CREB3L1,CREB3L2,CREB3L3,CREB3L4,CREBBP,CTNNB1,DCT,DVL1,DVL2,DVL3,EDN1,EDNRB,EP300,FZD1,FZD10,FZD2,FZD3,FZD4,FZD5,FZD6,FZD7,FZD8,FZD9,GNAI1,GNAI2,GNAI3,GNAO1,GNAQ,GNAS,GSK3B,HRAS,KIT,KITLG,KRAS,LEF1,LOC652799,MAP2K1,MAP2K2,MAPK1,MAPK3,MC1R,MITF,NRAS,PLCB1,PLCB2,…
146	KEGG_ADIPOCYTOKINE_SIGNALING_PATHWAY	67	ACACB,ACSL1,ACSL3,ACSL4,ACSL5,ACSL6,ADIPOQ,ADIPOR1,ADIPOR2,AGRP,AKT1,AKT2,AKT3,CAMKK1,CAMKK2,CD36,CHUK,CPT1A,CPT1B,CPT1C,G6PC,G6PC2,IKBKB,IKBKG,IRS1,IRS2,IRS4,JAK2,LEP,LEPR,MAPK10,MAPK8,MAPK9,MTOR,NFKB1,NFKBIA,NFKBIB,NFKBIE,NPY,PCK1,PCK2,POMC,PPARA,PPARGC1A,PRKAA1,PRKAA2,PRKAB1,PRKAB2,PRKAG1,PRKAG2,PRKAG3,PRKCQ,PTPN11,RELA,RXRA,RXRB,RXRG,SLC2A1,SLC2A4,SOCS3,STAT3,STK11,TNF,TNFRSF1A,TNFRSF1B,TRADD…
147	KEGG_TYPE_II_DIABETES_MELLITUS	47	ABCC8,ADIPOQ,CACNA1A,CACNA1B,CACNA1C,CACNA1D,CACNA1E,CACNA1G,GCK,HK1,HK2,HK3,IKBKB,INS,INSR,IRS1,IRS2,IRS4,KCNJ11,MAFA,MAPK1,MAPK10,MAPK3,MAPK8,MAPK9,MTOR,PDX1,PIK3CA,PIK3CB,PIK3CD,PIK3CG,PIK3R1,PIK3R2,PIK3R3,PIK3R5,PKLR,PKM2,PRKCD,PRKCE,PRKCZ,SLC2A2,SLC2A4,SOCS1,SOCS2,SOCS3,SOCS4,TNF
148	KEGG_TYPE_I_DIABETES_MELLITUS	44	CD28,CD80,CD86,CPE,FAS,FASLG,GAD1,GAD2,GZMB,HLA-A,HLA-B,HLA-C,HLA-DMA,HLA-DMB,HLA-DOA,HLA-DOB,HLA-DPA1,HLA-DPB1,HLA-DQA1,HLA-DQA2,HLA-DQB1,HLA-DRA,HLA-DRB1,HLA-DRB3,HLA-DRB4,HLA-DRB5,HLA-E,HLA-F,HLA-G,HSPD1,ICA1,IFNG,IL12A,IL12B,IL1A,IL1B,IL2,INS,LOC652614,LTA,PRF1,PTPRN,PTPRN2,TNF
149	KEGG_MATURITY_ONSET_DIABETES_OF_THE_YOUNG	25	BHLHA15,FOXA2,FOXA3,GCK,HES1,HHEX,HNF1A,HNF1B,HNF4A,HNF4G,IAPP,INS,MAFA,MNX1,NEUROD1,NEUROG3,NKX2-2,NKX6-1,NR5A2,ONECUT1,PAX4,PAX6,PDX1,PKLR,SLC2A2
150	KEGG_ALDOSTERONE_REGULATED_SODIUM_REABSORPTION	42	ATP1A1,ATP1A2,ATP1A3,ATP1A4,ATP1B1,ATP1B2,ATP1B3,ATP1B4,FXYD2,FXYD4,HSD11B1,HSD11B2,IGF1,INS,INSR,IRS1,IRS2,IRS4,KCNJ1,KRAS,MAPK1,MAPK3,NEDD4L,NR3C2,PDPK1,PIK3CA,PIK3CB,PIK3CD,PIK3CG,PIK3R1,PIK3R2,PIK3R3,PIK3R5,PRKCA,PRKCB,PRKCG,SCNN1A,SCNN1B,SCNN1G,SFN,SGK1,SLC9A3R2
151	KEGG_VASOPRESSIN_REGULATED_WATER_REABSORPTION	44	ADCY3,ADCY6,ADCY9,AQP2,AQP3,AQP4,ARHGDIA,ARHGDIB,AVP,AVPR2,CREB1,CREB3,CREB3L1,CREB3L2,CREB3L3,CREB3L4,CREB5,DCTN1,DCTN2,DCTN4,DCTN5,DCTN6,DYNC1H1,DYNC1I1,DYNC1I2,DYNC1LI1,DYNC1LI2,DYNC2H1,DYNC2LI1,DYNLL1,DYNLL2,GNAS,NSF,PRKACA,PRKACB,PRKACG,PRKX,RAB11A,RAB11B,RAB5A,RAB5B,RAB5C,STX4,VAMP2
152	KEGG_PROXIMAL_TUBULE_BICARBONATE_RECLAMATION	23	AQP1,ATP1A1,ATP1A2,ATP1A3,ATP1A4,ATP1B1,ATP1B2,ATP1B3,ATP1B4,CA2,CA4,FXYD2,GLS,GLS2,GLUD1,GLUD2,MDH1,PCK1,PCK2,SLC25A10,SLC38A3,SLC4A4,SLC9A3
153	KEGG_ALZHEIMERS_DISEASE	169	ADAM10,ADAM17,APAF1,APBB1,APH1A,APOE,APP,ATF6,ATP2A1,ATP2A2,ATP2A3,ATP5A1,ATP5B,ATP5C1,ATP5D,ATP5E,ATP5F1,ATP5G1,ATP5G2,ATP5G3,ATP5H,ATP5J,ATP5O,ATP6,ATP8,BACE1,BACE2,BAD,BID,CACNA1C,CACNA1D,CACNA1F,CACNA1S,CALM1,CALM2,CALM3,CALML3,CALML5,CALML6,CAPN1,CAPN2,CASP3,CASP7,CASP8,CASP9,CDK5,CDK5R1,CHP,CHP2,COX1,COX2,COX3,COX4I1,COX4I2,COX5A,COX5B,COX6A1,COX6A2,COX6B1,COX6B2,COX6C,COX7A1,COX7A2,COX7A2L…
154	KEGG_PARKINSONS_DISEASE	133	APAF1,ATP5A1,ATP5B,ATP5C1,ATP5D,ATP5E,ATP5F1,ATP5G1,ATP5G2,ATP5G3,ATP5H,ATP5J,ATP5O,ATP6,ATP8,CASP3,CASP9,COX1,COX2,COX3,COX4I1,COX4I2,COX5A,COX5B,COX6A1,COX6A2,COX6B1,COX6B2,COX6C,COX7A1,COX7A2,COX7A2L,COX7B,COX7B2,COX7C,COX8A,COX8C,CYC1,CYCS,CYTB,GPR37,HTRA2,LOC100130247,LOC100133737,LOC390424,LOC642502,LOC644310,LOC727947,LOC729317,LRRK2,ND1,ND2,ND3,ND4,ND4L,ND5,ND6,NDUFA1,NDUFA10,NDUFA2,NDUFA…
155	KEGG_AMYOTROPHIC_LATERAL_SCLEROSIS_ALS	53	ALS2,APAF1,BAD,BAX,BCL2,BCL2L1,BID,CASP1,CASP3,CASP9,CAT,CCS,CHP,CHP2,CYCS,DAXX,DERL1,GPX1,GRIA1,GRIA2,GRIN1,GRIN2A,GRIN2B,GRIN2C,GRIN2D,MAP2K3,MAP2K6,MAP3K5,MAPK11,MAPK12,MAPK13,MAPK14,NEFH,NEFL,NEFM,NOS1,PPP3CA,PPP3CB,PPP3CC,PPP3R1,PPP3R2,PRPH,PRPH2,RAB5A,RAC1,SLC1A2,SOD1,TNF,TNFRSF1A,TNFRSF1B,TOMM40,TOMM40L,TP53
156	KEGG_HUNTINGTONS_DISEASE	185	AP2A1,AP2A2,AP2B1,AP2M1,AP2S1,APAF1,ATP5A1,ATP5B,ATP5C1,ATP5D,ATP5E,ATP5F1,ATP5G1,ATP5G2,ATP5G3,ATP5H,ATP5J,ATP5O,ATP6,ATP8,BAX,BBC3,BDNF,CASP3,CASP8,CASP9,CLTA,CLTB,CLTC,CLTCL1,COX1,COX2,COX3,COX4I1,COX4I2,COX5A,COX5B,COX6A1,COX6A2,COX6B1,COX6B2,COX6C,COX7A1,COX7A2,COX7A2L,COX7B,COX7B2,COX7C,COX8A,COX8C,CREB1,CREB3,CREB3L1,CREB3L2,CREB3L3,CREB3L4,CREB5,CREBBP,CYC1,CYCS,CYTB,DCTN1,DCTN2,DCTN4,DLG…
157	KEGG_PRION_DISEASES	35	BAX,C1QA,C1QB,C1QC,C5,C6,C7,C8A,C8B,C8G,C9,CCL5,EGR1,ELK1,FYN,HSPA1A,HSPA5,IL1A,IL1B,IL6,LAMC1,MAP2K1,MAP2K2,MAPK1,MAPK3,NCAM1,NCAM2,NOTCH1,PRKACA,PRKACB,PRKACG,PRKX,PRNP,SOD1,STIP1
158	KEGG_VIBRIO_CHOLERAE_INFECTION	56	ACTB,ACTG1,ADCY3,ADCY9,ARF1,ATP6AP1,ATP6V0A1,ATP6V0A2,ATP6V0A4,ATP6V0B,ATP6V0C,ATP6V0D1,ATP6V0D2,ATP6V0E1,ATP6V0E2,ATP6V1A,ATP6V1B1,ATP6V1B2,ATP6V1C1,ATP6V1C2,ATP6V1D,ATP6V1E1,ATP6V1E2,ATP6V1F,ATP6V1G1,ATP6V1G2,ATP6V1G3,ATP6V1H,CFTR,ERO1L,GNAS,KCNQ1,KDELR1,KDELR2,KDELR3,LOC646048,LOC646821,MUC2,PDIA4,PLCG1,PLCG2,PRKACA,PRKACB,PRKACG,PRKCA,PRKCB,PRKCG,PRKX,SEC61A1,SEC61A2,SEC61B,SEC61G,SLC12A2,TCI…
159	KEGG_EPITHELIAL_CELL_SIGNALING_IN_HELICOBACTER_PYLORI_INFECTION	68	ADAM10,ADAM17,ATP6AP1,ATP6V0A1,ATP6V0A2,ATP6V0A4,ATP6V0B,ATP6V0C,ATP6V0D1,ATP6V0D2,ATP6V0E1,ATP6V0E2,ATP6V1A,ATP6V1B1,ATP6V1B2,ATP6V1C1,ATP6V1C2,ATP6V1D,ATP6V1E1,ATP6V1E2,ATP6V1F,ATP6V1G1,ATP6V1G2,ATP6V1G3,ATP6V1H,CASP3,CCL5,CDC42,CHUK,CSK,CXCL1,CXCR1,CXCR2,EGFR,F11R,GIT1,HBEGF,IGSF5,IKBKB,IKBKG,IL8,JAM2,JAM3,JUN,LYN,MAP2K4,MAP3K14,MAPK10,MAPK11,MAPK12,MAPK13,MAPK14,MAPK8,MAPK9,MET,NFKB1,NFKBIA,N…
160	KEGG_PATHOGENIC_ESCHERICHIA_COLI_INFECTION	59	ABL1,ACTB,ACTG1,ARHGEF2,ARPC1A,ARPC1B,ARPC2,ARPC3,ARPC4,ARPC5,ARPC5L,CD14,CDC42,CDH1,CLDN1,CTNNB1,CTTN,EZR,FYN,HCLS1,ITGB1,KRT18,LOC646048,LOC646821,LOC653888,LY96,NCK1,NCK2,NCL,OCLN,PRKCA,RHOA,ROCK1,ROCK2,TLR4,TLR5,TUBA1A,TUBA1B,TUBA1C,TUBA3C,TUBA3D,TUBA3E,TUBA4A,TUBA8,TUBAL3,TUBB,TUBB1,TUBB2A,TUBB2B,TUBB2C,TUBB3,TUBB4,TUBB4Q,TUBB6,TUBB8,WAS,WASL,YWHAQ,YWHAZ
161	KEGG_LEISHMANIA_INFECTION	72	C3,CR1,CYBA,ELK1,FCGR1A,FCGR2A,FCGR2C,FCGR3A,FCGR3B,FOS,HLA-DMA,HLA-DMB,HLA-DOA,HLA-DOB,HLA-DPA1,HLA-DPB1,HLA-DQA1,HLA-DQA2,HLA-DQB1,HLA-DRA,HLA-DRB1,HLA-DRB3,HLA-DRB4,HLA-DRB5,IFNG,IFNGR1,IFNGR2,IL10,IL12A,IL12B,IL1A,IL1B,IL4,IRAK1,IRAK4,ITGA4,ITGAM,ITGB1,ITGB2,JAK1,JAK2,JUN,MAP3K7,MAPK1,MAPK11,MAPK12,MAPK13,MAPK14,MAPK3,MARCKSL1,MYD88,NCF1,NCF2,NCF4,NFKB1,NFKBIA,NFKBIB,NOS2,PRKCB,PTGS2,PTPN6,RE…
162	KEGG_PATHWAYS_IN_CANCER	328	ABL1,AKT1,AKT2,AKT3,APC,APC2,APPL1,AR,ARAF,ARNT,ARNT2,AXIN1,AXIN2,BAD,BAX,BCL2,BCL2L1,BCR,BID,BIRC2,BIRC3,BIRC5,BMP2,BMP4,BRAF,BRCA2,CASP3,CASP8,CASP9,CBL,CBLB,CBLC,CCDC6,CCNA1,CCND1,CCNE1,CCNE2,CDC42,CDH1,CDK2,CDK4,CDK6,CDKN1A,CDKN1B,CDKN2A,CDKN2B,CEBPA,CHUK,CKS1B,COL4A1,COL4A2,COL4A4,COL4A6,CREBBP,CRK,CRKL,CSF1R,CSF2RA,CSF3R,CTBP1,CTBP2,CTNNA1,CTNNA2,CTNNA3,CTNNB1,CUL2,CYCS,DAPK1,DAPK2,DAPK3,DC…
163	KEGG_COLORECTAL_CANCER	62	AKT1,AKT2,AKT3,APC,APC2,APPL1,ARAF,AXIN1,AXIN2,BAD,BAX,BCL2,BIRC5,BRAF,CASP3,CASP9,CCND1,CTNNB1,CYCS,DCC,FOS,GSK3B,JUN,KRAS,LEF1,MAP2K1,MAPK1,MAPK10,MAPK3,MAPK8,MAPK9,MLH1,MSH2,MSH3,MSH6,MYC,PIK3CA,PIK3CB,PIK3CD,PIK3CG,PIK3R1,PIK3R2,PIK3R3,PIK3R5,RAC1,RAC2,RAC3,RAF1,RALGDS,RHOA,SMAD2,SMAD3,SMAD4,TCF7,TCF7L1,TCF7L2,TGFB1,TGFB2,TGFB3,TGFBR1,TGFBR2,TP53
164	KEGG_RENAL_CELL_CARCINOMA	70	AKT1,AKT2,AKT3,ARAF,ARNT,ARNT2,BRAF,CDC42,CREBBP,CRK,CRKL,CUL2,EGLN1,EGLN2,EGLN3,EP300,EPAS1,ETS1,FH,FIGF,FLCN,GAB1,GRB2,HGF,HIF1A,HRAS,JUN,KRAS,MAP2K1,MAP2K2,MAPK1,MAPK3,MET,NRAS,PAK1,PAK2,PAK3,PAK4,PAK6,PAK7,PDGFB,PGF,PIK3CA,PIK3CB,PIK3CD,PIK3CG,PIK3R1,PIK3R2,PIK3R3,PIK3R5,PTPN11,RAC1,RAF1,RAP1A,RAP1B,RAPGEF1,RBX1,SLC2A1,SOS1,SOS2,TCEB1,TCEB2,TGFA,TGFB1,TGFB2,TGFB3,VEGFA,VEGFB,VEGFC,VHL
165	KEGG_PANCREATIC_CANCER	70	AKT1,AKT2,AKT3,ARAF,ARHGEF6,BAD,BCL2L1,BRAF,BRCA2,CASP9,CCND1,CDC42,CDK4,CDK6,CDKN2A,CHUK,E2F1,E2F2,E2F3,EGF,EGFR,ERBB2,FIGF,IKBKB,IKBKG,JAK1,KRAS,MAP2K1,MAPK1,MAPK10,MAPK3,MAPK8,MAPK9,NFKB1,PGF,PIK3CA,PIK3CB,PIK3CD,PIK3CG,PIK3R1,PIK3R2,PIK3R3,PIK3R5,PLD1,RAC1,RAC2,RAC3,RAD51,RAF1,RALA,RALB,RALBP1,RALGDS,RB1,RELA,SMAD2,SMAD3,SMAD4,STAT1,STAT3,TGFA,TGFB1,TGFB2,TGFB3,TGFBR1,TGFBR2,TP53,VEGFA,VEGFB,…
166	KEGG_ENDOMETRIAL_CANCER	52	AKT1,AKT2,AKT3,APC,APC2,ARAF,AXIN1,AXIN2,BAD,BRAF,CASP9,CCND1,CDH1,CTNNA1,CTNNA2,CTNNA3,CTNNB1,EGF,EGFR,ELK1,ERBB2,FOXO3,GRB2,GSK3B,HRAS,ILK,KRAS,LEF1,MAP2K1,MAP2K2,MAPK1,MAPK3,MLH1,MYC,NRAS,PDPK1,PIK3CA,PIK3CB,PIK3CD,PIK3CG,PIK3R1,PIK3R2,PIK3R3,PIK3R5,PTEN,RAF1,SOS1,SOS2,TCF7,TCF7L1,TCF7L2,TP53
167	KEGG_GLIOMA	65	AKT1,AKT2,AKT3,ARAF,BRAF,CALM1,CALM2,CALM3,CALML3,CALML5,CALML6,CAMK2A,CAMK2B,CAMK2D,CAMK2G,CCND1,CDK4,CDK6,CDKN1A,CDKN2A,E2F1,E2F2,E2F3,EGF,EGFR,GRB2,HRAS,IGF1,IGF1R,KRAS,MAP2K1,MAP2K2,MAPK1,MAPK3,MDM2,MTOR,NRAS,PDGFA,PDGFB,PDGFRA,PDGFRB,PIK3CA,PIK3CB,PIK3CD,PIK3CG,PIK3R1,PIK3R2,PIK3R3,PIK3R5,PLCG1,PLCG2,PRKCA,PRKCB,PRKCG,PTEN,RAF1,RB1,SHC1,SHC2,SHC3,SHC4,SOS1,SOS2,TGFA,TP53
168	KEGG_PROSTATE_CANCER	89	AKT1,AKT2,AKT3,AR,ARAF,ATF4,BAD,BCL2,BRAF,CASP9,CCND1,CCNE1,CCNE2,CDK2,CDKN1A,CDKN1B,CHUK,CREB1,CREB3,CREB3L1,CREB3L2,CREB3L3,CREB3L4,CREB5,CREBBP,CTNNB1,E2F1,E2F2,E2F3,EGF,EGFR,EP300,ERBB2,FGFR1,FGFR2,FOXO1,GRB2,GSK3B,GSTP1,HRAS,HSP90AA1,HSP90AB1,HSP90B1,IGF1,IGF1R,IKBKB,IKBKG,INS,INSRR,KLK3,KRAS,LEF1,MAP2K1,MAP2K2,MAPK1,MAPK3,MDM2,MTOR,NFKB1,NFKBIA,NKX3-1,NRAS,PDGFA,PDGFB,PDGFC,PDGFD,PDGFRA,PDG…
169	KEGG_THYROID_CANCER	29	BRAF,CCDC6,CCND1,CDH1,CTNNB1,HRAS,KRAS,LEF1,MAP2K1,MAP2K2,MAPK1,MAPK3,MYC,NCOA4,NRAS,NTRK1,PAX8,PPARG,RET,RXRA,RXRB,RXRG,TCF7,TCF7L1,TCF7L2,TFG,TP53,TPM3,TPR
170	KEGG_BASAL_CELL_CARCINOMA	55	APC,APC2,AXIN1,AXIN2,BMP2,BMP4,CTNNB1,DVL1,DVL2,DVL3,FZD1,FZD10,FZD2,FZD3,FZD4,FZD5,FZD6,FZD7,FZD8,FZD9,GLI1,GLI2,GLI3,GSK3B,HHIP,LEF1,PTCH1,PTCH2,SHH,SMO,STK36,SUFU,TCF7,TCF7L1,TCF7L2,TP53,WNT1,WNT10A,WNT10B,WNT11,WNT16,WNT2,WNT2B,WNT3,WNT3A,WNT4,WNT5A,WNT5B,WNT6,WNT7A,WNT7B,WNT8A,WNT8B,WNT9A,WNT9B
171	KEGG_MELANOMA	71	AKT1,AKT2,AKT3,ARAF,BAD,BRAF,CCND1,CDH1,CDK4,CDK6,CDKN1A,CDKN2A,E2F1,E2F2,E2F3,EGF,EGFR,FGF1,FGF10,FGF11,FGF12,FGF13,FGF14,FGF16,FGF17,FGF18,FGF19,FGF2,FGF20,FGF21,FGF22,FGF23,FGF3,FGF4,FGF5,FGF6,FGF7,FGF8,FGF9,FGFR1,HGF,HRAS,IGF1,IGF1R,KRAS,MAP2K1,MAP2K2,MAPK1,MAPK3,MDM2,MET,MITF,NRAS,PDGFA,PDGFB,PDGFC,PDGFD,PDGFRA,PDGFRB,PIK3CA,PIK3CB,PIK3CD,PIK3CG,PIK3R1,PIK3R2,PIK3R3,PIK3R5,PTEN,RAF1,RB1,TP53
172	KEGG_BLADDER_CANCER	42	ARAF,BRAF,CCND1,CDH1,CDK4,CDKN1A,CDKN2A,DAPK1,DAPK2,DAPK3,E2F1,E2F2,E2F3,EGF,EGFR,ERBB2,FGFR3,FIGF,HRAS,IL8,KRAS,MAP2K1,MAP2K2,MAPK1,MAPK3,MDM2,MMP1,MMP2,MMP9,MYC,NRAS,PGF,RAF1,RASSF1,RB1,RPS6KA5,THBS1,TP53,TYMP,VEGFA,VEGFB,VEGFC
173	KEGG_CHRONIC_MYELOID_LEUKEMIA	73	ABL1,AKT1,AKT2,AKT3,ARAF,BAD,BCL2L1,BCR,BRAF,CBL,CBLB,CBLC,CCND1,CDK4,CDK6,CDKN1A,CDKN1B,CDKN2A,CHUK,CRK,CRKL,CTBP1,CTBP2,E2F1,E2F2,E2F3,GAB2,GRB2,HDAC1,HDAC2,HRAS,IKBKB,IKBKG,KRAS,MAP2K1,MAP2K2,MAPK1,MAPK3,MDM2,MECOM,MYC,NFKB1,NFKBIA,NRAS,PIK3CA,PIK3CB,PIK3CD,PIK3CG,PIK3R1,PIK3R2,PIK3R3,PIK3R5,PTPN11,RAF1,RB1,RELA,RUNX1,SHC1,SHC2,SHC3,SHC4,SMAD3,SMAD4,SOS1,SOS2,STAT5A,STAT5B,TGFB1,TGFB2,TGFB3,TG…
174	KEGG_ACUTE_MYELOID_LEUKEMIA	60	AKT1,AKT2,AKT3,ARAF,BAD,BRAF,CCNA1,CCND1,CEBPA,CHUK,EIF4EBP1,FLT3,GRB2,HRAS,IKBKB,IKBKG,JUP,KIT,KRAS,LEF1,LOC652346,LOC652671,LOC652799,MAP2K1,MAP2K2,MAPK1,MAPK3,MTOR,MYC,NFKB1,NRAS,PIK3CA,PIK3CB,PIK3CD,PIK3CG,PIK3R1,PIK3R2,PIK3R3,PIK3R5,PIM1,PIM2,PML,PPARD,RAF1,RARA,RELA,RPS6KB1,RPS6KB2,RUNX1,RUNX1T1,SOS1,SOS2,SPI1,STAT3,STAT5A,STAT5B,TCF7,TCF7L1,TCF7L2,ZBTB16
175	KEGG_SMALL_CELL_LUNG_CANCER	84	AKT1,AKT2,AKT3,APAF1,BCL2,BCL2L1,BIRC2,BIRC3,CASP9,CCND1,CCNE1,CCNE2,CDK2,CDK4,CDK6,CDKN1B,CDKN2B,CHUK,CKS1B,COL4A1,COL4A2,COL4A4,COL4A6,CYCS,E2F1,E2F2,E2F3,FHIT,FN1,IKBKB,IKBKG,ITGA2,ITGA2B,ITGA3,ITGA6,ITGAV,ITGB1,LAMA1,LAMA2,LAMA3,LAMA4,LAMA5,LAMB1,LAMB2,LAMB3,LAMB4,LAMC1,LAMC2,LAMC3,MAX,MYC,NFKB1,NFKBIA,NOS2,PIAS1,PIAS2,PIAS3,PIAS4,PIK3CA,PIK3CB,PIK3CD,PIK3CG,PIK3R1,PIK3R2,PIK3R3,PIK3R5,PTEN,P…
176	KEGG_NON_SMALL_CELL_LUNG_CANCER	54	AKT1,AKT2,AKT3,ARAF,BAD,BRAF,CASP9,CCND1,CDK4,CDK6,CDKN2A,E2F1,E2F2,E2F3,EGF,EGFR,ERBB2,FHIT,FOXO3,GRB2,HRAS,KRAS,MAP2K1,MAP2K2,MAPK1,MAPK3,NRAS,PDPK1,PIK3CA,PIK3CB,PIK3CD,PIK3CG,PIK3R1,PIK3R2,PIK3R3,PIK3R5,PLCG1,PLCG2,PRKCA,PRKCB,PRKCG,RAF1,RARB,RASSF1,RASSF5,RB1,RXRA,RXRB,RXRG,SOS1,SOS2,STK4,TGFA,TP53
177	KEGG_ASTHMA	30	CCL11,CD40,CD40LG,EPX,FCER1A,FCER1G,HLA-DMA,HLA-DMB,HLA-DOA,HLA-DOB,HLA-DPA1,HLA-DPB1,HLA-DQA1,HLA-DQA2,HLA-DQB1,HLA-DRA,HLA-DRB1,HLA-DRB3,HLA-DRB4,HLA-DRB5,IL10,IL13,IL3,IL4,IL5,IL9,MS4A2,PRG2,RNASE3,TNF
178	KEGG_AUTOIMMUNE_THYROID_DISEASE	53	CD28,CD40,CD40LG,CD80,CD86,CGA,CTLA4,FAS,FASLG,GZMB,HLA-A,HLA-B,HLA-C,HLA-DMA,HLA-DMB,HLA-DOA,HLA-DOB,HLA-DPA1,HLA-DPB1,HLA-DQA1,HLA-DQA2,HLA-DQB1,HLA-DRA,HLA-DRB1,HLA-DRB3,HLA-DRB4,HLA-DRB5,HLA-E,HLA-F,HLA-G,IFNA1,IFNA10,IFNA13,IFNA14,IFNA16,IFNA17,IFNA2,IFNA21,IFNA4,IFNA5,IFNA6,IFNA7,IFNA8,IL10,IL2,IL4,IL5,LOC652614,PRF1,TG,TPO,TSHB,TSHR
179	KEGG_SYSTEMIC_LUPUS_ERYTHEMATOSUS	140	ACTN1,ACTN2,ACTN3,ACTN4,C1QA,C1QB,C1QC,C1R,C1S,C2,C3,C4A,C4B,C5,C6,C7,C8A,C8B,C8G,C9,CD28,CD40,CD40LG,CD80,CD86,CTSG,ELANE,FCGR1A,FCGR2A,FCGR2B,FCGR2C,FCGR3A,FCGR3B,GRIN2A,GRIN2B,H2AFB1,H2AFB2,H2AFB3,H2AFJ,H2AFV,H2AFX,H2AFY,H2AFY2,H2AFZ,H2BFM,H2BFWT,H3F3A,H3F3B,H3F3C,HIST1H2AA,HIST1H2AB,HIST1H2AC,HIST1H2AD,HIST1H2AE,HIST1H2AG,HIST1H2AH,HIST1H2AI,HIST1H2AJ,HIST1H2AK,HIST1H2AL,HIST1H2AM,HIST1H2BA,H…
180	KEGG_ALLOGRAFT_REJECTION	38	CD28,CD40,CD40LG,CD80,CD86,FAS,FASLG,GZMB,HLA-A,HLA-B,HLA-C,HLA-DMA,HLA-DMB,HLA-DOA,HLA-DOB,HLA-DPA1,HLA-DPB1,HLA-DQA1,HLA-DQA2,HLA-DQB1,HLA-DRA,HLA-DRB1,HLA-DRB3,HLA-DRB4,HLA-DRB5,HLA-E,HLA-F,HLA-G,IFNG,IL10,IL12A,IL12B,IL2,IL4,IL5,LOC652614,PRF1,TNF
181	KEGG_GRAFT_VERSUS_HOST_DISEASE	42	CD28,CD80,CD86,FAS,FASLG,GZMB,HLA-A,HLA-B,HLA-C,HLA-DMA,HLA-DMB,HLA-DOA,HLA-DOB,HLA-DPA1,HLA-DPB1,HLA-DQA1,HLA-DQA2,HLA-DQB1,HLA-DRA,HLA-DRB1,HLA-DRB3,HLA-DRB4,HLA-DRB5,HLA-E,HLA-F,HLA-G,IFNG,IL1A,IL1B,IL2,IL6,KIR2DL1,KIR2DL2,KIR2DL3,KIR2DL5A,KIR3DL1,KIR3DL2,KLRC1,KLRD1,LOC652614,PRF1,TNF
182	KEGG_PRIMARY_IMMUNODEFICIENCY	35	ADA,AICDA,AIRE,BLNK,BTK,CD19,CD3D,CD3E,CD4,CD40,CD40LG,CD79A,CD8A,CD8B,CIITA,DCLRE1C,ICOS,IGLL1,IKBKG,IL2RG,IL7R,JAK3,LCK,PTPRC,RAG1,RAG2,RFX5,RFXANK,RFXAP,TAP1,TAP2,TNFRSF13B,TNFRSF13C,UNG,ZAP70
183	KEGG_HYPERTROPHIC_CARDIOMYOPATHY_HCM	85	ACE,ACTB,ACTC1,ACTG1,ATP2A2,CACNA1C,CACNA1D,CACNA1F,CACNA1S,CACNA2D1,CACNA2D2,CACNA2D3,CACNA2D4,CACNB1,CACNB2,CACNB3,CACNB4,CACNG1,CACNG2,CACNG3,CACNG4,CACNG5,CACNG6,CACNG7,CACNG8,DAG1,DES,DMD,EMD,IGF1,IL6,ITGA1,ITGA10,ITGA11,ITGA2,ITGA2B,ITGA3,ITGA4,ITGA5,ITGA6,ITGA7,ITGA8,ITGA9,ITGAV,ITGB1,ITGB3,ITGB4,ITGB5,ITGB6,ITGB7,ITGB8,LAMA2,LMNA,LOC646048,LOC646821,MYBPC3,MYH6,MYH7,MYL2,MYL3,PRKAA1,PRKAA…
184	KEGG_ARRHYTHMOGENIC_RIGHT_VENTRICULAR_CARDIOMYOPATHY_ARVC	76	ACTB,ACTG1,ACTN1,ACTN2,ACTN3,ACTN4,ATP2A2,CACNA1C,CACNA1D,CACNA1F,CACNA1S,CACNA2D1,CACNA2D2,CACNA2D3,CACNA2D4,CACNB1,CACNB2,CACNB3,CACNB4,CACNG1,CACNG2,CACNG3,CACNG4,CACNG5,CACNG6,CACNG7,CACNG8,CDH2,CTNNA1,CTNNA2,CTNNA3,CTNNB1,DAG1,DES,DMD,DSC2,DSG2,DSP,EMD,GJA1,ITGA1,ITGA10,ITGA11,ITGA2,ITGA2B,ITGA3,ITGA4,ITGA5,ITGA6,ITGA7,ITGA8,ITGA9,ITGAV,ITGB1,ITGB3,ITGB4,ITGB5,ITGB6,ITGB7,ITGB8,JUP,LAMA2,LEF…
185	KEGG_DILATED_CARDIOMYOPATHY	92	ACTB,ACTC1,ACTG1,ADCY1,ADCY2,ADCY3,ADCY4,ADCY5,ADCY6,ADCY7,ADCY8,ADCY9,ADRB1,ATP2A2,CACNA1C,CACNA1D,CACNA1F,CACNA1S,CACNA2D1,CACNA2D2,CACNA2D3,CACNA2D4,CACNB1,CACNB2,CACNB3,CACNB4,CACNG1,CACNG2,CACNG3,CACNG4,CACNG5,CACNG6,CACNG7,CACNG8,DAG1,DES,DMD,EMD,GNAS,IGF1,ITGA1,ITGA10,ITGA11,ITGA2,ITGA2B,ITGA3,ITGA4,ITGA5,ITGA6,ITGA7,ITGA8,ITGA9,ITGAV,ITGB1,ITGB3,ITGB4,ITGB5,ITGB6,ITGB7,ITGB8,LAMA2,LMNA,LO…
186	KEGG_VIRAL_MYOCARDITIS	73	ABL1,ABL2,ACTB,ACTG1,BID,CASP3,CASP8,CASP9,CAV1,CCND1,CD28,CD40,CD40LG,CD55,CD80,CD86,CXADR,CYCS,DAG1,DMD,EIF4G1,EIF4G2,EIF4G3,FYN,HLA-A,HLA-B,HLA-C,HLA-DMA,HLA-DMB,HLA-DOA,HLA-DOB,HLA-DPA1,HLA-DPB1,HLA-DQA1,HLA-DQA2,HLA-DQB1,HLA-DRA,HLA-DRB1,HLA-DRB3,HLA-DRB4,HLA-DRB5,HLA-E,HLA-F,HLA-G,ICAM1,ITGAL,ITGB2,LAMA2,LOC646048,LOC646821,LOC652614,MYH1,MYH10,MYH11,MYH13,MYH14,MYH15,MYH2,MYH3,MYH4,MYH6,MY…
187	BIOCARTA_RELA_PATHWAY	16	CHUK,CREBBP,EP300,FADD,HDAC3,IKBKB,IKBKG,NFKB1,NFKBIA,RELA,RIPK1,TNF,TNFRSF1A,TNFRSF1B,TRADD,TRAF6
188	BIOCARTA_NO1_PATHWAY	31	ACTA1,AKT1,BDKRB2,CALM1,CALM2,CALM3,CAV1,CHRM1,CHRNA1,CYCSP35,FLT1,FLT4,HSP90AA1,KDR,KNG1,NOS3,PDE2A,PDE3A,PDE3B,PRKACB,PRKACG,PRKAR1A,PRKAR1B,PRKAR2A,PRKAR2B,PRKG1,PRKG2,RYR2,SLC7A1,TNNI1,VEGFA
189	BIOCARTA_CSK_PATHWAY	24	ADCY1,CD247,CD3D,CD3E,CD3G,CD4,CREBBP,CSK,GNAS,GNB1,GNGT1,HLA-DRA,HLA-DRB1,LCK,PRKACB,PRKACG,PRKAR1A,PRKAR1B,PRKAR2A,PRKAR2B,PTPRC,TRA@,TRB@,ZAP70
190	BIOCARTA_SRCRPTP_PATHWAY	11	CCNB1,CDC25A,CDC25B,CDC25C,CDK1,CSK,GRB2,PRKCA,PRKCB,PTPRA,SRC
191	BIOCARTA_AMI_PATHWAY	20	AHSP,COL4A1,COL4A2,COL4A3,COL4A4,COL4A5,COL4A6,F10,F2,F2R,F7,FGA,FGB,FGG,PLAT,PLG,PROC,PROS1,SERPINC1,TFPI
192	BIOCARTA_GRANULOCYTES_PATHWAY	14	C5,CSF3,ICAM1,IFNG,IL1A,IL8,ITGAL,ITGAM,ITGB2,PECAM1,SELL,SELP,SELPLG,TNF
193	BIOCARTA_LYM_PATHWAY	11	CD34,ICAM1,IL1A,IL8,ITGA4,ITGAL,ITGB1,ITGB2,PECAM1,SELL,VCAM1
194	BIOCARTA_ARAP_PATHWAY	18	ARF1,ARFGAP1,ARFGAP3,ARFGEF1,ARFGEF2,ASAP2,CLTB,COP,COPA,CYTH1,CYTH2,CYTH3,CYTH4,GBF1,GPLD1,KDELR1,KDELR2,KDELR3
195	BIOCARTA_AGR_PATHWAY	36	ACTA1,CDC42,CHRM1,CHRNA1,CTTN,DAG1,DMD,DVL1,EGFR,GIT2,ITGA1,ITGB1,JUN,LAMA2,LAMA3,LAMA4,MAPK1,MAPK3,MAPK8,MUSK,NRG1,NRG2,NRG3,PAK1,PAK2,PAK3,PAK4,PAK6,PAK7,PTK2,PXN,RAC1,RAPSN,SP1,SRC,UTRN
196	BIOCARTA_AKAP95_PATHWAY	12	AKAP8,CCNB1,CDK1,DDX5,NCAPD2,PPP1CA,PPP2CA,PRKACB,PRKACG,PRKAG1,PRKAR2A,PRKAR2B
197	BIOCARTA_AKT_PATHWAY	22	AKT1,BAD,CASP9,CHUK,FASLG,FOXO1,FOXO3,FOXO4,GH1,GHR,HSP90AA1,IKBKB,IKBKG,NFKB1,NFKBIA,PDPK1,PIK3CA,PIK3CG,PIK3R1,PPP2CA,RELA,YWHAH
198	BIOCARTA_ALK_PATHWAY	37	ACVR1,APC,ATF2,AXIN1,BMP10,BMP2,BMP4,BMP5,BMP7,BMPR1A,BMPR2,CHRD,CTNNB1,DVL1,FZD1,GATA4,GSK3B,HNF1A,MAP3K7,MEF2C,MYL2,NKX2-5,NOG,NPPA,NPPB,RFC1,SMAD1,SMAD4,SMAD5,SMAD6,TGFB1,TGFB2,TGFB3,TGFBR1,TGFBR2,TGFBR3,WNT1
199	BIOCARTA_AT1R_PATHWAY	34	AGT,AGTR1,ATF2,CALM1,CALM2,CALM3,CYCSP35,EGFR,ELK1,GNAQ,GRB2,HRAS,JUN,LOC729991-MEF2B,MAP2K1,MAP2K2,MAP2K4,MAP3K1,MAPK1,MAPK3,MAPK8,MEF2A,MEF2C,MEF2D,PAK1,PRKCA,PRKCB,PTK2,PTK2B,RAC1,RAF1,SHC1,SOS1,SRC
200	BIOCARTA_ACE2_PATHWAY	13	ACE,ACE2,AGT,AGTR1,AGTR2,CMA1,COL4A1,COL4A2,COL4A3,COL4A4,COL4A5,COL4A6,REN
201	BIOCARTA_ASBCELL_PATHWAY	12	CD28,CD4,CD40,CD40LG,CD80,FAS,FASLG,HLA-DRA,HLA-DRB1,IL10,IL2,IL4
202	BIOCARTA_DNAFRAGMENT_PATHWAY	10	CASP3,CASP7,DFFA,DFFB,ENDOG,GZMB,HMGB1,HMGB2,TOP2A,TOP2B
203	BIOCARTA_CHEMICAL_PATHWAY	22	AKT1,APAF1,ATM,BAD,BAX,BCL2,BCL2L1,BID,CASP3,CASP6,CASP7,CASP9,CYCS,EIF2S1,PARP1,PRKCA,PRKCB,PTK2,PXN,STAT1,TLN1,TP53
204	BIOCARTA_SPPA_PATHWAY	22	F2,F2R,F2RL3,GNAI1,GNB1,GNGT1,HRAS,ITGA1,ITGB1,MAP2K1,MAPK1,MAPK3,PLA2G4A,PLCB1,PRKCA,PRKCB,PTGS1,PTK2,RAF1,SRC,SYK,TBXAS1
205	BIOCARTA_ATM_PATHWAY	20	ABL1,ATM,BRCA1,CDKN1A,CHEK1,CHEK2,GADD45A,JUN,MAPK8,MDM2,MRE11A,NBN,NFKB1,NFKBIA,RAD50,RAD51,RBBP8,RELA,TP53,TP73
206	BIOCARTA_AGPCR_PATHWAY	13	ARRB1,GNAS,GNB1,GNGT1,GRK4,PRKACB,PRKACG,PRKAR1A,PRKAR1B,PRKAR2A,PRKAR2B,PRKCA,PRKCB
207	BIOCARTA_BCELLSURVIVAL_PATHWAY	16	AKT1,BIRC5,CASP3,CASP7,CCT4,DPF2,FOS,ITGA1,ITGB1,JUND,MTOR,PIK3CA,PIK3CG,PIK3R1,XIAP,ZBTB7A
208	BIOCARTA_BLYMPHOCYTE_PATHWAY	11	CD40,CD80,CR1,CR2,FCGR2B,HLA-DRA,HLA-DRB1,ICAM1,ITGAL,ITGB2,PTPRC
209	BIOCARTA_BCR_PATHWAY	35	BLNK,BTK,CALM1,CALM2,CALM3,CD79A,CD79B,CYCSP35,ELK1,FOS,GRB2,HRAS,JUN,LYN,MAP2K1,MAP3K1,MAPK14,MAPK3,MAPK8,NFATC1,NFATC2,NFATC3,NFATC4,PLCG1,PPP3CA,PPP3CB,PPP3CC,PRKCA,PRKCB,RAC1,RAF1,SHC1,SOS1,SYK,VAV1
210	BIOCARTA_BIOPEPTIDES_PATHWAY	43	AGT,AGTR2,CALM1,CALM2,CALM3,CAMK2A,CAMK2B,CAMK2D,CAMK2G,CDK5,CYCSP35,F2,FYN,GNA11,GNAI1,GNB1,GNGT1,GRB2,HRAS,JAK2,KNG1,MAP2K1,MAP2K2,MAPK1,MAPK14,MAPK3,MAPK8,MAPT,MYLK,PLCG1,PRKCA,PRKCB,PTK2B,RAF1,SHC1,SOS1,STAT1,STAT2,STAT3,STAT4,STAT5A,STAT5B,STAT6
211	BIOCARTA_NEUROTRANSMITTERS_PATHWAY	6	DBH,GAD1,HDC,PNMT,TH,TPH1
212	BIOCARTA_RANKL_PATHWAY	14	EIF2AK2,FOS,FOSL1,FOSL2,IFNAR1,IFNAR2,IFNB1,IRF9,MAPK8,NFKB1,RELA,TNFRSF11A,TNFSF11,TRAF6
213	BIOCARTA_CACAM_PATHWAY	14	CALM1,CALM2,CALM3,CAMK1,CAMK1G,CAMK2A,CAMK2B,CAMK2D,CAMK2G,CAMK4,CAMKK1,CAMKK2,CREB1,CYCSP35
214	BIOCARTA_CDMAC_PATHWAY	16	CUZD1,FOS,HRAS,JUN,MAP2K1,MAPK1,MAPK3,MYC,NFKB1,NFKBIA,PLCB1,PRKCA,PRKCB,RAF1,RELA,TNF
215	BIOCARTA_CARM_ER_PATHWAY	35	BRCA1,CARM1,CCND1,CREBBP,EP300,ERCC3,ESR1,GRIP1,GTF2A1,GTF2E1,GTF2F1,HDAC1,HDAC10,HDAC11,HDAC2,HDAC3,HDAC4,HDAC5,HDAC6,HDAC7,HDAC8,HDAC9,HIST2H3C,MED1,MEF2C,NCOR2,NR0B1,NRIP1,PELP1,PHB2,POLR2A,PPARGC1A,SPEN,SRA1,TBP
216	BIOCARTA_CASPASE_PATHWAY	23	APAF1,ARHGDIB,BIRC2,BIRC3,CASP1,CASP10,CASP2,CASP3,CASP4,CASP6,CASP7,CASP8,CASP9,CYCS,DFFA,DFFB,GZMB,LMNA,LMNB1,LMNB2,PARP1,PRF1,XIAP
217	BIOCARTA_CBL_PATHWAY	13	CBL,CSF1R,EGF,EGFR,GRB2,MET,PDGFRA,PRKCA,PRKCB,SH3GLB1,SH3GLB2,SH3KBP1,SRC
218	BIOCARTA_CCR3_PATHWAY	23	CCL11,CCR3,CFL1,GNAQ,GNAS,GNB1,GNGT1,HRAS,LIMK1,MAP2K1,MAPK1,MAPK3,MYL2,NOX1,PIK3C2G,PLCB1,PPP1R12B,PRKCA,PRKCB,PTK2,RAF1,RHOA,ROCK2
219	BIOCARTA_CD40_PATHWAY	15	CD40,CD40LG,CHUK,DUSP1,IKBKAP,IKBKB,IKBKG,MAP3K1,MAP3K14,NFKB1,NFKBIA,RELA,TNFAIP3,TRAF3,TRAF6
220	BIOCARTA_MCM_PATHWAY	18	CCNE1,CDC6,CDK2,CDKN1B,CDT1,KITLG,MCM2,MCM3,MCM4,MCM5,MCM6,MCM7,ORC1L,ORC2L,ORC3L,ORC4L,ORC5L,ORC6L
221	BIOCARTA_G1_PATHWAY	28	ABL1,ATM,ATR,CCNA1,CCND1,CCNE1,CDC25A,CDK1,CDK2,CDK4,CDK6,CDKN1A,CDKN1B,CDKN2A,CDKN2B,DHFR,E2F1,GSK3B,HDAC1,RB1,SKP2,SMAD3,SMAD4,TFDP1,TGFB1,TGFB2,TGFB3,TP53
222	BIOCARTA_G2_PATHWAY	24	ATM,ATR,BRCA1,CCNB1,CDC25A,CDC25B,CDC25C,CDC34,CDK1,CDKN1A,CDKN2D,CHEK1,CHEK2,EP300,GADD45A,MDM2,MYT1,PLK1,PRKDC,RPS6KA1,TP53,WEE1,YWHAH,YWHAQ
223	BIOCARTA_CELL2CELL_PATHWAY	14	ACTN1,ACTN2,ACTN3,BCAR1,CSK,CTNNA1,CTNNA2,CTNNA3,CTNNB1,PECAM1,PTK2,PXN,SRC,VCL
224	BIOCARTA_LAIR_PATHWAY	17	C3,C5,C6,C7,ICAM1,IL1A,IL6,IL8,ITGA4,ITGAL,ITGB1,ITGB2,KNG1,SELP,SELPLG,TNF,VCAM1
225	BIOCARTA_CERAMIDE_PATHWAY	22	AIFM1,BAD,BAX,BCL2,CASP8,CYCS,FADD,MAP2K1,MAP2K4,MAP3K1,MAPK1,MAPK3,MAPK8,NFKB1,NSMAF,RAF1,RELA,RIPK1,SMPD1,TNFRSF1A,TRADD,TRAF2
226	BIOCARTA_TID_PATHWAY	19	DNAJA3,HSPA1A,IFNG,IFNGR1,IFNGR2,IKBKB,JAK2,LIN7A,NFKB1,NFKBIA,RB1,RELA,TAX1BP3,TNF,TNFRSF1A,TNFRSF1B,TP53,USH1C,WT1
227	BIOCARTA_CLASSIC_PATHWAY	14	C1QA,C1QB,C1QC,C1R,C1S,C2,C3,C4A,C4B,C5,C6,C7,C8A,C9
228	BIOCARTA_COMP_PATHWAY	19	C1QA,C1QB,C1QC,C1R,C1S,C2,C3,C4A,C4B,C5,C6,C7,C8A,C9,CFB,CFD,MASP1,MASP2,MBL2
229	BIOCARTA_VDR_PATHWAY	12	CARM1,CREBBP,EP300,HDAC1,KAT2B,MED1,NCOA1,NCOA2,NCOA3,NCOR1,RXRA,TSC2
230	BIOCARTA_HDAC_PATHWAY	30	AKT1,CABIN1,CALM1,CALM2,CALM3,CAMK1,CAMK1G,CYCSP35,HDAC5,IGF1,IGF1R,INS,INSR,LOC729991-MEF2B,MAP2K6,MAPK14,MAPK7,MEF2A,MEF2C,MEF2D,MYOD1,NFATC1,NFATC2,PIK3CA,PIK3CG,PIK3R1,PPP3CA,PPP3CB,PPP3CC,YWHAH
231	BIOCARTA_GCR_PATHWAY	20	ADRB2,AKT1,ANXA1,CALM1,CALM2,CALM3,CORIN,CYCSP35,GNAS,GNB1,GNGT1,HSP90AA1,NFKB1,NOS3,NPPA,NR3C1,PIK3CA,PIK3CG,PIK3R1,RELA
232	BIOCARTA_CTCF_PATHWAY	23	CD79A,CD79B,CDKN1B,CDKN2A,MDM2,MTOR,MYC,PIK3CA,PIK3CG,PIK3R1,PPP2CA,PTEN,RPS6KB1,SMAD1,SMAD4,SMAD5,TGFB1,TGFB2,TGFB3,TGFBR1,TGFBR2,TGFBR3,TP53
233	BIOCARTA_CTL_PATHWAY	15	B2M,CD247,CD3D,CD3E,CD3G,FAS,FASLG,GZMB,HLA-A,ICAM1,ITGAL,ITGB2,PRF1,TRA@,TRB@
234	BIOCARTA_CXCR4_PATHWAY	24	BCAR1,CRK,CXCL12,CXCR4,GNAI1,GNAQ,GNB1,GNGT1,HRAS,MAP2K1,MAPK1,MAPK3,NFKB1,PIK3C2G,PIK3CA,PIK3R1,PLCG1,PRKCA,PRKCB,PTK2,PTK2B,PXN,RAF1,RELA
235	BIOCARTA_CELLCYCLE_PATHWAY	23	CCNA1,CCNB1,CCND1,CCND2,CCND3,CCNE1,CCNH,CDC25A,CDK1,CDK2,CDK4,CDK6,CDK7,CDKN1A,CDKN1B,CDKN2A,CDKN2B,CDKN2C,CDKN2D,E2F1,RB1,RBL1,TFDP1
236	BIOCARTA_CFTR_PATHWAY	12	ADCY1,ADRB2,CFTR,EZR,GNAS,PRKACB,PRKACG,PRKAR1A,PRKAR1B,PRKAR2A,PRKAR2B,SLC9A3R1
237	BIOCARTA_CYTOKINE_PATHWAY	21	IFNA1,IFNB1,IFNG,IL10,IL12A,IL12B,IL13,IL15,IL16,IL17A,IL18,IL1A,IL2,IL3,IL4,IL5,IL6,IL8,IL9,LTA,TNF
238	BIOCARTA_INFLAM_PATHWAY	29	CD4,CSF1,CSF2,CSF3,HLA-DRA,HLA-DRB1,IFNA1,IFNB1,IFNG,IL10,IL11,IL12A,IL12B,IL13,IL15,IL1A,IL2,IL3,IL4,IL5,IL6,IL7,IL8,LTA,PDGFA,TGFB1,TGFB2,TGFB3,TNF
239	BIOCARTA_D4GDI_PATHWAY	13	APAF1,ARHGAP5,ARHGDIB,CASP1,CASP10,CASP3,CASP8,CASP9,CYCS,GZMB,JUN,PARP1,PRF1
240	BIOCARTA_DC_PATHWAY	22	ANPEP,CD2,CD33,CD40,CD5,CD7,CSF2,IFNA1,IFNB1,IFNG,IL10,IL12A,IL12B,IL13,IL3,IL4,IL5,ITGAX,TLR2,TLR4,TLR7,TLR9
241	BIOCARTA_P35ALZHEIMERS_PATHWAY	11	APP,CAPN1,CAPNS1,CAPNS2,CDK5,CDK5R1,CSNK1A1,CSNK1D,GSK3B,MAPT,PPP2CA
242	BIOCARTA_RNA_PATHWAY	10	CHUK,DNAJC3,EIF2AK2,EIF2S1,EIF2S2,MAP3K14,NFKB1,NFKBIA,RELA,TP53
243	BIOCARTA_MTA3_PATHWAY	19	ALDOA,CDH1,CTSD,ESR1,GAPDH,HDAC1,HSPB1,HSPB2,MBD3,MTA1,MTA3,PDZK1,SNAI1,SNAI2,TUBA1A,TUBA1C,TUBA3C,TUBA4A,TUBA4B
244	BIOCARTA_SKP2E2F_PATHWAY	10	CCNA1,CCNE1,CDC34,CDK2,CUL1,E2F1,RB1,SKP1,SKP2,TFDP1
245	BIOCARTA_CALCINEURIN_PATHWAY	19	CALM1,CALM2,CALM3,CDKN1A,CYCSP35,GNAQ,MARCKS,NFATC1,NFATC2,NFATC3,NFATC4,PLCG1,PPP3CA,PPP3CB,PPP3CC,PRKCA,PRKCB,SP1,SP3
246	BIOCARTA_EGF_PATHWAY	31	CSNK2A1,EGF,EGFR,ELK1,FOS,GRB2,HRAS,JAK1,JUN,MAP2K1,MAP2K4,MAP3K1,MAPK3,MAPK8,PIK3CA,PIK3R1,PLCG1,PRKCA,PRKCB,RAF1,RASA1,SHC1,SOS1,SRF,STAT1,STAT2,STAT3,STAT4,STAT5A,STAT5B,STAT6
247	BIOCARTA_ETC_PATHWAY	12	ATP5A1,COX1,CYCS,GPD2,NDUFA1,SDHA,SDHB,SDHC,SDHD,SLC25A4,SLC25A6,UQCRC1
248	BIOCARTA_NDKDYNAMIN_PATHWAY	19	AMPH,AP2A1,AP2M1,BIN1,CALM1,CALM2,CALM3,CYCSP35,DNM1,EPN1,EPS15,NME1,NME2,PICALM,PPP3CA,PPP3CB,PPP3CC,SYNJ1,SYNJ2
249	BIOCARTA_EPHA4_PATHWAY	10	ACTA1,EPHA4,EPHB1,FYN,ITGA1,ITGB1,L1CAM,LYN,RAP1B,SELP
250	BIOCARTA_EPO_PATHWAY	19	CSNK2A1,ELK1,EPO,EPOR,FOS,GRB2,HRAS,JAK2,JUN,MAP2K1,MAPK3,MAPK8,PLCG1,PTPN6,RAF1,SHC1,SOS1,STAT5A,STAT5B
251	BIOCARTA_ECM_PATHWAY	24	ARHGAP5,DIAPH1,FYN,GSN,HRAS,ITGA1,ITGB1,MAP2K1,MAPK1,MAPK3,MYL2,MYLK,PFN1,PIK3CA,PIK3CG,PIK3R1,PTK2,PXN,RAF1,RHOA,ROCK1,SHC1,SRC,TLN1
252	BIOCARTA_ERK_PATHWAY	28	EGFR,ELK1,GNAS,GNB1,GNGT1,GRB2,HRAS,IGF1R,ITGB1,MAP2K1,MAP2K2,MAPK1,MAPK3,MKNK1,MKNK2,MYC,NGF,NGFR,PDGFRA,PPP2CA,PTPRR,RAF1,RPS6KA1,RPS6KA5,SHC1,SOS1,SRC,STAT3
253	BIOCARTA_ERYTH_PATHWAY	15	CCL3,CSF2,CSF3,EPO,FLT3,IGF1,IL11,IL1A,IL3,IL6,IL9,KITLG,TGFB1,TGFB2,TGFB3
254	BIOCARTA_EPONFKB_PATHWAY	11	ARNT,CDKN1A,EPO,EPOR,GRIN1,HIF1A,JAK2,NFKB1,NFKBIA,RELA,SOD2
255	BIOCARTA_EIF_PATHWAY	16	EEF2,EEF2K,EIF1,EIF1AX,EIF2S1,EIF2S2,EIF2S3,EIF3A,EIF4A1,EIF4A2,EIF4E,EIF4G1,EIF4G2,EIF4G3,EIF5,EIF6
256	BIOCARTA_EXTRINSIC_PATHWAY	13	F10,F2,F2R,F3,F5,F7,FGA,FGB,FGG,PROC,PROS1,SERPINC1,TFPI
257	BIOCARTA_FAS_PATHWAY	30	ARHGDIB,CASP10,CASP3,CASP6,CASP7,CASP8,CFLAR,DAXX,DFFA,DFFB,FADD,FAF1,FAS,FASLG,JUN,LMNA,LMNB1,LMNB2,MAP2K4,MAP3K1,MAP3K7,MAPK8,PAK1,PAK2,PARP1,PRKDC,PTPN13,RB1,RIPK2,SPTAN1
258	BIOCARTA_FCER1_PATHWAY	39	BTK,CALM1,CALM2,CALM3,CYCSP35,ELK1,FCER1A,FCER1G,FOS,GRB2,HRAS,JUN,LYN,MAP2K1,MAP2K4,MAP2K7,MAP3K1,MAPK1,MAPK3,MAPK8,NFATC1,NFATC2,NFATC3,NFATC4,PAK2,PIK3CA,PIK3CG,PIK3R1,PLA2G4A,PLCG1,PPP3CA,PPP3CB,PPP3CC,PRKCB,RAF1,SHC1,SOS1,SYK,VAV1
259	BIOCARTA_FEEDER_PATHWAY	9	HK1,KHK,LCT,MPI,PGM1,PYGL,PYGM,TPI1,TREH
260	BIOCARTA_FIBRINOLYSIS_PATHWAY	12	CPB2,F13A1,F2,F2R,FGA,FGB,FGG,PLAT,PLAU,PLG,SERPINB2,SERPINE1
261	BIOCARTA_FMLP_PATHWAY	37	CALM1,CALM2,CALM3,CAMK1,CAMK1G,CYCSP35,ELK1,FPR1,GNA15,GNB1,GNGT1,HRAS,MAP2K1,MAP2K2,MAP2K3,MAP2K6,MAP3K1,MAPK1,MAPK14,MAPK3,NCF1C,NCF2,NFATC1,NFATC2,NFATC3,NFATC4,NFKB1,NFKBIA,PAK1,PIK3C2G,PLCB1,PPP3CA,PPP3CB,PPP3CC,RAC1,RAF1,RELA
262	BIOCARTA_FREE_PATHWAY	10	GPX1,GSR,GSS,IL8,NFKB1,NOX1,RELA,SOD1,TNF,XDH
263	BIOCARTA_GABA_PATHWAY	10	DNM1,GABARAP,GABRA1,GABRA2,GABRA3,GABRA4,GABRA5,GABRA6,GPHN,SRC
264	BIOCARTA_GATA3_PATHWAY	16	GATA3,IL13,IL4,IL5,JUNB,MAF,MAP2K3,MAPK14,NFATC1,NFATC2,PRKACB,PRKACG,PRKAR1A,PRKAR1B,PRKAR2A,PRKAR2B
265	BIOCARTA_GLYCOLYSIS_PATHWAY	10	ALDOB,ENO1,GAPDH,GPI,HK1,PFKL,PGAM1,PGK1,PKLR,TPI1
266	BIOCARTA_SET_PATHWAY	11	ANP32A,APEX1,CREBBP,DFFA,DFFB,GZMA,GZMB,HMGB2,NME1,PRF1,SET
267	BIOCARTA_GH_PATHWAY	28	GH1,GHR,GRB2,HNF1A,HRAS,INS,INSR,IRS1,JAK2,MAP2K1,MAPK1,MAPK3,PIK3CA,PIK3CG,PIK3R1,PLCG1,PRKCA,PRKCB,PTPN6,RAF1,RPS6KA1,SHC1,SLC2A4,SOCS1,SOS1,SRF,STAT5A,STAT5B
268	BIOCARTA_AHSP_PATHWAY	13	AHSP,ALAD,ALAS1,ALAS2,CPOX,FECH,GATA1,HBA1,HBA2,HBB,HMBS,UROD,UROS
269	BIOCARTA_TCAPOPTOSIS_PATHWAY	11	CCR5,CD247,CD28,CD3D,CD3E,CD3G,CD4,FAS,FASLG,TRA@,TRB@
270	BIOCARTA_HIVNEF_PATHWAY	58	ACTG1,APAF1,ARHGDIB,BAG4,BCL2,BID,BIRC2,BIRC3,CASP2,CASP3,CASP6,CASP7,CASP8,CASP9,CDK11A,CDK11B,CFLAR,CHUK,CRADD,CYCS,DAXX,DFFA,DFFB,FADD,FAS,FASLG,GSN,LMNA,LMNB1,LMNB2,MAP2K7,MAP3K1,MAP3K14,MAP3K5,MAPK8,MDM2,NFKB1,NFKBIA,NUMA1,PAK2,PARP1,PRKCD,PRKDC,PSEN1,PSEN2,PTK2,RASA1,RB1,RELA,RIPK1,SPTAN1,TNF,TNFRSF1A,TNFRSF1B,TRADD,TRAF1,TRAF2,XIAP
271	BIOCARTA_SALMONELLA_PATHWAY	13	ACTA1,ACTR2,ACTR3,ARPC1A,ARPC1B,ARPC2,ARPC3,ARPC4,ARPC5,CDC42,RAC1,WASF1,WASL
272	BIOCARTA_MPR_PATHWAY	34	ACTA1,ACTR2,ACTR3,ADCY1,ARPC1A,ARPC1B,ARPC2,ARPC3,ARPC4,ARPC5,CAP1,CCNB1,CDC25C,CDK1,GNAI1,GNAS,GNB1,GNGT1,HRAS,MAPK1,MAPK3,MYT1,PAQR5,PAQR7,PGR,PIN1,PRKACB,PRKACG,PRKAR1A,PRKAR1B,PRKAR2A,PRKAR2B,RPS6KA1,SRC
273	BIOCARTA_HCMV_PATHWAY	17	AKT1,CREB1,MAP2K1,MAP2K2,MAP2K3,MAP2K6,MAP3K1,MAPK1,MAPK14,MAPK3,NFKB1,PIK3CA,PIK3CG,PIK3R1,RB1,RELA,SP1
274	BIOCARTA_P53HYPOXIA_PATHWAY	23	ABCB1,AKT1,ATM,BAX,CDKN1A,CSNK1A1,CSNK1D,DNAJB1P1,EP300,FHL2,GADD45A,HIC1,HIF1A,HSP90AA1,HSPA1A,IGFBP3,MAPK8,MDM2,NFKBIB,NQO1,RPA1,TAF1,TP53
275	BIOCARTA_HIF_PATHWAY	15	ARNT,ASPH,COPS5,CREB1,EDN1,EP300,EPO,HIF1A,HSP90AA1,JUN,LDHA,NOS3,P4HB,VEGFA,VHL
276	BIOCARTA_IGF1_PATHWAY	21	CSNK2A1,ELK1,FOS,GRB2,HRAS,IGF1,IGF1R,IRS1,JUN,MAP2K1,MAPK3,MAPK8,PIK3CA,PIK3CG,PIK3R1,PTPN11,RAF1,RASA1,SHC1,SOS1,SRF
277	BIOCARTA_IL17_PATHWAY	17	CD2,CD247,CD34,CD3D,CD3E,CD3G,CD4,CD58,CD8A,CSF3,IL17A,IL3,IL6,IL8,KITLG,TRA@,TRB@
278	BIOCARTA_IL2_PATHWAY	22	CSNK2A1,ELK1,FOS,GRB2,HRAS,IL2,IL2RA,IL2RB,IL2RG,JAK1,JAK3,JUN,LCK,MAP2K1,MAPK3,MAPK8,RAF1,SHC1,SOS1,STAT5A,STAT5B,SYK
279	BIOCARTA_IL3_PATHWAY	15	CSF2RB,FOS,GRB2,HRAS,IL3,IL3RA,JAK2,MAP2K1,MAPK3,PTPN6,RAF1,SHC1,SOS1,STAT5A,STAT5B
280	BIOCARTA_IL4_PATHWAY	11	AKT1,GRB2,IL2RG,IL4,IL4R,IRS1,JAK1,JAK3,RPS6KB1,SHC1,STAT6
281	BIOCARTA_IL5_PATHWAY	10	CCL11,CCR3,CD4,HLA-DRA,HLA-DRB1,IL1B,IL4,IL5,IL5RA,IL6
282	BIOCARTA_IL6_PATHWAY	22	CEBPB,CSNK2A1,ELK1,FOS,GRB2,HRAS,IL6,IL6R,IL6ST,JAK1,JAK2,JAK3,JUN,MAP2K1,MAPK3,PTPN11,RAF1,SHC1,SOS1,SRF,STAT3,TYK2
283	BIOCARTA_IL10_PATHWAY	17	BLVRA,BLVRB,HMOX1,IL10,IL10RA,IL10RB,IL1A,IL6,JAK1,STAT1,STAT2,STAT3,STAT4,STAT5A,STAT5B,STAT6,TNF
284	BIOCARTA_IL12_PATHWAY	23	CCR5,CD247,CD3D,CD3E,CD3G,CXCR3,ETV5,IFNG,IL12A,IL12B,IL12RB1,IL12RB2,IL18,IL18R1,JAK2,JUN,MAP2K6,MAPK14,MAPK8,STAT4,TRA@,TRB@,TYK2
285	BIOCARTA_IL2RB_PATHWAY	38	AKT1,BAD,BCL2,BCL2L1,CBL,CFLAR,CRKL,E2F1,FAS,FASLG,FOS,GRB2,HRAS,IKZF3,IL2RA,IL2RB,IL2RG,IRS1,JAK1,JAK3,MAPK1,MAPK3,MYC,NMI,PIK3CA,PIK3CG,PIK3R1,PPIA,PTPN6,RAF1,RPS6KB1,SHC1,SOCS1,SOCS3,SOS1,STAT5A,STAT5B,SYK
286	BIOCARTA_IL22BP_PATHWAY	16	IL10RA,IL22,IL22RA1,IL22RA2,JAK1,JAK2,JAK3,SOCS3,STAT1,STAT2,STAT3,STAT4,STAT5A,STAT5B,STAT6,TYK2
287	BIOCARTA_IL7_PATHWAY	17	BCL2,CREBBP,EP300,FYN,IL2RG,IL7,IL7R,JAK1,JAK3,LCK,NMI,PIK3CA,PIK3CG,PIK3R1,PTK2B,STAT5A,STAT5B
288	BIOCARTA_GSK3_PATHWAY	27	AKT1,APC,AXIN1,CCND1,CD14,CTNNB1,DVL1,EIF2AK2,FZD1,GJA1,GNAI1,GSK3B,IRAK1,LBP,LEF1,LY96,MYD88,NFKB1,PDPK1,PIK3CA,PIK3R1,PPP2CA,RELA,TIRAP,TLR4,TOLLIP,WNT1
289	BIOCARTA_DEATH_PATHWAY	33	APAF1,BCL2,BID,BIRC2,BIRC3,CASP10,CASP3,CASP6,CASP7,CASP8,CASP9,CFLAR,CHUK,CYCS,DFFA,DFFB,FADD,GAS2,LMNA,MAP3K14,NFKB1,NFKBIA,RELA,RIPK1,SPTAN1,TNFRSF10A,TNFRSF10B,TNFRSF25,TNFSF10,TNFSF12,TRADD,TRAF2,XIAP
290	BIOCARTA_RACCYCD_PATHWAY	26	AKT1,CCND1,CCNE1,CDK2,CDK4,CDK6,CDKN1A,CDKN1B,CHUK,E2F1,HRAS,IKBKB,IKBKG,MAPK1,MAPK3,NFKB1,NFKBIA,PAK1,PIK3CA,PIK3R1,RAC1,RAF1,RB1,RELA,RHOA,TFDP1
291	BIOCARTA_GLEEVEC_PATHWAY	23	AKT1,BAD,BCR,CRKL,FOS,GRB2,HRAS,JAK2,JUN,MAP2K1,MAP2K4,MAP3K1,MAPK3,MAPK8,MYC,PIK3CA,PIK3CG,PIK3R1,RAF1,SOS1,STAT1,STAT5A,STAT5B
292	BIOCARTA_INSULIN_PATHWAY	22	CSNK2A1,ELK1,FOS,GRB2,HRAS,INS,INSR,IRS1,JUN,MAP2K1,MAPK3,MAPK8,PIK3CA,PIK3CG,PIK3R1,PTPN11,RAF1,RASA1,SHC1,SLC2A4,SOS1,SRF
293	BIOCARTA_INTEGRIN_PATHWAY	38	ACTA1,ACTN1,ACTN2,ACTN3,BCAR1,BCR,CAPN1,CAPNS1,CAPNS2,CAV1,CRKL,CSK,FYN,GRB2,HRAS,ITGA1,ITGB1,JUN,MAP2K1,MAP2K2,MAPK1,MAPK3,MAPK8,PPP1R12B,PTK2,PXN,RAF1,RAP1A,RAPGEF1,RHOA,ROCK1,SHC1,SOS1,SRC,TLN1,TNS1,VCL,ZYX
294	BIOCARTA_INTRINSIC_PATHWAY	23	COL4A1,COL4A2,COL4A3,COL4A4,COL4A5,COL4A6,F10,F11,F12,F2,F2R,F5,F8,F9,FGA,FGB,FGG,KLKB1,KNG1,PROC,PROS1,SERPINC1,SERPING1
295	BIOCARTA_KERATINOCYTE_PATHWAY	46	BCL2,CEBPA,CHUK,DAXX,EGF,EGFR,ETS1,ETS2,FAS,FASLG,FOS,HOXA7,HRAS,IKBKB,JUN,MAP2K1,MAP2K3,MAP2K4,MAP2K6,MAP2K7,MAP3K1,MAP3K14,MAP3K5,MAPK1,MAPK13,MAPK14,MAPK3,MAPK8,NFKB1,NFKBIA,PPP2CA,PRKCA,PRKCB,PRKCD,PRKCE,PRKCG,PRKCH,PRKCQ,RAF1,RELA,RIPK1,SP1,TNF,TNFRSF1A,TNFRSF1B,TRAF2
296	BIOCARTA_TCRA_PATHWAY	13	CD247,CD3D,CD3E,CD3G,CD4,FYN,HLA-DRA,HLA-DRB1,LCK,PTPRC,TRA@,TRB@,ZAP70
297	BIOCARTA_LECTIN_PATHWAY	12	C2,C3,C4A,C4B,C5,C6,C7,C8A,C9,MASP1,MASP2,MBL2
298	BIOCARTA_PYK2_PATHWAY	29	BCAR1,CALM1,CALM2,CALM3,CRKL,CYCSP35,GNAQ,GRB2,HRAS,JUN,MAP2K1,MAP2K2,MAP2K3,MAP2K4,MAP3K1,MAPK1,MAPK14,MAPK3,MAPK8,PAK1,PLCG1,PRKCA,PRKCB,PTK2B,RAC1,RAF1,SHC1,SOS1,SRC
299	BIOCARTA_EGFR_SMRTE_PATHWAY	11	EGF,EGFR,MAP2K1,MAP3K1,MAPK14,NCOR2,RARA,RXRA,THRA,THRB,ZBTB16
300	BIOCARTA_MAPK_PATHWAY	87	ARAF,ATF2,BRAF,CEBPA,CHUK,CREB1,DAXX,ELK1,FOS,GRB2,HRAS,IKBKB,JUN,LOC729991-MEF2B,MAP2K1,MAP2K2,MAP2K3,MAP2K4,MAP2K5,MAP2K6,MAP2K7,MAP3K1,MAP3K10,MAP3K11,MAP3K12,MAP3K13,MAP3K14,MAP3K2,MAP3K3,MAP3K4,MAP3K5,MAP3K6,MAP3K7,MAP3K8,MAP3K9,MAP4K1,MAP4K2,MAP4K3,MAP4K4,MAP4K5,MAPK1,MAPK10,MAPK11,MAPK12,MAPK13,MAPK14,MAPK3,MAPK4,MAPK6,MAPK7,MAPK8,MAPK9,MAPKAPK2,MAPKAPK3,MAPKAPK5,MAX,MEF2A,MEF2C,MEF2D,MKNK…
301	BIOCARTA_MCALPAIN_PATHWAY	25	ACTA1,CAPN1,CAPN2,CAPNS1,CAPNS2,CXCR3,EGF,EGFR,EZR,HRAS,ITGA1,ITGB1,MAPK1,MAPK3,MYL2,MYLK,PRKACB,PRKACG,PRKAR1A,PRKAR1B,PRKAR2A,PRKAR2B,PTK2,PXN,TLN1
302	BIOCARTA_PPARA_PATHWAY	58	ACOX1,APOA1,APOA2,CD36,CITED2,CPT1B,CREBBP,DUSP1,DUT,EHHADH,EP300,FABP1,FAT1,FRA8B,HSD17B4,HSP90AA1,HSPA1A,INS,JUN,LPL,MAPK1,MAPK3,ME1,MED1,MRPL11,MYC,NCOA1,NCOR1,NCOR2,NFKBIA,NOS2,NR0B2,NR1H3,NR2F1,NRIP1,PDGFA,PIK3CA,PIK3CG,PIK3R1,PPARA,PPARGC1A,PRKACB,PRKACG,PRKAR1A,PRKAR1B,PRKAR2A,PRKAR2B,PRKCA,PRKCB,PTGS2,RB1,RELA,RXRA,SP1,SRA1,STAT5A,STAT5B,TNF
303	BIOCARTA_ETS_PATHWAY	18	CSF1,CSF1R,DDX20,E2F1,E2F4,ETS1,ETS2,ETV3,FOS,HDAC2,HDAC5,HRAS,JUN,NCOR2,RBL1,RBL2,SIN3A,SIN3B
304	BIOCARTA_MONOCYTE_PATHWAY	11	CD44,ICAM1,ITGA4,ITGAL,ITGAM,ITGB1,ITGB2,PECAM1,SELE,SELL,SELP
305	BIOCARTA_MTOR_PATHWAY	23	AKT1,EIF3A,EIF4A1,EIF4A2,EIF4B,EIF4E,EIF4EBP1,EIF4G1,EIF4G2,EIF4G3,FKBP1A,MKNK1,MTOR,PDK2,PDPK1,PIK3CA,PIK3R1,PPP2CA,PTEN,RPS6,RPS6KB1,TSC1,TSC2
306	BIOCARTA_IGF1R_PATHWAY	23	ADCY1,AKT1,BAD,GRB2,HRAS,IGF1R,IRS1,MAP2K1,MAPK1,MAPK3,PIK3CA,PIK3R1,PRKACB,PRKACG,PRKAR1A,PRKAR1B,PRKAR2A,PRKAR2B,RAF1,RPS6KA1,SHC1,SOS1,YWHAH
307	BIOCARTA_PITX2_PATHWAY	15	APC,AXIN1,CREBBP,CTNNB1,DVL1,EP300,FZD1,GSK3B,HDAC1,LDB1,LEF1,MED1,PITX2,TRRAP,WNT1
308	BIOCARTA_NGF_PATHWAY	18	CSNK2A1,ELK1,FOS,GRB2,HRAS,JUN,MAP2K1,MAPK3,MAPK8,NGF,NGFR,PIK3CA,PIK3CG,PIK3R1,PLCG1,RAF1,SHC1,SOS1
309	BIOCARTA_VIP_PATHWAY	27	CALM1,CALM2,CALM3,CHUK,CYCSP35,EGR2,EGR3,GNAQ,MAP3K1,MYC,NFATC1,NFATC2,NFKB1,NFKBIA,PLCG1,PPP3CA,PPP3CB,PPP3CC,PRKACB,PRKACG,PRKAR1A,PRKAR1B,PRKAR2A,PRKAR2B,RELA,VIP,VIPR2
310	BIOCARTA_NFAT_PATHWAY	54	ACTA1,AGT,AKT1,CALM1,CALM2,CALM3,CALR,CAMK1,CAMK1G,CAMK4,CREBBP,CSNK1A1,CTF1,CYCSP35,EDN1,ELSPBP1,F2,FGF2,FKBP1A,GATA4,GSK3B,HAND1,HAND2,HBEGF,HRAS,IGF1,LIF,MAP2K1,MAPK1,MAPK14,MAPK3,MAPK8,MEF2C,MYH2,NFATC1,NFATC2,NFATC3,NFATC4,NKX2-5,NPPA,PIK3CA,PIK3CG,PIK3R1,PPP3CA,PPP3CB,PPP3CC,PRKACB,PRKACG,PRKAR1A,PRKAR1B,PRKAR2A,PRKAR2B,RAF1,RPS6KB1
311	BIOCARTA_NTHI_PATHWAY	24	CHUK,CREBBP,DUSP1,EP300,IKBKB,IL1B,IL8,MAP2K3,MAP2K6,MAP3K14,MAP3K7,MAPK11,MAPK14,MYD88,NFKB1,NFKBIA,NR3C1,RELA,SMAD3,SMAD4,TGFBR1,TGFBR2,TLR2,TNF
312	BIOCARTA_NFKB_PATHWAY	23	CHUK,FADD,IKBKB,IKBKG,IL1A,IL1R1,IRAK1,MAP3K1,MAP3K14,MAP3K7,MYD88,NFKB1,NFKBIA,RELA,RIPK1,TAB1,TLR4,TNF,TNFAIP3,TNFRSF1A,TNFRSF1B,TRADD,TRAF6
313	BIOCARTA_NOS1_PATHWAY	22	CALM1,CALM2,CALM3,CYCSP35,DLG4,GRIN1,GRIN2A,GRIN2B,GRIN2C,GRIN2D,NOS1,PPP3CA,PPP3CB,PPP3CC,PRKACB,PRKACG,PRKAR1A,PRKAR1B,PRKAR2A,PRKAR2B,PRKCA,PRKCB
314	BIOCARTA_NO2IL12_PATHWAY	17	CCR5,CD2,CD247,CD3D,CD3E,CD3G,CD4,CXCR3,IFNG,IL12A,IL12B,IL12RB1,IL12RB2,JAK2,NOS2,STAT4,TYK2
315	BIOCARTA_RARRXR_PATHWAY	15	ERCC3,GTF2A1,GTF2B,GTF2E1,GTF2F1,HDAC3,KAT2B,NCOA1,NCOA2,NCOA3,NCOR2,POLR2A,RARA,RXRA,TBP
316	BIOCARTA_NUCLEARRS_PATHWAY	15	ABCB1,ABCB11,ABCB4,ABCC3,CYP1A2,CYP2E1,IDDM11,NR0B2,NR1H3,NR1H4,NR1I3,PPARA,PPARD,PPARG,RARA
317	BIOCARTA_ARENRF2_PATHWAY	13	CREB1,FOS,FXYD2,JUN,KEAP1,MAFF,MAFG,MAFK,MAPK1,MAPK14,MAPK8,PRKCA,PRKCB
318	BIOCARTA_P38MAPK_PATHWAY	40	ATF2,CDC42,CREB1,DAXX,DDIT3,ELK1,GRB2,HMGN1,HRAS,HSPB1,HSPB2,LOC729991-MEF2B,MAP2K4,MAP2K6,MAP3K1,MAP3K5,MAP3K7,MAP3K9,MAPK14,MAPKAPK2,MAPKAPK5,MAX,MEF2A,MEF2C,MEF2D,MKNK1,MYC,PLA2G4A,RAC1,RAPGEF2,RIPK1,RPS6KA5,SHC1,STAT1,TGFB1,TGFB2,TGFB3,TGFBR1,TRADD,TRAF2
319	BIOCARTA_P53_PATHWAY	16	APAF1,ATM,BAX,BCL2,CCND1,CCNE1,CDK2,CDK4,CDKN1A,E2F1,GADD45A,MDM2,PCNA,RB1,TIMP3,TP53
320	BIOCARTA_PDGF_PATHWAY	32	CSNK2A1,ELK1,FOS,GRB2,HRAS,JAK1,JUN,MAP2K1,MAP2K4,MAP3K1,MAPK3,MAPK8,PDGFA,PDGFRA,PIK3CA,PIK3CG,PIK3R1,PLCG1,PRKCA,PRKCB,RAF1,RASA1,SHC1,SOS1,SRF,STAT1,STAT2,STAT3,STAT4,STAT5A,STAT5B,STAT6
321	BIOCARTA_CCR5_PATHWAY	18	CALM1,CALM2,CALM3,CCL2,CCL4,CCR5,CXCL12,CXCR4,CYCSP35,FOS,GNAQ,JUN,MAPK14,MAPK8,PLCG1,PRKCA,PRKCB,PTK2B
322	BIOCARTA_PTDINS_PATHWAY	23	AKT1,AP2A1,AP2M1,ARF1,ARHGEF2,BAD,BTK,EEA1,GSK3A,GSK3B,JAG1,LYN,PDPK1,PFKL,PFKM,PFKP,PLCG1,PRKCE,PRKCZ,RAB5A,RAC1,RPS6KB1,VAV2
323	BIOCARTA_PLCE_PATHWAY	12	ADCY1,ADRB2,GNAS,PLCE1,PRKACB,PRKACG,PRKAR1A,PRKAR1B,PRKAR2A,PRKAR2B,PTGER1,RAP2B
324	BIOCARTA_EDG1_PATHWAY	27	ADCY1,AKT1,ASAH1,GNAI1,GNB1,GNGT1,ITGAV,ITGB3,MAPK1,MAPK3,PDGFA,PDGFRA,PIK3CA,PIK3CG,PIK3R1,PLCB1,PRKCA,PRKCB,PTK2,RAC1,RHOA,S1PR1,SMPD1,SMPD2,SPHK1,SPHKAP,SRC
325	BIOCARTA_CDK5_PATHWAY	11	CDK5,CDK5R1,EGR1,HRAS,MAP2K1,MAP2K2,MAPK1,MAPK3,NGF,NGFR,RAF1
326	BIOCARTA_MYOSIN_PATHWAY	31	ARHGAP5,ARHGEF1,ARHGEF10,ARHGEF11,ARHGEF12,ARHGEF15,ARHGEF16,ARHGEF17,ARHGEF18,ARHGEF19,ARHGEF2,ARHGEF3,ARHGEF4,ARHGEF5,ARHGEF6,ARHGEF7,ARHGEF9,GNA12,GNA13,GNAQ,GNB1,GNGT1,MYL2,MYL7,MYLK,PKN1,PLCB1,PPP1R12B,PRKCA,PRKCB,ROCK1
327	BIOCARTA_PLATELETAPP_PATHWAY	14	APP,COL4A1,COL4A2,COL4A3,COL4A4,COL4A5,COL4A6,F11,F2,F9,PLAT,PLAU,PLG,SERPINE1
328	BIOCARTA_PS1_PATHWAY	14	ADAM17,APC,AXIN1,BTRC,CTNNB1,DLL1,DVL1,FZD1,GSK3B,HNF1A,NOTCH1,PSEN1,RBPJ,WNT1
329	BIOCARTA_PROTEASOME_PATHWAY	19	PSMA1,PSMA2,PSMA3,PSMA4,PSMA5,PSMA6,PSMA7,PSMB1,PSMB2,PSMB3,PSMB4,PSMB5,PSMB6,PSMB7,RPN1,RPN2,UBA1,UBE2A,UBE3A
330	BIOCARTA_AKAPCENTROSOME_PATHWAY	15	AKAP9,CDK1,MAP2,NUP85,PCNT,PKN1,PPP1CA,PPP2CA,PRKACB,PRKACG,PRKAG1,PRKAR2A,PRKAR2B,PRKCE,RHOA
331	BIOCARTA_PTEN_PATHWAY	18	AKT1,BCAR1,CDKN1B,FASLG,FOXO3,GRB2,ILK,ITGB1,MAPK1,MAPK3,PDK2,PDPK1,PIK3CA,PIK3R1,PTEN,PTK2,SHC1,SOS1
332	BIOCARTA_RAB_PATHWAY	12	ACTA1,RAB11A,RAB1A,RAB27A,RAB2A,RAB3A,RAB4A,RAB5A,RAB6A,RAB7A,RAB8A,RAB9A
333	BIOCARTA_RAC1_PATHWAY	23	ARFIP2,CDK5,CDK5R1,CFL1,CHN1,LIMK1,MAP3K1,MYL2,MYLK,NCF2,PAK1,PDGFRA,PIK3CA,PIK3CG,PIK3R1,PLD1,PPP1R12B,RAC1,RALBP1,RPS6KB1,TRIO,VAV1,WASF1
334	BIOCARTA_RAS_PATHWAY	23	AKT1,BAD,BCL2L1,CASP9,CDC42,CHUK,ELK1,FOXO4,HRAS,MAP2K1,MAPK3,NFKB1,PIK3CA,PIK3CG,PIK3R1,PLD1,RAC1,RAF1,RALA,RALBP1,RALGDS,RELA,RHOA
335	BIOCARTA_NKCELLS_PATHWAY	20	B2M,HLA-A,IL18,ITGB1,KLRC1,KLRC2,KLRC3,KLRC4,KLRD1,LAT,MAP2K1,MAPK3,PAK1,PIK3CA,PIK3R1,PTK2B,PTPN6,RAC1,SYK,VAV1
336	BIOCARTA_RB_PATHWAY	13	ATM,CDC25B,CDC25C,CDK1,CDK2,CDK4,CHEK1,MAPK14,MYT1,RB1,TP53,WEE1,YWHAH
337	BIOCARTA_CHREBP2_PATHWAY	44	ACACA,FASN,GCK,MLX,MLXIPL,PKLR,PPP2CA,PPP2CB,PPP2R1A,PPP2R1B,PPP2R2A,PPP2R2B,PPP2R2C,PPP2R2D,PPP2R3A,PPP2R3B,PPP2R4,PPP2R5A,PPP2R5B,PPP2R5C,PPP2R5D,PPP2R5E,PRKAA1,PRKAA2,PRKAB1,PRKAB2,PRKACA,PRKACB,PRKACG,PRKAG1,PRKAG2,PRKAG3,PRKAR1A,PRKAR1B,PRKAR2A,PRKAR2B,YWHAA,YWHAB,YWHAD,YWHAE,YWHAG,YWHAH,YWHAQ,YWHAZ
338	BIOCARTA_BAD_PATHWAY	26	ADCY1,AKT1,BAD,BAX,BCL2,BCL2L1,CSF2RB,IGF1,IGF1R,IL3,IL3RA,KIT,KITLG,MAPK1,MAPK3,PIK3CA,PIK3CG,PIK3R1,PRKACB,PRKACG,PRKAR1A,PRKAR1B,PRKAR2A,PRKAR2B,RPS6KA1,YWHAH
339	BIOCARTA_CK1_PATHWAY	17	CDK5,CDK5R1,CSNK1D,DRD1,DRD2,GRM1,PLCB1,PPP1CA,PPP1R1B,PPP2CA,PPP3CA,PRKACB,PRKACG,PRKAR1A,PRKAR1B,PRKAR2A,PRKAR2B
340	BIOCARTA_EIF2_PATHWAY	11	EIF2AK1,EIF2AK2,EIF2AK3,EIF2AK4,EIF2B5,EIF2S1,EIF2S2,EIF2S3,EIF5,GSK3B,PPP1CA
341	BIOCARTA_EIF4_PATHWAY	24	AKT1,EIF4A1,EIF4A2,EIF4E,EIF4EBP1,EIF4G1,EIF4G2,EIF4G3,GHR,IRS1,MAPK1,MAPK14,MAPK3,MKNK1,MTOR,PABPC1,PDK2,PDPK1,PIK3CA,PIK3R1,PRKCA,PRKCB,PTEN,RPS6KB1
342	BIOCARTA_STEM_PATHWAY	15	CD4,CD8A,CSF1,CSF2,CSF3,EPO,IL11,IL2,IL3,IL4,IL5,IL6,IL7,IL8,IL9
343	BIOCARTA_P27_PATHWAY	13	CCNE1,CDK2,CDKN1B,CKS1B,CUL1,E2F1,NEDD8,RB1,RBX1,SKP1,SKP2,TFDP1,UBE2M
344	BIOCARTA_PGC1A_PATHWAY	24	CALM1,CALM2,CALM3,CAMK1,CAMK1G,CAMK2A,CAMK2B,CAMK2D,CAMK2G,CAMK4,CYCSP35,ESRRA,HDAC5,LOC729991-MEF2B,MEF2A,MEF2C,MEF2D,PPARA,PPARGC1A,PPP3CA,PPP3CB,PPP3CC,SLC2A4,YWHAH
345	BIOCARTA_PML_PATHWAY	17	CREBBP,DAXX,FAS,FASLG,HRAS,PAX3,PML,PRAM1,RARA,RB1,SIRT1,SP100,SUMO1,TNF,TNFRSF1A,TNFRSF1B,TP53
346	BIOCARTA_DREAM_PATHWAY	14	CREB1,CREM,FOS,JUN,KCNIP3,MAPK3,OPRK1,POLR2A,PRKACB,PRKACG,PRKAR1A,PRKAR1B,PRKAR2A,PRKAR2B
347	BIOCARTA_LEPTIN_PATHWAY	11	ACACA,CPT1A,LEP,LEPR,PRKAA1,PRKAA2,PRKAB1,PRKAB2,PRKAG1,PRKAG2,PRKAG3
348	BIOCARTA_RHO_PATHWAY	32	ACTR2,ACTR3,ARHGAP1,ARHGAP4,ARHGAP5,ARHGAP6,ARHGEF1,ARHGEF11,ARHGEF5,ARPC1A,ARPC1B,ARPC2,ARPC3,ARPC4,ARPC5,BAIAP2,CFL1,DIAPH1,GSN,LIMK1,MYL2,MYLK,OPHN1,PFN1,PIP5K1A,PIP5K1B,PPP1R12B,RHOA,ROCK1,SRC,TLN1,VCL
349	BIOCARTA_AKAP13_PATHWAY	12	AKAP13,GNA12,GNA13,LPAR1,LPAR2,LPAR3,PRKACB,PRKACG,PRKAG1,PRKAR2A,PRKAR2B,RHOA
350	BIOCARTA_ATRBRCA_PATHWAY	21	ATM,ATR,BRCA1,BRCA2,CHEK1,CHEK2,FANCC,FANCD2,FANCE,FANCF,FANCG,HUS1,MRE11A,NBN,RAD1,RAD17,RAD50,RAD51,RAD9A,TP53,TREX1
351	BIOCARTA_CARDIACEGF_PATHWAY	18	ADAM12,AGT,AGTR1,EDN1,EDNRA,EDNRB,EGF,EGFR,FOS,HRAS,JUN,MYC,NFKB1,PLCG1,PRKCA,PRKCB,RELA,RHOA
352	BIOCARTA_HER2_PATHWAY	22	CARM1,EGFR,EP300,ERBB3,ERBB4,ESR1,GRB2,GRIP1,HRAS,IL6,IL6R,IL6ST,MAP2K1,MAPK1,MAPK3,PIK3CA,PIK3CG,PIK3R1,RAF1,SHC1,SOS1,STAT3
353	BIOCARTA_ERK5_PATHWAY	18	AKT1,CREB1,GRB2,HRAS,LOC729991-MEF2B,MAPK1,MAPK3,MAPK7,MEF2A,MEF2C,MEF2D,NTRK1,PIK3CA,PIK3CG,PIK3R1,PLCG1,RPS6KA1,SHC1
354	BIOCARTA_MAL_PATHWAY	19	ACTA1,CDC42,DIAPH1,HNF1A,HRAS,LIMK1,MAL,MAP2K1,MAP2K2,MAP3K1,MAP4K2,MAPK1,MAPK3,MAPK8,RAC1,RAF1,RHOA,ROCK1,SRF
355	BIOCARTA_MEF2D_PATHWAY	21	CABIN1,CALM1,CALM2,CALM3,CAPN2,CAPNS1,CAPNS2,CYCSP35,EP300,HDAC1,HDAC2,MEF2D,NFATC1,NFATC2,PPP3CA,PPP3CB,PPP3CC,PRKCA,PRKCB,TRA@,TRB@
356	BIOCARTA_MITOCHONDRIA_PATHWAY	21	AIFM1,APAF1,BAK1,BAX,BCL2,BCL2L1,BID,BIK,BIRC2,BIRC3,CASP3,CASP6,CASP7,CASP8,CASP9,CYCS,DFFA,DFFB,DIABLO,ENDOG,XIAP
357	BIOCARTA_ACH_PATHWAY	16	AKT1,BAD,CHRNB1,CHRNG,FASLG,FOXO3,MUSK,PIK3CA,PIK3CG,PIK3R1,PTK2,PTK2B,RAPSN,SRC,TERT,YWHAH
358	BIOCARTA_PARKIN_PATHWAY	12	GPR37,PARK2,SEPT5,SNCA,SNCAIP,SUMO1,UBE2E2,UBE2F,UBE2G1,UBE2G2,UBE2L3,UBE2L6
359	BIOCARTA_CDC42RAC_PATHWAY	16	ACTR2,ACTR3,ARPC1A,ARPC1B,ARPC2,ARPC3,ARPC4,ARPC5,CDC42,PAK1,PDGFRA,PIK3CA,PIK3R1,RAC1,RHOA,WASL
360	BIOCARTA_RANMS_PATHWAY	10	AURKA,KIF15,KPNA2,KPNB1,NUMA1,RAN,RANBP1,RANGAP1,RCC1,TPX2
361	BIOCARTA_BARR_MAPK_PATHWAY	12	ADCY1,ARRB1,DNM1,GNAS,GNB1,GNGT1,MAP2K1,MAP2K2,MAPK1,MAPK3,PLCB1,RAF1
362	BIOCARTA_TOB1_PATHWAY	21	CD247,CD28,CD3D,CD3E,CD3G,IFNG,IL2,IL2RA,IL4,SMAD3,SMAD4,TGFB1,TGFB2,TGFB3,TGFBR1,TGFBR2,TGFBR3,TOB1,TOB2,TRA@,TRB@
363	BIOCARTA_BARRESTIN_SRC_PATHWAY	15	ADCY1,ARRB1,DNM1,GNAS,GNB1,GNGT1,HCK,HRAS,MAP2K1,MAP2K2,MAPK1,MAPK3,PLCB1,RAF1,SRC
364	BIOCARTA_NKT_PATHWAY	28	CCL3,CCL4,CCR1,CCR3,CCR4,CCR5,CCR7,CD28,CD4,CD40LG,CSF2,CXCR3,CXCR4,IFNG,IFNGR1,IFNGR2,IL12A,IL12B,IL12RB1,IL12RB2,IL18R1,IL2,IL4,IL4R,IL5,TGFB1,TGFB2,TGFB3
365	BIOCARTA_IL1R_PATHWAY	33	CHUK,ECSIT,IFNA1,IFNB1,IKBKB,IL1A,IL1B,IL1R1,IL1RAP,IL1RN,IL6,IRAK1,IRAK2,IRAK3,JUN,MAP2K3,MAP2K6,MAP3K1,MAP3K14,MAP3K7,MAPK14,MAPK8,MYD88,NFKB1,NFKBIA,RELA,TAB1,TGFB1,TGFB2,TGFB3,TNF,TOLLIP,TRAF6
366	BIOCARTA_MET_PATHWAY	37	ACTA1,CRK,CRKL,DOCK1,ELK1,FOS,GAB1,GRB2,HGF,HRAS,ITGA1,ITGB1,JUN,MAP2K1,MAP2K2,MAP4K1,MAPK1,MAPK3,MAPK8,MET,PAK1,PIK3CA,PIK3CG,PIK3R1,PTEN,PTK2,PTK2B,PTPN11,PXN,RAF1,RAP1A,RAP1B,RAPGEF1,RASA1,SOS1,SRC,STAT3
367	BIOCARTA_GPCR_PATHWAY	35	ADCY1,CALM1,CALM2,CALM3,CREB1,CYCSP35,ELK1,FOS,GNAI1,GNAQ,GNAS,GNB1,GNGT1,HRAS,JUN,MAP2K1,MAPK3,NFATC1,NFATC2,NFATC3,NFATC4,PLCG1,PPP3CA,PPP3CB,PPP3CC,PRKACB,PRKACG,PRKAR1A,PRKAR1B,PRKAR2A,PRKAR2B,PRKCA,PRKCB,RAF1,RPS6KA3
368	BIOCARTA_IGF1MTOR_PATHWAY	20	AKT1,EIF2B5,EIF2S1,EIF2S2,EIF2S3,EIF4E,EIF4EBP1,GSK3B,IGF1,IGF1R,INPPL1,MTOR,PDK2,PDPK1,PIK3CA,PIK3R1,PPP2CA,PTEN,RPS6,RPS6KB1
369	BIOCARTA_SODD_PATHWAY	10	BAG4,BIRC3,CASP8,FADD,RIPK1,TNF,TNFRSF1A,TNFRSF1B,TRADD,TRAF2
370	BIOCARTA_SHH_PATHWAY	16	DYRK1A,DYRK1B,GLI1,GLI2,GLI3,GSK3B,PRKACB,PRKACG,PRKAR1A,PRKAR1B,PRKAR2A,PRKAR2B,PTCH1,SHH,SMO,SUFU
371	BIOCARTA_PTC1_PATHWAY	11	CCNB1,CCNH,CDC25A,CDC25B,CDC25C,CDK1,CDK7,MNAT1,PTCH1,SHH,XPO1
372	BIOCARTA_SPRY_PATHWAY	18	CBL,EGF,EGFR,GRB2,HRAS,MAP2K1,MAPK1,MAPK3,PTPRB,RAF1,RASA1,SHC1,SOS1,SPRY1,SPRY2,SPRY3,SPRY4,SRC
373	BIOCARTA_BARRESTIN_PATHWAY	10	ADCY1,AP2A1,AP2M1,ARRB1,DNM1,GNAS,GNB1,GNGT1,PLCB1,PPARA
374	BIOCARTA_STATHMIN_PATHWAY	19	CAMK2A,CAMK2B,CAMK2D,CAMK2G,CAMK4,CCNB1,CD2,CD247,CD3D,CD3E,CD3G,CDK1,MAPK13,PRKACB,PRKACG,PRKAR1A,PRKAR1B,PRKAR2A,PRKAR2B
375	BIOCARTA_HSP27_PATHWAY	15	ACTA1,APAF1,BCL2,CASP3,CASP9,CYCS,DAXX,FAS,FASLG,HSPB1,HSPB2,IL1A,MAPKAPK2,MAPKAPK3,TNF
376	BIOCARTA_TCR_PATHWAY	47	CALM1,CALM2,CALM3,CD247,CD3D,CD3E,CD3G,CYCSP35,ELK1,FOS,FYN,GRB2,HRAS,JUN,LAT,LCK,MAP2K1,MAP2K4,MAP3K1,MAPK3,MAPK8,NFATC1,NFATC2,NFATC3,NFATC4,NFKB1,NFKBIA,PIK3CA,PIK3CG,PIK3R1,PLCG1,PPP3CA,PPP3CB,PPP3CC,PRKCA,PRKCB,PTPN7,RAC1,RAF1,RASA1,RELA,SHC1,SOS1,TRA@,TRB@,VAV1,ZAP70
377	BIOCARTA_TCYTOTOXIC_PATHWAY	14	CD2,CD247,CD28,CD3D,CD3E,CD3G,CD8A,ICAM1,ITGAL,ITGB2,PTPRC,THY1,TRA@,TRB@
378	BIOCARTA_THELPER_PATHWAY	14	CD2,CD247,CD28,CD3D,CD3E,CD3G,CD4,ICAM1,ITGAL,ITGB2,PTPRC,THY1,TRA@,TRB@
379	BIOCARTA_TALL1_PATHWAY	15	CHUK,MAP3K14,MAPK14,MAPK8,NFKB1,RELA,TNFRSF13B,TNFRSF13C,TNFRSF17,TNFSF13,TNFSF13B,TRAF2,TRAF3,TRAF5,TRAF6
380	BIOCARTA_TEL_PATHWAY	18	AKT1,BCL2,EGFR,HSP90AA1,IGF1R,KRAS,MYC,POLR2A,PPP2CA,PRKCA,RB1,TEP1,TERF1,TERT,TNKS,TP53,XRCC5,XRCC6
381	BIOCARTA_TGFB_PATHWAY	19	APC,CDH1,CREBBP,EP300,MAP2K1,MAP3K7,MAPK3,SKIL,SMAD2,SMAD3,SMAD4,SMAD7,TAB1,TGFB1,TGFB2,TGFB3,TGFBR1,TGFBR2,ZFYVE9
382	BIOCARTA_TH1TH2_PATHWAY	19	CD28,CD40,CD40LG,CD86,HLA-DRA,HLA-DRB1,IFNG,IFNGR1,IFNGR2,IL12A,IL12B,IL12RB1,IL12RB2,IL18,IL18R1,IL2,IL2RA,IL4,IL4R
383	BIOCARTA_41BB_PATHWAY	17	ATF2,CHUK,IFNG,IKBKB,IL2,IL4,JUN,MAP3K1,MAP3K5,MAP4K5,MAPK14,MAPK8,NFKB1,NFKBIA,RELA,TNFRSF9,TRAF2
384	BIOCARTA_KREB_PATHWAY	8	ACO2,CS,FH,IDH2,MDH1,OGDH,SDHA,SUCLA2
385	BIOCARTA_CTLA4_PATHWAY	21	CD247,CD28,CD3D,CD3E,CD3G,CD80,CD86,CTLA4,GRB2,HLA-DRA,HLA-DRB1,ICOS,ICOSLG,IL2,ITK,LCK,PIK3CA,PIK3R1,PTPN11,TRA@,TRB@
386	BIOCARTA_LONGEVITY_PATHWAY	15	AKT1,CAT,FOXO3,GH1,GHR,HRAS,IGF1,IGF1R,PIK3CA,PIK3CG,PIK3R1,SHC1,SOD1,SOD2,SOD3
387	BIOCARTA_SARS_PATHWAY	10	ANPEP,CKM,EIF4E,FBL,GPT,LDHA,LDHB,LDHC,MAPK14,NCL
388	BIOCARTA_PAR1_PATHWAY	37	ADCY1,ARHGEF1,ARHGEF10,ARHGEF11,ARHGEF12,ARHGEF15,ARHGEF16,ARHGEF17,ARHGEF18,ARHGEF19,ARHGEF2,ARHGEF3,ARHGEF4,ARHGEF5,ARHGEF6,ARHGEF7,ARHGEF9,F2,F2R,F2RL3,GNA12,GNA13,GNAI1,GNAQ,GNB1,GNGT1,MAP3K7,PIK3CA,PIK3CG,PIK3R1,PLCB1,PPP1R12B,PRKCA,PRKCB,PTK2B,RHOA,ROCK1
389	BIOCARTA_STRESS_PATHWAY	25	ATF1,CASP2,CHUK,CRADD,IKBKB,IKBKG,JUN,LTA,MAP2K3,MAP2K4,MAP2K6,MAP3K1,MAP3K14,MAP4K2,MAPK14,MAPK8,NFKB1,NFKBIA,RELA,RIPK1,TANK,TNF,TNFRSF1A,TRADD,TRAF2
390	BIOCARTA_TNFR1_PATHWAY	29	ARHGDIB,BAG4,CASP2,CASP3,CASP8,CRADD,DFFA,DFFB,FADD,JUN,LMNA,LMNB1,LMNB2,MADD,MAP2K4,MAP3K1,MAP3K7,MAPK8,PAK1,PAK2,PARP1,PRKDC,RB1,RIPK1,SPTAN1,TNF,TNFRSF1A,TRADD,TRAF2
391	BIOCARTA_TNFR2_PATHWAY	18	CHUK,DUSP1,IKBKAP,IKBKB,IKBKG,LTA,MAP3K1,MAP3K14,NFKB1,NFKBIA,RELA,RIPK1,TANK,TNFAIP3,TNFRSF1B,TRAF1,TRAF2,TRAF3
392	BIOCARTA_TOLL_PATHWAY	37	CD14,CHUK,ECSIT,EIF2AK2,ELK1,FOS,IKBKB,IKBKG,IRAK1,JUN,LY96,MAP2K3,MAP2K4,MAP2K6,MAP3K1,MAP3K14,MAP3K7,MAPK14,MAPK8,MYD88,NFKB1,NFKBIA,PGLYRP1,PPARA,RELA,TAB1,TAB2,TIRAP,TLR10,TLR2,TLR3,TLR4,TLR6,TLR7,TLR9,TOLLIP,TRAF6
393	BIOCARTA_TPO_PATHWAY	24	CSNK2A1,FOS,GRB2,HRAS,JAK2,JUN,MAP2K1,MAPK3,MPL,PIK3CA,PIK3CG,PIK3R1,PLCG1,PRKCA,PRKCB,RAF1,RASA1,SHC1,SOS1,STAT1,STAT3,STAT5A,STAT5B,THPO
394	BIOCARTA_CREB_PATHWAY	27	ADCY1,AKT1,CAMK2A,CAMK2B,CAMK2D,CAMK2G,CREB1,GNAS,GRB2,HRAS,MAPK1,MAPK14,MAPK3,PIK3CA,PIK3R1,PRKACB,PRKACG,PRKAR1A,PRKAR1B,PRKAR2A,PRKAR2B,PRKCA,PRKCB,RAC1,RPS6KA1,RPS6KA5,SOS1
395	BIOCARTA_CARM1_PATHWAY	13	CARM1,CREB1,CREBBP,EP300,NCOA3,PRKACB,PRKACG,PRKAR1A,PRKAR1B,PRKAR2A,PRKAR2B,RARA,RXRA
396	BIOCARTA_TFF_PATHWAY	21	AKT1,APAF1,BAD,CASP9,CTNNB1,CYCS,EGFR,GH1,GHR,GRB2,HRAS,ITGB1,MAPK1,MAPK3,PIK3CA,PIK3CG,PIK3R1,PTK2,RHOA,SHC1,SOS1
397	BIOCARTA_TRKA_PATHWAY	12	AKT1,GRB2,HRAS,NGF,NTRK1,PIK3CA,PIK3R1,PLCG1,PRKCA,PRKCB,SHC1,SOS1
398	BIOCARTA_ARF_PATHWAY	17	ABL1,CDKN2A,E2F1,MDM2,MYC,PIK3CA,PIK3CG,PIK3R1,POLR1A,POLR1B,POLR1C,POLR1D,RAC1,RB1,TBX2,TP53,TWIST1
399	BIOCARTA_UCALPAIN_PATHWAY	18	ACTA1,ACTN1,ACTN2,ACTN3,CAPN1,CAPNS1,CAPNS2,EZR,ITGA1,ITGB1,ITGB3,PTK2,PXN,RAC1,RHOA,SPTAN1,SRC,TLN1
400	BIOCARTA_VEGF_PATHWAY	29	ARNT,EIF1,EIF1AX,EIF2B1,EIF2B2,EIF2B3,EIF2B4,EIF2B5,EIF2S1,EIF2S2,EIF2S3,ELAVL1,FLT1,FLT4,HIF1A,HRAS,KDR,NOS3,PIK3CA,PIK3CG,PIK3R1,PLCG1,PRKCA,PRKCB,PTK2,PXN,SHC1,VEGFA,VHL
401	BIOCARTA_VITCB_PATHWAY	11	COL4A1,COL4A2,COL4A3,COL4A4,COL4A5,COL4A6,P4HB,SLC23A1,SLC23A2,SLC2A1,SLC2A3
402	BIOCARTA_WNT_PATHWAY	26	APC,AXIN1,BTRC,CCND1,CREBBP,CSNK1A1,CSNK1D,CSNK2A1,CTBP1,CTNNB1,DVL1,FRAT1,FZD1,GSK3B,HDAC1,LEF1,MAP3K7,MYC,NLK,PPARD,PPP2CA,SMAD4,TAB1,TLE1,WIF1,WNT1
403	BIOCARTA_ACTINY_PATHWAY	20	ABI2,ACTA1,ACTR2,ACTR3,ARPC1A,ARPC1B,ARPC2,ARPC3,ARPC4,ARPC5,NCK1,NCKAP1,NTRK1,PIR,PSMA7,RAC1,WASF1,WASF2,WASF3,WASL
404	REACTOME_A_THIRD_PROTEOLYTIC_CLEAVAGE_RELEASES_NICD	10	APH1A,APH1B,NCSTN,NOTCH1,NOTCH2,NOTCH3,NOTCH4,PSEN1,PSEN2,PSENEN
405	REACTOME_ABORTIVE_ELONGATION_OF_HIV1_TRANSCRIPT_IN_THE_ABSENCE_OF_TAT	23	COBRA1,CTDP1,GTF2F1,GTF2F2,NCBP1,NCBP2,POLR2A,POLR2B,POLR2C,POLR2D,POLR2E,POLR2F,POLR2G,POLR2H,POLR2I,POLR2J,POLR2K,POLR2L,RDBP,SUPT4H1,SUPT5H,TH1L,WHSC2
406	REACTOME_ACETYLCHOLINE_NEUROTRANSMITTER_RELEASE_CYCLE	11	CHAT,CPLX1,RAB3A,RIMS1,SLC18A3,SLC5A7,SNAP25,STX1A,STXBP1,SYT1,VAMP2
407	REACTOME_ACTIVATED_AMPK_STIMULATES_FATTY_ACID_OXIDATION_IN_MUSCLE	17	ACACB,ACSL1,CAB39,CAB39L,CPT1B,CPT2,PRKAA1,PRKAA2,PRKAB1,PRKAB2,PRKAG1,PRKAG2,PRKAG3,SLC25A20,STK11,STRADA,STRADB
408	REACTOME_ACTIVATED_TLR4_SIGNALLING	24	ECSIT,IRAK1,IRAK3,IRAK4,IRF3,LY96,MAP3K1,MYD88,RIPK1,SIGIRR,TBK1,TICAM1,TICAM2,TIRAP,TLR1,TLR10,TLR2,TLR4,TLR5,TLR6,TLR7,TLR8,TLR9,TRAF6
409	REACTOME_ACTIVATION_OF_ATR_IN_RESPONSE_TO_REPLICATION_STRESS	37	ATR,ATRIP,CDC25A,CDC25C,CDC45,CDC6,CDC7,CDK2,CHEK1,CLSPN,DBF4,HUS1,MCM10,MCM2,MCM3,MCM4,MCM5,MCM6,MCM7,MCM8,ORC1L,ORC2L,ORC3L,ORC4L,ORC5L,ORC6L,RAD1,RAD17,RAD9A,RAD9B,RFC2,RFC3,RFC4,RFC5,RPA1,RPA2,RPA3
410	REACTOME_ACTIVATION_OF_BH3_ONLY_PROTEINS	16	AKT1,BAD,BBC3,BCL2,BCL2L11,BID,BMF,DYNLL1,DYNLL2,E2F1,MAPK8,PMAIP1,PPP3CC,PPP3R1,TFDP1,YWHAB
411	REACTOME_ACTIVATION_OF_THE_PRE_REPLICATIVE_COMPLEX	30	CDC45,CDC6,CDC7,CDK2,CDT1,DBF4,MCM10,MCM2,MCM3,MCM4,MCM5,MCM6,MCM7,MCM8,ORC1L,ORC2L,ORC3L,ORC4L,ORC5L,ORC6L,POLA1,POLA2,POLE,POLE2,PRIM1,PRIM2,RPA1,RPA2,RPA3,RPA4
412	REACTOME_ADENYLATE_CYCLASE_ACTIVATING_PATHWAY	11	ADCY1,ADCY10,ADCY2,ADCY3,ADCY4,ADCY5,ADCY6,ADCY7,ADCY8,ADCY9,GNAL
413	REACTOME_ADHERENS_JUNCTIONS_INTERACTIONS	29	CADM1,CADM2,CADM3,CDH1,CDH10,CDH11,CDH12,CDH13,CDH15,CDH18,CDH2,CDH24,CDH3,CDH4,CDH5,CDH6,CDH7,CDH8,CDH9,CTNNA1,CTNNB1,CTNND1,JUP,MLLT4,PVR,PVRL1,PVRL2,PVRL3,PVRL4
414	REACTOME_ADP_SIGNALLING_THROUGH_P2Y_PURINOCEPTOR_1	25	GNA11,GNA14,GNA15,GNAQ,GNB1,GNB2,GNB3,GNB4,GNB5,GNG10,GNG11,GNG12,GNG13,GNG2,GNG3,GNG4,GNG5,GNG7,GNG8,GNGT1,GNGT2,MAPK14,P2RY1,PLA2G4A,SRC
415	REACTOME_AKT_PHOSPHORYLATES_TARGETS_IN_THE_CYTOSOL	14	AKT1,AKT1S1,AKT2,AKT3,BAD,CASP9,CDKN1A,CDKN1B,CHUK,GSK3A,GSK3B,MDM2,PDPK1,TSC2
416	REACTOME_AMINE_DERIVED_HORMONES	13	AANAT,ASMT,DBH,DDC,DIO1,DIO2,DIO3,IYD,PNMT,SLC5A5,TH,TPH1,TPO
417	REACTOME_AMINE_LIGAND_BINDING_RECEPTORS	42	ADRA1A,ADRA1B,ADRA1D,ADRA2A,ADRA2B,ADRA2C,ADRB1,ADRB2,ADRB3,CHRM1,CHRM2,CHRM3,CHRM4,CHRM5,DRD1,DRD2,DRD3,DRD4,DRD5,HRH1,HRH2,HRH3,HRH4,HTR1A,HTR1B,HTR1D,HTR1E,HTR1F,HTR2A,HTR2B,HTR2C,HTR4,HTR5A,HTR6,HTR7,TAAR1,TAAR2,TAAR3,TAAR5,TAAR6,TAAR8,TAAR9
418	REACTOME_AMINO_ACID_AND_OLIGOPEPTIDE_SLC_TRANSPORTERS	48	SLC15A1,SLC15A2,SLC15A3,SLC15A4,SLC16A10,SLC17A1,SLC17A5,SLC17A6,SLC17A7,SLC17A8,SLC1A1,SLC1A2,SLC1A3,SLC1A4,SLC1A5,SLC1A6,SLC1A7,SLC32A1,SLC36A1,SLC36A2,SLC38A1,SLC38A2,SLC38A3,SLC38A4,SLC38A5,SLC3A1,SLC3A2,SLC43A1,SLC43A2,SLC5A5,SLC5A8,SLC6A12,SLC6A14,SLC6A15,SLC6A18,SLC6A19,SLC6A20,SLC6A6,SLC7A1,SLC7A10,SLC7A11,SLC7A2,SLC7A3,SLC7A5,SLC7A6,SLC7A7,SLC7A8,SLC7A9
419	REACTOME_AMINO_ACID_TRANSPORT_ACROSS_THE_PLASMA_MEMBRANE	31	SLC16A10,SLC1A4,SLC1A5,SLC36A1,SLC36A2,SLC38A1,SLC38A2,SLC38A3,SLC38A4,SLC38A5,SLC3A1,SLC3A2,SLC43A1,SLC43A2,SLC6A12,SLC6A14,SLC6A15,SLC6A18,SLC6A19,SLC6A20,SLC6A6,SLC7A1,SLC7A10,SLC7A11,SLC7A2,SLC7A3,SLC7A5,SLC7A6,SLC7A7,SLC7A8,SLC7A9
420	REACTOME_APCDC20_MEDIATED_DEGRADATION_OF_CYCLIN_B	18	ANAPC1,ANAPC10,ANAPC11,ANAPC2,ANAPC4,ANAPC5,ANAPC7,CCNB1,CDC16,CDC20,CDC23,CDC26,CDC27,CDK1,UBB,UBE2C,UBE2D1,UBE2E1
421	REACTOME_APOPTOSIS	129	ACIN1,ADD1,AKT1,APAF1,APC,ARHGAP10,BAD,BAK1,BAX,BBC3,BCAP31,BCL2,BCL2L1,BCL2L11,BID,BIRC2,BMF,BMX,CASP10,CASP3,CASP6,CASP7,CASP8,CASP9,CDH1,CFLAR,CLSPN,CTNNB1,CYCS,DBNL,DFFA,DFFB,DIABLO,DSG1,DSG2,DSG3,DSP,DYNLL1,DYNLL2,E2F1,FADD,FAS,FASLG,FNTA,GAS2,GSN,GZMB,H1F0,HIST1H1A,HIST1H1B,HIST1H1C,HIST1H1D,HIST1H1E,KPNA1,KPNB1,LMNA,LMNB1,MAPK8,MAPT,MST4,NMT1,OCLN,PAK2,PKP1,PLEC,PMAIP1,PPP3CC,PPP3R1,PRKCD,…
422	REACTOME_APOPTOTIC_CLEAVAGE_OF_CELL_ADHESION_PROTEINS	11	CASP3,CDH1,CTNNB1,DSG1,DSG2,DSG3,DSP,OCLN,PKP1,TJP1,TJP2
423	REACTOME_APOPTOTIC_EXECUTION_PHASE	48	ACIN1,ADD1,APC,BCAP31,BIRC2,BMX,CASP3,CASP6,CASP7,CASP8,CDH1,CLSPN,CTNNB1,DBNL,DFFA,DFFB,DSG1,DSG2,DSG3,DSP,FNTA,GAS2,GSN,H1F0,HIST1H1A,HIST1H1B,HIST1H1C,HIST1H1D,HIST1H1E,KPNA1,KPNB1,LMNA,LMNB1,MAPT,MST4,OCLN,PAK2,PKP1,PLEC,PRKCD,PRKCQ,PTK2,ROCK1,SPTAN1,STK24,TJP1,TJP2,VIM
424	REACTOME_AUTODEGRADATION_OF_CDH1_BY_CDH1_APC	57	ANAPC1,ANAPC10,ANAPC11,ANAPC2,ANAPC4,ANAPC5,ANAPC7,CDC16,CDC23,CDC26,CDC27,FZR1,PSMA1,PSMA2,PSMA3,PSMA4,PSMA5,PSMA6,PSMA7,PSMB1,PSMB10,PSMB2,PSMB3,PSMB4,PSMB5,PSMB6,PSMB7,PSMB8,PSMB9,PSMC1,PSMC2,PSMC3,PSMC4,PSMC5,PSMC6,PSMD1,PSMD10,PSMD11,PSMD12,PSMD13,PSMD14,PSMD2,PSMD3,PSMD4,PSMD5,PSMD6,PSMD7,PSMD8,PSMD9,PSME1,PSME2,PSME3,PSMF1,UBB,UBE2C,UBE2D1,UBE2E1
425	REACTOME_AXON_GUIDANCE	161	ABL1,ABL2,AGRN,ARHGAP39,ARHGEF11,ARHGEF12,ARTN,CACNA1C,CACNA1D,CACNA1F,CACNA1G,CACNA1H,CACNA1I,CACNA1S,CACNB1,CACNB2,CACNB3,CACNB4,CAP1,CAP2,CD72,CDC42,CDK5,CDK5R1,CFL1,CLASP1,CLASP2,CNTN2,COL1A1,COL1A2,COL29A1,COL2A1,COL3A1,COL4A1,COL4A2,COL4A3,COL4A4,COL4A5,COL5A1,COL5A2,COL6A1,COL6A2,COL6A3,COL6A6,COL9A1,COL9A2,COL9A3,CREB1,CRMP1,DPYSL2,DPYSL3,DPYSL4,DPYSL5,ENAH,ERBB2,EVL,FARP2,FES,FGFR1,FYN,G…
426	REACTOME_BASE_EXCISION_REPAIR	18	APEX1,CCNO,FEN1,LIG1,LIG3,MBD4,MPG,MUTYH,NTHL1,OGG1,POLB,POLD1,POLD2,POLD3,POLD4,SMUG1,TDG,XRCC1
427	REACTOME_BASE_FREE_SUGAR_PHOSPHATE_REMOVAL_VIA_THE_SINGLE_NUCLEOTIDE_REPLACEMENT_PATHWAY	10	APEX1,CCNO,MBD4,MPG,MUTYH,NTHL1,OGG1,POLB,SMUG1,TDG
428	REACTOME_BASIGIN_INTERACTIONS	25	ATP1B1,ATP1B2,ATP1B3,BSG,CAV1,ITGA3,ITGA6,ITGB1,L1CAM,MAG,MMP1,PPIA,PPIL2,SLC16A1,SLC16A3,SLC16A8,SLC3A2,SLC7A10,SLC7A11,SLC7A5,SLC7A6,SLC7A7,SLC7A8,SLC7A9,SPN
429	REACTOME_BIOLOGICAL_OXIDATIONS	127	ACSM1,ACSM2B,ACSS1,ACSS2,ADH1A,ADH1B,ADH1C,ADH4,ADH6,ADH7,AHCY,ALDH1A1,ALDH2,COMT,CYP11A1,CYP11B1,CYP11B2,CYP17A1,CYP19A1,CYP1A1,CYP1A2,CYP1B1,CYP21A2,CYP24A1,CYP26A1,CYP26B1,CYP26C1,CYP27A1,CYP27B1,CYP2A13,CYP2A6,CYP2B6,CYP2C18,CYP2C19,CYP2C8,CYP2C9,CYP2D6,CYP2E1,CYP2F1,CYP2J2,CYP2R1,CYP2S1,CYP2U1,CYP2W1,CYP39A1,CYP3A4,CYP3A43,CYP3A5,CYP3A7,CYP46A1,CYP4A11,CYP4B1,CYP4F11,CYP4F12,CYP4F2,CYP4F3,CY…
430	REACTOME_BRANCHED_CHAIN_AMINO_ACID_CATABOLISM	17	ACAD8,ACADSB,ACAT1,ALDH6A1,AUH,BCAT1,BCAT2,BCKDHA,BCKDHB,DBT,DLD,HIBADH,HIBCH,HSD17B10,IVD,MCCC1,MCCC2
431	REACTOME_CALCITONIN_LIKE_LIGAND_RECEPTORS	10	ADM,ADM2,CALCA,CALCB,CALCR,CALCRL,IAPP,RAMP1,RAMP2,RAMP3
432	REACTOME_CAM_PATHWAY	26	ADCY1,ADCY10,ADCY2,ADCY3,ADCY4,ADCY5,ADCY6,ADCY7,ADCY8,ADCY9,ADRBK1,CALM1,CALM2,CALM3,CAMK4,CREB1,PDE1A,PDE1B,PDE1C,PRKACA,PRKACB,PRKACG,PRKAR1A,PRKAR1B,PRKAR2A,PRKAR2B
433	REACTOME_CASPASE_MEDIATED_CLEAVAGE_OF_CYTOSKELETAL_PROTEINS	12	ADD1,CASP3,CASP6,CASP7,CASP8,DBNL,GAS2,GSN,MAPT,PLEC,SPTAN1,VIM
434	REACTOME_CD28_CO_STIMULATION	29	AKT1,AKT2,AKT3,CD28,CD80,CD86,CDC42,FYN,GRAP2,GRB2,LCK,LYN,MAP3K14,MAP3K8,MAPKAP1,MLST8,MTOR,PAK1,PAK2,PDPK1,PIK3CA,PIK3R1,RAC1,RICTOR,SRC,THEM4,TRIB3,VAV1,YES1
435	REACTOME_CD28_DEPENDENT_PI3K_AKT_SIGNALING	19	AKT1,AKT2,AKT3,CD28,CD80,CD86,FYN,LCK,MAP3K14,MAP3K8,MAPKAP1,MLST8,MTOR,PDPK1,PIK3CA,PIK3R1,RICTOR,THEM4,TRIB3
436	REACTOME_CD28_DEPENDENT_VAV1_PATHWAY	11	CD28,CD80,CD86,CDC42,FYN,GRB2,LCK,PAK1,PAK2,RAC1,VAV1
437	REACTOME_CDC20_PHOSPHO_APC_MEDIATED_DEGRADATION_OF_CYCLIN_A	63	ANAPC1,ANAPC10,ANAPC11,ANAPC2,ANAPC4,ANAPC5,ANAPC7,BUB1B,BUB3,CCNA1,CCNA2,CDC16,CDC20,CDC23,CDC26,CDC27,CDK1,MAD2L1,PSMA1,PSMA2,PSMA3,PSMA4,PSMA5,PSMA6,PSMA7,PSMB1,PSMB10,PSMB2,PSMB3,PSMB4,PSMB5,PSMB6,PSMB7,PSMB8,PSMB9,PSMC1,PSMC2,PSMC3,PSMC4,PSMC5,PSMC6,PSMD1,PSMD10,PSMD11,PSMD12,PSMD13,PSMD14,PSMD2,PSMD3,PSMD4,PSMD5,PSMD6,PSMD7,PSMD8,PSMD9,PSME1,PSME2,PSME3,PSMF1,UBB,UBE2C,UBE2D1,UBE2E1
438	REACTOME_CDT1_ASSOCIATION_WITH_THE_CDC6_ORC_ORIGIN_COMPLEX	52	CDC6,CDT1,GMNN,MCM8,ORC1L,ORC2L,ORC3L,ORC4L,ORC5L,ORC6L,PSMA1,PSMA2,PSMA3,PSMA4,PSMA5,PSMA6,PSMA7,PSMB1,PSMB10,PSMB2,PSMB3,PSMB4,PSMB5,PSMB6,PSMB7,PSMB8,PSMB9,PSMC1,PSMC2,PSMC3,PSMC4,PSMC5,PSMC6,PSMD1,PSMD10,PSMD11,PSMD12,PSMD13,PSMD14,PSMD2,PSMD3,PSMD4,PSMD5,PSMD6,PSMD7,PSMD8,PSMD9,PSME1,PSME2,PSME3,PSMF1,UBB
439	REACTOME_CELL_CELL_ADHESION_SYSTEMS	59	CADM1,CADM2,CADM3,CDH1,CDH10,CDH11,CDH12,CDH13,CDH15,CDH18,CDH2,CDH24,CDH3,CDH4,CDH5,CDH6,CDH7,CDH8,CDH9,CLDN1,CLDN10,CLDN11,CLDN12,CLDN14,CLDN15,CLDN16,CLDN17,CLDN18,CLDN19,CLDN2,CLDN20,CLDN22,CLDN23,CLDN3,CLDN4,CLDN5,CLDN6,CLDN7,CLDN8,CLDN9,CRB3,CTNNA1,CTNNB1,CTNND1,F11R,INADL,JUP,MLLT4,MPP5,PARD3,PARD6A,PARD6B,PARD6G,PRKCI,PVR,PVRL1,PVRL2,PVRL3,PVRL4
440	REACTOME_CELL_CYCLE_CHECKPOINTS	110	ANAPC1,ANAPC10,ANAPC11,ANAPC2,ANAPC4,ANAPC5,ANAPC7,ATM,ATR,ATRIP,BUB1B,BUB3,CCNB1,CCNB2,CCNE1,CCNE2,CDC16,CDC20,CDC23,CDC25A,CDC25C,CDC26,CDC27,CDC45,CDC6,CDC7,CDK1,CDK2,CDKN1A,CHEK1,CHEK2,CLSPN,DBF4,HUS1,MAD1L1,MAD2L1,MCM10,MCM2,MCM3,MCM4,MCM5,MCM6,MCM7,MCM8,MDM2,ORC1L,ORC2L,ORC3L,ORC4L,ORC5L,ORC6L,PSMA1,PSMA2,PSMA3,PSMA4,PSMA5,PSMA6,PSMA7,PSMB1,PSMB10,PSMB2,PSMB3,PSMB4,PSMB5,PSMB6,PSMB7,PSMB8,P…
441	REACTOME_CELL_CYCLE_MITOTIC	306	ACTR1A,AHCTF1,AKAP9,ALMS1,ANAPC1,ANAPC10,ANAPC11,ANAPC2,ANAPC4,ANAPC5,ANAPC7,APITD1,AURKA,AURKB,AZI1,B9D2,BIRC5,BTRC,BUB1,BUB1B,BUB3,CASC5,CCDC99,CCNA1,CCNA2,CCNB1,CCNB2,CCND1,CCND2,CCND3,CCNE1,CCNE2,CCNH,CDC14A,CDC16,CDC20,CDC23,CDC25A,CDC25B,CDC25C,CDC26,CDC27,CDC45,CDC6,CDC7,CDCA8,CDK1,CDK11A,CDK11B,CDK2,CDK4,CDK5RAP2,CDK6,CDK7,CDKN1A,CDT1,CENPA,CENPC1,CENPE,CENPF,CENPH,CENPI,CENPJ,CENPK,CENPL…
442	REACTOME_CELL_DEATH_SIGNALLING_VIA_NRAGE_NRIF_AND_NADE	61	AATF,ABR,AKAP13,APH1A,APH1B,ARHGAP4,ARHGEF11,ARHGEF12,ARHGEF16,ARHGEF17,ARHGEF18,ARHGEF2,ARHGEF3,ARHGEF4,ARHGEF6,ARHGEF7,ARHGEF9,BAD,BCL2L11,CASP2,CASP3,ECT2,FGD1,FGD2,FGD3,FGD4,ITGB3BP,ITSN1,KALRN,MAGED1,MAPK8,MCF2,MCF2L,NCSTN,NET1,NGEF,NGF,NGFR,NGFRAP1,OBSCN,PLEKHG2,PLEKHG5,PREX1,PSEN1,PSEN2,PSENEN,RAC1,RASGRF1,RASGRF2,SOS1,SOS2,SQSTM1,TIAM1,TIAM2,TRAF6,TRIO,UBB,VAV1,VAV2,VAV3,YWHAE
443	REACTOME_CELL_SURFACE_INTERACTIONS_AT_THE_VASCULAR_WALL	94	AMICA1,ANGPT1,ANGPT2,ANGPT4,APOB,ATP1B1,ATP1B2,ATP1B3,BSG,CAV1,CD177,CD2,CD244,CD47,CD48,CD58,CD84,COL1A1,COL1A2,CXADR,DOK2,ESAM,F11R,F2,FCER1G,FN1,FYN,GAS6,GP6,GRB14,GRB2,GRB7,HRAS,INPP5D,ITGA3,ITGA4,ITGA5,ITGA6,ITGAL,ITGAM,ITGAV,ITGAX,ITGB1,ITGB2,ITGB3,JAM2,JAM3,KRAS,L1CAM,LCK,LYN,MAG,MERTK,MMP1,NRAS,OLR1,PECAM1,PF4,PF4V1,PIK3CA,PIK3CB,PIK3R1,PIK3R2,PLCG1,PPIA,PPIL2,PROC,PROS1,PTPN11,PTPN6,SELL…
444	REACTOME_CENTROSOME_MATURATION	72	ACTR1A,AKAP9,ALMS1,AZI1,CCNB1,CDK1,CDK11A,CDK11B,CDK5RAP2,CENPJ,CEP110,CEP135,CEP152,CEP164,CEP192,CEP250,CEP290,CEP57,CEP63,CEP70,CEP72,CEP76,CEP78,CETN2,CKAP5,CLASP1,CP110,CSNK1D,CSNK1E,DCTN1,DCTN2,DCTN3,DYNC1H1,DYNC1I2,DYNLL1,FGFR1OP,HAUS2,HSP90AA1,MAPRE1,NDE1,NEDD1,NEK2,NINL,NUMA1,ODF2,OFD1,PAFAH1B1,PCM1,PCNT,PLK1,PLK4,PPP2R1A,PRKACA,PRKAR2B,SDCCAG8,SFI1,SSNA1,TSGA14,TUBA1A,TUBA4A,TUBB,TUBB2C…
445	REACTOME_CHAPERONIN_MEDIATED_PROTEIN_FOLDING	50	ACTB,AP3M1,ARFGEF2,CCT2,CCT3,CCT4,CCT5,CCT6A,CCT7,CCT8,FBXL3,FBXL5,FBXO4,FBXO6,FBXW10,FBXW2,FBXW4,FBXW5,FBXW7,FBXW9,FKBP9,KIF13A,KIFC3,LONP2,NOP56,PFDN1,PFDN2,PFDN4,PFDN5,PFDN6,SKIV2L,SPHK1,TCP1,TUBA1A,TUBA1B,TUBA1C,TUBA3C,TUBA3D,TUBA4A,TUBB1,TUBB2A,TUBB2B,TUBB2C,TUBB3,TUBB4,TUBB4Q,TUBB6,USP11,VBP1,XRN2
446	REACTOME_CHEMOKINE_RECEPTORS_BIND_CHEMOKINES	55	CCBP2,CCL11,CCL16,CCL17,CCL19,CCL2,CCL20,CCL21,CCL22,CCL25,CCL27,CCL28,CCL3,CCL3L1,CCL3L3,CCL4,CCL5,CCL7,CCR1,CCR10,CCR2,CCR3,CCR4,CCR5,CCR6,CCR7,CCR8,CCR9,CCRL1,CX3CL1,CX3CR1,CXCL1,CXCL10,CXCL11,CXCL12,CXCL13,CXCL16,CXCL2,CXCL3,CXCL5,CXCL6,CXCL9,CXCR1,CXCR2,CXCR3,CXCR4,CXCR5,CXCR6,CXCR7,IL8,PF4,PPBP,XCL1,XCL2,XCR1
447	REACTOME_CHOLESTEROL_BIOSYNTHESIS	21	CYP51A1,DHCR24,DHCR7,EBP,FDFT1,GGPS1,HMGCR,HMGCS1,HSD17B7,IDI1,IDI2,LBR,LSS,MVD,MVK,NSDHL,PMVK,SC4MOL,SC5DL,SQLE,TM7SF2
448	REACTOME_CHYLOMICRON_MEDIATED_LIPID_TRANSPORT	17	APOA1,APOA2,APOA4,APOA5,APOB,APOC2,APOC3,APOE,HSPG2,LDLR,LDLRAP1,LIPC,LPL,MTTP,P4HB,SAR1B,SDC1
449	REACTOME_CITRIC_ACID_CYCLE	19	ACO2,CS,DLD,DLST,FH,IDH2,IDH3A,IDH3B,IDH3G,MDH2,NNT,OGDH,SDHA,SDHB,SDHC,SDHD,SUCLA2,SUCLG1,SUCLG2
450	REACTOME_CLASS_A1_RHODOPSIN_LIKE_RECEPTORS	292	ADORA1,ADORA2A,ADORA2B,ADORA3,ADRA1A,ADRA1B,ADRA1D,ADRA2A,ADRA2B,ADRA2C,ADRB1,ADRB2,ADRB3,AGT,AGTR1,AGTR2,ANXA1,APLN,APLNR,AVP,AVPR1A,AVPR1B,AVPR2,BDKRB1,BDKRB2,C3,C3AR1,C5,C5AR1,CCBP2,CCK,CCKAR,CCKBR,CCL11,CCL16,CCL17,CCL19,CCL2,CCL20,CCL21,CCL22,CCL23,CCL25,CCL27,CCL28,CCL3,CCL3L1,CCL3L3,CCL4,CCL5,CCL7,CCR1,CCR10,CCR2,CCR3,CCR4,CCR5,CCR6,CCR7,CCR8,CCR9,CCRL1,CGA,CGB,CHRM1,CHRM2,CHRM3,CHRM4,CHRM…
451	REACTOME_CLASS_B2_SECRETIN_FAMILY_RECEPTORS	85	ADCYAP1,ADCYAP1R1,ADM,ADM2,CALCA,CALCB,CALCR,CALCRL,CRH,CRHR1,CRHR2,DHH,FZD1,FZD10,FZD2,FZD3,FZD4,FZD5,FZD6,FZD7,FZD8,FZD9,GCG,GCGR,GHRH,GHRHR,GIP,GIPR,GLP1R,GLP2R,GNAS,GNB1,GNB2,GNB3,GNB4,GNB5,GNG10,GNG11,GNG12,GNG13,GNG2,GNG3,GNG4,GNG5,GNG7,GNG8,GNGT1,GNGT2,IAPP,IHH,PTCH1,PTCH2,PTH,PTH1R,PTH2,PTH2R,PTHLH,RAMP1,RAMP2,RAMP3,SCT,SCTR,SHH,SMO,VIP,VIPR1,VIPR2,WNT1,WNT10A,WNT10B,WNT11,WNT16,WNT2,WNT2…
452	REACTOME_CLASS_C3_METABOTROPIC_GLUTAMATE_PHEROMONE_RECEPTORS	15	CASR,GABBR1,GABBR2,GPRC6A,GRM1,GRM2,GRM3,GRM4,GRM5,GRM6,GRM7,GRM8,TAS1R1,TAS1R2,TAS1R3
453	REACTOME_CLASSICAL_ANTIBODY_MEDIATED_COMPLEMENT_ACTIVATION	35	C1QA,C1QB,C1QC,C1R,C1S,IGHV3-23,IGHV7-81,IGKC,IGKV1-5,IGKV4-1,IGLC1,IGLC2,IGLC3,IGLV1-36,IGLV1-40,IGLV1-44,IGLV10-54,IGLV11-55,IGLV2-11,IGLV2-18,IGLV2-23,IGLV2-33,IGLV3-12,IGLV3-16,IGLV3-22,IGLV3-25,IGLV3-27,IGLV4-3,IGLV4-60,IGLV4-69,IGLV5-37,IGLV5-45,IGLV7-43,IGLV7-46,IGLV8-61
454	REACTOME_CLATHRIN_DERIVED_VESICLE_BUDDING	61	AP1B1,AP1G1,AP1M1,AP1M2,AP1S1,AP1S2,AP1S3,AP3B1,AP3S1,AP4B1,AP4E1,ARF1,ARRB1,BLOC1S1,BLOC1S3,CLINT1,CLTA,CLTC,CNO,CPD,CTSZ,DNAJC6,DNASE2,DNM2,DTNBP1,FTH1,FTL,GAK,GBF1,GNS,HIP1R,HSPA8,IGF2R,M6PR,NAPA,NECAP1,OCRL,PICALM,PIK3C2A,PLDN,PUM1,RAB5C,SH3D19,SH3GL2,SNAP23,SNAPIN,SNX2,SNX5,SNX9,SORT1,STX4,TBC1D8B,TFRC,TGOLN2,TPD52,TPD52L1,TXNDC5,VAMP2,VAMP7,VAMP8,YIPF6
455	REACTOME_COLLAGEN_MEDIATED_ACTIVATION_CASCADE	23	AKT1,AKT2,AKT3,COL1A1,COL1A2,FCER1G,FYN,GP6,LCP2,LYN,PDPK1,PIK3CA,PIK3CB,PIK3CG,PIK3R1,PIK3R5,PIK3R6,PLCG2,PRKCZ,SYK,VAV1,VAV2,VAV3
456	REACTOME_COMMON_PATHWAY	14	F10,F13A1,F13B,F2,F5,FGA,FGB,FGG,PF4,PF4V1,PROC,PROS1,SERPINC1,THBD
457	REACTOME_COMPLEMENT_CASCADE	50	C1QA,C1QB,C1QC,C1R,C1S,C2,C3,C4A,C5,C6,C7,C8A,C8B,C8G,C9,CFB,CFD,IGHV3-23,IGHV7-81,IGKC,IGKV1-5,IGKV4-1,IGLC1,IGLC2,IGLC3,IGLV1-36,IGLV1-40,IGLV1-44,IGLV10-54,IGLV11-55,IGLV2-11,IGLV2-18,IGLV2-23,IGLV2-33,IGLV3-12,IGLV3-16,IGLV3-22,IGLV3-25,IGLV3-27,IGLV4-3,IGLV4-60,IGLV4-69,IGLV5-37,IGLV5-45,IGLV7-43,IGLV7-46,IGLV8-61,MASP1,MASP2,MBL2
458	REACTOME_CONVERSION_FROM_APC_CDC20_TO_APC_CDH1_IN_LATE_ANAPHASE	17	ANAPC1,ANAPC10,ANAPC11,ANAPC2,ANAPC4,ANAPC5,ANAPC7,CDC14A,CDC16,CDC20,CDC23,CDC26,CDC27,FZR1,UBE2C,UBE2D1,UBE2E1
459	REACTOME_COPI_MEDIATED_TRANSPORT	10	ARCN1,ARF1,ARFGAP1,COPA,COPB1,COPB2,COPE,COPG,COPZ1,GBF1
460	REACTOME_COSTIMULATION_BY_THE_CD28_FAMILY	70	AKT1,AKT2,AKT3,BTLA,CD247,CD274,CD28,CD3D,CD3E,CD3G,CD4,CD80,CD86,CDC42,CSK,CTLA4,FYN,GRAP2,GRB2,HLA-DMA,HLA-DMB,HLA-DOA,HLA-DOB,HLA-DPA1,HLA-DPB1,HLA-DQA1,HLA-DQA2,HLA-DQB1,HLA-DRA,HLA-DRB1,HLA-DRB3,HLA-DRB5,ICOS,ICOSLG,LCK,LYN,MAP3K14,MAP3K8,MAPKAP1,MLST8,MTOR,PAK1,PAK2,PDCD1,PDCD1LG2,PDPK1,PIK3CA,PIK3R1,PPP2CA,PPP2CB,PPP2R1A,PPP2R1B,PPP2R5A,PPP2R5B,PPP2R5C,PPP2R5D,PTPN11,PTPN6,RAC1,RICTOR,SRC,…
461	REACTOME_CRMPS_IN_SEMA3A_SIGNALING	16	CDK5,CDK5R1,CRMP1,DPYSL2,DPYSL3,DPYSL4,DPYSL5,FES,FYN,GSK3B,NRP1,PLXNA1,PLXNA2,PLXNA3,PLXNA4,SEMA3A
462	REACTOME_CTLA4_INHIBITORY_SIGNALING	21	AKT1,AKT2,AKT3,CD80,CD86,CTLA4,FYN,LCK,LYN,PDPK1,PPP2CA,PPP2CB,PPP2R1A,PPP2R1B,PPP2R5A,PPP2R5B,PPP2R5C,PPP2R5D,PTPN11,SRC,YES1
463	REACTOME_CYCLIN_A1_ASSOCIATED_EVENTS_DURING_G2_M_TRANSITION	15	CCNA1,CCNA2,CCNB1,CCNB2,CCNH,CDC25A,CDC25B,CDC25C,CDK1,CDK7,MNAT1,PKMYT1,PLK1,WEE1,XPO1
464	REACTOME_CYCLIN_E_ASSOCIATED_EVENTS_DURING_G1_S_TRANSITION_	58	CCNA1,CCNA2,CCNE1,CCNE2,CCNH,CDC25A,CDK2,CDK7,CDKN1A,CKS1B,CUL1,MNAT1,PSMA1,PSMA2,PSMA3,PSMA4,PSMA5,PSMA6,PSMA7,PSMB1,PSMB10,PSMB2,PSMB3,PSMB4,PSMB5,PSMB6,PSMB7,PSMB8,PSMB9,PSMC1,PSMC2,PSMC3,PSMC4,PSMC5,PSMC6,PSMD1,PSMD10,PSMD11,PSMD12,PSMD13,PSMD14,PSMD2,PSMD3,PSMD4,PSMD5,PSMD6,PSMD7,PSMD8,PSMD9,PSME1,PSME2,PSME3,PSMF1,RB1,SKP1,SKP2,UBB,WEE1
465	REACTOME_CYTOCHROME_P450_ARRANGED_BY_SUBSTRATE_TYPE	49	CYP11A1,CYP11B1,CYP11B2,CYP17A1,CYP19A1,CYP1A1,CYP1A2,CYP1B1,CYP21A2,CYP24A1,CYP26A1,CYP26B1,CYP26C1,CYP27A1,CYP27B1,CYP2A13,CYP2A6,CYP2B6,CYP2C18,CYP2C19,CYP2C8,CYP2C9,CYP2D6,CYP2E1,CYP2F1,CYP2J2,CYP2R1,CYP2S1,CYP2U1,CYP2W1,CYP39A1,CYP3A4,CYP3A43,CYP3A5,CYP3A7,CYP46A1,CYP4A11,CYP4B1,CYP4F11,CYP4F12,CYP4F2,CYP4F3,CYP4F8,CYP51A1,CYP7A1,CYP7B1,CYP8B1,PTGIS,TBXAS1
466	REACTOME_CYTOSOLIC_SULFONATION_OF_SMALL_MOLECULES	11	SULT1A1,SULT1A2,SULT1A3,SULT1A4,SULT1B1,SULT1C2,SULT1C4,SULT1E1,SULT2A1,SULT2B1,SULT4A1
467	REACTOME_CYTOSOLIC_TRNA_AMINOACYLATION	23	AARS,AIMP1,AIMP2,CARS,DARS,EEF1E1,EPRS,FARSA,FARSB,GARS,HARS,IARS,KARS,LARS,MARS,NARS,QARS,RARS,SARS,TARS,VARS,WARS,YARS
468	REACTOME_DARPP32_EVENTS	26	CALM1,CALM2,CALM3,CDK5,PDE4A,PDE4B,PDE4C,PDE4D,PPP1CA,PPP1R1B,PPP2CA,PPP2CB,PPP2R1A,PPP2R1B,PPP2R5D,PPP3CA,PPP3CB,PPP3CC,PPP3R1,PRKACA,PRKACB,PRKACG,PRKAR1A,PRKAR1B,PRKAR2A,PRKAR2B
469	REACTOME_DEATH_RECEPTOR_SIGNALLING	13	CASP10,CASP8,CFLAR,FADD,FAS,FASLG,RIPK1,TNF,TNFRSF10B,TNFRSF1A,TNFSF10,TRADD,TRAF2
470	REACTOME_DIABETES_PATHWAYS	383	ABCC8,ACO2,ADCY5,ADCY6,ADCY8,ADRA2A,ADRA2C,AKAP5,ALDOA,ALDOB,ALDOC,ATF3,ATF4,ATF6,ATP5A1,ATP5B,ATP5C1,ATP5D,ATP5E,ATP5F1,ATP5G1,ATP5H,ATP5I,ATP5J,ATP5J2,ATP5L,ATP5O,ATP6,ATP8,BCHE,CACNA1A,CACNA1C,CACNA1D,CACNA1E,CACNA2D2,CACNB2,CACNB3,CHRM3,COX1,COX2,COX3,COX4I1,COX5A,COX5B,COX6A1,COX6B1,COX6C,COX7A2L,COX7B,COX7C,COX8A,CPE,CS,CTSL1,CYC1,CYCS,DDIT3,DDOST,DLAT,DLD,DLST,DNAJB11,DNAJB9,DNAJC3,EDEM1,E…
471	REACTOME_DNA_REPAIR	104	ALKBH2,ALKBH3,APEX1,ATM,ATR,BRCA1,BRCA2,C17ORF70,C19ORF40,CCNH,CCNO,CDK7,DDB1,DDB2,ERCC1,ERCC2,ERCC3,ERCC4,ERCC5,ERCC6,ERCC8,FANCA,FANCB,FANCC,FANCD2,FANCE,FANCF,FANCG,FANCI,FANCL,FANCM,FEN1,GTF2H1,GTF2H2,GTF2H3,GTF2H4,H2AFX,LIG1,LIG3,LIG4,MAD2L2,MBD4,MDC1,MGMT,MNAT1,MPG,MRE11A,MUTYH,NBN,NTHL1,OGG1,PALB2,PCNA,POLB,POLD1,POLD2,POLD3,POLD4,POLE,POLE2,POLH,POLR2A,POLR2B,POLR2C,POLR2D,POLR2E,POLR2F,P…
472	REACTOME_DNA_REPLICATION_PRE_INITIATION	76	CDC45,CDC6,CDC7,CDK2,CDT1,DBF4,E2F1,E2F2,E2F3,GMNN,MCM10,MCM2,MCM3,MCM4,MCM5,MCM6,MCM7,MCM8,ORC1L,ORC2L,ORC3L,ORC4L,ORC5L,ORC6L,POLA1,POLA2,POLE,POLE2,PRIM1,PRIM2,PSMA1,PSMA2,PSMA3,PSMA4,PSMA5,PSMA6,PSMA7,PSMB1,PSMB10,PSMB2,PSMB3,PSMB4,PSMB5,PSMB6,PSMB7,PSMB8,PSMB9,PSMC1,PSMC2,PSMC3,PSMC4,PSMC5,PSMC6,PSMD1,PSMD10,PSMD11,PSMD12,PSMD13,PSMD14,PSMD2,PSMD3,PSMD4,PSMD5,PSMD6,PSMD7,PSMD8,PSMD9,PSME1,PS…
473	REACTOME_DNA_STRAND_ELONGATION	31	CDC45,DNA2,FEN1,GINS1,GINS2,GINS4,LIG1,MCM2,MCM3,MCM4,MCM5,MCM6,MCM7,MCM8,PCNA,POLA1,POLA2,POLD1,POLD2,POLD3,POLD4,PRIM1,PRIM2,RFC1,RFC2,RFC3,RFC4,RFC5,RPA1,RPA2,RPA3
474	REACTOME_DOPAMINE_NEUROTRANSMITTER_RELEASE_CYCLE	14	CPLX1,DDC,RAB3A,RIMS1,SLC18A2,SNAP25,STX1A,STXBP1,SYN1,SYN2,SYN3,SYT1,TH,VAMP2
475	REACTOME_DOUBLE_STRAND_BREAK_REPAIR	21	ATM,BRCA1,BRCA2,H2AFX,LIG1,LIG4,MDC1,MRE11A,NBN,PRKDC,RAD50,RAD51,RAD52,RPA1,RPA2,RPA3,TDP1,TP53BP1,XRCC4,XRCC5,XRCC6
476	REACTOME_DOWN_STREAM_SIGNAL_TRANSDUCTION	35	BCAR1,CRK,CRKL,GRB2,GRB7,HRAS,KRAS,MAP2K1,MAP2K2,MAPK1,MAPK3,NCK1,NCK2,NRAS,PDGFA,PDGFB,PDGFRA,PDGFRB,PIK3CA,PIK3CB,PIK3R1,PIK3R2,PLCG1,PTPN11,RAF1,RAPGEF1,RASA1,SOS1,SRC,STAT1,STAT3,STAT5A,STAT5B,STAT6,YWHAB
477	REACTOME_DOWNSTREAM_EVENTS_IN_GPCR_SIGNALING	448	ABR,ADCY1,ADCY10,ADCY2,ADCY3,ADCY4,ADCY5,ADCY6,ADCY7,ADCY8,ADCY9,ADCYAP1,ADCYAP1R1,ADM,ADM2,ADORA1,ADORA2A,ADORA2B,ADORA3,ADRA1A,ADRA1B,ADRA1D,ADRA2A,ADRA2B,ADRA2C,ADRB1,ADRB2,ADRB3,ADRBK1,AGT,AGTR1,AGTR2,AKAP13,AKT1,AKT2,AKT3,ANXA1,APLN,APLNR,ARHGAP4,ARHGEF1,ARHGEF11,ARHGEF12,ARHGEF16,ARHGEF17,ARHGEF18,ARHGEF2,ARHGEF3,ARHGEF4,ARHGEF6,ARHGEF7,ARHGEF9,AVP,AVPR1A,AVPR1B,AVPR2,BDKRB1,BDKRB2,C3,C3AR1…
478	REACTOME_DOWNSTREAM_TCR_SIGNALING	47	BCL10,CARD11,CD247,CD3D,CD3E,CD3G,CD4,CHUK,HLA-DMA,HLA-DMB,HLA-DOA,HLA-DOB,HLA-DPA1,HLA-DPB1,HLA-DQA1,HLA-DQA2,HLA-DQB1,HLA-DRA,HLA-DRB1,HLA-DRB3,HLA-DRB5,IKBKB,IKBKG,INPP5D,LCK,MALT1,MAP3K7,NFKB1,NFKBIA,PDPK1,PIK3CA,PIK3CB,PIK3R1,PIK3R2,PRKCQ,PTEN,RELA,RIPK2,TAB2,TRA@,TRAF6,TRAT1,TRB@,TRBC1,TRBV12-3,UBE2N,UBE2V1
479	REACTOME_DUAL_INCISION_REACTION_IN_GG_NER	20	CCNH,CDK7,DDB1,DDB2,ERCC1,ERCC2,ERCC3,ERCC4,ERCC5,GTF2H1,GTF2H2,GTF2H3,GTF2H4,MNAT1,RAD23B,RPA1,RPA2,RPA3,XPA,XPC
480	REACTOME_DUAL_INCISION_REACTION_IN_TC_NER	28	CCNH,CDK7,ERCC1,ERCC2,ERCC3,ERCC4,ERCC5,ERCC6,ERCC8,GTF2H1,GTF2H2,GTF2H3,GTF2H4,MNAT1,POLR2A,POLR2B,POLR2C,POLR2D,POLR2E,POLR2F,POLR2G,POLR2H,POLR2I,POLR2J,POLR2K,POLR2L,TCEA1,XAB2
481	REACTOME_E2F_ENABLED_INHIBITION_OF_PRE_REPLICATION_COMPLEX_FORMATION	10	CCNB1,CDC25A,CDK1,MCM8,ORC1L,ORC2L,ORC3L,ORC4L,ORC5L,ORC6L
482	REACTOME_E2F_MEDIATED_REGULATION_OF_DNA_REPLICATION	33	CCNA1,CCNB1,CCNE1,CDC25A,CDC45,CDC6,CDK1,CDT1,DHFR,E2F1,E2F2,E2F3,FBXO5,MCM8,NANOG,ORC1L,ORC2L,ORC3L,ORC4L,ORC5L,ORC6L,PCNA,POLA1,POLA2,POU5F1,PRIM1,PRIM2,RB1,RRM2,SOX2,TFDP1,TK2,TYMS
483	REACTOME_E2F_TRANSCRIPTIONAL_TARGETS_AT_G1_S	22	CCNA1,CCNE1,CDC25A,CDC45,CDC6,CDK1,CDT1,DHFR,E2F1,E2F2,E2F3,FBXO5,NANOG,ORC1L,PCNA,POLA1,POU5F1,RRM2,SOX2,TFDP1,TK2,TYMS
484	REACTOME_EARLY_PHASE_OF_HIV_LIFE_CYCLE	13	BANF1,CCR5,CD4,CXCR4,FEN1,HMGA1,LIG1,LIG4,PPIA,PSIP1,XRCC4,XRCC5,XRCC6
485	REACTOME_EGFR_DOWNREGULATION	24	AP2A1,AP2A2,AP2B1,AP2M1,AP2S1,ARHGEF7,CBL,CDC42,CLTA,CLTC,EGF,EGFR,EPN1,EPS15,EPS15L1,GRB2,HGS,SH3GL2,SH3KBP1,SPRY1,SPRY2,STAM,STAM2,UBB
486	REACTOME_EICOSANOID_LIGAND_BINDING_RECEPTORS	15	CYSLTR1,CYSLTR2,GPR17,GPR44,LTB4R,LTB4R2,OXER1,PTGDR,PTGER1,PTGER2,PTGER3,PTGER4,PTGFR,PTGIR,TBXA2R
487	REACTOME_ELECTRON_TRANSPORT_CHAIN	75	COX1,COX2,COX3,COX4I1,COX5A,COX5B,COX6A1,COX6B1,COX6C,COX7A2L,COX7B,COX7C,COX8A,CYC1,CYCS,ETFA,ETFB,ETFDH,ND1,ND2,ND3,ND4,ND4L,ND5,ND6,NDUFA1,NDUFA10,NDUFA11,NDUFA12,NDUFA13,NDUFA2,NDUFA3,NDUFA4,NDUFA5,NDUFA6,NDUFA7,NDUFA8,NDUFA9,NDUFAB1,NDUFB1,NDUFB10,NDUFB11,NDUFB2,NDUFB3,NDUFB4,NDUFB5,NDUFB6,NDUFB7,NDUFB8,NDUFB9,NDUFC1,NDUFC2,NDUFS1,NDUFS2,NDUFS3,NDUFS4,NDUFS5,NDUFS6,NDUFS7,NDUFS8,NDUFV1,NDUFV…
488	REACTOME_ELONGATION_AND_PROCESSING_OF_CAPPED_TRANSCRIPTS	134	CCAR1,CCNH,CCNT1,CCNT2,CD2BP2,CDC40,CDK7,CDK9,CLP1,COBRA1,CPSF1,CPSF2,CPSF3,CPSF7,CSTF1,CSTF2,CSTF3,CTDP1,DDX23,DHX38,DHX9,DNAJC8,EFTUD2,ELL,ERCC2,ERCC3,FUS,GTF2F1,GTF2F2,GTF2H1,GTF2H2,GTF2H3,GTF2H4,HNRNPA0,HNRNPA1,HNRNPA2B1,HNRNPA3,HNRNPC,HNRNPD,HNRNPF,HNRNPH1,HNRNPH2,HNRNPK,HNRNPL,HNRNPM,HNRNPR,HNRNPU,HNRNPUL1,LSM2,MAGOH,METTL3,MNAT1,NCBP1,NCBP2,NFX1,NHP2L1,NUDT21,PABPN1,PAPOLA,PCBP1,PCBP2,PCF1…
489	REACTOME_ENDOGENOUS_STEROLS	14	CYP11A1,CYP11B1,CYP11B2,CYP17A1,CYP19A1,CYP1B1,CYP21A2,CYP27A1,CYP39A1,CYP46A1,CYP51A1,CYP7A1,CYP7B1,CYP8B1
490	REACTOME_ERK_MAPK_TARGETS	21	DUSP3,DUSP4,DUSP6,DUSP7,ELK1,MAPK1,MAPK11,MAPK14,MAPK3,MAPK7,MEF2A,MEF2C,PPP2CA,PPP2CB,PPP2R1A,PPP2R1B,PPP2R5D,RPS6KA1,RPS6KA2,RPS6KA3,RPS6KA5
491	REACTOME_EXTENSION_OF_TELOMERES	28	DKC1,DNA2,FEN1,LIG1,NHP2,PCNA,POLA1,POLA2,POLD1,POLD2,POLD3,POLD4,POLE,POLE2,PRIM1,PRIM2,RFC1,RFC2,RFC3,RFC4,RFC5,RPA1,RPA2,RPA3,RUVBL1,RUVBL2,TERT,WRAP53
492	REACTOME_FACILITATIVE_NA_INDEPENDENT_GLUCOSE_TRANSPORTERS	12	SLC2A1,SLC2A10,SLC2A11,SLC2A12,SLC2A2,SLC2A3,SLC2A4,SLC2A5,SLC2A6,SLC2A7,SLC2A8,SLC2A9
493	REACTOME_FANCONI_ANEMIA_PATHWAY	17	BRCA1,BRCA2,C17ORF70,C19ORF40,FANCA,FANCB,FANCC,FANCD2,FANCE,FANCF,FANCG,FANCI,FANCL,FANCM,PALB2,UBB,UBE2T
494	REACTOME_FGFR_LIGAND_BINDING_AND_ACTIVATION	27	CBL,FGF1,FGF10,FGF16,FGF17,FGF18,FGF19,FGF2,FGF20,FGF22,FGF23,FGF3,FGF4,FGF5,FGF6,FGF7,FGF8,FGF9,FGFR1,FGFR2,FGFR3,FGFR4,FRS2,FRS3,GRB2,KL,SDC2
495	REACTOME_FORMATION_AND_MATURATION_OF_MRNA_TRANSCRIPT	152	CCAR1,CCNH,CCNT1,CCNT2,CD2BP2,CDC40,CDK7,CDK9,CLP1,COBRA1,CPSF1,CPSF2,CPSF3,CPSF7,CSTF1,CSTF2,CSTF3,CTDP1,DDX23,DHX38,DHX9,DNAJC8,EFTUD2,ELL,ERCC2,ERCC3,FUS,GTF2A1,GTF2A2,GTF2B,GTF2E1,GTF2E2,GTF2F1,GTF2F2,GTF2H1,GTF2H2,GTF2H3,GTF2H4,HNRNPA0,HNRNPA1,HNRNPA2B1,HNRNPA3,HNRNPC,HNRNPD,HNRNPF,HNRNPH1,HNRNPH2,HNRNPK,HNRNPL,HNRNPM,HNRNPR,HNRNPU,HNRNPUL1,LSM2,MAGOH,METTL3,MNAT1,NCBP1,NCBP2,NFX1,NHP2L1,NUD…
496	REACTOME_FORMATION_OF_A_POOL_OF_FREE_40S_SUBUNITS	95	EIF1AX,EIF3A,EIF3B,EIF3C,EIF3CL,EIF3D,EIF3E,EIF3F,EIF3G,EIF3H,EIF3I,EIF3J,EIF3K,FAU,RPL10,RPL10A,RPL11,RPL12,RPL13,RPL13A,RPL14,RPL15,RPL17,RPL18,RPL18A,RPL19,RPL21,RPL22,RPL23,RPL23A,RPL24,RPL26,RPL26L1,RPL27,RPL27A,RPL28,RPL29,RPL3,RPL30,RPL31,RPL32,RPL34,RPL35,RPL35A,RPL36,RPL36A,RPL37,RPL37A,RPL38,RPL39,RPL3L,RPL4,RPL41,RPL5,RPL6,RPL7,RPL7A,RPL8,RPL9,RPLP0,RPLP1,RPLP2,RPS10,RPS11,RPS12,RPS13,…
497	REACTOME_FORMATION_OF_ATP_BY_CHEMIOSMOTIC_COUPLING	15	ATP5A1,ATP5B,ATP5C1,ATP5D,ATP5E,ATP5F1,ATP5G1,ATP5H,ATP5I,ATP5J,ATP5J2,ATP5L,ATP5O,ATP6,ATP8
498	REACTOME_FORMATION_OF_FIBRIN_CLOT_CLOTTING_CASCADE	32	A2M,C1QBP,F10,F11,F12,F13A1,F13B,F2,F3,F5,F7,F8,F9,FGA,FGB,FGG,GP1BA,GP1BB,GP5,GP9,KLKB1,KNG1,PF4,PF4V1,PRCP,PROC,PROS1,SERPINC1,SERPING1,TFPI,THBD,VWF
499	REACTOME_FORMATION_OF_PLATELET_PLUG	186	A2M,ACTN1,ACTN2,ACTN4,ADRA2A,ADRA2B,ADRA2C,AKT1,AKT2,AKT3,ALB,ALDOA,APBB1IP,APOA1,APP,BCAR1,BRPF3,CALM1,CALM2,CALM3,CALU,CAP1,CD36,CD63,CD9,CFD,CFL1,CLU,COL1A1,COL1A2,CRK,CSK,DAGLA,DAGLB,DGKA,DGKB,DGKD,DGKE,DGKG,DGKH,DGKI,DGKK,DGKQ,DGKZ,EGF,F13A1,F2,F2R,F2RL2,F2RL3,F5,F8,FCER1G,FGA,FGB,FGG,FIGF,FLNA,FN1,FYN,GAS6,GNA11,GNA12,GNA13,GNA14,GNA15,GNAI1,GNAI2,GNAI3,GNAQ,GNB1,GNB2,GNB3,GNB4,GNB5,GNG10,G…
500	REACTOME_FORMATION_OF_THE_EARLY_ELONGATION_COMPLEX	32	CCNH,CDK7,COBRA1,CTDP1,ERCC2,ERCC3,GTF2F1,GTF2F2,GTF2H1,GTF2H2,GTF2H3,GTF2H4,MNAT1,NCBP1,NCBP2,POLR2A,POLR2B,POLR2C,POLR2D,POLR2E,POLR2F,POLR2G,POLR2H,POLR2I,POLR2J,POLR2K,POLR2L,RDBP,SUPT4H1,SUPT5H,TH1L,WHSC2
501	REACTOME_FORMATION_OF_THE_TERNARY_COMPLEX_AND_SUBSEQUENTLY_THE_43S_COMPLEX	49	EIF1AX,EIF2S1,EIF2S2,EIF2S3,EIF3A,EIF3B,EIF3C,EIF3CL,EIF3D,EIF3E,EIF3F,EIF3G,EIF3H,EIF3I,EIF3J,EIF3K,FAU,RPS10,RPS11,RPS12,RPS13,RPS14,RPS15,RPS15A,RPS16,RPS17,RPS18,RPS19,RPS2,RPS20,RPS21,RPS23,RPS24,RPS25,RPS26,RPS27,RPS27A,RPS28,RPS29,RPS3,RPS3A,RPS4X,RPS4Y1,RPS5,RPS6,RPS7,RPS8,RPS9,RPSA
502	REACTOME_FORMATION_OF_TUBULIN_FOLDING_INTERMEDIATES_BY_CCT_TRIC	22	CCT2,CCT3,CCT4,CCT5,CCT6A,CCT7,CCT8,TCP1,TUBA1A,TUBA1B,TUBA1C,TUBA3C,TUBA3D,TUBA4A,TUBB1,TUBB2A,TUBB2B,TUBB2C,TUBB3,TUBB4,TUBB4Q,TUBB6
503	REACTOME_FRS2_MEDIATED_ACTIVATION	16	BRAF,CRK,FRS2,HRAS,KRAS,MAP2K1,MAP2K2,MAPK1,MAPK3,NGF,NRAS,NTRK1,RAF1,RAP1A,RAPGEF1,YWHAB
504	REACTOME_FURTHER_PLATELET_RELEASATE	24	APOA1,BRPF3,CALM1,CALM2,CALM3,CALU,CAP1,CFL1,FLNA,HABP4,HSPA5,PFN1,PLEK,POTEKP,PPIA,PSAP,SCG3,SOD1,TF,TLN1,TTN,TUBA4A,VCL,WDR1
505	REACTOME_G_ALPHA_12_13_SIGNALLING_EVENTS	54	ABR,AKAP13,ARHGAP4,ARHGEF1,ARHGEF11,ARHGEF12,ARHGEF16,ARHGEF17,ARHGEF18,ARHGEF2,ARHGEF3,ARHGEF4,ARHGEF6,ARHGEF7,ARHGEF9,CDC42,ECT2,FGD1,FGD2,FGD3,FGD4,GNA12,GNA13,ITSN1,KALRN,MCF2,MCF2L,NET1,NGEF,OBSCN,PIK3CA,PIK3R1,PLEKHG2,PLEKHG5,PLXNB1,PREX1,RAC1,RAC2,RASGRF1,RASGRF2,RHOA,RHOB,RHOC,RHOG,ROCK1,ROCK2,SOS1,SOS2,TIAM1,TIAM2,TRIO,VAV1,VAV2,VAV3
506	REACTOME_G_ALPHA_I_SIGNALLING_EVENTS	177	ADCY1,ADCY10,ADCY2,ADCY3,ADCY4,ADCY5,ADCY6,ADCY7,ADCY8,ADCY9,ADORA1,ADORA3,ADRA2A,ADRA2B,ADRA2C,AGT,AGTR2,ANXA1,APLN,APLNR,BDKRB1,BDKRB2,C3,C3AR1,C5,C5AR1,CASR,CCL16,CCL19,CCL20,CCL21,CCL23,CCL25,CCL27,CCL28,CCL5,CCR1,CCR10,CCR2,CCR3,CCR4,CCR5,CCR6,CCR7,CCR8,CCR9,CHRM2,CHRM4,CNR1,CNR2,CXCL1,CXCL10,CXCL11,CXCL12,CXCL13,CXCL16,CXCL2,CXCL3,CXCL5,CXCL6,CXCL9,CXCR1,CXCR2,CXCR3,CXCR4,CXCR5,CXCR6,CXCR7,…
507	REACTOME_G_ALPHA_Q_SIGNALLING_EVENTS	157	ADRA1A,ADRA1B,ADRA1D,ADRBK1,AGT,AGTR1,ANXA1,AVP,AVPR1A,AVPR1B,BDKRB1,BDKRB2,CASR,CCK,CCKAR,CCKBR,CCL23,CGA,CGB,CHRM1,CHRM3,CHRM5,CYSLTR1,CYSLTR2,DAGLA,DAGLB,DGKA,DGKB,DGKD,DGKE,DGKG,DGKH,DGKI,DGKK,DGKQ,DGKZ,EDN1,EDN2,EDN3,EDNRA,EDNRB,F2,F2R,F2RL1,F2RL2,F2RL3,FFAR1,FFAR2,FFAR3,FPR2,GCG,GCGR,GEFT,GNA11,GNA14,GNA15,GNAQ,GNB1,GNB2,GNB3,GNB4,GNB5,GNG10,GNG11,GNG12,GNG13,GNG2,GNG3,GNG4,GNG5,GNG7,GNG8,G…
508	REACTOME_G_ALPHA_S_SIGNALLING_EVENTS	126	ADCY1,ADCY10,ADCY2,ADCY3,ADCY4,ADCY5,ADCY6,ADCY7,ADCY8,ADCY9,ADCYAP1,ADCYAP1R1,ADM,ADM2,ADORA2A,ADORA2B,ADRB1,ADRB2,ADRB3,AVP,AVPR2,CALCA,CALCB,CALCR,CALCRL,CGA,CRH,CRHR1,CRHR2,DRD1,DRD5,FSHB,FSHR,GCG,GCGR,GHRH,GHRHR,GIP,GIPR,GLP1R,GLP2R,GNAI1,GNAI2,GNAI3,GNAS,GNAZ,GNB1,GNB2,GNB3,GNB4,GNB5,GNG10,GNG11,GNG12,GNG13,GNG2,GNG3,GNG4,GNG5,GNG7,GNG8,GNGT1,GNGT2,GPBAR1,HRH2,HTR4,HTR6,HTR7,IAPP,INSL3,LHB,…
509	REACTOME_G_ALPHA_Z_SIGNALLING_EVENTS	14	ADCY1,ADCY10,ADCY2,ADCY3,ADCY4,ADCY5,ADCY6,ADCY7,ADCY8,ADCY9,GNAI1,GNAI2,GNAI3,GNAZ
510	REACTOME_G_PROTEIN_ACTIVATION	28	GNAI1,GNAI2,GNAI3,GNAO1,GNAT1,GNAT2,GNAT3,GNAZ,GNB1,GNB2,GNB3,GNB4,GNB5,GNG10,GNG11,GNG12,GNG13,GNG2,GNG3,GNG4,GNG5,GNG7,GNG8,GNGT1,GNGT2,OPRM1,PDYN,POMC
511	REACTOME_G_PROTEIN_BETA_GAMMA_SIGNALLING	28	AKT1,AKT2,AKT3,GNB1,GNB2,GNB3,GNB4,GNB5,GNG10,GNG11,GNG12,GNG13,GNG2,GNG3,GNG4,GNG5,GNG7,GNG8,GNGT1,GNGT2,PDPK1,PIK3CG,PIK3R5,PIK3R6,PLCB1,PLCB2,PLCB3,RHOA
512	REACTOME_G1_PHASE	16	CCND1,CCND2,CCND3,CCNH,CDK4,CDK6,CDK7,CDKN1A,E2F1,E2F2,E2F3,E2F4,E2F5,MNAT1,RB1,TFDP1
513	REACTOME_G1_S_TRANSITION	102	CCNA1,CCNA2,CCNB1,CCNE1,CCNE2,CCNH,CDC25A,CDC45,CDC6,CDC7,CDK1,CDK2,CDK7,CDKN1A,CDT1,CKS1B,CUL1,DBF4,DHFR,E2F1,E2F2,E2F3,FBXO5,MCM10,MCM2,MCM3,MCM4,MCM5,MCM6,MCM7,MCM8,MNAT1,NANOG,ORC1L,ORC2L,ORC3L,ORC4L,ORC5L,ORC6L,PCNA,POLA1,POLA2,POLE,POLE2,POU5F1,PRIM1,PRIM2,PSMA1,PSMA2,PSMA3,PSMA4,PSMA5,PSMA6,PSMA7,PSMB1,PSMB10,PSMB2,PSMB3,PSMB4,PSMB5,PSMB6,PSMB7,PSMB8,PSMB9,PSMC1,PSMC2,PSMC3,PSMC4,PSMC5,PSM…
514	REACTOME_G2_M_CHECKPOINTS	43	ATM,ATR,ATRIP,CCNB1,CCNB2,CDC25A,CDC25C,CDC45,CDC6,CDC7,CDK1,CDK2,CHEK1,CHEK2,CLSPN,DBF4,HUS1,MCM10,MCM2,MCM3,MCM4,MCM5,MCM6,MCM7,MCM8,ORC1L,ORC2L,ORC3L,ORC4L,ORC5L,ORC6L,RAD1,RAD17,RAD9A,RAD9B,RFC2,RFC3,RFC4,RFC5,RPA1,RPA2,RPA3,WEE1
515	REACTOME_G2_M_TRANSITION	84	ACTR1A,AKAP9,ALMS1,AZI1,CCNA1,CCNA2,CCNB1,CCNB2,CCNH,CDC25A,CDC25B,CDC25C,CDK1,CDK11A,CDK11B,CDK5RAP2,CDK7,CENPJ,CEP110,CEP135,CEP152,CEP164,CEP192,CEP250,CEP290,CEP57,CEP63,CEP70,CEP72,CEP76,CEP78,CETN2,CKAP5,CLASP1,CP110,CSNK1D,CSNK1E,DCTN1,DCTN2,DCTN3,DYNC1H1,DYNC1I2,DYNLL1,FGFR1OP,HAUS2,HSP90AA1,MAPRE1,MNAT1,NDE1,NEDD1,NEK2,NINL,NUMA1,ODF2,OFD1,PAFAH1B1,PCM1,PCNT,PKMYT1,PLK1,PLK4,PPP2R1A,PRKA…
516	REACTOME_GAB1_SIGNALOSOME	11	CSK,EGF,EGFR,GAB1,GRB2,PAG1,PIK3CA,PIK3R1,PTPN11,PXN,SRC
517	REACTOME_GAMMA_CARBOXYLATION_TRANSPORT_AND_AMINO_TERMINAL_CLEAVAGE_OF_PROTEINS	10	F10,F2,F7,F9,FURIN,GAS6,GGCX,PROC,PROS1,PROZ
518	REACTOME_GENE_EXPRESSION	425	AAAS,AARS,AARS2,AIMP1,AIMP2,AR,CARS,CARS2,CCAR1,CCNC,CCNH,CCNT1,CCNT2,CD2BP2,CDC40,CDK7,CDK8,CDK9,CLP1,COBRA1,CPSF1,CPSF2,CPSF3,CPSF7,CREBBP,CSTF1,CSTF2,CSTF3,CTDP1,DARS,DARS2,DDX23,DHX38,DHX9,DNAJC8,EARS2,EEF1A1,EEF1B2,EEF1D,EEF1E1,EEF1G,EEF2,EFTUD2,EIF1AX,EIF2B1,EIF2B2,EIF2B3,EIF2B4,EIF2B5,EIF2S1,EIF2S2,EIF2S3,EIF3A,EIF3B,EIF3C,EIF3CL,EIF3D,EIF3E,EIF3F,EIF3G,EIF3H,EIF3I,EIF3J,EIF3K,EIF4A1,EIF4A…
519	REACTOME_GENERATION_OF_SECOND_MESSENGER_MOLECULES	37	CD247,CD3D,CD3E,CD3G,CD4,ENAH,EVL,FYB,GRAP2,HLA-DMA,HLA-DMB,HLA-DOA,HLA-DOB,HLA-DPA1,HLA-DPB1,HLA-DQA1,HLA-DQA2,HLA-DQB1,HLA-DRA,HLA-DRB1,HLA-DRB3,HLA-DRB5,ITK,LAT,LCK,LCP2,NCK1,PAK1,PAK2,PLCG1,TRA@,TRB@,TRBC1,TRBV12-3,VASP,WAS,ZAP70
520	REACTOME_GENERIC_TRANSCRIPTION_PATHWAY	35	CCNC,CDK8,CREBBP,KAT2A,KAT2B,MAML1,MAML2,MAML3,MAMLD1,MED1,MED10,MED12,MED13,MED14,MED15,MED16,MED17,MED20,MED23,MED24,MED25,MED26,MED27,MED30,MED31,MED4,MED6,MED7,MED8,NOTCH1,NOTCH2,NOTCH3,NOTCH4,RBPJ,SNW1
521	REACTOME_GENES_INVOLVED_IN_APOPTOTIC_CLEAVAGE_OF_CELLULAR_PROTEINS	37	ACIN1,ADD1,APC,BCAP31,BIRC2,BMX,CASP3,CASP6,CASP7,CASP8,CDH1,CLSPN,CTNNB1,DBNL,DSG1,DSG2,DSG3,DSP,FNTA,GAS2,GSN,LMNA,LMNB1,MAPT,MST4,OCLN,PKP1,PLEC,PRKCD,PRKCQ,PTK2,ROCK1,SPTAN1,STK24,TJP1,TJP2,VIM
522	REACTOME_GLOBAL_GENOMIC_NER	33	CCNH,CDK7,DDB1,DDB2,ERCC1,ERCC2,ERCC3,ERCC4,ERCC5,GTF2H1,GTF2H2,GTF2H3,GTF2H4,LIG1,MNAT1,PCNA,POLD1,POLD2,POLD3,POLD4,POLE,POLE2,RAD23B,RFC1,RFC2,RFC3,RFC4,RFC5,RPA1,RPA2,RPA3,XPA,XPC
523	REACTOME_GLUCAGON_SIGNALING_IN_METABOLIC_REGULATION	34	ADCY1,ADCY10,ADCY2,ADCY3,ADCY4,ADCY5,ADCY6,ADCY7,ADCY8,ADCY9,GCG,GCGR,GNAS,GNB1,GNB2,GNB3,GNB4,GNG10,GNG11,GNG12,GNG13,GNG2,GNG3,GNG4,GNG5,GNG7,GNG8,PRKACA,PRKACB,PRKACG,PRKAR1A,PRKAR1B,PRKAR2A,PRKAR2B
524	REACTOME_GLUCAGON_TYPE_LIGAND_RECEPTORS	33	ADCYAP1,ADCYAP1R1,GCG,GCGR,GHRH,GHRHR,GIP,GIPR,GLP1R,GLP2R,GNAS,GNB1,GNB2,GNB3,GNB4,GNB5,GNG10,GNG11,GNG12,GNG13,GNG2,GNG3,GNG4,GNG5,GNG7,GNG8,GNGT1,GNGT2,SCT,SCTR,VIP,VIPR1,VIPR2
525	REACTOME_GLUCONEOGENESIS	31	ALDOA,ALDOB,ALDOC,ENO1,ENO2,ENO3,FBP1,FBP2,GAPDH,GAPDHS,GOT1,GOT2,GPI,MDH1,MDH2,PC,PCK1,PCK2,PFKFB1,PFKFB2,PFKFB3,PFKFB4,PGAM1,PGAM2,PGK1,SLC25A1,SLC25A10,SLC25A11,SLC25A12,SLC25A13,TPI1
526	REACTOME_GLUCOSE_AND_OTHER_SUGAR_SLC_TRANSPORTERS	82	RHAG,RHBG,RHCG,SLC10A6,SLC11A1,SLC11A2,SLC13A1,SLC13A2,SLC13A3,SLC13A4,SLC13A5,SLC14A1,SLC14A2,SLC16A1,SLC16A3,SLC16A7,SLC16A8,SLC18A1,SLC18A2,SLC22A2,SLC2A1,SLC2A10,SLC2A11,SLC2A12,SLC2A13,SLC2A2,SLC2A3,SLC2A4,SLC2A5,SLC2A6,SLC2A7,SLC2A8,SLC2A9,SLC30A1,SLC30A2,SLC30A3,SLC30A5,SLC30A6,SLC30A7,SLC30A8,SLC31A1,SLC39A1,SLC39A10,SLC39A14,SLC39A2,SLC39A3,SLC39A4,SLC39A5,SLC39A6,SLC39A7,SLC39A8,SLC40A1…
527	REACTOME_GLUCOSE_METABOLISM	56	AGL,ALDOA,ALDOB,ALDOC,CALM1,CALM2,CALM3,ENO1,ENO2,ENO3,FBP1,FBP2,GAPDH,GAPDHS,GBE1,GOT1,GOT2,GPI,GYG1,GYG2,GYS1,GYS2,MDH1,MDH2,PC,PCK1,PCK2,PFKFB1,PFKFB2,PFKFB3,PFKFB4,PFKL,PFKM,PFKP,PGAM1,PGAM2,PGK1,PGM1,PGM2,PHKA1,PHKA2,PHKB,PHKG1,PHKG2,PKLR,PKM2,PYGB,PYGL,PYGM,SLC25A1,SLC25A10,SLC25A11,SLC25A12,SLC25A13,TPI1,UGP2
528	REACTOME_GLUCOSE_REGULATION_OF_INSULIN_SECRETION	161	ABCC8,ACO2,ALDOA,ALDOB,ALDOC,ATP5A1,ATP5B,ATP5C1,ATP5D,ATP5E,ATP5F1,ATP5G1,ATP5H,ATP5I,ATP5J,ATP5J2,ATP5L,ATP5O,ATP6,ATP8,CACNA1A,CACNA1C,CACNA1D,CACNA1E,CACNA2D2,CACNB2,CACNB3,COX1,COX2,COX3,COX4I1,COX5A,COX5B,COX6A1,COX6B1,COX6C,COX7A2L,COX7B,COX7C,COX8A,CS,CYC1,CYCS,DLAT,DLD,DLST,ENO1,ENO2,ENO3,ETFA,ETFB,ETFDH,FH,GAPDH,GAPDHS,GCK,GNAI1,GNAI2,GNAO1,GPI,IDH2,IDH3A,IDH3B,IDH3G,INS,KCNJ11,MDH2,ND1…
529	REACTOME_GLUTAMATE_NEUROTRANSMITTER_RELEASE_CYCLE	15	CPLX1,FNBP1L,GLS,RAB3A,RIMS1,SLC17A7,SLC1A1,SLC1A6,SLC1A7,SNAP25,STX1A,STXBP1,SYT1,UNC13B,VAMP2
530	REACTOME_GLUTATHIONE_CONJUGATION	17	GCLC,GCLM,GSS,GSTA1,GSTA2,GSTA3,GSTA4,GSTA5,GSTM1,GSTM4,GSTM5,GSTO1,GSTO2,GSTP1,MGST1,MGST2,MGST3
531	REACTOME_GLYCOGEN_BREAKDOWN_GLYCOGENOLYSIS	16	AGL,CALM1,CALM2,CALM3,GYG1,GYG2,PGM1,PGM2,PHKA1,PHKA2,PHKB,PHKG1,PHKG2,PYGB,PYGL,PYGM
532	REACTOME_GLYCOLYSIS	22	ALDOA,ALDOB,ALDOC,ENO1,ENO2,ENO3,GAPDH,GAPDHS,GPI,PFKFB1,PFKFB2,PFKFB3,PFKFB4,PFKL,PFKM,PFKP,PGAM1,PGAM2,PGK1,PKLR,PKM2,TPI1
533	REACTOME_GOLGI_ASSOCIATED_VESICLE_BIOGENESIS	54	AP1B1,AP1G1,AP1M1,AP1M2,AP1S1,AP1S2,AP1S3,AP3B1,AP3S1,AP4B1,AP4E1,ARF1,ARRB1,BLOC1S1,BLOC1S3,CLINT1,CLTA,CLTC,CNO,CPD,DNAJC6,DNM2,DTNBP1,FTH1,FTL,GAK,HIP1R,HSPA8,IGF2R,NAPA,NECAP1,OCRL,PICALM,PIK3C2A,PLDN,PUM1,RAB5C,SH3D19,SH3GL2,SNAPIN,SNX2,SNX5,SNX9,SORT1,TBC1D8B,TFRC,TGOLN2,TPD52,TPD52L1,TXNDC5,VAMP2,VAMP7,VAMP8,YIPF6
534	REACTOME_GRB2_EVENTS_IN_EGFR_SIGNALING	13	EGF,EGFR,GRB2,HRAS,KRAS,MAP2K1,MAP2K2,MAPK1,MAPK3,NRAS,RAF1,SOS1,YWHAB
535	REACTOME_GRB2_SOS_PROVIDES_LINKAGE_TO_MAPK_SIGNALING_FOR_INTERGRINS_	15	APBB1IP,FGA,FGB,FGG,FN1,GRB2,ITGA2B,ITGB3,PTK2,RAP1A,RAP1B,SOS1,SRC,TLN1,VWF
536	REACTOME_GS_ALPHA_MEDIATED_EVENTS_IN_GLUCAGON_SIGNALLING	27	ADCY1,ADCY10,ADCY2,ADCY3,ADCY4,ADCY5,ADCY6,ADCY7,ADCY8,ADCY9,GCG,GCGR,GNAS,GNB1,GNB2,GNB3,GNB4,GNG10,GNG11,GNG12,GNG13,GNG2,GNG3,GNG4,GNG5,GNG7,GNG8
537	REACTOME_GTP_HYDROLYSIS_AND_JOINING_OF_THE_60S_RIBOSOMAL_SUBUNIT	106	EIF1AX,EIF2S1,EIF2S2,EIF2S3,EIF3A,EIF3B,EIF3C,EIF3CL,EIF3D,EIF3E,EIF3F,EIF3G,EIF3H,EIF3I,EIF3J,EIF3K,EIF4A1,EIF4A2,EIF4B,EIF4E,EIF4G1,EIF4H,EIF5,EIF5B,FAU,RPL10,RPL10A,RPL11,RPL12,RPL13,RPL13A,RPL14,RPL15,RPL17,RPL18,RPL18A,RPL19,RPL21,RPL22,RPL23,RPL23A,RPL24,RPL26,RPL26L1,RPL27,RPL27A,RPL28,RPL29,RPL3,RPL30,RPL31,RPL32,RPL34,RPL35,RPL35A,RPL36,RPL36A,RPL37,RPL37A,RPL38,RPL39,RPL3L,RPL4,RPL41,RP…
538	REACTOME_HDL_MEDIATED_LIPID_TRANSPORT	11	A2M,ABCA1,ABCG1,ALB,AMN,APOA1,BMP1,CETP,CUBN,LCAT,SCARB1
539	REACTOME_HEMOSTASIS	274	A2M,ACTN1,ACTN2,ACTN4,ADRA2A,ADRA2B,ADRA2C,AKT1,AKT2,AKT3,ALB,ALDOA,AMICA1,ANGPT1,ANGPT2,ANGPT4,APBB1IP,APOA1,APOB,APP,ATP1B1,ATP1B2,ATP1B3,BCAR1,BRPF3,BSG,C1QBP,CALM1,CALM2,CALM3,CALU,CAP1,CAV1,CD177,CD2,CD244,CD36,CD47,CD48,CD58,CD63,CD84,CD9,CFD,CFL1,CLU,COL1A1,COL1A2,CRK,CSK,CXADR,DAGLA,DAGLB,DGKA,DGKB,DGKD,DGKE,DGKG,DGKH,DGKI,DGKK,DGKQ,DGKZ,DOK2,EGF,ESAM,F10,F11,F11R,F12,F13A1,F13B,F2,F2R,F2…
540	REACTOME_HIV_INFECTION	183	AAAS,AP1B1,AP1G1,AP1M1,AP1M2,AP1S1,AP1S2,AP1S3,AP2A1,AP2A2,AP2B1,AP2M1,AP2S1,APOBEC3G,ARF1,ATP6V1H,B2M,BANF1,BTRC,CCNH,CCNT1,CCR5,CD247,CD28,CD4,CD8B,CDK7,CDK9,COBRA1,CTDP1,CUL5,CXCR4,DOCK2,ELL,ELMO1,ERCC2,ERCC3,FEN1,FYN,GTF2A1,GTF2A2,GTF2B,GTF2E1,GTF2E2,GTF2F1,GTF2F2,GTF2H1,GTF2H2,GTF2H3,GTF2H4,HCK,HLA-A,HMGA1,KPNA1,KPNB1,LCK,LIG1,LIG4,MNAT1,NCBP1,NCBP2,NPM1,NUP107,NUP133,NUP153,NUP155,NUP160,NU…
541	REACTOME_HIV_LIFE_CYCLE	103	AAAS,BANF1,CCNH,CCNT1,CCR5,CD4,CDK7,CDK9,COBRA1,CTDP1,CXCR4,ELL,ERCC2,ERCC3,FEN1,GTF2A1,GTF2A2,GTF2B,GTF2E1,GTF2E2,GTF2F1,GTF2F2,GTF2H1,GTF2H2,GTF2H3,GTF2H4,HMGA1,LIG1,LIG4,MNAT1,NCBP1,NCBP2,NUP107,NUP133,NUP153,NUP155,NUP160,NUP188,NUP205,NUP210,NUP214,NUP35,NUP37,NUP43,NUP50,NUP54,NUP62,NUP85,NUP88,NUP93,NUP98,NUPL1,NUPL2,POLR2A,POLR2B,POLR2C,POLR2D,POLR2E,POLR2F,POLR2G,POLR2H,POLR2I,POLR2J,POL…
542	REACTOME_HIV1_TRANSCRIPTION_ELONGATION	41	CCNH,CCNT1,CDK7,CDK9,COBRA1,CTDP1,ELL,ERCC2,ERCC3,GTF2F1,GTF2F2,GTF2H1,GTF2H2,GTF2H3,GTF2H4,MNAT1,NCBP1,NCBP2,POLR2A,POLR2B,POLR2C,POLR2D,POLR2E,POLR2F,POLR2G,POLR2H,POLR2I,POLR2J,POLR2K,POLR2L,RDBP,SSRP1,SUPT16H,SUPT4H1,SUPT5H,TCEA1,TCEB1,TCEB2,TCEB3,TH1L,WHSC2
543	REACTOME_HIV1_TRANSCRIPTION_INITIATION	39	CCNH,CDK7,ERCC2,ERCC3,GTF2A1,GTF2A2,GTF2B,GTF2E1,GTF2E2,GTF2F1,GTF2F2,GTF2H1,GTF2H2,GTF2H3,GTF2H4,MNAT1,POLR2A,POLR2B,POLR2C,POLR2D,POLR2E,POLR2F,POLR2G,POLR2H,POLR2I,POLR2J,POLR2K,POLR2L,TAF1,TAF10,TAF11,TAF12,TAF13,TAF4,TAF4B,TAF5,TAF6,TAF9,TBP
544	REACTOME_HOMOLOGOUS_RECOMBINATION_REPAIR	15	ATM,BRCA1,BRCA2,H2AFX,LIG1,MDC1,MRE11A,NBN,RAD50,RAD51,RAD52,RPA1,RPA2,RPA3,TP53BP1
545	REACTOME_HORMONE_BIOSYNTHESIS	52	AANAT,ABCC1,ALOX5,ASMT,CGA,CGB,CUBN,CYP11A1,CYP11B1,CYP11B2,CYP17A1,CYP19A1,CYP21A2,CYP24A1,CYP27B1,CYP2R1,DBH,DDC,DIO1,DIO2,DIO3,DPEP2,FSHB,GC,GGT5,HSD11B1,HSD17B3,HSD3B1,HSD3B2,IYD,LGMN,LHB,LRP2,LTA4H,LTC4S,PCSK1,PNMT,POMC,PTGES3,PTGIS,PTGS1,PTGS2,SLC5A5,STAR,STARD4,STARD5,STARD6,TBXAS1,TH,TPH1,TPO,TSHB
546	REACTOME_HORMONE_LIGAND_BINDING_RECEPTORS	10	CGA,CGB,FSHB,FSHR,GNRHR,GNRHR2,LHB,LHCGR,TSHB,TSHR
547	REACTOME_HORMONE_SENSITIVE_LIPASE_HSL_MEDIATED_TRIACYLGLYCEROL_HYDROLYSIS	12	ABHD5,CAV1,FABP4,LIPE,MGLL,PLIN1,PPP1CA,PPP1CB,PPP1CC,PRKACA,PRKACB,PRKACG
548	REACTOME_HOST_INTERACTIONS_OF_HIV_FACTORS	120	AAAS,AP1B1,AP1G1,AP1M1,AP1M2,AP1S1,AP1S2,AP1S3,AP2A1,AP2A2,AP2B1,AP2M1,AP2S1,APOBEC3G,ARF1,ATP6V1H,B2M,BANF1,BTRC,CCNT1,CD247,CD28,CD4,CD8B,CDK9,CUL5,DOCK2,ELMO1,FYN,HCK,HLA-A,HMGA1,KPNA1,KPNB1,LCK,NPM1,NUP107,NUP133,NUP153,NUP155,NUP160,NUP188,NUP205,NUP210,NUP214,NUP35,NUP37,NUP43,NUP50,NUP54,NUP62,NUP85,NUP88,NUP93,NUP98,NUPL1,NUPL2,PACS1,PAK2,POM121,PPIA,PSIP1,PSMA1,PSMA2,PSMA3,PSMA4,PSMA5,PS…
549	REACTOME_IMMUNOREGULATORY_INTERACTIONS_BETWEEN_A_LYMPHOID_AND_A_NON_LYMPHOID_CELL	106	AMICA1,B2M,C3,CD160,CD19,CD200,CD200R1,CD226,CD247,CD34,CD3D,CD3E,CD3G,CD40,CD40LG,CD81,CD8A,CD8B,CD96,CDH1,CRTAM,CXADR,FCGR2B,FCGR3A,GLYCAM1,HCST,HLA-A,HLA-B,HLA-C,HLA-E,HLA-F,HLA-G,ICAM1,ICAM2,ICAM3,ICAM4,IFITM1,IGHV3-23,IGHV7-81,IGKC,IGKV1-5,IGKV4-1,IGLC1,IGLC2,IGLC3,IGLV1-36,IGLV1-40,IGLV1-44,IGLV10-54,IGLV11-55,IGLV2-11,IGLV2-18,IGLV2-23,IGLV2-33,IGLV3-12,IGLV3-16,IGLV3-22,IGLV3-25,IGLV3-27,…
550	REACTOME_INACTIVATION_OF_APC_VIA_DIRECT_INHIBITION_OF_THE_APCOMPLEX	18	ANAPC1,ANAPC10,ANAPC11,ANAPC2,ANAPC4,ANAPC5,ANAPC7,BUB1B,BUB3,CDC16,CDC20,CDC23,CDC26,CDC27,MAD2L1,UBE2C,UBE2D1,UBE2E1
551	REACTOME_INFLUENZA_LIFE_CYCLE	137	AAAS,CALR,CANX,CLTA,CLTC,DNAJC3,FAU,GRSF1,GTF2F1,GTF2F2,HSP90AA1,HSPA1A,HSPA1B,IPO5,KPNA1,KPNB1,NUP107,NUP133,NUP153,NUP155,NUP160,NUP188,NUP205,NUP210,NUP214,NUP35,NUP37,NUP43,NUP50,NUP54,NUP62,NUP85,NUP88,NUP93,NUP98,NUPL1,NUPL2,POLR2A,POLR2B,POLR2C,POLR2D,POLR2E,POLR2F,POLR2G,POLR2H,POLR2I,POLR2J,POLR2K,POLR2L,POM121,RAE1,RAN,RANBP2,RPL10,RPL10A,RPL11,RPL12,RPL13,RPL13A,RPL14,RPL15,RPL17,RPL18…
552	REACTOME_INFLUENZA_VIRAL_RNA_TRANSCRIPTION_AND_REPLICATION	100	DNAJC3,FAU,GRSF1,GTF2F1,GTF2F2,HSP90AA1,IPO5,POLR2A,POLR2B,POLR2C,POLR2D,POLR2E,POLR2F,POLR2G,POLR2H,POLR2I,POLR2J,POLR2K,POLR2L,RPL10,RPL10A,RPL11,RPL12,RPL13,RPL13A,RPL14,RPL15,RPL17,RPL18,RPL18A,RPL19,RPL21,RPL22,RPL23,RPL23A,RPL24,RPL26,RPL26L1,RPL27,RPL27A,RPL28,RPL29,RPL3,RPL30,RPL31,RPL32,RPL34,RPL35,RPL35A,RPL36,RPL36A,RPL37,RPL37A,RPL38,RPL39,RPL3L,RPL4,RPL41,RPL5,RPL6,RPL7,RPL7A,RPL8,RP…
553	REACTOME_INITIAL_TRIGGERING_OF_COMPLEMENT	43	C1QA,C1QB,C1QC,C1R,C1S,C2,C3,C4A,CFB,CFD,IGHV3-23,IGHV7-81,IGKC,IGKV1-5,IGKV4-1,IGLC1,IGLC2,IGLC3,IGLV1-36,IGLV1-40,IGLV1-44,IGLV10-54,IGLV11-55,IGLV2-11,IGLV2-18,IGLV2-23,IGLV2-33,IGLV3-12,IGLV3-16,IGLV3-22,IGLV3-25,IGLV3-27,IGLV4-3,IGLV4-60,IGLV4-69,IGLV5-37,IGLV5-45,IGLV7-43,IGLV7-46,IGLV8-61,MASP1,MASP2,MBL2
554	REACTOME_INNATE_IMMUNITY_SIGNALING	136	ATF1,ATF2,C1QA,C1QB,C1QC,C1R,C1S,C2,C3,C4A,C5,C6,C7,C8A,C8B,C8G,C9,CD14,CD180,CFB,CFD,CHUK,CREB1,DUSP3,DUSP4,DUSP6,DUSP7,ECSIT,EEA1,ELK1,FOS,IGHV3-23,IGHV7-81,IGKC,IGKV1-5,IGKV4-1,IGLC1,IGLC2,IGLC3,IGLV1-36,IGLV1-40,IGLV1-44,IGLV10-54,IGLV11-55,IGLV2-11,IGLV2-18,IGLV2-23,IGLV2-33,IGLV3-12,IGLV3-16,IGLV3-22,IGLV3-25,IGLV3-27,IGLV4-3,IGLV4-60,IGLV4-69,IGLV5-37,IGLV5-45,IGLV7-43,IGLV7-46,IGLV8-61,IK…
555	REACTOME_INORGANIC_CATION_ANION_SLC_TRANSPORTERS	94	SLC12A1,SLC12A2,SLC12A3,SLC12A4,SLC12A5,SLC12A6,SLC12A7,SLC15A1,SLC15A2,SLC15A3,SLC15A4,SLC16A10,SLC17A1,SLC17A5,SLC17A6,SLC17A7,SLC17A8,SLC1A1,SLC1A2,SLC1A3,SLC1A4,SLC1A5,SLC1A6,SLC1A7,SLC20A1,SLC20A2,SLC24A1,SLC24A2,SLC24A3,SLC24A4,SLC24A5,SLC24A6,SLC26A1,SLC26A2,SLC26A3,SLC26A4,SLC26A6,SLC26A7,SLC26A9,SLC32A1,SLC34A1,SLC34A2,SLC34A3,SLC36A1,SLC36A2,SLC38A1,SLC38A2,SLC38A3,SLC38A4,SLC38A5,SLC3A…
556	REACTOME_INSULIN_SYNTHESIS_AND_SECRETION	129	CPE,DDOST,ERO1L,FAU,GNAI1,GNAI2,GNAO1,INS,KIF5B,MAFA,MYO5A,NKX2-2,PAX6,PCSK1,PCSK2,PDX1,RAB27A,RPL10,RPL10A,RPL11,RPL12,RPL13,RPL13A,RPL14,RPL15,RPL17,RPL18,RPL18A,RPL19,RPL21,RPL22,RPL23,RPL23A,RPL24,RPL26,RPL26L1,RPL27,RPL27A,RPL28,RPL29,RPL3,RPL30,RPL31,RPL32,RPL34,RPL35,RPL35A,RPL36,RPL36A,RPL37,RPL37A,RPL38,RPL39,RPL3L,RPL4,RPL41,RPL5,RPL6,RPL7,RPL7A,RPL8,RPL9,RPLP0,RPLP1,RPLP2,RPN1,RPN2,RPS…
557	REACTOME_INTEGRATION_OF_ENERGY_METABOLISM	229	ABCC8,ACACA,ACACB,ACLY,ACO2,ACSL1,ADCY1,ADCY10,ADCY2,ADCY3,ADCY4,ADCY5,ADCY6,ADCY7,ADCY8,ADCY9,AGPAT1,ALDOA,ALDOB,ALDOC,ATP5A1,ATP5B,ATP5C1,ATP5D,ATP5E,ATP5F1,ATP5G1,ATP5H,ATP5I,ATP5J,ATP5J2,ATP5L,ATP5O,ATP6,ATP8,CAB39,CAB39L,CACNA1A,CACNA1C,CACNA1D,CACNA1E,CACNA2D2,CACNB2,CACNB3,COX1,COX2,COX3,COX4I1,COX5A,COX5B,COX6A1,COX6B1,COX6C,COX7A2L,COX7B,COX7C,COX8A,CPT1B,CPT2,CS,CYC1,CYCS,DLAT,DLD,DLST,…
558	REACTOME_INTEGRIN_ALPHAIIBBETA3_SIGNALING	23	APBB1IP,BCAR1,CRK,CSK,FGA,FGB,FGG,FN1,GRB2,ITGA2B,ITGB3,PTK2,PTPN1,RAP1A,RAP1B,RAPGEF3,RAPGEF4,RASGRP2,RASGRP3,SOS1,SRC,TLN1,VWF
559	REACTOME_INTEGRIN_CELL_SURFACE_INTERACTIONS	81	AMICA1,APBB1IP,BCAR1,BSG,CDH1,COL1A1,COL1A2,COL2A1,COL4A1,COL4A2,COL4A3,COL4A4,COL4A5,CRK,CSK,F11R,FBN1,FGA,FGB,FGG,FN1,GRB2,IBSP,ICAM1,ICAM2,ICAM3,ICAM4,ITGA1,ITGA10,ITGA11,ITGA2,ITGA2B,ITGA3,ITGA4,ITGA5,ITGA6,ITGA7,ITGA8,ITGA9,ITGAD,ITGAE,ITGAL,ITGAM,ITGAV,ITGAX,ITGB1,ITGB2,ITGB3,ITGB4,ITGB5,ITGB6,ITGB7,ITGB8,JAM2,JAM3,LAMA1,LAMA2,LAMA5,LAMB1,LAMB2,LAMC1,LAMC3,MADCAM1,PECAM1,PTK2,PTPN1,RAP1A,RA…
560	REACTOME_INTRINSIC_PATHWAY	17	A2M,C1QBP,F10,F11,F12,F2,F8,F9,GP1BA,GP1BB,GP5,GP9,KLKB1,KNG1,PRCP,SERPING1,VWF
561	REACTOME_INTRINSIC_PATHWAY_FOR_APOPTOSIS	29	AKT1,APAF1,BAD,BAK1,BAX,BBC3,BCL2,BCL2L1,BCL2L11,BID,BMF,CASP3,CASP7,CASP8,CASP9,CYCS,DIABLO,DYNLL1,DYNLL2,E2F1,GZMB,MAPK8,NMT1,PMAIP1,PPP3CC,PPP3R1,TFDP1,XIAP,YWHAB
562	REACTOME_IRS_RELATED_EVENTS	79	AKT2,CAB39,CAB39L,DOK1,EEF2K,EIF4B,EIF4E,EIF4EBP1,EIF4G1,FGF1,FGF10,FGF16,FGF17,FGF18,FGF19,FGF2,FGF20,FGF22,FGF23,FGF3,FGF4,FGF5,FGF6,FGF7,FGF8,FGF9,FGFR1,FGFR2,FGFR3,FGFR4,FRS2,GAB1,GRB2,HRAS,INS,INSR,IRS1,IRS2,KL,KRAS,MAP2K1,MAP2K2,MAPK1,MAPK3,MLST8,MTOR,NRAS,PDE3B,PDPK1,PIK3C3,PIK3CA,PIK3CB,PIK3R1,PIK3R2,PIK3R4,PPM1A,PRKAA1,PRKAA2,PRKAB1,PRKAB2,PRKAG1,PRKAG2,PRKAG3,PTPN11,RAF1,RHEB,RPS6,RPS6K…
563	REACTOME_LAGGING_STRAND_SYNTHESIS	20	DNA2,FEN1,LIG1,PCNA,POLA1,POLA2,POLD1,POLD2,POLD3,POLD4,PRIM1,PRIM2,RFC1,RFC2,RFC3,RFC4,RFC5,RPA1,RPA2,RPA3
564	REACTOME_LATE_PHASE_OF_HIV_LIFE_CYCLE	90	AAAS,CCNH,CCNT1,CDK7,CDK9,COBRA1,CTDP1,ELL,ERCC2,ERCC3,GTF2A1,GTF2A2,GTF2B,GTF2E1,GTF2E2,GTF2F1,GTF2F2,GTF2H1,GTF2H2,GTF2H3,GTF2H4,MNAT1,NCBP1,NCBP2,NUP107,NUP133,NUP153,NUP155,NUP160,NUP188,NUP205,NUP210,NUP214,NUP35,NUP37,NUP43,NUP50,NUP54,NUP62,NUP85,NUP88,NUP93,NUP98,NUPL1,NUPL2,POLR2A,POLR2B,POLR2C,POLR2D,POLR2E,POLR2F,POLR2G,POLR2H,POLR2I,POLR2J,POLR2K,POLR2L,POM121,RAE1,RAN,RANBP1,RANBP2,R…
565	REACTOME_LIPOPROTEIN_METABOLISM	27	A2M,ABCA1,ABCG1,ALB,AMN,APOA1,APOA2,APOA4,APOA5,APOB,APOC2,APOC3,APOE,BMP1,CETP,CUBN,HSPG2,LCAT,LDLR,LDLRAP1,LIPC,LPL,MTTP,P4HB,SAR1B,SCARB1,SDC1
566	REACTOME_LOSS_OF_NLP_FROM_MITOTIC_CENTROSOMES	62	ACTR1A,AKAP9,ALMS1,AZI1,CDK1,CDK5RAP2,CENPJ,CEP110,CEP135,CEP152,CEP164,CEP192,CEP250,CEP290,CEP57,CEP63,CEP70,CEP72,CEP76,CEP78,CETN2,CKAP5,CLASP1,CP110,CSNK1D,CSNK1E,DCTN1,DCTN2,DCTN3,DYNC1H1,DYNC1I2,DYNLL1,FGFR1OP,HAUS2,HSP90AA1,MAPRE1,NDE1,NEDD1,NEK2,NINL,ODF2,OFD1,PAFAH1B1,PCM1,PCNT,PLK1,PLK4,PPP2R1A,PRKACA,PRKAR2B,SDCCAG8,SFI1,SSNA1,TSGA14,TUBA1A,TUBA4A,TUBB,TUBB2C,TUBB4,TUBG1,YWHAE,YWHAG
567	REACTOME_LYSOSOME_VESICLE_BIOGENESIS	24	AP1B1,AP1G1,AP1M1,AP1M2,AP1S1,AP1S2,AP1S3,ARF1,ARRB1,BLOC1S1,CLTA,CLTC,CTSZ,DNAJC6,DNASE2,DNM2,GNS,HSPA8,M6PR,SH3GL2,TXNDC5,VAMP2,VAMP7,VAMP8
568	REACTOME_M_G1_TRANSITION	61	CDC6,CDT1,E2F1,E2F2,E2F3,GMNN,MCM2,MCM3,MCM4,MCM5,MCM6,MCM7,MCM8,ORC1L,ORC2L,ORC3L,ORC4L,ORC5L,ORC6L,PSMA1,PSMA2,PSMA3,PSMA4,PSMA5,PSMA6,PSMA7,PSMB1,PSMB10,PSMB2,PSMB3,PSMB4,PSMB5,PSMB6,PSMB7,PSMB8,PSMB9,PSMC1,PSMC2,PSMC3,PSMC4,PSMC5,PSMC6,PSMD1,PSMD10,PSMD11,PSMD12,PSMD13,PSMD14,PSMD2,PSMD3,PSMD4,PSMD5,PSMD6,PSMD7,PSMD8,PSMD9,PSME1,PSME2,PSME3,PSMF1,UBB
569	REACTOME_MEMBRANE_TRAFFICKING	78	AP1B1,AP1G1,AP1M1,AP1M2,AP1S1,AP1S2,AP1S3,AP3B1,AP3S1,AP4B1,AP4E1,ARCN1,ARF1,ARFGAP1,ARRB1,BLOC1S1,BLOC1S3,CLINT1,CLTA,CLTC,CNO,COPA,COPB1,COPB2,COPE,COPG,COPZ1,CPD,CTSZ,DNAJC6,DNASE2,DNM2,DTNBP1,FTH1,FTL,GAK,GBF1,GNS,HIP1R,HSPA8,IGF2R,M6PR,NAPA,NECAP1,OCRL,PICALM,PIK3C2A,PLDN,PREB,PUM1,RAB5C,SAR1B,SEC13,SEC23A,SEC24A,SEC24B,SEC24C,SEC24D,SEC31A,SH3D19,SH3GL2,SNAP23,SNAPIN,SNX2,SNX5,SNX9,SORT1,ST…
570	REACTOME_METABLISM_OF_NUCLEOTIDES	71	ADA,ADK,ADSL,ADSS,ADSSL1,AK1,AK2,AK5,AMPD1,AMPD2,AMPD3,APRT,ATIC,CAD,CDA,CMPK1,CTPS,CTPS2,DCK,DCTD,DGUOK,DHODH,DPYD,DPYS,DTYMK,DUT,GART,GDA,GLRX,GMPR,GMPR2,GMPS,GSR,GUK1,HPRT1,IMPDH1,IMPDH2,NME1,NME2,NME4,NT5C,NT5C1A,NT5C1B,NT5C2,NT5C3,NT5E,NT5M,PAICS,PFAS,PNP,PPAT,RRM1,RRM2,RRM2B,SLC28A1,SLC28A2,SLC28A3,SLC29A1,SLC29A2,TK1,TK2,TXN,TXNRD1,TYMP,TYMS,UCK1,UCK2,UMPS,UPB1,UPP1,XDH
571	REACTOME_METABOLISM_OF_AMINO_ACIDS	162	AADAT,AASS,ACAD8,ACADSB,ACAT1,ACMSD,ADC,AFMID,AGMAT,ALDH18A1,ALDH4A1,ALDH6A1,ALDH7A1,ALDH9A1,AMD1,AMDHD1,ARG1,ARG2,ASL,ASNS,ASS1,AUH,AZIN1,BBOX1,BCAT1,BCAT2,BCKDHA,BCKDHB,CKB,CKM,CKMT1A,CKMT1B,CKMT2,CPS1,DBT,DLD,DLST,FAH,FTCD,GAMT,GATM,GCDH,GLS,GLS2,GLUD1,GLUL,GOT1,GOT2,GPT,GPT2,GSTZ1,HAAO,HAL,HGD,HIBADH,HIBCH,HPD,HSD17B10,IDO1,IVD,KMO,KYNU,MCCC1,MCCC2,NAGS,NQO1,OAT,OAZ1,OAZ2,OAZ3,ODC1,OGDH,OTC,P…
572	REACTOME_METABOLISM_OF_BILE_ACIDS_AND_BILE_SALTS	27	ABCB11,ABCC3,ACOT8,ACOX2,AKR1C4,AKR1D1,ALB,AMACR,BAAT,CH25H,CYP27A1,CYP39A1,CYP46A1,CYP7A1,CYP7B1,CYP8B1,FABP6,HSD17B4,HSD3B7,SCP2,SLC10A1,SLC10A2,SLC27A2,SLC27A5,SLCO1A2,SLCO1B1,SLCO1B3
573	REACTOME_METABOLISM_OF_CARBOHYDRATES	119	AAAS,AGL,ALDOA,ALDOB,ALDOC,AMY1A,AMY1B,AMY1C,AMY2A,AMY2B,CALM1,CALM2,CALM3,ENO1,ENO2,ENO3,FBP1,FBP2,G6PC,G6PD,GALE,GALK1,GALT,GAPDH,GAPDHS,GBE1,GCK,GCKR,GOT1,GOT2,GPI,GYG1,GYG2,GYS1,GYS2,HK1,HK2,HK3,KHK,LCT,MDH1,MDH2,MGAM,NUP107,NUP133,NUP153,NUP155,NUP160,NUP188,NUP205,NUP210,NUP214,NUP35,NUP37,NUP43,NUP50,NUP54,NUP62,NUP85,NUP88,NUP93,NUP98,NUPL1,NUPL2,PC,PCK1,PCK2,PFKFB1,PFKFB2,PFKFB3,PFKFB4,P…
574	REACTOME_METABOLISM_OF_LIPIDS_AND_LIPOPROTEINS	228	A2M,ABCA1,ABCB11,ABCB4,ABCC3,ABCD1,ABCG1,ABCG5,ABCG8,ABHD5,ACAA1,ACACA,ACACB,ACADL,ACADM,ACADS,ACADVL,ACAT1,ACER1,ACER2,ACER3,ACOT8,ACOX1,ACOX2,ACOX3,ACSL1,AGPAT1,AGPAT2,AGPAT3,AGPAT4,AGPAT5,AGPS,AGT,AKR1C4,AKR1D1,ALB,AMACR,AMN,ANGPTL4,APOA1,APOA2,APOA4,APOA5,APOB,APOC2,APOC3,APOE,BAAT,BDH1,BMP1,CARM1,CAV1,CD36,CEL,CETP,CH25H,CHD9,CLPS,COL4A3BP,CPT1A,CPT1B,CPT2,CRAT,CREBBP,CROT,CSNK1G2,CUBN,CYP11…
575	REACTOME_METABOLISM_OF_NITRIC_OXIDE	13	AKT1,CALM1,CALM2,CALM3,CAV1,DNM2,HSP90AA1,LYPLA1,NOS3,NOSIP,NOSTRIN,WASL,ZDHHC21
576	REACTOME_METABOLISM_OF_PROTEINS	215	ACTB,AP3M1,ARFGEF2,CCT2,CCT3,CCT4,CCT5,CCT6A,CCT7,CCT8,DHPS,DOHH,DPM1,DPM2,DPM3,EEF1A1,EEF1B2,EEF1D,EEF1G,EEF2,EIF1AX,EIF2B1,EIF2B2,EIF2B3,EIF2B4,EIF2B5,EIF2S1,EIF2S2,EIF2S3,EIF3A,EIF3B,EIF3C,EIF3CL,EIF3D,EIF3E,EIF3F,EIF3G,EIF3H,EIF3I,EIF3J,EIF3K,EIF4A1,EIF4A2,EIF4B,EIF4E,EIF4EBP1,EIF4G1,EIF4H,EIF5,EIF5A,EIF5A2,EIF5B,ETF1,F10,F2,F7,F9,FAU,FBXL3,FBXL5,FBXO4,FBXO6,FBXW10,FBXW2,FBXW4,FBXW5,FBXW7,FBX…
577	REACTOME_METABOLISM_OF_VITAMINS_AND_COFACTORS	42	AASDHPPT,ACP5,COASY,CYB5A,CYB5R3,DHFR,ENPP1,FASN,FLAD1,FPGS,GSTO1,GSTO2,MTHFD1,MTHFR,NADK,NADSYN1,NAMPT,NAPRT1,NMNAT1,NMNAT2,NMNAT3,PANK1,PANK2,PANK3,PANK4,PPCDC,PPCS,QPRT,RFK,SHMT1,SLC19A1,SLC19A2,SLC19A3,SLC23A1,SLC23A2,SLC25A16,SLC25A32,SLC2A1,SLC2A3,SLC46A1,SLC5A6,TPK1
578	REACTOME_MICRORNA_BIOGENESIS	18	DGCR8,DICER1,POLR2A,POLR2B,POLR2C,POLR2D,POLR2E,POLR2F,POLR2G,POLR2H,POLR2I,POLR2J,POLR2K,POLR2L,RAN,RNASEN,TARBP2,XPO5
579	REACTOME_MITOCHONDRIAL_FATTY_ACID_BETA_OXIDATION	10	ACADL,ACADM,ACADS,ACADVL,DCI,DECR1,ECHS1,HADH,HADHA,HADHB
580	REACTOME_MITOCHONDRIAL_TRNA_AMINOACYLATION	20	AARS2,CARS2,DARS2,EARS2,FARS2,GARS,HARS2,IARS2,KARS,LARS2,MARS2,NARS2,PARS2,QARS,RARS2,SARS2,TARS2,VARS2,WARS2,YARS2
581	REACTOME_MITOTIC_PROMETAPHASE	92	AHCTF1,APITD1,AURKB,B9D2,BIRC5,BUB1,BUB1B,BUB3,CASC5,CCDC99,CDC20,CDCA8,CENPA,CENPC1,CENPE,CENPF,CENPH,CENPI,CENPK,CENPL,CENPM,CENPN,CENPO,CENPP,CENPQ,CENPT,CKAP5,CLASP1,CLASP2,CLIP1,DSN1,ERCC6L,INCENP,ITGB3BP,KIF18A,KIF2A,KIF2B,KIF2C,KNTC1,MAD1L1,MAD2L1,MAPRE1,MIS12,MLF1IP,NDC80,NDE1,NDEL1,NSL1,NUDC,NUF2,NUP107,NUP133,NUP160,NUP37,NUP43,NUP85,NUP98,PAFAH1B1,PLK1,PMF1,PPP1CC,PPP2CA,PPP2CB,PPP2R1A…
582	REACTOME_MRNA_3_END_PROCESSING	34	CDC40,CLP1,CPSF1,CPSF2,CPSF3,CPSF7,CSTF1,CSTF2,CSTF3,DHX38,MAGOH,NCBP1,NCBP2,NFX1,NUDT21,PABPN1,PAPOLA,PCF11,RBM8A,RNPS1,SFRS1,SFRS11,SFRS2,SFRS3,SFRS4,SFRS5,SFRS6,SFRS7,SFRS9,SRRM1,THOC4,U2AF1,U2AF2,UPF3B
583	REACTOME_MRNA_PROCESSING	32	A1CF,ADAR,ADARB1,APOBEC1,CCNH,CDK7,ERCC2,ERCC3,GTF2F1,GTF2F2,GTF2H1,GTF2H2,GTF2H3,GTF2H4,MNAT1,NCBP1,NCBP2,POLR2A,POLR2B,POLR2C,POLR2D,POLR2E,POLR2F,POLR2G,POLR2H,POLR2I,POLR2J,POLR2K,POLR2L,RNGTT,RNMT,SUPT5H
584	REACTOME_MRNA_SPLICING	107	CCAR1,CD2BP2,CDC40,CLP1,CPSF1,CPSF2,CPSF3,CPSF7,CSTF1,CSTF2,CSTF3,DDX23,DHX38,DHX9,DNAJC8,EFTUD2,FUS,GTF2F1,GTF2F2,HNRNPA0,HNRNPA1,HNRNPA2B1,HNRNPA3,HNRNPC,HNRNPD,HNRNPF,HNRNPH1,HNRNPH2,HNRNPK,HNRNPL,HNRNPM,HNRNPR,HNRNPU,HNRNPUL1,LSM2,MAGOH,NCBP1,NCBP2,NFX1,NHP2L1,NUDT21,PABPN1,PAPOLA,PCBP1,PCBP2,PCF11,PHF5A,POLR2A,POLR2B,POLR2C,POLR2D,POLR2E,POLR2F,POLR2G,POLR2H,POLR2I,POLR2J,POLR2K,POLR2L,PRPF4…
585	REACTOME_MRNA_SPLICING_MINOR_PATHWAY	42	DDX23,EFTUD2,GTF2F1,GTF2F2,LSM2,NCBP1,NCBP2,NHP2L1,POLR2A,POLR2B,POLR2C,POLR2D,POLR2E,POLR2F,POLR2G,POLR2H,POLR2I,POLR2J,POLR2K,POLR2L,PRPF6,PRPF8,SF3B1,SF3B14,SF3B2,SF3B3,SF3B4,SF3B5,SFRS1,SFRS2,SFRS6,SFRS7,SNRNP200,SNRNP40,SNRPB,SNRPD1,SNRPD2,SNRPD3,SNRPE,SNRPF,SNRPG,TXNL4A
586	REACTOME_MTOR_SIGNALLING	27	AKT2,CAB39,CAB39L,EEF2K,EIF4B,EIF4E,EIF4EBP1,EIF4G1,MLST8,MTOR,PPM1A,PRKAA1,PRKAA2,PRKAB1,PRKAB2,PRKAG1,PRKAG2,PRKAG3,RHEB,RPS6,RPS6KB1,RPTOR,STK11,STRADA,STRADB,TSC1,TSC2
587	REACTOME_MTORC1_MEDIATED_SIGNALLING	11	EEF2K,EIF4B,EIF4E,EIF4EBP1,EIF4G1,MLST8,MTOR,RHEB,RPS6,RPS6KB1,RPTOR
588	REACTOME_MUSCLE_CONTRACTION	51	ACTA2,ACTG2,ACTN2,ACTN3,CALD1,CALM1,CALM2,CALM3,DES,DMD,ITGA1,ITGB5,LMOD1,MYBPC1,MYBPC2,MYBPC3,MYH11,MYH3,MYH6,MYH8,MYL1,MYL12B,MYL2,MYL3,MYL4,MYL6,MYL6B,MYL9,MYLK,NEB,PXN,SORBS1,SORBS3,TCAP,TLN1,TMOD1,TNNC1,TNNC2,TNNI1,TNNI2,TNNI3,TNNT1,TNNT2,TNNT3,TPM1,TPM2,TPM3,TPM4,TTN,VCL,VIM
589	REACTOME_MYD88_CASCADE	19	ECSIT,IRAK1,IRAK3,IRAK4,LY96,MAP3K1,MYD88,SIGIRR,TIRAP,TLR1,TLR10,TLR2,TLR4,TLR5,TLR6,TLR7,TLR8,TLR9,TRAF6
590	REACTOME_NCAM_SIGNALING_FOR_NEURITE_OUT_GROWTH	69	AGRN,ARTN,CACNA1C,CACNA1D,CACNA1F,CACNA1G,CACNA1H,CACNA1I,CACNA1S,CACNB1,CACNB2,CACNB3,CACNB4,CNTN2,COL1A1,COL1A2,COL29A1,COL2A1,COL3A1,COL4A1,COL4A2,COL4A3,COL4A4,COL4A5,COL5A1,COL5A2,COL6A1,COL6A2,COL6A3,COL6A6,COL9A1,COL9A2,COL9A3,CREB1,FGFR1,FYN,GDNF,GFRA1,GFRA2,GFRA4,GRB2,HRAS,KRAS,MAP2K1,MAP2K2,MAPK1,MAPK3,NCAM1,NCAN,NRAS,NRTN,PRNP,PSPN,PTK2,PTPRA,RAF1,RPS6KA5,SOS1,SPTA1,SPTAN1,SPTB,SPTBN1,…
591	REACTOME_NCAM1_INTERACTIONS	44	AGRN,ARTN,CACNA1C,CACNA1D,CACNA1F,CACNA1G,CACNA1H,CACNA1I,CACNA1S,CACNB1,CACNB2,CACNB3,CACNB4,CNTN2,COL1A1,COL1A2,COL29A1,COL2A1,COL3A1,COL4A1,COL4A2,COL4A3,COL4A4,COL4A5,COL5A1,COL5A2,COL6A1,COL6A2,COL6A3,COL6A6,COL9A1,COL9A2,COL9A3,GDNF,GFRA1,GFRA2,GFRA4,NCAM1,NCAN,NRTN,PRNP,PSPN,ST8SIA2,ST8SIA4
592	REACTOME_NEF_MEDIATED_DOWNREGULATION_OF_MHC_CLASS_I_COMPLEX_CELL_SURFACE_EXPRESSION	10	AP1B1,AP1G1,AP1M1,AP1M2,AP1S1,AP1S2,AP1S3,B2M,HLA-A,PACS1
593	REACTOME_NEF_MEDIATES_DOWN_MODULATION_OF_CELL_SURFACE_RECEPTORS_BY_RECRUITING_THEM_TO_CLATHRIN_ADAPTERS	21	AP1B1,AP1G1,AP1M1,AP1M2,AP1S1,AP1S2,AP1S3,AP2A1,AP2A2,AP2B1,AP2M1,AP2S1,ARF1,ATP6V1H,B2M,CD28,CD4,CD8B,HLA-A,LCK,PACS1
594	REACTOME_NEURORANSMITTER_RECEPTOR_BINDING_AND_DOWNSTREAM_TRANSMISSION_IN_THE_POSTSYNAPTIC_CELL	84	ACTN2,ADCY1,ADCY3,ADCY8,AKAP5,AP2A1,AP2A2,AP2B1,AP2M1,AP2S1,CACNG2,CACNG3,CACNG4,CACNG8,CALM1,CALM2,CALM3,CAMK2A,CAMK2B,CAMK2D,CAMK2G,CAMK4,CAMKK1,CREB1,DLG1,DLG3,DLG4,EPB41L1,GNB1,GNB2,GNB3,GNB4,GNB5,GNG10,GNG11,GNG12,GNG13,GNG2,GNG3,GNG4,GNG5,GNG7,GNG8,GNGT1,GNGT2,GRIA1,GRIA2,GRIA3,GRIA4,GRIK1,GRIK2,GRIK3,GRIK4,GRIK5,GRIN1,GRIN2A,GRIN2B,GRIN2C,GRIN2D,GRIP1,GRIP2,HRAS,MAPK1,MDM2,MYO6,NCALD,NEFL,…
595	REACTOME_NEUROTRANSMITTER_RELEASE_CYCLE	28	CHAT,CPLX1,DBH,DDC,FNBP1L,GLS,MAOA,RAB3A,RIMS1,SLC17A7,SLC18A2,SLC18A3,SLC1A1,SLC1A6,SLC1A7,SLC22A2,SLC5A7,SNAP25,STX1A,STXBP1,SYN1,SYN2,SYN3,SYT1,TH,TPH1,UNC13B,VAMP2
596	REACTOME_NF_KB_IS_ACTIVATED_AND_SIGNALS_SURVIVAL	10	IKBKB,IRAK1,NFKB1,NFKBIA,NGF,NGFR,RELA,SQSTM1,TRAF6,UBB
597	REACTOME_NOREPINEPHRINE_NEUROTRANSMITTER_RELEASE_CYCLE	12	CPLX1,DBH,MAOA,RAB3A,RIMS1,SLC18A2,SLC22A2,SNAP25,STX1A,STXBP1,SYT1,VAMP2
598	REACTOME_NOTCH_HLH_TRANSCRIPTION_PATHWAY	13	CREBBP,KAT2A,KAT2B,MAML1,MAML2,MAML3,MAMLD1,NOTCH1,NOTCH2,NOTCH3,NOTCH4,RBPJ,SNW1
599	REACTOME_NRAGE_SIGNALS_DEATH_THROUGH_JNK	47	AATF,ABR,AKAP13,ARHGAP4,ARHGEF11,ARHGEF12,ARHGEF16,ARHGEF17,ARHGEF18,ARHGEF2,ARHGEF3,ARHGEF4,ARHGEF6,ARHGEF7,ARHGEF9,BAD,BCL2L11,ECT2,FGD1,FGD2,FGD3,FGD4,ITSN1,KALRN,MAGED1,MAPK8,MCF2,MCF2L,NET1,NGEF,NGF,NGFR,OBSCN,PLEKHG2,PLEKHG5,PREX1,RAC1,RASGRF1,RASGRF2,SOS1,SOS2,TIAM1,TIAM2,TRIO,VAV1,VAV2,VAV3
600	REACTOME_NRIF_SIGNALS_CELL_DEATH_FROM_THE_NUCLEUS	13	APH1A,APH1B,ITGB3BP,MAPK8,NCSTN,NGF,NGFR,PSEN1,PSEN2,PSENEN,SQSTM1,TRAF6,UBB
601	REACTOME_NUCLEAR_EVENTS_KINASE_AND_TRANSCRIPTION_FACTOR_ACTIVATION	24	ATF1,CREB1,DUSP3,DUSP4,DUSP6,DUSP7,ELK1,MAPK1,MAPK11,MAPK14,MAPK3,MAPK7,MAPKAPK2,MEF2A,MEF2C,PPP2CA,PPP2CB,PPP2R1A,PPP2R1B,PPP2R5D,RPS6KA1,RPS6KA2,RPS6KA3,RPS6KA5
602	REACTOME_NUCLEAR_IMPORT_OF_REV_PROTEIN	30	AAAS,KPNB1,NPM1,NUP107,NUP133,NUP153,NUP155,NUP160,NUP188,NUP205,NUP210,NUP214,NUP35,NUP37,NUP43,NUP50,NUP54,NUP62,NUP85,NUP88,NUP93,NUP98,NUPL1,NUPL2,POM121,RAE1,RAN,RANBP2,SEH1L,TPR
603	REACTOME_NUCLEAR_RECEPTOR_TRANSCRIPTION_PATHWAY	50	AR,ESR1,ESR2,ESRRA,ESRRB,ESRRG,HNF4A,HNF4G,MED1,NR0B1,NR0B2,NR1D1,NR1D2,NR1H2,NR1H3,NR1H4,NR1I2,NR1I3,NR2C1,NR2C2,NR2C2AP,NR2E1,NR2E3,NR2F1,NR2F6,NR3C1,NR3C2,NR4A1,NR4A2,NR4A3,NR5A2,NR6A1,NRBF2,NRBP1,PGR,PPARA,PPARD,PPARG,RARA,RARB,RARG,RORA,RORB,RORC,RXRA,RXRB,RXRG,THRA,THRB,VDR
604	REACTOME_NUCLEOTIDE_EXCISION_REPAIR	49	CCNH,CDK7,DDB1,DDB2,ERCC1,ERCC2,ERCC3,ERCC4,ERCC5,ERCC6,ERCC8,GTF2H1,GTF2H2,GTF2H3,GTF2H4,LIG1,MNAT1,PCNA,POLD1,POLD2,POLD3,POLD4,POLE,POLE2,POLR2A,POLR2B,POLR2C,POLR2D,POLR2E,POLR2F,POLR2G,POLR2H,POLR2I,POLR2J,POLR2K,POLR2L,RAD23B,RFC1,RFC2,RFC3,RFC4,RFC5,RPA1,RPA2,RPA3,TCEA1,XAB2,XPA,XPC
605	REACTOME_NUCLEOTIDE_LIKE_PURINERGIC_RECEPTORS	17	ADORA1,ADORA2A,ADORA2B,ADORA3,GPR17,LPAR4,LPAR6,P2RY1,P2RY10,P2RY11,P2RY12,P2RY13,P2RY14,P2RY2,P2RY4,P2RY6,P2RY8
606	REACTOME_OLFACTORY_SIGNALING_PATHWAY	371	GNAL,GNB1,GNGT1,OR10A2,OR10A3,OR10A4,OR10A5,OR10A6,OR10A7,OR10AD1,OR10AG1,OR10C1,OR10D4P,OR10G2,OR10G3,OR10G4,OR10G6,OR10G7,OR10G8,OR10G9,OR10H1,OR10H2,OR10H3,OR10H4,OR10H5,OR10J1,OR10J3,OR10J4,OR10J5,OR10J6P,OR10K1,OR10K2,OR10P1,OR10Q1,OR10R2,OR10S1,OR10T2,OR10V1,OR10W1,OR10X1,OR10Z1,OR14A2,OR14C36,OR14I1,OR14J1,OR1A1,OR1A2,OR1B1,OR1C1,OR1D2,OR1D4,OR1D5,OR1E1,OR1E2,OR1F1,OR1F12,OR1F2P,OR1G1,OR1I…
607	REACTOME_OPIOID_SIGNALLING	83	ADCY1,ADCY10,ADCY2,ADCY3,ADCY4,ADCY5,ADCY6,ADCY7,ADCY8,ADCY9,ADRBK1,CALM1,CALM2,CALM3,CAMK4,CDK5,CREB1,GNA11,GNA14,GNA15,GNAI1,GNAI2,GNAI3,GNAL,GNAO1,GNAQ,GNAT1,GNAT2,GNAT3,GNAZ,GNB1,GNB2,GNB3,GNB4,GNB5,GNG10,GNG11,GNG12,GNG13,GNG2,GNG3,GNG4,GNG5,GNG7,GNG8,GNGT1,GNGT2,ITPR1,ITPR2,ITPR3,OPRM1,PDE1A,PDE1B,PDE1C,PDE4A,PDE4B,PDE4C,PDE4D,PDYN,PLA2G4A,PLCB1,PLCB2,PLCB3,PLCB4,POMC,PPP1CA,PPP1R1B,PPP2CA,…
608	REACTOME_OPSINS	10	OPN1LW,OPN1MW,OPN1MW2,OPN1SW,OPN3,OPN4,OPN5,RGR,RHO,RRH
609	REACTOME_ORC1_REMOVAL_FROM_CHROMATIN	63	CCNA1,CCNA2,CDC6,CDK2,CDKN1A,CDT1,FZR1,MCM2,MCM3,MCM4,MCM5,MCM6,MCM7,MCM8,ORC1L,ORC2L,ORC3L,ORC4L,ORC5L,ORC6L,PSMA1,PSMA2,PSMA3,PSMA4,PSMA5,PSMA6,PSMA7,PSMB1,PSMB10,PSMB2,PSMB3,PSMB4,PSMB5,PSMB6,PSMB7,PSMB8,PSMB9,PSMC1,PSMC2,PSMC3,PSMC4,PSMC5,PSMC6,PSMD1,PSMD10,PSMD11,PSMD12,PSMD13,PSMD14,PSMD2,PSMD3,PSMD4,PSMD5,PSMD6,PSMD7,PSMD8,PSMD9,PSME1,PSME2,PSME3,PSMF1,RB1,UBB
610	REACTOME_OTHER_SEMAPHORIN_INTERACTIONS	16	ITGA1,ITGB1,PLXNA1,PLXNA2,PLXNA4,PLXNB3,PLXNC1,PLXND1,SEMA3E,SEMA4A,SEMA5A,SEMA6A,SEMA6D,SEMA7A,TREM2,TYROBP
611	REACTOME_P130CAS_LINKAGE_TO_MAPK_SIGNALING_FOR_INTEGRINS	15	APBB1IP,BCAR1,CRK,FGA,FGB,FGG,FN1,ITGA2B,ITGB3,PTK2,RAP1A,RAP1B,SRC,TLN1,VWF
612	REACTOME_P2Y_RECEPTORS	13	GPR17,LPAR4,LPAR6,P2RY1,P2RY10,P2RY11,P2RY12,P2RY13,P2RY14,P2RY2,P2RY4,P2RY6,P2RY8
613	REACTOME_P38MAPK_EVENTS	13	HRAS,KRAS,MAPK11,MAPK12,MAPK13,MAPK14,MAPKAPK2,MAPKAPK3,NRAS,RALA,RALB,RALGDS,SRC
614	REACTOME_P53_INDEPENDENT_DNA_DAMAGE_RESPONSE	43	CDC25A,PSMA1,PSMA2,PSMA3,PSMA4,PSMA5,PSMA6,PSMA7,PSMB1,PSMB10,PSMB2,PSMB3,PSMB4,PSMB5,PSMB6,PSMB7,PSMB8,PSMB9,PSMC1,PSMC2,PSMC3,PSMC4,PSMC5,PSMC6,PSMD1,PSMD10,PSMD11,PSMD12,PSMD13,PSMD14,PSMD2,PSMD3,PSMD4,PSMD5,PSMD6,PSMD7,PSMD8,PSMD9,PSME1,PSME2,PSME3,PSMF1,UBB
615	REACTOME_P75_NTR_RECEPTOR_MEDIATED_SIGNALLING	82	AATF,ABR,ADAM17,AKAP13,APH1A,APH1B,ARHGAP4,ARHGDIA,ARHGEF1,ARHGEF11,ARHGEF12,ARHGEF16,ARHGEF17,ARHGEF18,ARHGEF2,ARHGEF3,ARHGEF4,ARHGEF6,ARHGEF7,ARHGEF9,BAD,BCL2L11,CASP2,CASP3,ECT2,FGD1,FGD2,FGD3,FGD4,HDAC1,HDAC2,HDAC3,IKBKB,IRAK1,ITGB3BP,ITSN1,KALRN,MAG,MAGED1,MAPK8,MCF2,MCF2L,MYD88,NCSTN,NET1,NFKB1,NFKBIA,NGEF,NGF,NGFR,NGFRAP1,OBSCN,OMG,PLEKHG2,PLEKHG5,PRDM4,PREX1,PRKCI,PSEN1,PSEN2,PSENEN,RAC1,…
616	REACTOME_P75NTR_RECRUITS_SIGNALLING_COMPLEXES	10	IKBKB,IRAK1,MYD88,NGF,NGFR,PRKCI,RIPK2,SQSTM1,TRAF6,UBB
617	REACTOME_P75NTR_SIGNALS_VIA_NFKB	13	IKBKB,IRAK1,MYD88,NFKB1,NFKBIA,NGF,NGFR,PRKCI,RELA,RIPK2,SQSTM1,TRAF6,UBB
618	REACTOME_PACKAGING_OF_TELOMERE_ENDS	49	ACD,H2AFB1,H2AFX,H2AFZ,H2BFS,HIST1H2AB,HIST1H2AC,HIST1H2AD,HIST1H2AE,HIST1H2AK,HIST1H2BA,HIST1H2BB,HIST1H2BC,HIST1H2BD,HIST1H2BE,HIST1H2BF,HIST1H2BG,HIST1H2BH,HIST1H2BI,HIST1H2BJ,HIST1H2BK,HIST1H2BL,HIST1H2BM,HIST1H2BN,HIST1H2BO,HIST1H4A,HIST1H4B,HIST1H4C,HIST1H4D,HIST1H4E,HIST1H4F,HIST1H4H,HIST1H4I,HIST1H4J,HIST1H4K,HIST1H4L,HIST2H2AA3,HIST2H2AC,HIST2H2BE,HIST2H4A,HIST2H4B,HIST3H2BB,HIST3H3,HIST…
619	REACTOME_PD1_SIGNALING	29	CD247,CD274,CD3D,CD3E,CD3G,CD4,CSK,HLA-DMA,HLA-DMB,HLA-DOA,HLA-DOB,HLA-DPA1,HLA-DPB1,HLA-DQA1,HLA-DQA2,HLA-DQB1,HLA-DRA,HLA-DRB1,HLA-DRB3,HLA-DRB5,LCK,PDCD1,PDCD1LG2,PTPN11,PTPN6,TRA@,TRB@,TRBC1,TRBV12-3
620	REACTOME_PECAM1_INTERACTIONS	12	FYN,INPP5D,ITGAV,ITGB3,LCK,LYN,PECAM1,PLCG1,PTPN11,PTPN6,SRC,YES1
621	REACTOME_PEPTIDE_CHAIN_ELONGATION	84	EEF1A1,EEF2,FAU,RPL10,RPL10A,RPL11,RPL12,RPL13,RPL13A,RPL14,RPL15,RPL17,RPL18,RPL18A,RPL19,RPL21,RPL22,RPL23,RPL23A,RPL24,RPL26,RPL26L1,RPL27,RPL27A,RPL28,RPL29,RPL3,RPL30,RPL31,RPL32,RPL34,RPL35,RPL35A,RPL36,RPL36A,RPL37,RPL37A,RPL38,RPL39,RPL3L,RPL4,RPL41,RPL5,RPL6,RPL7,RPL7A,RPL8,RPL9,RPLP0,RPLP1,RPLP2,RPS10,RPS11,RPS12,RPS13,RPS14,RPS15,RPS15A,RPS16,RPS17,RPS18,RPS19,RPS2,RPS20,RPS21,RPS23,RP…
622	REACTOME_PEPTIDE_LIGAND_BINDING_RECEPTORS	173	AGT,AGTR1,AGTR2,ANXA1,APLN,APLNR,AVP,AVPR1A,AVPR1B,AVPR2,BDKRB1,BDKRB2,C3,C3AR1,C5,C5AR1,CCBP2,CCK,CCKAR,CCKBR,CCL11,CCL16,CCL17,CCL19,CCL2,CCL20,CCL21,CCL22,CCL23,CCL25,CCL27,CCL28,CCL3,CCL3L1,CCL3L3,CCL4,CCL5,CCL7,CCR1,CCR10,CCR2,CCR3,CCR4,CCR5,CCR6,CCR7,CCR8,CCR9,CCRL1,CX3CL1,CX3CR1,CXCL1,CXCL10,CXCL11,CXCL12,CXCL13,CXCL16,CXCL2,CXCL3,CXCL5,CXCL6,CXCL9,CXCR1,CXCR2,CXCR3,CXCR4,CXCR5,CXCR6,CXCR7…
623	REACTOME_PEROXISOMAL_LIPID_METABOLISM	20	ABCD1,ACAA1,ACOT8,ACOX1,ACOX2,ACOX3,AGPS,AMACR,CRAT,CROT,FAR1,FAR2,GNPAT,HACL1,HSD17B4,IDH1,PHYH,SCP2,SLC25A17,SLC27A2
624	REACTOME_PHASE_1_FUNCTIONALIZATION	15	CYP1A1,CYP1A2,CYP2A6,CYP2D6,CYP2E1,CYP3A4,CYP4A11,FMO3,MAOA,MAOB,PTGIS,PTGS1,PTGS2,SMOX,TBXAS1
625	REACTOME_PHASE_1_FUNCTIONALIZATION_OF_COMPOUNDS	67	ACSS1,ACSS2,ADH1A,ADH1B,ADH1C,ADH4,ADH6,ADH7,ALDH1A1,ALDH2,CYP11A1,CYP11B1,CYP11B2,CYP17A1,CYP19A1,CYP1A1,CYP1A2,CYP1B1,CYP21A2,CYP24A1,CYP26A1,CYP26B1,CYP26C1,CYP27A1,CYP27B1,CYP2A13,CYP2A6,CYP2B6,CYP2C18,CYP2C19,CYP2C8,CYP2C9,CYP2D6,CYP2E1,CYP2F1,CYP2J2,CYP2R1,CYP2S1,CYP2U1,CYP2W1,CYP39A1,CYP3A4,CYP3A43,CYP3A5,CYP3A7,CYP46A1,CYP4A11,CYP4B1,CYP4F11,CYP4F12,CYP4F2,CYP4F3,CYP4F8,CYP51A1,CYP7A1,CYP…
626	REACTOME_PHASE_II_CONJUGATION	60	ACSM1,ACSM2B,AHCY,COMT,GCLC,GCLM,GLYAT,GSS,GSTA1,GSTA2,GSTA3,GSTA4,GSTA5,GSTM1,GSTM4,GSTM5,GSTO1,GSTO2,GSTP1,MAT1A,MAT2A,MAT2B,MGST1,MGST2,MGST3,MTR,NAT1,NAT2,NNMT,SLC35D1,SULT1A1,SULT1A2,SULT1A3,SULT1A4,SULT1B1,SULT1C2,SULT1C4,SULT1E1,SULT2A1,SULT2B1,SULT4A1,TPMT,UGDH,UGP2,UGT1A1,UGT1A3,UGT1A4,UGT1A5,UGT1A6,UGT1A7,UGT1A8,UGT1A9,UGT2A1,UGT2B10,UGT2B11,UGT2B15,UGT2B17,UGT2B28,UGT2B4,UGT2B7
627	REACTOME_PHOSPHORYLATION_OF_CD3_AND_TCR_ZETA_CHAINS	26	CD247,CD3D,CD3E,CD3G,CD4,CSK,HLA-DMA,HLA-DMB,HLA-DOA,HLA-DOB,HLA-DPA1,HLA-DPB1,HLA-DQA1,HLA-DQA2,HLA-DQB1,HLA-DRA,HLA-DRB1,HLA-DRB3,HLA-DRB5,LCK,PAG1,PTPRC,TRA@,TRB@,TRBC1,TRBV12-3
628	REACTOME_PHOSPHORYLATION_OF_THE_APC	17	ANAPC1,ANAPC10,ANAPC11,ANAPC2,ANAPC4,ANAPC5,ANAPC7,CCNB1,CDC16,CDC23,CDC26,CDC27,CDK1,PLK1,UBE2C,UBE2D1,UBE2E1
629	REACTOME_PI3K_AKT_SIGNALLING	37	AKT1,AKT1S1,AKT2,AKT3,BAD,CASP9,CDKN1A,CDKN1B,CHUK,CREB1,FOXO1,FOXO3,FOXO4,GSK3A,GSK3B,IRS1,IRS2,MAPKAP1,MDM2,MLST8,MTOR,NGF,NR4A1,NTRK1,PDPK1,PHLPP1,PIK3CA,PIK3CB,PIK3R1,PIK3R2,PTEN,RHOA,RICTOR,RPS6KB2,THEM4,TRIB3,TSC2
630	REACTOME_PKA_ACTIVATION	17	ADCY1,ADCY10,ADCY2,ADCY3,ADCY4,ADCY5,ADCY6,ADCY7,ADCY8,ADCY9,PRKACA,PRKACB,PRKACG,PRKAR1A,PRKAR1B,PRKAR2A,PRKAR2B
631	REACTOME_PLATELET_ACTIVATION	167	A2M,ACTN1,ACTN2,ACTN4,AKT1,AKT2,AKT3,ALB,ALDOA,APOA1,APP,BRPF3,CALM1,CALM2,CALM3,CALU,CAP1,CD36,CD63,CD9,CFD,CFL1,CLU,COL1A1,COL1A2,DAGLA,DAGLB,DGKA,DGKB,DGKD,DGKE,DGKG,DGKH,DGKI,DGKK,DGKQ,DGKZ,EGF,F13A1,F2,F2R,F2RL2,F2RL3,F5,F8,FCER1G,FGA,FGB,FGG,FIGF,FLNA,FN1,FYN,GAS6,GNA11,GNA12,GNA13,GNA14,GNA15,GNAI1,GNAI2,GNAI3,GNAQ,GNB1,GNB2,GNB3,GNB4,GNB5,GNG10,GNG11,GNG12,GNG13,GNG2,GNG3,GNG4,GNG5,GNG7,G…
632	REACTOME_PLATELET_ACTIVATION_TRIGGERS	59	AKT1,AKT2,AKT3,COL1A1,COL1A2,F2,F2R,F2RL2,F2RL3,FCER1G,FYN,GNA11,GNA12,GNA13,GNA14,GNA15,GNAI1,GNAI2,GNAI3,GNAQ,GNB1,GNB2,GNB3,GNB4,GNB5,GNG10,GNG11,GNG12,GNG13,GNG2,GNG3,GNG4,GNG5,GNG7,GNG8,GNGT1,GNGT2,GP6,LCP2,LYN,MAPK14,P2RY1,P2RY12,PDPK1,PIK3CA,PIK3CB,PIK3CG,PIK3R1,PIK3R5,PIK3R6,PLA2G4A,PLCG2,PRKCZ,SRC,SYK,TBXA2R,VAV1,VAV2,VAV3
633	REACTOME_PLATELET_ADHESION_TO_EXPOSED_COLLAGEN	14	CD36,COL1A1,COL1A2,FCER1G,FYN,GP1BA,GP1BB,GP5,GP6,GP9,ITGA2,ITGB1,LYN,VWF
634	REACTOME_PLATELET_AGGREGATION_PLUG_FORMATION	26	ADRA2A,ADRA2B,ADRA2C,APBB1IP,BCAR1,CRK,CSK,FGA,FGB,FGG,FN1,GRB2,ITGA2B,ITGB3,PTK2,PTPN1,RAP1A,RAP1B,RAPGEF3,RAPGEF4,RASGRP2,RASGRP3,SOS1,SRC,TLN1,VWF
635	REACTOME_PLATELET_DEGRANULATION	86	A2M,ACTN1,ACTN2,ACTN4,ALB,ALDOA,APOA1,APP,BRPF3,CALM1,CALM2,CALM3,CALU,CAP1,CD36,CD63,CD9,CFD,CFL1,CLU,EGF,F13A1,F5,F8,FGA,FGB,FGG,FIGF,FLNA,FN1,GAS6,GP1BA,GP1BB,GP5,GP9,HABP4,HGF,HRG,HSPA5,IGF1,ITGA2B,ITGB3,KNG1,LAMP2,LEFTY2,MMRN1,PDGFA,PDGFB,PECAM1,PF4,PFN1,PLEK,PLG,POTEKP,PPBP,PPIA,PROS1,PSAP,SCG3,SELP,SERPINA1,SERPINE1,SERPINF2,SERPING1,SOD1,SPARC,SRGN,TF,TGFB1,TGFB2,TGFB3,THBS1,THBS2,THBS3,T…
636	REACTOME_PLC_BETA_MEDIATED_EVENTS	38	ADCY1,ADCY10,ADCY2,ADCY3,ADCY4,ADCY5,ADCY6,ADCY7,ADCY8,ADCY9,ADRBK1,CALM1,CALM2,CALM3,CAMK4,CREB1,GNA11,GNA14,GNA15,GNAQ,ITPR1,ITPR2,ITPR3,PDE1A,PDE1B,PDE1C,PLA2G4A,PLCB1,PLCB2,PLCB3,PLCB4,PRKACA,PRKACB,PRKACG,PRKAR1A,PRKAR1B,PRKAR2A,PRKAR2B
637	REACTOME_PLC_GAMMA1_SIGNALLING	35	ADCY1,ADCY10,ADCY2,ADCY3,ADCY4,ADCY5,ADCY6,ADCY7,ADCY8,ADCY9,ADRBK1,CALM1,CALM2,CALM3,CAMK4,CREB1,FRS2,ITPR1,ITPR2,ITPR3,NGF,NTRK1,PDE1A,PDE1B,PDE1C,PLCG1,PRKACA,PRKACB,PRKACG,PRKAR1A,PRKAR1B,PRKAR2A,PRKAR2B,PRKCD,PRKCE
638	REACTOME_POLYMERASE_SWITCHING	14	PCNA,POLA1,POLA2,POLD1,POLD2,POLD3,POLD4,PRIM1,PRIM2,RFC1,RFC2,RFC3,RFC4,RFC5
639	REACTOME_POST_CHAPERONIN_TUBULIN_FOLDING_PATHWAY	19	TBCA,TBCB,TBCC,TBCD,TBCE,TUBA1A,TUBA1B,TUBA1C,TUBA3C,TUBA3D,TUBA4A,TUBB1,TUBB2A,TUBB2B,TUBB2C,TUBB3,TUBB4,TUBB4Q,TUBB6
640	REACTOME_POST_TRANSLATIONAL_PROTEIN_MODIFICATION	40	DHPS,DOHH,DPM1,DPM2,DPM3,EIF5A,EIF5A2,F10,F2,F7,F9,FURIN,GAS6,GGCX,GPAA1,PGAP1,PIGA,PIGB,PIGC,PIGF,PIGG,PIGH,PIGK,PIGL,PIGM,PIGN,PIGO,PIGP,PIGQ,PIGS,PIGT,PIGU,PIGV,PIGW,PIGX,PLAUR,PROC,PROS1,PROZ,SEMA6D
641	REACTOME_PREFOLDIN_MEDIATED_TRANSFER_OF_SUBSTRATE_TO_CCT_TRIC	28	ACTB,CCT2,CCT3,CCT4,CCT5,CCT6A,CCT7,CCT8,PFDN1,PFDN2,PFDN4,PFDN5,PFDN6,TCP1,TUBA1A,TUBA1C,TUBA3C,TUBA3D,TUBA4A,TUBB1,TUBB2A,TUBB2B,TUBB2C,TUBB3,TUBB4,TUBB4Q,TUBB6,VBP1
642	REACTOME_PROCESSING_OF_CAPPED_INTRON_CONTAINING_PRE_MRNA	138	AAAS,CCAR1,CD2BP2,CDC40,CLP1,CPSF1,CPSF2,CPSF3,CPSF7,CSTF1,CSTF2,CSTF3,DDX23,DHX38,DHX9,DNAJC8,EFTUD2,EIF4E,FUS,GTF2F1,GTF2F2,HNRNPA0,HNRNPA1,HNRNPA2B1,HNRNPA3,HNRNPC,HNRNPD,HNRNPF,HNRNPH1,HNRNPH2,HNRNPK,HNRNPL,HNRNPM,HNRNPR,HNRNPU,HNRNPUL1,LSM2,MAGOH,METTL3,NCBP1,NCBP2,NFX1,NHP2L1,NUDT21,NUP107,NUP133,NUP153,NUP155,NUP160,NUP188,NUP205,NUP210,NUP214,NUP35,NUP37,NUP43,NUP50,NUP54,NUP62,NUP85,NUP8…
643	REACTOME_PROSTANOID_HORMONES	11	ABCC1,ALOX5,DPEP2,GGT5,LTA4H,LTC4S,PTGES3,PTGIS,PTGS1,PTGS2,TBXAS1
644	REACTOME_PURINE_METABOLISM	30	ADA,ADK,ADSL,ADSS,ADSSL1,AMPD1,AMPD2,AMPD3,APRT,ATIC,DCK,DGUOK,GART,GDA,GMPR,GMPR2,GMPS,HPRT1,IMPDH1,IMPDH2,NT5C,NT5C1A,NT5C1B,NT5C2,NT5E,PAICS,PFAS,PNP,PPAT,XDH
645	REACTOME_PURINE_SALVAGE_REACTIONS	12	ADA,ADK,AMPD1,AMPD2,AMPD3,APRT,DCK,DGUOK,GMPR,GMPR2,HPRT1,PNP
646	REACTOME_PYRIMIDINE_METABOLISM	22	CAD,CDA,DCK,DCTD,DHODH,DPYD,DPYS,DUT,NT5C,NT5C1A,NT5C3,NT5E,NT5M,TK1,TK2,TYMP,TYMS,UCK1,UCK2,UMPS,UPB1,UPP1
647	REACTOME_PYRUVATE_METABOLISM	18	BSG,DLAT,DLD,LDHA,LDHB,PDHA1,PDHB,PDHX,PDK1,PDK2,PDK3,PDK4,PDP1,PDP2,PDPR,SLC16A1,SLC16A3,SLC16A8
648	REACTOME_PYRUVATE_METABOLISM_AND_TCA_CYCLE	36	ACO2,BSG,CS,DLAT,DLD,DLST,FH,IDH2,IDH3A,IDH3B,IDH3G,LDHA,LDHB,MDH2,NNT,OGDH,PDHA1,PDHB,PDHX,PDK1,PDK2,PDK3,PDK4,PDP1,PDP2,PDPR,SDHA,SDHB,SDHC,SDHD,SLC16A1,SLC16A3,SLC16A8,SUCLA2,SUCLG1,SUCLG2
649	REACTOME_RECRUITMENT_OF_NUMA_TO_MITOTIC_CENTROSOMES	11	CCNB1,CDK1,NEDD1,NUMA1,TUBG1,TUBG2,TUBGCP2,TUBGCP3,TUBGCP4,TUBGCP5,TUBGCP6
650	REACTOME_RECYCLING_OF_BILE_ACIDS_AND_SALTS	11	ABCB11,ABCC3,ALB,BAAT,FABP6,SLC10A1,SLC10A2,SLC27A5,SLCO1A2,SLCO1B1,SLCO1B3
651	REACTOME_REGULATED_PROTEOLYSIS_OF_P75NTR	11	ADAM17,APH1A,APH1B,NCSTN,NFKB1,NGFR,PSEN1,PSEN2,PSENEN,RELA,TRAF6
652	REACTOME_REGULATION_OF_APC_ACTIVATORS_BETWEEN_G1_S_AND_EARLY_ANAPHASE	71	ANAPC1,ANAPC10,ANAPC11,ANAPC2,ANAPC4,ANAPC5,ANAPC7,BTRC,BUB1B,BUB3,CCNA1,CCNA2,CCNB1,CDC16,CDC20,CDC23,CDC26,CDC27,CDK1,CDK2,CUL1,FBXO5,FZR1,MAD2L1,PLK1,PSMA1,PSMA2,PSMA3,PSMA4,PSMA5,PSMA6,PSMA7,PSMB1,PSMB10,PSMB2,PSMB3,PSMB4,PSMB5,PSMB6,PSMB7,PSMB8,PSMB9,PSMC1,PSMC2,PSMC3,PSMC4,PSMC5,PSMC6,PSMD1,PSMD10,PSMD11,PSMD12,PSMD13,PSMD14,PSMD2,PSMD3,PSMD4,PSMD5,PSMD6,PSMD7,PSMD8,PSMD9,PSME1,PSME2,PSME3,…
653	REACTOME_REGULATION_OF_BETA_CELL_DEVELOPMENT	114	AKT1,AKT2,AKT3,FAU,FGF10,FOXA2,FOXA3,FOXO1,GCK,HES1,HNF1A,HNF1B,HNF4A,HNF4G,IAPP,INS,INSM1,MAFA,NEUROD1,NEUROG3,NKX2-2,NKX6-1,NOTCH1,NR5A2,ONECUT1,ONECUT3,PAX4,PAX6,PDX1,PKLR,PTF1A,RBPJ,RPL10,RPL10A,RPL11,RPL12,RPL13,RPL13A,RPL14,RPL15,RPL17,RPL18,RPL18A,RPL19,RPL21,RPL22,RPL23,RPL23A,RPL24,RPL26,RPL26L1,RPL27,RPL27A,RPL28,RPL29,RPL3,RPL30,RPL31,RPL32,RPL34,RPL35,RPL35A,RPL36,RPL36A,RPL37,RPL37A,…
654	REACTOME_REGULATION_OF_GENE_EXPRESSION_IN_BETA_CELLS	101	AKT1,AKT2,AKT3,FAU,FOXA2,FOXA3,FOXO1,GCK,HNF1A,HNF4A,HNF4G,IAPP,INS,MAFA,NKX2-2,NKX6-1,PAX6,PDX1,PKLR,RPL10,RPL10A,RPL11,RPL12,RPL13,RPL13A,RPL14,RPL15,RPL17,RPL18,RPL18A,RPL19,RPL21,RPL22,RPL23,RPL23A,RPL24,RPL26,RPL26L1,RPL27,RPL27A,RPL28,RPL29,RPL3,RPL30,RPL31,RPL32,RPL34,RPL35,RPL35A,RPL36,RPL36A,RPL37,RPL37A,RPL38,RPL39,RPL3L,RPL4,RPL41,RPL5,RPL6,RPL7,RPL7A,RPL8,RPL9,RPLP0,RPLP1,RPLP2,RPS10,…
655	REACTOME_REGULATION_OF_INSULIN_LIKE_GROWTH_FACTOR_ACTIVITY_BY_INSULIN_LIKE_GROWTH_FACTOR_BINDING_PROTEINS	17	CTSL1,F2,IGF1,IGF2,IGFALS,IGFBP1,IGFBP2,IGFBP3,IGFBP4,IGFBP5,IGFBP6,KLK3,MMP1,MMP2,PAPPA,PAPPA2,PLG
656	REACTOME_REGULATION_OF_INSULIN_SECRETION	212	ABCC8,ACO2,ADCY5,ADCY6,ADCY8,ADRA2A,ADRA2C,AKAP5,ALDOA,ALDOB,ALDOC,ATP5A1,ATP5B,ATP5C1,ATP5D,ATP5E,ATP5F1,ATP5G1,ATP5H,ATP5I,ATP5J,ATP5J2,ATP5L,ATP5O,ATP6,ATP8,CACNA1A,CACNA1C,CACNA1D,CACNA1E,CACNA2D2,CACNB2,CACNB3,CHRM3,COX1,COX2,COX3,COX4I1,COX5A,COX5B,COX6A1,COX6B1,COX6C,COX7A2L,COX7B,COX7C,COX8A,CS,CYC1,CYCS,DLAT,DLD,DLST,ENO1,ENO2,ENO3,ETFA,ETFB,ETFDH,FFAR1,FH,GAPDH,GAPDHS,GCG,GCK,GLP1R,GNA1…
657	REACTOME_REGULATION_OF_INSULIN_SECRETION_BY_ACETYLCHOLINE	22	CHRM3,GNA11,GNA14,GNA15,GNAI1,GNAI2,GNAO1,GNAQ,INS,ITPR1,ITPR2,ITPR3,MARCKS,PLCB1,PLCB2,PLCB3,PRKCA,SNAP25,STX1A,STXBP1,SYT5,VAMP2
658	REACTOME_REGULATION_OF_INSULIN_SECRETION_BY_GLUCAGON_LIKE_PEPTIDE_1	61	ABCC8,ADCY5,ADCY6,ADCY8,AKAP5,CACNA1A,CACNA1C,CACNA1D,CACNA1E,CACNA2D2,CACNB2,CACNB3,GCG,GLP1R,GNAI1,GNAI2,GNAO1,GNAS,GNB1,GNB2,GNB3,GNB4,GNB5,GNG10,GNG11,GNG12,GNG13,GNG2,GNG3,GNG4,GNG5,GNG7,GNG8,GNGT1,GNGT2,INS,IQGAP1,ITPR1,ITPR2,ITPR3,KCNB1,KCNC2,KCNG2,KCNJ11,KCNS3,PRKACA,PRKACB,PRKACG,PRKAR1A,PRKAR1B,PRKAR2A,PRKAR2B,RAP1A,RAP1B,RAPGEF3,RAPGEF4,SNAP25,STX1A,STXBP1,SYT5,VAMP2
659	REACTOME_REGULATION_OF_LIPID_METABOLISM_BY_PEROXISOME_PROLIFERATOR_ACTIVATED_RECEPTOR_ALPHA	61	ABCA1,ABCB4,ACACA,ACADM,ACOX1,ACSL1,AGT,ANGPTL4,APOA1,APOA2,APOA5,CARM1,CD36,CHD9,CPT1A,CPT2,CREBBP,CYP4A11,CYP4A22,CYP7A1,DGAT1,EHHADH,FABP4,FADS1,FADS2,FASN,HDAC3,LPL,ME1,MED1,MTTP,NCOA1,NCOA2,NCOA3,NCOA6,NCOR1,NCOR2,NR1H3,PEX11A,PLIN1,PLIN2,PLTP,PPARA,PRIC285,RXRA,SCD,SCP2,SIN3A,SIN3B,SLC10A2,SLC27A1,SLC2A2,SMARCD3,SREBF1,SULT2A1,TBL1X,TBL1XR1,TGS1,UCP1,UGT1A9,UGT2B4
660	REACTOME_REGULATION_OF_ORNITHINE_DECARBOXYLASE	47	AZIN1,NQO1,OAZ1,OAZ2,OAZ3,ODC1,PSMA1,PSMA2,PSMA3,PSMA4,PSMA5,PSMA6,PSMA7,PSMB1,PSMB10,PSMB2,PSMB3,PSMB4,PSMB5,PSMB6,PSMB7,PSMB8,PSMB9,PSMC1,PSMC2,PSMC3,PSMC4,PSMC5,PSMC6,PSMD1,PSMD10,PSMD11,PSMD12,PSMD13,PSMD14,PSMD2,PSMD3,PSMD4,PSMD5,PSMD6,PSMD7,PSMD8,PSMD9,PSME1,PSME2,PSME3,PSMF1
661	REACTOME_REMOVAL_OF_DNA_PATCH_CONTAINING_ABASIC_RESIDUE	15	APEX1,CCNO,FEN1,MBD4,MPG,MUTYH,NTHL1,OGG1,POLB,POLD1,POLD2,POLD3,POLD4,SMUG1,TDG
662	REACTOME_REMOVAL_OF_THE_FLAP_INTERMEDIATE	14	DNA2,FEN1,PCNA,POLA1,POLA2,POLD1,POLD2,POLD3,POLD4,PRIM1,PRIM2,RPA1,RPA2,RPA3
663	REACTOME_REMOVAL_OF_THE_FLAP_INTERMEDIATE_FROM_THE_C_STRAND	10	DNA2,FEN1,PCNA,POLD1,POLD2,POLD3,POLD4,RPA1,RPA2,RPA3
664	REACTOME_REPAIR_SYNTHESIS_OF_PATCH_27_30_BASES_LONG_BY_DNA_POLYMERASE	15	PCNA,POLD1,POLD2,POLD3,POLD4,POLE,POLE2,RFC1,RFC2,RFC3,RFC4,RFC5,RPA1,RPA2,RPA3
665	REACTOME_RESOLUTION_OF_AP_SITES_VIA_THE_SINGLE_NUCLEOTIDE_REPLACEMENT_PATHWAY	12	APEX1,CCNO,LIG3,MBD4,MPG,MUTYH,NTHL1,OGG1,POLB,SMUG1,TDG,XRCC1
666	REACTOME_REV_MEDIATED_NUCLEAR_EXPORT_OF_HIV1_RNA	31	AAAS,NUP107,NUP133,NUP153,NUP155,NUP160,NUP188,NUP205,NUP210,NUP214,NUP35,NUP37,NUP43,NUP50,NUP54,NUP62,NUP85,NUP88,NUP93,NUP98,NUPL1,NUPL2,POM121,RAE1,RAN,RANBP1,RANBP2,RANGAP1,SEH1L,TPR,XPO1
667	REACTOME_RHO_GTPASE_CYCLE	124	A2M,ABR,AKAP13,ARAP1,ARAP2,ARAP3,ARHGAP1,ARHGAP10,ARHGAP11A,ARHGAP11B,ARHGAP12,ARHGAP15,ARHGAP17,ARHGAP18,ARHGAP19,ARHGAP20,ARHGAP22,ARHGAP24,ARHGAP25,ARHGAP26,ARHGAP28,ARHGAP29,ARHGAP30,ARHGAP31,ARHGAP32,ARHGAP36,ARHGAP39,ARHGAP4,ARHGAP40,ARHGAP5,ARHGAP6,ARHGAP8,ARHGAP9,ARHGDIA,ARHGDIB,ARHGDIG,ARHGEF11,ARHGEF12,ARHGEF16,ARHGEF17,ARHGEF18,ARHGEF2,ARHGEF3,ARHGEF4,ARHGEF6,ARHGEF7,ARHGEF9,BCR,CDC42,…
668	REACTOME_RNA_POL_II_CTD_PHOSPHORYLATION_AND_INTERACTION_WITH_CE	26	CCNH,CDK7,ERCC2,ERCC3,GTF2F1,GTF2F2,GTF2H1,GTF2H2,GTF2H3,GTF2H4,MNAT1,POLR2A,POLR2B,POLR2C,POLR2D,POLR2E,POLR2F,POLR2G,POLR2H,POLR2I,POLR2J,POLR2K,POLR2L,RNGTT,RNMT,SUPT5H
669	REACTOME_RNA_POLYMERASE_I_CHAIN_ELONGATION	34	CBX3,CCNH,CDK7,ERCC2,ERCC3,GTF2H1,GTF2H2,GTF2H3,GTF2H4,H3F3A,H3F3B,HIST1H3A,HIST1H3B,HIST1H3C,HIST1H3E,HIST1H3F,HIST1H3G,HIST1H3H,HIST1H3I,HIST1H3J,HIST2H3A,HIST2H3C,HIST2H3D,MNAT1,POLR1A,POLR1B,POLR1C,POLR1D,POLR2H,POLR2K,TAF1A,TAF1B,TAF1C,UBTF
670	REACTOME_RNA_POLYMERASE_I_PROMOTER_CLEARANCE	82	CCNH,CDK7,EHMT2,ERCC2,ERCC3,ERCC6,GTF2H1,GTF2H2,GTF2H3,GTF2H4,H2AFB1,H2AFX,H2AFZ,H2BFS,H3F3A,H3F3B,HIST1H2AB,HIST1H2AC,HIST1H2AD,HIST1H2AE,HIST1H2AK,HIST1H2BA,HIST1H2BB,HIST1H2BC,HIST1H2BD,HIST1H2BE,HIST1H2BF,HIST1H2BG,HIST1H2BH,HIST1H2BI,HIST1H2BJ,HIST1H2BK,HIST1H2BL,HIST1H2BM,HIST1H2BN,HIST1H2BO,HIST1H3A,HIST1H3B,HIST1H3C,HIST1H3E,HIST1H3F,HIST1H3G,HIST1H3H,HIST1H3I,HIST1H3J,HIST1H4A,HIST1H4B,H…
671	REACTOME_RNA_POLYMERASE_I_PROMOTER_ESCAPE	20	CCNH,CDK7,ERCC2,ERCC3,GTF2H1,GTF2H2,GTF2H3,GTF2H4,MNAT1,POLR1A,POLR1B,POLR1C,POLR1D,POLR2H,POLR2K,RRN3,TAF1A,TAF1B,TAF1C,UBTF
672	REACTOME_RNA_POLYMERASE_I_TRANSCRIPTION_INITIATION	24	CCNH,CDK7,EHMT2,ERCC2,ERCC3,ERCC6,GTF2H1,GTF2H2,GTF2H3,GTF2H4,KAT2B,MNAT1,POLR1A,POLR1B,POLR1C,POLR1D,POLR2H,POLR2K,RRN3,TAF1A,TAF1B,TAF1C,TTF1,UBTF
673	REACTOME_RNA_POLYMERASE_I_TRANSCRIPTION_TERMINATION	21	CCNH,CDK7,ERCC2,ERCC3,GTF2H1,GTF2H2,GTF2H3,GTF2H4,MNAT1,POLR1A,POLR1B,POLR1C,POLR1D,POLR2H,POLR2K,PTRF,TAF1A,TAF1B,TAF1C,TTF1,UBTF
674	REACTOME_RNA_POLYMERASE_II_TRANSCRIPTION	92	CCNH,CCNT1,CCNT2,CDC40,CDK7,CDK9,CLP1,COBRA1,CPSF1,CPSF2,CPSF3,CPSF7,CSTF1,CSTF2,CSTF3,CTDP1,DHX38,ELL,ERCC2,ERCC3,GTF2A1,GTF2A2,GTF2B,GTF2E1,GTF2E2,GTF2F1,GTF2F2,GTF2H1,GTF2H2,GTF2H3,GTF2H4,MAGOH,MNAT1,NCBP1,NCBP2,NFX1,NUDT21,PABPN1,PAPOLA,PCF11,POLR2A,POLR2B,POLR2C,POLR2D,POLR2E,POLR2F,POLR2G,POLR2H,POLR2I,POLR2J,POLR2K,POLR2L,RBM8A,RDBP,RNGTT,RNMT,RNPS1,SFRS1,SFRS11,SFRS2,SFRS3,SFRS4,SFRS5,SFR…
675	REACTOME_RNA_POLYMERASE_III_CHAIN_ELONGATION	12	LZTS1,POLR2E,POLR2F,POLR2H,POLR2K,POLR2L,POLR3A,POLR3B,POLR3D,POLR3E,POLR3F,POLR3H
676	REACTOME_RNA_POLYMERASE_III_TRANSCRIPTION	34	BDP1,BRF1,BRF2,GTF3A,GTF3C1,GTF3C2,GTF3C3,GTF3C4,GTF3C5,LZTS1,NFIA,NFIB,NFIC,NFIX,POLR2E,POLR2F,POLR2H,POLR2K,POLR2L,POLR3A,POLR3B,POLR3D,POLR3E,POLR3F,POLR3H,POU2F1,SNAPC1,SNAPC2,SNAPC3,SNAPC4,SNAPC5,SSB,TBP,ZNF143
677	REACTOME_RNA_POLYMERASE_III_TRANSCRIPTION_INITIATION	29	BDP1,BRF1,BRF2,GTF3A,GTF3C1,GTF3C2,GTF3C3,GTF3C4,GTF3C5,LZTS1,POLR2E,POLR2F,POLR2H,POLR2K,POLR2L,POLR3A,POLR3B,POLR3D,POLR3E,POLR3F,POLR3H,POU2F1,SNAPC1,SNAPC2,SNAPC3,SNAPC4,SNAPC5,TBP,ZNF143
678	REACTOME_RNA_POLYMERASE_III_TRANSCRIPTION_INITIATION_FROM_TYPE_2_PROMOTER	20	BDP1,BRF1,GTF3C1,GTF3C2,GTF3C3,GTF3C4,GTF3C5,LZTS1,POLR2E,POLR2F,POLR2H,POLR2K,POLR2L,POLR3A,POLR3B,POLR3D,POLR3E,POLR3F,POLR3H,TBP
679	REACTOME_RNA_POLYMERASE_III_TRANSCRIPTION_INITIATION_FROM_TYPE_3_PROMOTER	22	BDP1,BRF2,LZTS1,POLR2E,POLR2F,POLR2H,POLR2K,POLR2L,POLR3A,POLR3B,POLR3D,POLR3E,POLR3F,POLR3H,POU2F1,SNAPC1,SNAPC2,SNAPC3,SNAPC4,SNAPC5,TBP,ZNF143
680	REACTOME_RNA_POLYMERASE_III_TRANSCRIPTION_TERMINATION	17	LZTS1,NFIA,NFIB,NFIC,NFIX,POLR2E,POLR2F,POLR2H,POLR2K,POLR2L,POLR3A,POLR3B,POLR3D,POLR3E,POLR3F,POLR3H,SSB
681	REACTOME_S_PHASE	103	CCNA1,CCNA2,CCND1,CCNE1,CCNE2,CCNH,CDC25A,CDC25B,CDC45,CDC6,CDK2,CDK4,CDK7,CDKN1A,CDT1,CKS1B,CUL1,DNA2,FEN1,FZR1,GINS1,GINS2,GINS4,LIG1,MCM2,MCM3,MCM4,MCM5,MCM6,MCM7,MCM8,MNAT1,ORC1L,ORC2L,ORC3L,ORC4L,ORC5L,ORC6L,PCNA,POLA1,POLA2,POLD1,POLD2,POLD3,POLD4,POLE,POLE2,PRIM1,PRIM2,PSMA1,PSMA2,PSMA3,PSMA4,PSMA5,PSMA6,PSMA7,PSMB1,PSMB10,PSMB2,PSMB3,PSMB4,PSMB5,PSMB6,PSMB7,PSMB8,PSMB9,PSMC1,PSMC2,PSMC3,P…
682	REACTOME_SCF_BETA_TRCP_MEDIATED_DEGRADATION_OF_EMI1	48	BTRC,CDC20,CUL1,FBXO5,FZR1,PSMA1,PSMA2,PSMA3,PSMA4,PSMA5,PSMA6,PSMA7,PSMB1,PSMB10,PSMB2,PSMB3,PSMB4,PSMB5,PSMB6,PSMB7,PSMB8,PSMB9,PSMC1,PSMC2,PSMC3,PSMC4,PSMC5,PSMC6,PSMD1,PSMD10,PSMD11,PSMD12,PSMD13,PSMD14,PSMD2,PSMD3,PSMD4,PSMD5,PSMD6,PSMD7,PSMD8,PSMD9,PSME1,PSME2,PSME3,PSMF1,SKP1,UBB
683	REACTOME_SCF_SKP2_MEDIATED_DEGRADATION_OF_P27_P21	52	CCNA1,CCNA2,CCNE1,CCNE2,CDK2,CDKN1A,CKS1B,CUL1,PSMA1,PSMA2,PSMA3,PSMA4,PSMA5,PSMA6,PSMA7,PSMB1,PSMB10,PSMB2,PSMB3,PSMB4,PSMB5,PSMB6,PSMB7,PSMB8,PSMB9,PSMC1,PSMC2,PSMC3,PSMC4,PSMC5,PSMC6,PSMD1,PSMD10,PSMD11,PSMD12,PSMD13,PSMD14,PSMD2,PSMD3,PSMD4,PSMD5,PSMD6,PSMD7,PSMD8,PSMD9,PSME1,PSME2,PSME3,PSMF1,SKP1,SKP2,UBB
684	REACTOME_SEMA3A_PAK_DEPENDENT_AXON_REPULSION	15	CFL1,FES,FYN,HSP90AA1,HSP90AB1,LIMK1,NRP1,PAK1,PAK2,PLXNA1,PLXNA2,PLXNA3,PLXNA4,RAC1,SEMA3A
685	REACTOME_SEMA3A_PLEXIN_REPULSION_SIGNALING_BY_INHIBITING_INTEGRIN_ADHESION	14	FARP2,FES,FYN,NRP1,PIP5K1C,PLXNA1,PLXNA2,PLXNA3,PLXNA4,RAC1,RND1,RRAS,SEMA3A,TLN1
686	REACTOME_SEMA4D_IN_SEMAPHORIN_SIGNALING	29	ARHGEF11,ARHGEF12,CD72,CDC42,ERBB2,GRLF1,LIMK1,LIMK2,MET,MYH10,MYH11,MYH14,MYH9,MYL12B,MYL6,MYL9,PLXNB1,PTPRC,RAC1,RAC2,RHOA,RHOB,RHOC,RHOG,RND1,ROCK1,ROCK2,RRAS,SEMA4D
687	REACTOME_SEMA4D_INDUCED_CELL_MIGRATION_AND_GROWTH_CONE_COLLAPSE	24	ARHGEF11,ARHGEF12,CDC42,ERBB2,LIMK1,LIMK2,MYH10,MYH11,MYH14,MYH9,MYL12B,MYL6,MYL9,PLXNB1,RAC1,RAC2,RHOA,RHOB,RHOC,RHOG,RND1,ROCK1,ROCK2,SEMA4D
688	REACTOME_SEMAPHORIN_INTERACTIONS	66	ARHGEF11,ARHGEF12,CD72,CDC42,CDK5,CDK5R1,CFL1,CRMP1,DPYSL2,DPYSL3,DPYSL4,DPYSL5,ERBB2,FARP2,FES,FYN,GRLF1,GSK3B,HSP90AA1,HSP90AB1,ITGA1,ITGB1,LIMK1,LIMK2,MET,MYH10,MYH11,MYH14,MYH9,MYL12B,MYL6,MYL9,NRP1,PAK1,PAK2,PIP5K1C,PLXNA1,PLXNA2,PLXNA3,PLXNA4,PLXNB1,PLXNB3,PLXNC1,PLXND1,PTPRC,RAC1,RAC2,RHOA,RHOB,RHOC,RHOG,RND1,ROCK1,ROCK2,RRAS,SEMA3A,SEMA3E,SEMA4A,SEMA4D,SEMA5A,SEMA6A,SEMA6D,SEMA7A,TLN1,TRE…
689	REACTOME_SEROTONIN_NEUROTRANSMITTER_RELEASE_CYCLE	14	CPLX1,DDC,RAB3A,RIMS1,SLC18A2,SNAP25,STX1A,STXBP1,SYN1,SYN2,SYN3,SYT1,TPH1,VAMP2
690	REACTOME_SEROTONIN_RECEPTORS	12	HTR1A,HTR1B,HTR1D,HTR1E,HTR1F,HTR2A,HTR2B,HTR2C,HTR4,HTR5A,HTR6,HTR7
691	REACTOME_SHC_MEDIATED_SIGNALLING	12	GRB2,HRAS,KRAS,MAP2K1,MAP2K2,MAPK1,MAPK3,NRAS,RAF1,SHC1,SOS1,YWHAB
692	REACTOME_SHC_RELATED_EVENTS	14	GRB2,HRAS,INS,INSR,KRAS,MAP2K1,MAP2K2,MAPK1,MAPK3,NRAS,RAF1,SHC1,SOS1,YWHAB
693	REACTOME_SIGNAL_ATTENUATION	11	CRK,DOK1,GRB10,GRB2,INS,INSR,IRS1,IRS2,MAPK3,SHC1,SOS1
694	REACTOME_SIGNALING_BY_BMP	23	ACVR2A,ACVR2B,BMP2,BMPR1A,BMPR1B,BMPR2,CER1,CHRDL1,FSTL1,GREM2,NOG,SKI,SMAD1,SMAD4,SMAD5,SMAD6,SMAD7,SMAD9,SMURF1,SMURF2,UBE2D1,UBE2D3,ZFYVE16
695	REACTOME_SIGNALING_BY_EGFR	48	ADAM10,ADAM12,ADAM17,AP2A1,AP2A2,AP2B1,AP2M1,AP2S1,ARHGEF7,CBL,CDC42,CLTA,CLTC,CSK,EGF,EGFR,EPN1,EPS15,EPS15L1,GAB1,GRB2,HGS,HRAS,KRAS,LRIG1,MAP2K1,MAP2K2,MAPK1,MAPK3,NRAS,PAG1,PIK3CA,PIK3R1,PLCG1,PTPN11,PXN,RAF1,SH3GL2,SH3KBP1,SHC1,SOS1,SPRY1,SPRY2,SRC,STAM,STAM2,UBB,YWHAB
696	REACTOME_SIGNALING_BY_NOTCH	16	ADAM10,APH1A,APH1B,DLL1,DLL4,FURIN,JAG1,JAG2,NCSTN,NOTCH1,NOTCH2,NOTCH3,NOTCH4,PSEN1,PSEN2,PSENEN
697	REACTOME_SIGNALING_BY_PDGF	64	BCAR1,COL1A1,COL1A2,COL29A1,COL2A1,COL3A1,COL4A1,COL4A2,COL4A3,COL4A4,COL4A5,COL5A1,COL5A2,COL6A1,COL6A2,COL6A3,COL6A6,COL9A1,COL9A2,COL9A3,CRK,CRKL,FURIN,GRB2,GRB7,HRAS,KRAS,MAP2K1,MAP2K2,MAPK1,MAPK3,NCK1,NCK2,NRAS,PDGFA,PDGFB,PDGFC,PDGFD,PDGFRA,PDGFRB,PIK3CA,PIK3CB,PIK3R1,PIK3R2,PLAT,PLCG1,PLG,PTPN11,RAF1,RAPGEF1,RASA1,SOS1,SPP1,SRC,STAT1,STAT3,STAT5A,STAT5B,STAT6,THBS1,THBS2,THBS3,THBS4,YWHAB
698	REACTOME_SIGNALING_BY_ROBO_RECEPTOR	32	ABL1,ABL2,ARHGAP39,CAP1,CAP2,CDC42,CLASP1,CLASP2,ENAH,EVL,GPC1,NCK1,NCK2,PAK1,PAK2,PAK3,PAK4,PAK6,PAK7,PFN1,PFN2,RAC1,ROBO1,ROBO2,ROBO3,SLIT2,SOS1,SOS2,SRGAP1,SRGAP2,SRGAP3,VASP
699	REACTOME_SIGNALING_BY_TGF_BETA	15	FURIN,SKI,SMAD2,SMAD3,SMAD4,SMAD6,SMAD7,SMURF1,SMURF2,TGFB1,TGFBR1,TGFBR2,UBE2D1,UBE2D3,ZFYVE9
700	REACTOME_SIGNALING_BY_VEGF	11	FIGF,FLT1,FLT4,KDR,NRP1,NRP2,PDGFC,PGF,VEGFA,VEGFB,VEGFC
701	REACTOME_SIGNALING_BY_WNT	58	APC,AXIN1,BTRC,CSNK1A1,CTNNB1,CUL1,GSK3B,PPP2CA,PPP2CB,PPP2R1A,PPP2R1B,PPP2R5A,PPP2R5B,PPP2R5C,PPP2R5D,PSMA1,PSMA2,PSMA3,PSMA4,PSMA5,PSMA6,PSMA7,PSMB1,PSMB10,PSMB2,PSMB3,PSMB4,PSMB5,PSMB6,PSMB7,PSMB8,PSMB9,PSMC1,PSMC2,PSMC3,PSMC4,PSMC5,PSMC6,PSMD1,PSMD10,PSMD11,PSMD12,PSMD13,PSMD14,PSMD2,PSMD3,PSMD4,PSMD5,PSMD6,PSMD7,PSMD8,PSMD9,PSME1,PSME2,PSME3,PSMF1,SKP1,UBB
702	REACTOME_SIGNALING_IN_IMMUNE_SYSTEM	366	AKT1,AKT2,AKT3,AMICA1,ANGPT1,ANGPT2,ANGPT4,APOB,ATF1,ATF2,ATP1B1,ATP1B2,ATP1B3,B2M,BCL10,BSG,BTLA,C1QA,C1QB,C1QC,C1R,C1S,C2,C3,C4A,C5,C6,C7,C8A,C8B,C8G,C9,CARD11,CAV1,CD14,CD160,CD177,CD180,CD19,CD2,CD200,CD200R1,CD226,CD244,CD247,CD274,CD28,CD34,CD3D,CD3E,CD3G,CD4,CD40,CD40LG,CD47,CD48,CD58,CD80,CD81,CD84,CD86,CD8A,CD8B,CD96,CDC42,CDH1,CFB,CFD,CHUK,COL1A1,COL1A2,CREB1,CRTAM,CSK,CTLA4,CXADR,DOK2,…
703	REACTOME_SIGNALLING_BY_NGF	215	AATF,ABR,ADAM17,ADCY1,ADCY10,ADCY2,ADCY3,ADCY4,ADCY5,ADCY6,ADCY7,ADCY8,ADCY9,ADCYAP1,ADCYAP1R1,ADORA2A,ADRBK1,AKAP13,AKT1,AKT1S1,AKT2,AKT3,AP2A1,AP2A2,AP2B1,AP2M1,AP2S1,APH1A,APH1B,ARHGAP4,ARHGDIA,ARHGEF1,ARHGEF11,ARHGEF12,ARHGEF16,ARHGEF17,ARHGEF18,ARHGEF2,ARHGEF3,ARHGEF4,ARHGEF6,ARHGEF7,ARHGEF9,ATF1,BAD,BCL2L11,BRAF,CALM1,CALM2,CALM3,CAMK4,CASP2,CASP3,CASP9,CDKN1A,CDKN1B,CHUK,CLTA,CLTC,CREB1,CR…
704	REACTOME_SIGNALLING_TO_ERKS	34	BRAF,CRK,FRS2,GRB2,HRAS,KIDINS220,KRAS,MAP2K1,MAP2K2,MAPK1,MAPK11,MAPK12,MAPK13,MAPK14,MAPK3,MAPKAPK2,MAPKAPK3,NGF,NRAS,NTRK1,RAF1,RALA,RALB,RALGDS,RAP1A,RAPGEF1,RIT1,RIT2,SHC1,SHC2,SHC3,SOS1,SRC,YWHAB
705	REACTOME_SIGNALLING_TO_P38_VIA_RIT_AND_RIN	14	BRAF,HRAS,KRAS,MAP2K1,MAP2K2,MAPK1,MAPK3,NGF,NRAS,NTRK1,RAF1,RIT1,RIT2,YWHAB
706	REACTOME_SIGNALLING_TO_RAS	26	GRB2,HRAS,KRAS,MAP2K1,MAP2K2,MAPK1,MAPK11,MAPK12,MAPK13,MAPK14,MAPK3,MAPKAPK2,MAPKAPK3,NGF,NRAS,NTRK1,RAF1,RALA,RALB,RALGDS,SHC1,SHC2,SHC3,SOS1,SRC,YWHAB
707	REACTOME_SLC_MEDIATED_TRANSMEMBRANE_TRANSPORT	169	RHAG,RHBG,RHCG,SLC10A6,SLC11A1,SLC11A2,SLC12A1,SLC12A2,SLC12A3,SLC12A4,SLC12A5,SLC12A6,SLC12A7,SLC13A1,SLC13A2,SLC13A3,SLC13A4,SLC13A5,SLC14A1,SLC14A2,SLC15A1,SLC15A2,SLC15A3,SLC15A4,SLC16A1,SLC16A10,SLC16A3,SLC16A7,SLC16A8,SLC17A1,SLC17A5,SLC17A6,SLC17A7,SLC17A8,SLC18A1,SLC18A2,SLC1A1,SLC1A2,SLC1A3,SLC1A4,SLC1A5,SLC1A6,SLC1A7,SLC20A1,SLC20A2,SLC22A2,SLC24A1,SLC24A2,SLC24A3,SLC24A4,SLC24A5,SLC24A…
708	REACTOME_SNRNP_ASSEMBLY	50	AAAS,CLNS1A,DDX20,GEMIN4,GEMIN5,GEMIN6,GEMIN7,NCBP1,NCBP2,NUP107,NUP133,NUP153,NUP155,NUP160,NUP188,NUP205,NUP210,NUP214,NUP35,NUP37,NUP43,NUP50,NUP54,NUP62,NUP85,NUP88,NUP93,NUP98,NUPL1,NUPL2,PHAX,POM121,PRMT5,RAE1,RANBP2,SEH1L,SIP1,SMN1,SMN2,SNRPB,SNRPD1,SNRPD2,SNRPD3,SNRPE,SNRPF,SNRPG,SNUPN,TGS1,TPR,WDR77
709	REACTOME_SOS_MEDIATED_SIGNALLING	13	GRB2,HRAS,IRS1,IRS2,KRAS,MAP2K1,MAP2K2,MAPK1,MAPK3,NRAS,RAF1,SOS1,YWHAB
710	REACTOME_SPHINGOLIPID_METABOLISM	32	ACER1,ACER2,ACER3,COL4A3BP,CSNK1G2,DEGS1,DEGS2,KDSR,LASS1,LASS2,LASS3,LASS4,LASS5,LASS6,OSBP,PPAP2A,PPAP2B,PPAP2C,PPM1L,PRKD1,SGMS1,SGMS2,SGPL1,SGPP1,SGPP2,SPHK1,SPHK2,SPTLC1,SPTLC2,SPTLC3,VAPA,VAPB
711	REACTOME_STEROID_HORMONE_BIOSYNTHESIS	14	CYP11A1,CYP11B1,CYP11B2,CYP17A1,CYP19A1,CYP21A2,HSD11B1,HSD17B3,HSD3B1,HSD3B2,STAR,STARD4,STARD5,STARD6
712	REACTOME_STEROID_HORMONES	21	CUBN,CYP11A1,CYP11B1,CYP11B2,CYP17A1,CYP19A1,CYP21A2,CYP24A1,CYP27B1,CYP2R1,GC,HSD11B1,HSD17B3,HSD3B1,HSD3B2,LGMN,LRP2,STAR,STARD4,STARD5,STARD6
713	REACTOME_STEROID_METABOLISM	62	ABCB11,ABCC3,ACOT8,ACOX2,AKR1C4,AKR1D1,ALB,AMACR,BAAT,CH25H,CYP11A1,CYP11B1,CYP11B2,CYP17A1,CYP19A1,CYP21A2,CYP27A1,CYP39A1,CYP46A1,CYP51A1,CYP7A1,CYP7B1,CYP8B1,DHCR24,DHCR7,EBP,FABP6,FDFT1,GGPS1,HMGCR,HMGCS1,HSD11B1,HSD17B3,HSD17B4,HSD17B7,HSD3B1,HSD3B2,HSD3B7,IDI1,IDI2,LBR,LSS,MVD,MVK,NSDHL,PMVK,SC4MOL,SC5DL,SCP2,SLC10A1,SLC10A2,SLC27A2,SLC27A5,SLCO1A2,SLCO1B1,SLCO1B3,SQLE,STAR,STARD4,STARD5,ST…
714	REACTOME_STRIATED_MUSCLE_CONTRACTION	31	ACTN2,ACTN3,DES,DMD,MYBPC1,MYBPC2,MYBPC3,MYH3,MYH6,MYH8,MYL1,MYL2,MYL3,MYL4,NEB,TCAP,TMOD1,TNNC1,TNNC2,TNNI1,TNNI2,TNNI3,TNNT1,TNNT2,TNNT3,TPM1,TPM2,TPM3,TPM4,TTN,VIM
715	REACTOME_SYNTHESIS_OF_BILE_ACIDS_AND_BILE_SALTS	19	ABCB11,ACOT8,ACOX2,AKR1C4,AKR1D1,AMACR,BAAT,CH25H,CYP27A1,CYP39A1,CYP46A1,CYP7A1,CYP7B1,CYP8B1,HSD17B4,HSD3B7,SCP2,SLC27A2,SLC27A5
716	REACTOME_SYNTHESIS_OF_BILE_ACIDS_AND_BILE_SALTS_VIA_24_HYDROXYCHOLESTEROL	10	AKR1C4,AKR1D1,AMACR,CYP27A1,CYP39A1,CYP46A1,CYP8B1,HSD3B7,SLC27A2,SLC27A5
717	REACTOME_SYNTHESIS_OF_BILE_ACIDS_AND_BILE_SALTS_VIA_7ALPHA_HYDROXYCHOLESTEROL	15	ABCB11,ACOT8,ACOX2,AKR1C4,AKR1D1,AMACR,BAAT,CYP27A1,CYP7A1,CYP8B1,HSD17B4,HSD3B7,SCP2,SLC27A2,SLC27A5
718	REACTOME_SYNTHESIS_OF_DNA	89	CCNA1,CCNA2,CDC45,CDC6,CDK2,CDKN1A,CDT1,DNA2,FEN1,FZR1,GINS1,GINS2,GINS4,LIG1,MCM2,MCM3,MCM4,MCM5,MCM6,MCM7,MCM8,ORC1L,ORC2L,ORC3L,ORC4L,ORC5L,ORC6L,PCNA,POLA1,POLA2,POLD1,POLD2,POLD3,POLD4,POLE,POLE2,PRIM1,PRIM2,PSMA1,PSMA2,PSMA3,PSMA4,PSMA5,PSMA6,PSMA7,PSMB1,PSMB10,PSMB2,PSMB3,PSMB4,PSMB5,PSMB6,PSMB7,PSMB8,PSMB9,PSMC1,PSMC2,PSMC3,PSMC4,PSMC5,PSMC6,PSMD1,PSMD10,PSMD11,PSMD12,PSMD13,PSMD14,PSMD2,…
719	REACTOME_SYNTHESIS_OF_GLYCOSYLPHOSPHATIDYLINOSITOL	17	DPM2,PIGA,PIGB,PIGC,PIGF,PIGG,PIGH,PIGL,PIGM,PIGN,PIGO,PIGP,PIGQ,PIGV,PIGW,PIGX,SEMA6D
720	REACTOME_SYNTHESIS_OF_GPI_ANCHORED_PROTEINS	26	DPM1,DPM2,DPM3,GPAA1,PGAP1,PIGA,PIGB,PIGC,PIGF,PIGG,PIGH,PIGK,PIGL,PIGM,PIGN,PIGO,PIGP,PIGQ,PIGS,PIGT,PIGU,PIGV,PIGW,PIGX,PLAUR,SEMA6D
721	REACTOME_TAT_MEDIATED_HIV1_ELONGATION_ARREST_AND_RECOVERY	30	CCNT1,CDK9,COBRA1,CTDP1,ELL,GTF2F1,GTF2F2,POLR2A,POLR2B,POLR2C,POLR2D,POLR2E,POLR2F,POLR2G,POLR2H,POLR2I,POLR2J,POLR2K,POLR2L,RDBP,SSRP1,SUPT16H,SUPT4H1,SUPT5H,TCEA1,TCEB1,TCEB2,TCEB3,TH1L,WHSC2
722	REACTOME_TCR_SIGNALING	64	BCL10,CARD11,CD247,CD3D,CD3E,CD3G,CD4,CHUK,CSK,ENAH,EVL,FYB,GRAP2,HLA-DMA,HLA-DMB,HLA-DOA,HLA-DOB,HLA-DPA1,HLA-DPB1,HLA-DQA1,HLA-DQA2,HLA-DQB1,HLA-DRA,HLA-DRB1,HLA-DRB3,HLA-DRB5,IKBKB,IKBKG,INPP5D,ITK,LAT,LCK,LCP2,MALT1,MAP3K7,NCK1,NFKB1,NFKBIA,PAG1,PAK1,PAK2,PDPK1,PIK3CA,PIK3CB,PIK3R1,PIK3R2,PLCG1,PRKCQ,PTEN,PTPRC,RELA,RIPK2,TAB2,TRA@,TRAF6,TRAT1,TRB@,TRBC1,TRBV12-3,UBE2N,UBE2V1,VASP,WAS,ZAP70
723	REACTOME_TELOMERE_MAINTENANCE	77	ACD,DKC1,DNA2,FEN1,H2AFB1,H2AFX,H2AFZ,H2BFS,HIST1H2AB,HIST1H2AC,HIST1H2AD,HIST1H2AE,HIST1H2AK,HIST1H2BA,HIST1H2BB,HIST1H2BC,HIST1H2BD,HIST1H2BE,HIST1H2BF,HIST1H2BG,HIST1H2BH,HIST1H2BI,HIST1H2BJ,HIST1H2BK,HIST1H2BL,HIST1H2BM,HIST1H2BN,HIST1H2BO,HIST1H4A,HIST1H4B,HIST1H4C,HIST1H4D,HIST1H4E,HIST1H4F,HIST1H4H,HIST1H4I,HIST1H4J,HIST1H4K,HIST1H4L,HIST2H2AA3,HIST2H2AC,HIST2H2BE,HIST2H4A,HIST2H4B,HIST3H2…
724	REACTOME_THE_ROLE_OF_NEF_IN_HIV1_REPLICATION_AND_DISEASE_PATHOGENESIS	28	AP1B1,AP1G1,AP1M1,AP1M2,AP1S1,AP1S2,AP1S3,AP2A1,AP2A2,AP2B1,AP2M1,AP2S1,ARF1,ATP6V1H,B2M,CD247,CD28,CD4,CD8B,DOCK2,ELMO1,FYN,HCK,HLA-A,LCK,PACS1,PAK2,RAC1
725	REACTOME_TIE2_SIGNALING	18	ANGPT1,ANGPT2,ANGPT4,DOK2,GRB14,GRB2,GRB7,HRAS,KRAS,NRAS,PIK3CA,PIK3CB,PIK3R1,PIK3R2,PTPN11,SHC1,SOS1,TEK
726	REACTOME_TIGHT_JUNCTION_INTERACTIONS	30	CLDN1,CLDN10,CLDN11,CLDN12,CLDN14,CLDN15,CLDN16,CLDN17,CLDN18,CLDN19,CLDN2,CLDN20,CLDN22,CLDN23,CLDN3,CLDN4,CLDN5,CLDN6,CLDN7,CLDN8,CLDN9,CRB3,F11R,INADL,MPP5,PARD3,PARD6A,PARD6B,PARD6G,PRKCI
727	REACTOME_TOLL_LIKE_RECEPTOR_3_CASCADE	59	ATF1,ATF2,CHUK,CREB1,DUSP3,DUSP4,DUSP6,DUSP7,ELK1,FOS,IKBKB,IKBKE,IKBKG,IRF3,IRF7,JUN,MAP2K1,MAP2K2,MAP2K3,MAP2K4,MAP2K6,MAP2K7,MAP3K7,MAPK1,MAPK10,MAPK11,MAPK14,MAPK3,MAPK7,MAPK8,MAPK9,MAPKAPK2,MAPKAPK3,MEF2A,MEF2C,NFKB1,NFKB2,NFKBIA,NFKBIB,PPP2CA,PPP2CB,PPP2R1A,PPP2R1B,PPP2R5D,RELA,RIPK1,RIPK3,RPS6KA1,RPS6KA2,RPS6KA3,RPS6KA5,TAB1,TAB2,TAB3,TBK1,TICAM1,TLR3,TRAF6,UBB
728	REACTOME_TOLL_LIKE_RECEPTOR_4_CASCADE	28	CD14,CD180,ECSIT,IRAK1,IRAK3,IRAK4,IRF3,LBP,LY86,LY96,MAP3K1,MYD88,RIPK1,SIGIRR,TBK1,TICAM1,TICAM2,TIRAP,TLR1,TLR10,TLR2,TLR4,TLR5,TLR6,TLR7,TLR8,TLR9,TRAF6
729	REACTOME_TOLL_LIKE_RECEPTOR_9_CASCADE	23	ECSIT,EEA1,IRAK1,IRAK3,IRAK4,LY96,MAP3K1,MYD88,PIK3C3,PIK3R4,SIGIRR,TIRAP,TLR1,TLR10,TLR2,TLR4,TLR5,TLR6,TLR7,TLR8,TLR9,TRAF6,ZFYVE20
730	REACTOME_TOLL_RECEPTOR_CASCADES	86	ATF1,ATF2,CD14,CD180,CHUK,CREB1,DUSP3,DUSP4,DUSP6,DUSP7,ECSIT,EEA1,ELK1,FOS,IKBKB,IKBKE,IKBKG,IRAK1,IRAK3,IRAK4,IRF3,IRF7,JUN,LBP,LY86,LY96,MAP2K1,MAP2K2,MAP2K3,MAP2K4,MAP2K6,MAP2K7,MAP3K1,MAP3K7,MAPK1,MAPK10,MAPK11,MAPK14,MAPK3,MAPK7,MAPK8,MAPK9,MAPKAPK2,MAPKAPK3,MEF2A,MEF2C,MYD88,NFKB1,NFKB2,NFKBIA,NFKBIB,PIK3C3,PIK3R4,PPP2CA,PPP2CB,PPP2R1A,PPP2R1B,PPP2R5D,RELA,RIPK1,RIPK3,RPS6KA1,RPS6KA2,RPS6K…
731	REACTOME_TRAF6_MEDIATED_INDUCTION_OF_THE_ANTIVIRAL_CYTOKINE_IFN_ALPHA_BETA_CASCADE	53	ATF1,ATF2,CHUK,CREB1,DUSP3,DUSP4,DUSP6,DUSP7,ELK1,FOS,IKBKB,IKBKG,JUN,MAP2K1,MAP2K2,MAP2K3,MAP2K4,MAP2K6,MAP2K7,MAP3K7,MAPK1,MAPK10,MAPK11,MAPK14,MAPK3,MAPK7,MAPK8,MAPK9,MAPKAPK2,MAPKAPK3,MEF2A,MEF2C,NFKB1,NFKB2,NFKBIA,NFKBIB,PPP2CA,PPP2CB,PPP2R1A,PPP2R1B,PPP2R5D,RELA,RPS6KA1,RPS6KA2,RPS6KA3,RPS6KA5,TAB1,TAB2,TAB3,TICAM1,TLR3,TRAF6,UBB
732	REACTOME_TRAFFICKING_OF_AMPA_RECEPTORS	30	AKAP5,AP2A1,AP2A2,AP2B1,AP2M1,AP2S1,CACNG2,CACNG3,CACNG4,CACNG8,CAMK2A,CAMK2B,CAMK2D,CAMK2G,DLG1,DLG4,EPB41L1,GRIA1,GRIA2,GRIA3,GRIA4,GRIP1,GRIP2,MDM2,MYO6,NSF,PICK1,PRKCA,PRKCB,PRKCG
733	REACTOME_TRAFFICKING_OF_GLUR2_CONTAINING_AMPA_RECEPTORS	16	AP2A1,AP2A2,AP2B1,AP2M1,AP2S1,GRIA1,GRIA2,GRIA3,GRIA4,GRIP1,GRIP2,NSF,PICK1,PRKCA,PRKCB,PRKCG
734	REACTOME_TRANSCRIPTION	197	BDP1,BRF1,BRF2,CBX3,CCNH,CCNT1,CCNT2,CDC40,CDK7,CDK9,CLP1,COBRA1,CPSF1,CPSF2,CPSF3,CPSF7,CSTF1,CSTF2,CSTF3,CTDP1,DHX38,EHMT2,ELL,ERCC2,ERCC3,ERCC6,GTF2A1,GTF2A2,GTF2B,GTF2E1,GTF2E2,GTF2F1,GTF2F2,GTF2H1,GTF2H2,GTF2H3,GTF2H4,GTF3A,GTF3C1,GTF3C2,GTF3C3,GTF3C4,GTF3C5,H2AFB1,H2AFX,H2AFZ,H2BFS,H3F3A,H3F3B,HIST1H2AB,HIST1H2AC,HIST1H2AD,HIST1H2AE,HIST1H2AK,HIST1H2BA,HIST1H2BB,HIST1H2BC,HIST1H2BD,HIST1H2B…
735	REACTOME_TRANSCRIPTION_COUPLED_NER	44	CCNH,CDK7,ERCC1,ERCC2,ERCC3,ERCC4,ERCC5,ERCC6,ERCC8,GTF2H1,GTF2H2,GTF2H3,GTF2H4,LIG1,MNAT1,PCNA,POLD1,POLD2,POLD3,POLD4,POLE,POLE2,POLR2A,POLR2B,POLR2C,POLR2D,POLR2E,POLR2F,POLR2G,POLR2H,POLR2I,POLR2J,POLR2K,POLR2L,RFC1,RFC2,RFC3,RFC4,RFC5,RPA1,RPA2,RPA3,TCEA1,XAB2
736	REACTOME_TRANSCRIPTION_OF_THE_HIV_GENOME	59	CCNH,CCNT1,CDK7,CDK9,COBRA1,CTDP1,ELL,ERCC2,ERCC3,GTF2A1,GTF2A2,GTF2B,GTF2E1,GTF2E2,GTF2F1,GTF2F2,GTF2H1,GTF2H2,GTF2H3,GTF2H4,MNAT1,NCBP1,NCBP2,POLR2A,POLR2B,POLR2C,POLR2D,POLR2E,POLR2F,POLR2G,POLR2H,POLR2I,POLR2J,POLR2K,POLR2L,RDBP,RNGTT,RNMT,SSRP1,SUPT16H,SUPT4H1,SUPT5H,TAF1,TAF10,TAF11,TAF12,TAF13,TAF4,TAF4B,TAF5,TAF6,TAF9,TBP,TCEA1,TCEB1,TCEB2,TCEB3,TH1L,WHSC2
737	REACTOME_TRANSFORMATION_OF_LANOSTEROL_TO_CHOLESTEROL	10	CYP51A1,DHCR24,DHCR7,EBP,HSD17B7,LBR,NSDHL,SC4MOL,SC5DL,TM7SF2
738	REACTOME_TRANSLATION	120	EEF1A1,EEF1B2,EEF1D,EEF1G,EEF2,EIF1AX,EIF2B1,EIF2B2,EIF2B3,EIF2B4,EIF2B5,EIF2S1,EIF2S2,EIF2S3,EIF3A,EIF3B,EIF3C,EIF3CL,EIF3D,EIF3E,EIF3F,EIF3G,EIF3H,EIF3I,EIF3J,EIF3K,EIF4A1,EIF4A2,EIF4B,EIF4E,EIF4EBP1,EIF4G1,EIF4H,EIF5,EIF5B,ETF1,FAU,GSPT2,PABPC1,RPL10,RPL10A,RPL11,RPL12,RPL13,RPL13A,RPL14,RPL15,RPL17,RPL18,RPL18A,RPL19,RPL21,RPL22,RPL23,RPL23A,RPL24,RPL26,RPL26L1,RPL27,RPL27A,RPL28,RPL29,RPL3,R…
739	REACTOME_TRANSLATION_INITIATION_COMPLEX_FORMATION	56	EIF1AX,EIF2S1,EIF2S2,EIF2S3,EIF3A,EIF3B,EIF3C,EIF3CL,EIF3D,EIF3E,EIF3F,EIF3G,EIF3H,EIF3I,EIF3J,EIF3K,EIF4A1,EIF4A2,EIF4B,EIF4E,EIF4G1,EIF4H,FAU,PABPC1,RPS10,RPS11,RPS12,RPS13,RPS14,RPS15,RPS15A,RPS16,RPS17,RPS18,RPS19,RPS2,RPS20,RPS21,RPS23,RPS24,RPS25,RPS26,RPS27,RPS27A,RPS28,RPS29,RPS3,RPS3A,RPS4X,RPS4Y1,RPS5,RPS6,RPS7,RPS8,RPS9,RPSA
740	REACTOME_TRANSLOCATION_OF_ZAP70_TO_IMMUNOLOGICAL_SYNAPSE	24	CD247,CD3D,CD3E,CD3G,CD4,HLA-DMA,HLA-DMB,HLA-DOA,HLA-DOB,HLA-DPA1,HLA-DPB1,HLA-DQA1,HLA-DQA2,HLA-DQB1,HLA-DRA,HLA-DRB1,HLA-DRB3,HLA-DRB5,LCK,TRA@,TRB@,TRBC1,TRBV12-3,ZAP70
741	REACTOME_TRANSMEMBRANE_TRANSPORT_OF_SMALL_MOLECULES	218	AAAS,ABCA10,ABCA12,ABCA6,ABCA7,ABCD1,ABCD3,APOA1,CFTR,G6PC,GCK,GCKR,HK1,HK2,HK3,NUP107,NUP133,NUP153,NUP155,NUP160,NUP188,NUP205,NUP210,NUP214,NUP35,NUP37,NUP43,NUP50,NUP54,NUP62,NUP85,NUP88,NUP93,NUP98,NUPL1,NUPL2,PEX19,PEX3,POM121,RAE1,RANBP2,RHAG,RHBG,RHCG,SEH1L,SLC10A6,SLC11A1,SLC11A2,SLC12A1,SLC12A2,SLC12A3,SLC12A4,SLC12A5,SLC12A6,SLC12A7,SLC13A1,SLC13A2,SLC13A3,SLC13A4,SLC13A5,SLC14A1,SLC14…
742	REACTOME_TRANSMISSION_ACROSS_CHEMICAL_SYNAPSES	130	ACHE,ACTN2,ADCY1,ADCY3,ADCY8,AKAP5,ALDH2,AP2A1,AP2A2,AP2B1,AP2M1,AP2S1,CACNA1A,CACNA1B,CACNA1E,CACNA2D1,CACNA2D2,CACNA2D3,CACNB1,CACNB2,CACNB3,CACNB4,CACNG2,CACNG3,CACNG4,CACNG8,CALM1,CALM2,CALM3,CAMK2A,CAMK2B,CAMK2D,CAMK2G,CAMK4,CAMKK1,CHAT,COMT,CPLX1,CREB1,DBH,DDC,DLG1,DLG3,DLG4,EPB41L1,FNBP1L,GLS,GLUL,GNB1,GNB2,GNB3,GNB4,GNB5,GNG10,GNG11,GNG12,GNG13,GNG2,GNG3,GNG4,GNG5,GNG7,GNG8,GNGT1,GNGT2,GR…
743	REACTOME_TRANSPORT_OF_MATURE_MRNA_DERIVED_FROM_AN_INTRON_CONTAINING_TRANSCRIPT	51	AAAS,CDC40,DHX38,EIF4E,MAGOH,NCBP1,NCBP2,NFX1,NUP107,NUP133,NUP153,NUP155,NUP160,NUP188,NUP205,NUP210,NUP214,NUP35,NUP37,NUP43,NUP50,NUP54,NUP62,NUP85,NUP88,NUP93,NUP98,NUPL1,NUPL2,NXF1,POM121,RAE1,RANBP2,RBM8A,RNPS1,SEH1L,SFRS1,SFRS11,SFRS2,SFRS3,SFRS4,SFRS5,SFRS6,SFRS7,SFRS9,SRRM1,THOC4,TPR,U2AF1,U2AF2,UPF3B
744	REACTOME_TRIACYLGLYCERIDE_BIOSYNTHESIS	14	ACACB,AGPAT1,AGPAT2,AGPAT3,AGPAT4,AGPAT5,DGAT1,FASN,GK,GPAM,GPD1,PPAP2A,PPAP2B,PPAP2C
745	REACTOME_TRKA_SIGNALLING_FROM_THE_PLASMA_MEMBRANE	103	ADCY1,ADCY10,ADCY2,ADCY3,ADCY4,ADCY5,ADCY6,ADCY7,ADCY8,ADCY9,ADRBK1,AKT1,AKT1S1,AKT2,AKT3,BAD,BRAF,CALM1,CALM2,CALM3,CAMK4,CASP9,CDKN1A,CDKN1B,CHUK,CREB1,CRK,FOXO1,FOXO3,FOXO4,FRS2,GRB2,GSK3A,GSK3B,HRAS,IRS1,IRS2,ITPR1,ITPR2,ITPR3,KIDINS220,KRAS,MAP2K1,MAP2K2,MAP2K5,MAPK1,MAPK11,MAPK12,MAPK13,MAPK14,MAPK3,MAPK7,MAPKAP1,MAPKAPK2,MAPKAPK3,MDM2,MLST8,MTOR,NGF,NR4A1,NRAS,NTRK1,PDE1A,PDE1B,PDE1C,PDPK1…
746	REACTOME_TRNA_AMINOACYLATION	40	AARS,AARS2,AIMP1,AIMP2,CARS,CARS2,DARS,DARS2,EARS2,EEF1E1,EPRS,FARS2,FARSA,FARSB,GARS,HARS,HARS2,IARS,IARS2,KARS,LARS,LARS2,MARS,MARS2,NARS,NARS2,PARS2,QARS,RARS,RARS2,SARS,SARS2,TARS,TARS2,VARS,VARS2,WARS,WARS2,YARS,YARS2
747	REACTOME_UNFOLDED_PROTEIN_RESPONSE	19	ATF3,ATF4,ATF6,DDIT3,DNAJB11,DNAJB9,DNAJC3,EDEM1,EIF2AK3,EIF2S1,ERN1,HERPUD1,HSPA5,MBTPS1,MBTPS2,NFYA,PDIA6,SERP1,XBP1
748	REACTOME_UNWINDING_OF_DNA	11	CDC45,GINS1,GINS2,GINS4,MCM2,MCM3,MCM4,MCM5,MCM6,MCM7,MCM8
749	REACTOME_VIF_MEDIATED_DEGRADATION_OF_APOBEC3G	47	APOBEC3G,CUL5,PSMA1,PSMA2,PSMA3,PSMA4,PSMA5,PSMA6,PSMA7,PSMB1,PSMB10,PSMB2,PSMB3,PSMB4,PSMB5,PSMB6,PSMB7,PSMB8,PSMB9,PSMC1,PSMC2,PSMC3,PSMC4,PSMC5,PSMC6,PSMD1,PSMD10,PSMD11,PSMD12,PSMD13,PSMD14,PSMD2,PSMD3,PSMD4,PSMD5,PSMD6,PSMD7,PSMD8,PSMD9,PSME1,PSME2,PSME3,PSMF1,RBX1,TCEB1,TCEB2,UBB
750	REACTOME_VIRAL_DSRNA_TLR3_TRIF_COMPLEX_ACTIVATES_RIP1	12	CHUK,IKBKB,IKBKG,NFKB1,NFKB2,NFKBIA,NFKBIB,RELA,RIPK1,RIPK3,TICAM1,TLR3
751	REACTOME_VIRAL_MESSENGER_RNA_SYNTHESIS	14	GTF2F1,GTF2F2,POLR2A,POLR2B,POLR2C,POLR2D,POLR2E,POLR2F,POLR2G,POLR2H,POLR2I,POLR2J,POLR2K,POLR2L
752	REACTOME_VIRAL_MRNA_TRANSLATION	84	DNAJC3,FAU,GRSF1,RPL10,RPL10A,RPL11,RPL12,RPL13,RPL13A,RPL14,RPL15,RPL17,RPL18,RPL18A,RPL19,RPL21,RPL22,RPL23,RPL23A,RPL24,RPL26,RPL26L1,RPL27,RPL27A,RPL28,RPL29,RPL3,RPL30,RPL31,RPL32,RPL34,RPL35,RPL35A,RPL36,RPL36A,RPL37,RPL37A,RPL38,RPL39,RPL3L,RPL4,RPL41,RPL5,RPL6,RPL7,RPL7A,RPL8,RPL9,RPLP0,RPLP1,RPLP2,RPS10,RPS11,RPS12,RPS13,RPS14,RPS15,RPS15A,RPS16,RPS17,RPS18,RPS19,RPS2,RPS20,RPS21,RPS23,R…
753	REACTOME_VPR_MEDIATED_NUCLEAR_IMPORT_OF_PICS	31	AAAS,BANF1,HMGA1,KPNA1,NUP107,NUP133,NUP153,NUP155,NUP160,NUP188,NUP205,NUP210,NUP214,NUP35,NUP37,NUP43,NUP50,NUP54,NUP62,NUP85,NUP88,NUP93,NUP98,NUPL1,NUPL2,POM121,PSIP1,RAE1,RANBP2,SEH1L,TPR
754	REACTOME_XENOBIOTICS	15	CYP1A1,CYP1A2,CYP2A13,CYP2A6,CYP2B6,CYP2C18,CYP2C19,CYP2C8,CYP2C9,CYP2D6,CYP2E1,CYP2F1,CYP3A4,CYP3A5,CYP3A7
755	REACTOME_ACTIVATION_OF_RAC	14	GPC1,NCK1,NCK2,PAK1,PAK2,PAK3,PAK4,PAK6,PAK7,RAC1,ROBO1,SLIT2,SOS1,SOS2
756	REACTOME_PP2A_MEDIATED_DEPHOSPHORYLATION_OF_KEY_METABOLIC_FACTORS	10	MLXIPL,PFKFB1,PFKFB2,PFKFB3,PFKFB4,PPP2CA,PPP2CB,PPP2R1A,PPP2R1B,PPP2R5D
757	REACTOME_REGULATION_OF_RHEB_GTPASE_ACTIVITY_BY_AMPK	10	PRKAA1,PRKAA2,PRKAB1,PRKAB2,PRKAG1,PRKAG2,PRKAG3,RHEB,TSC1,TSC2
758	REACTOME_ACTIVATION_OF_THE_AP1_FAMILY_OF_TRANSCRIPTION_FACTORS	10	ATF2,FOS,JUN,MAPK1,MAPK10,MAPK11,MAPK14,MAPK3,MAPK8,MAPK9
759	REACTOME_SYNTHESIS_AND_INTERCONVERSION_OF_NUCLEOTIDE_DI_AND_TRIPHOSPHATES	18	AK1,AK2,AK5,CMPK1,CTPS,CTPS2,DTYMK,GLRX,GSR,GUK1,NME1,NME2,NME4,RRM1,RRM2,RRM2B,TXN,TXNRD1
760	REACTOME_TRANSPORT_OF_RIBONUCLEOPROTEINS_INTO_THE_HOST_NUCLEUS	29	AAAS,KPNA1,KPNB1,NUP107,NUP133,NUP153,NUP155,NUP160,NUP188,NUP205,NUP210,NUP214,NUP35,NUP37,NUP43,NUP50,NUP54,NUP62,NUP85,NUP88,NUP93,NUP98,NUPL1,NUPL2,POM121,RAE1,RANBP2,SEH1L,TPR
761	REACTOME_BOTULINUM_NEUROTOXICITY	18	SNAP25,STX10,STX11,STX12,STX16,STX1A,STX1B,STX2,STX3,STX4,STX5,STX6,STX7,STX8,SYT1,SYT2,VAMP1,VAMP2
762	REACTOME_JNK_PHOSPHORYLATION_AND_ACTIVATION_MEDIATED_BY_ACTIVATED_HUMAN_TAK1	12	MAP2K4,MAP2K7,MAP3K7,MAPK10,MAPK8,MAPK9,TAB1,TAB2,TAB3,TICAM1,TLR3,TRAF6
763	REACTOME_CREB_PHOPHORYLATION_THROUGH_THE_ACTIVATION_OF_RAS	26	ACTN2,CALM1,CALM2,CALM3,CAMK2A,CAMK2B,CAMK2D,CAMK2G,CREB1,DLG4,GRIN1,GRIN2A,GRIN2B,GRIN2C,GRIN2D,HRAS,MAPK1,NEFL,PDPK1,RAF1,RASGRF1,RASGRF2,RPS6KA1,RPS6KA2,RPS6KA3,RPS6KA6
764	REACTOME_POST_NMDA_RECEPTOR_ACTIVATION_EVENTS	32	ACTN2,ADCY1,ADCY3,ADCY8,CALM1,CALM2,CALM3,CAMK2A,CAMK2B,CAMK2D,CAMK2G,CAMK4,CAMKK1,CREB1,DLG4,GRIN1,GRIN2A,GRIN2B,GRIN2C,GRIN2D,HRAS,MAPK1,NEFL,PDPK1,PRKACB,RAF1,RASGRF1,RASGRF2,RPS6KA1,RPS6KA2,RPS6KA3,RPS6KA6
765	REACTOME_RAS_ACTIVATION_UOPN_CA2_INFUX_THROUGH_NMDA_RECEPTOR	18	ACTN2,CALM1,CALM2,CALM3,CAMK2A,CAMK2B,CAMK2D,CAMK2G,DLG4,GRIN1,GRIN2A,GRIN2B,GRIN2C,GRIN2D,HRAS,NEFL,RASGRF1,RASGRF2
766	REACTOME_CDC6_ASSOCIATION_WITH_THE_ORC:ORIGIN_COMPLEX	11	CDC6,E2F1,E2F2,E2F3,MCM8,ORC1L,ORC2L,ORC3L,ORC4L,ORC5L,ORC6L
767	REACTOME_CELLEXTRACELLULAR_MATRIX_INTERACTIONS	16	ACTN1,ARHGEF6,FBLIM1,FERMT2,FLNA,FLNC,ILK,ITGB1,LIMS1,LIMS2,PARVA,PARVB,PXN,RSU1,TESK1,VASP
768	REACTOME_GLUCOSE_TRANSPORT	38	AAAS,G6PC,GCK,GCKR,HK1,HK2,HK3,NUP107,NUP133,NUP153,NUP155,NUP160,NUP188,NUP205,NUP210,NUP214,NUP35,NUP37,NUP43,NUP50,NUP54,NUP62,NUP85,NUP88,NUP93,NUP98,NUPL1,NUPL2,POM121,RAE1,RANBP2,SEH1L,SLC2A1,SLC2A2,SLC2A3,SLC2A4,SLC37A4,TPR
769	REACTOME_ADP_SIGNALLING_THROUGH_P2Y_PURINOCEPTOR_12	21	GNAI1,GNAI2,GNAI3,GNB1,GNB2,GNB3,GNB4,GNB5,GNG10,GNG11,GNG12,GNG13,GNG2,GNG3,GNG4,GNG5,GNG7,GNG8,GNGT1,GNGT2,P2RY12
770	REACTOME_DEADENYLATION_OF_MRNA	22	C2ORF29,CNOT1,CNOT10,CNOT2,CNOT3,CNOT4,CNOT6,CNOT6L,CNOT7,CNOT8,EIF4A1,EIF4A2,EIF4B,EIF4E,EIF4G1,PABPC1,PAIP1,PAN2,PAN3,PARN,RQCD1,TNKS1BP1
771	REACTOME_BETACATENIN_PHOSPHORYLATION_CASCADE	13	APC,AXIN1,CSNK1A1,CTNNB1,GSK3B,PPP2CA,PPP2CB,PPP2R1A,PPP2R1B,PPP2R5A,PPP2R5B,PPP2R5C,PPP2R5D
772	REACTOME_MRNA_DECAY_BY_5_TO_3_EXORIBONUCLEASE	13	DCP1A,DCP1B,DCP2,DDX6,EDC3,EDC4,LSM1,LSM2,LSM3,LSM4,LSM5,LSM6,XRN1
773	REACTOME_ETHANOL_OXIDATION	10	ACSS1,ACSS2,ADH1A,ADH1B,ADH1C,ADH4,ADH6,ADH7,ALDH1A1,ALDH2
774	REACTOME_AMINE_COMPOUND_SLC_TRANSPORTERS	29	RHAG,RHBG,RHCG,SLC14A1,SLC14A2,SLC18A1,SLC18A2,SLC22A2,SLC44A1,SLC44A2,SLC44A3,SLC44A4,SLC44A5,SLC5A7,SLC6A1,SLC6A11,SLC6A12,SLC6A13,SLC6A14,SLC6A15,SLC6A18,SLC6A19,SLC6A2,SLC6A20,SLC6A3,SLC6A5,SLC6A6,SLC6A7,SLC6A9
775	REACTOME_BILE_SALT_AND_ORGANIC_ANION_SLC_TRANSPORTERS	12	SLC10A6,SLC13A1,SLC13A2,SLC13A3,SLC13A4,SLC13A5,SLC16A1,SLC16A3,SLC16A7,SLC16A8,SLC47A1,SLC47A2
776	REACTOME_REGULATION_OF_INSULIN_SECRETION_BY_FREE_FATTY_ACIDS	20	FFAR1,GNA11,GNA14,GNA15,GNAI1,GNAI2,GNAO1,GNAQ,INS,ITPR1,ITPR2,ITPR3,PLCB1,PLCB2,PLCB3,SNAP25,STX1A,STXBP1,SYT5,VAMP2
777	REACTOME_FRS2MEDIATED_CASCADE	27	FGF1,FGF10,FGF16,FGF17,FGF18,FGF19,FGF2,FGF20,FGF22,FGF23,FGF3,FGF4,FGF5,FGF6,FGF7,FGF8,FGF9,FGFR1,FGFR2,FGFR3,FGFR4,FRS2,FRS3,GAB1,GRB2,KL,PTPN11
778	REACTOME_GAP_JUNCTION_TRAFFICKING	28	AP2M1,CLTA,CLTB,CLTC,CLTCL1,DAB2,DNM1,DNM2,GJA1,GJA10,GJA3,GJA4,GJA5,GJA8,GJA9,GJB1,GJB2,GJB3,GJB4,GJB5,GJB6,GJB7,GJC1,GJC2,GJD2,GJD3,GJD4,MYO6
779	REACTOME_REGULATION_OF_GLUCOKINASE_BY_GLUCOKINASE_REGULATORY_PROTEIN	29	AAAS,GCK,GCKR,NUP107,NUP133,NUP153,NUP155,NUP160,NUP188,NUP205,NUP210,NUP214,NUP35,NUP37,NUP43,NUP50,NUP54,NUP62,NUP85,NUP88,NUP93,NUP98,NUPL1,NUPL2,POM121,RAE1,RANBP2,SEH1L,TPR
780	REACTOME_GLUCURONIDATION	19	SLC35D1,UGDH,UGP2,UGT1A1,UGT1A3,UGT1A4,UGT1A5,UGT1A6,UGT1A7,UGT1A8,UGT1A9,UGT2A1,UGT2B10,UGT2B11,UGT2B15,UGT2B17,UGT2B28,UGT2B4,UGT2B7
781	REACTOME_EFFECTS_OF_PIP2_HYDROLYSIS	16	DAGLA,DAGLB,DGKA,DGKB,DGKD,DGKE,DGKG,DGKH,DGKI,DGKK,DGKQ,DGKZ,ITPR1,ITPR2,ITPR3,MGLL
782	REACTOME_PYRIMIDINE_CATABOLISM	10	DPYD,DPYS,NT5C,NT5C1A,NT5C3,NT5E,NT5M,TYMP,UPB1,UPP1
783	REACTOME_SIGNAL_AMPLIFICATION	31	GNA11,GNA13,GNA14,GNA15,GNAI1,GNAI2,GNAI3,GNAQ,GNB1,GNB2,GNB3,GNB4,GNB5,GNG10,GNG11,GNG12,GNG13,GNG2,GNG3,GNG4,GNG5,GNG7,GNG8,GNGT1,GNGT2,MAPK14,P2RY1,P2RY12,PLA2G4A,SRC,TBXA2R
784	REACTOME_ACTIVATION_OF_CHAPERONES_BY_IRE1_ALPHA	10	DNAJB11,DNAJB9,DNAJC3,EDEM1,ERN1,HSPA5,NFYA,PDIA6,SERP1,XBP1
785	REACTOME_IONOTROPIC_ACTIVITY_OF_KAINATE_RECEPTORS	12	CALM1,CALM2,CALM3,DLG1,DLG3,DLG4,GRIK1,GRIK2,GRIK3,GRIK4,GRIK5,NCALD
786	REACTOME_ACTIVATION_OF_KAINATE_RECEPTORS_UPON_GLUTAMATE_BINDING	32	CALM1,CALM2,CALM3,DLG1,DLG3,DLG4,GNB1,GNB2,GNB3,GNB4,GNB5,GNG10,GNG11,GNG12,GNG13,GNG2,GNG3,GNG4,GNG5,GNG7,GNG8,GNGT1,GNGT2,GRIK1,GRIK2,GRIK3,GRIK4,GRIK5,NCALD,PLCB1,PLCB2,PLCB3
787	REACTOME_STABILIZATION_OF_P53	46	ATM,MDM2,PSMA1,PSMA2,PSMA3,PSMA4,PSMA5,PSMA6,PSMA7,PSMB1,PSMB10,PSMB2,PSMB3,PSMB4,PSMB5,PSMB6,PSMB7,PSMB8,PSMB9,PSMC1,PSMC2,PSMC3,PSMC4,PSMC5,PSMC6,PSMD1,PSMD10,PSMD11,PSMD12,PSMD13,PSMD14,PSMD2,PSMD3,PSMD4,PSMD5,PSMD6,PSMD7,PSMD8,PSMD9,PSME1,PSME2,PSME3,PSMF1,RFWD2,TP53,UBB
788	REACTOME_REGULATION_OF_AMPK_ACTIVITY_VIA_LKB1	14	CAB39,CAB39L,PPM1A,PRKAA1,PRKAA2,PRKAB1,PRKAB2,PRKAG1,PRKAG2,PRKAG3,RPTOR,STK11,STRADA,STRADB
789	REACTOME_ERKS_ARE_INACTIVATED	12	DUSP3,DUSP4,DUSP6,DUSP7,MAPK1,MAPK3,MAPK7,PPP2CA,PPP2CB,PPP2R1A,PPP2R1B,PPP2R5D
790	REACTOME_MAP_KINASES_ACTIVATION_IN_TLR_CASCADE	44	ATF1,ATF2,CREB1,DUSP3,DUSP4,DUSP6,DUSP7,ELK1,FOS,JUN,MAP2K1,MAP2K2,MAP2K3,MAP2K4,MAP2K6,MAP2K7,MAP3K7,MAPK1,MAPK10,MAPK11,MAPK14,MAPK3,MAPK7,MAPK8,MAPK9,MAPKAPK2,MAPKAPK3,MEF2A,MEF2C,PPP2CA,PPP2CB,PPP2R1A,PPP2R1B,PPP2R5D,RPS6KA1,RPS6KA2,RPS6KA3,RPS6KA5,TAB1,TAB2,TAB3,TICAM1,TLR3,TRAF6
791	REACTOME_RETROGRADE_NEUROTROPHIN_SIGNALLING	12	AP2A1,AP2A2,AP2B1,AP2M1,AP2S1,CLTA,CLTC,DNAL4,DNM1,NGF,NTRK1,SH3GL2
792	REACTOME_HUMAN_TAK1_ACTIVATES_NFKB_BY_PHOSPHORYLATION_AND_ACTIVATION_OF_IKKS_COMPLEX	15	CHUK,IKBKB,IKBKG,MAP3K7,NFKB1,NFKB2,NFKBIA,NFKBIB,RELA,TAB1,TAB2,TAB3,TICAM1,TLR3,TRAF6
793	REACTOME_ACTIVATION_OF_NMDA_RECEPTOR_UPON_GLUTAMATE_BINDING_AND_POSTSYNAPTIC_EVENTS	36	ACTN2,ADCY1,ADCY3,ADCY8,CALM1,CALM2,CALM3,CAMK2A,CAMK2B,CAMK2D,CAMK2G,CAMK4,CAMKK1,CREB1,DLG4,GRIA1,GRIA2,GRIA3,GRIA4,GRIN1,GRIN2A,GRIN2B,GRIN2C,GRIN2D,HRAS,MAPK1,NEFL,PDPK1,PRKACB,RAF1,RASGRF1,RASGRF2,RPS6KA1,RPS6KA2,RPS6KA3,RPS6KA6
794	REACTOME_ACTIVATED_TAK1_MEDIATES_P38_MAPK_ACTIVATION	13	MAP2K3,MAP2K6,MAP3K7,MAPK11,MAPK14,MAPKAPK2,MAPKAPK3,TAB1,TAB2,TAB3,TICAM1,TLR3,TRAF6
795	REACTOME_VITAMIN_B5_(PANTOTHENATE)_METABOLISM	11	AASDHPPT,COASY,FASN,PANK1,PANK2,PANK3,PANK4,PPCDC,PPCS,SLC25A16,SLC5A6
796	REACTOME_G_BETA_GAMMA_SIGNALLING_THROUGH_PLC_BETA	20	GNB1,GNB2,GNB3,GNB4,GNB5,GNG10,GNG11,GNG12,GNG13,GNG2,GNG3,GNG4,GNG5,GNG7,GNG8,GNGT1,GNGT2,PLCB1,PLCB2,PLCB3
797	REACTOME_G_BETA_GAMMA_SIGNALLING_THROUGH_PI3KGAMMA	25	AKT1,AKT2,AKT3,GNB1,GNB2,GNB3,GNB4,GNB5,GNG10,GNG11,GNG12,GNG13,GNG2,GNG3,GNG4,GNG5,GNG7,GNG8,GNGT1,GNGT2,PDPK1,PIK3CG,PIK3R5,PIK3R6,RHOA
798	REACTOME_METAL_ION_SLC_TRANSPORTERS	23	SLC11A1,SLC11A2,SLC30A1,SLC30A2,SLC30A3,SLC30A5,SLC30A6,SLC30A7,SLC30A8,SLC31A1,SLC39A1,SLC39A10,SLC39A14,SLC39A2,SLC39A3,SLC39A4,SLC39A5,SLC39A6,SLC39A7,SLC39A8,SLC40A1,SLC41A1,SLC41A2
799	REACTOME_SHCMEDIATED_CASCADE	21	FGF1,FGF10,FGF16,FGF17,FGF18,FGF2,FGF20,FGF22,FGF23,FGF3,FGF4,FGF5,FGF6,FGF8,FGF9,FGFR1,FGFR3,GRB2,SHC1,SOS1,SRC
800	REACTOME_PI3K_CASCADE	38	DOK1,FGF1,FGF10,FGF16,FGF17,FGF18,FGF19,FGF2,FGF20,FGF22,FGF23,FGF3,FGF4,FGF5,FGF6,FGF7,FGF8,FGF9,FGFR1,FGFR2,FGFR3,FGFR4,FRS2,GAB1,GRB2,INS,INSR,IRS1,IRS2,KL,PIK3C3,PIK3CA,PIK3CB,PIK3R1,PIK3R2,PIK3R4,PTPN11,TLR9
801	REACTOME_DEPOLARIZATION_OF_THE_PRESYNAPTIC_TERMINAL_TRIGGERS_THE_OPENING_OF_CALCIUM_CHANNELS	12	CACNA1A,CACNA1B,CACNA1E,CACNA2D1,CACNA2D2,CACNA2D3,CACNB1,CACNB2,CACNB3,CACNB4,CACNG2,CACNG4
802	REACTOME_RNA_POLYMERASE_I_PROMOTER_OPENING	59	H2AFB1,H2AFX,H2AFZ,H2BFS,H3F3A,H3F3B,HIST1H2AB,HIST1H2AC,HIST1H2AD,HIST1H2AE,HIST1H2AK,HIST1H2BA,HIST1H2BB,HIST1H2BC,HIST1H2BD,HIST1H2BE,HIST1H2BF,HIST1H2BG,HIST1H2BH,HIST1H2BI,HIST1H2BJ,HIST1H2BK,HIST1H2BL,HIST1H2BM,HIST1H2BN,HIST1H2BO,HIST1H3A,HIST1H3B,HIST1H3C,HIST1H3E,HIST1H3F,HIST1H3G,HIST1H3H,HIST1H3I,HIST1H3J,HIST1H4A,HIST1H4B,HIST1H4C,HIST1H4D,HIST1H4E,HIST1H4F,HIST1H4H,HIST1H4I,HIST1H4J,…
803	REACTOME_GAP_JUNCTION_ASSEMBLY	19	GJA1,GJA10,GJA3,GJA4,GJA5,GJA8,GJA9,GJB1,GJB2,GJB3,GJB4,GJB5,GJB6,GJB7,GJC1,GJC2,GJD2,GJD3,GJD4
804	REACTOME_INHIBITION_OF_INSULIN_SECRETION_BY_ADRENALINE_NORADRENALINE	30	ADCY5,ADCY6,ADRA2A,ADRA2C,CACNA1C,CACNA1D,CACNA2D2,CACNB2,CACNB3,GNAI1,GNAI2,GNAO1,GNB1,GNB2,GNB3,GNB4,GNB5,GNG10,GNG11,GNG12,GNG13,GNG2,GNG3,GNG4,GNG5,GNG7,GNG8,GNGT1,GNGT2,INS
805	REACTOME_MRNA_DECAY_BY_3_TO_5_EXORIBONUCLEASE	11	DCPS,DIS3,EXOSC1,EXOSC2,EXOSC3,EXOSC4,EXOSC5,EXOSC6,EXOSC7,EXOSC8,EXOSC9
806	REACTOME_ASSOCIATION_OF_LICENSING_FACTORS_WITH_THE_PREREPLICATIVE_COMPLEX	12	CDC6,CDT1,E2F1,E2F2,E2F3,GMNN,ORC1L,ORC2L,ORC3L,ORC4L,ORC5L,UBB
807	REACTOME_GAP_JUNCTION_DEGRADATION	10	AP2M1,CLTA,CLTB,CLTC,CLTCL1,DAB2,DNM1,DNM2,GJA1,MYO6
808	REACTOME_REGULATION_OF_PYRUVATE_DEHYDROGENASE_COMPLEX	12	DLAT,DLD,PDHA1,PDHB,PDHX,PDK1,PDK2,PDK3,PDK4,PDP1,PDP2,PDPR
809	REACTOME_PURINE_RIBONUCLEOSIDE_MONOPHOSPHATE_BIOSYNTHESIS	11	ADSL,ADSS,ADSSL1,ATIC,GART,GMPS,IMPDH1,IMPDH2,PAICS,PFAS,PPAT
810	REACTOME_ZINC_INFLUX_INTO_CELLS_BY_THE_SLC39_GENES_FAMILY	10	SLC39A1,SLC39A10,SLC39A14,SLC39A2,SLC39A3,SLC39A4,SLC39A5,SLC39A6,SLC39A7,SLC39A8
811	REACTOME_NA_CL_DEPENDENT_NEUROTRANSMITTER_TRANSPORTERS	18	SLC18A1,SLC18A2,SLC22A2,SLC6A1,SLC6A11,SLC6A12,SLC6A13,SLC6A14,SLC6A15,SLC6A18,SLC6A19,SLC6A2,SLC6A20,SLC6A3,SLC6A5,SLC6A6,SLC6A7,SLC6A9
812	REACTOME_NEP_NS2_INTERACTS_WITH_THE_CELLULAR_EXPORT_MACHINERY	29	AAAS,NUP107,NUP133,NUP153,NUP155,NUP160,NUP188,NUP205,NUP210,NUP214,NUP35,NUP37,NUP43,NUP50,NUP54,NUP62,NUP85,NUP88,NUP93,NUP98,NUPL1,NUPL2,POM121,RAE1,RAN,RANBP2,SEH1L,TPR,XPO1
813	REACTOME_GPCR_LIGAND_BINDING	392	ADCYAP1,ADCYAP1R1,ADM,ADM2,ADORA1,ADORA2A,ADORA2B,ADORA3,ADRA1A,ADRA1B,ADRA1D,ADRA2A,ADRA2B,ADRA2C,ADRB1,ADRB2,ADRB3,AGT,AGTR1,AGTR2,ANXA1,APLN,APLNR,AVP,AVPR1A,AVPR1B,AVPR2,BDKRB1,BDKRB2,C3,C3AR1,C5,C5AR1,CALCA,CALCB,CALCR,CALCRL,CASR,CCBP2,CCK,CCKAR,CCKBR,CCL11,CCL16,CCL17,CCL19,CCL2,CCL20,CCL21,CCL22,CCL23,CCL25,CCL27,CCL28,CCL3,CCL3L1,CCL3L3,CCL4,CCL5,CCL7,CCR1,CCR10,CCR2,CCR3,CCR4,CCR5,CCR6,…
814	REACTOME_AMINO_ACID_SYNTHESIS_AND_INTERCONVERSION	12	ALDH18A1,ASNS,GLS,GLS2,GLUD1,GLUL,GOT1,GOT2,GPT,GPT2,OAT,PYCR1
815	REACTOME_THROMBIN_SIGNALLING_THROUGH_PROTEINASE_ACTIVATED_RECEPTORS	27	F2,F2R,F2RL2,F2RL3,GNA11,GNA12,GNA13,GNA14,GNA15,GNAQ,GNB1,GNB2,GNB3,GNB4,GNB5,GNG10,GNG11,GNG12,GNG13,GNG2,GNG3,GNG4,GNG5,GNG7,GNG8,GNGT1,GNGT2
816	REACTOME_THROMBOXANE_SIGNALLING_THROUGH_TP_RECEPTOR	23	GNA11,GNA13,GNA14,GNA15,GNAQ,GNB1,GNB2,GNB3,GNB4,GNB5,GNG10,GNG11,GNG12,GNG13,GNG2,GNG3,GNG4,GNG5,GNG7,GNG8,GNGT1,GNGT2,TBXA2R
817	REACTOME_RNA_POLYMERASE_I_III_AND_MITOCHONDRIAL_TRANSCRIPTION	120	BDP1,BRF1,BRF2,CBX3,CCNH,CDK7,EHMT2,ERCC2,ERCC3,ERCC6,GTF2H1,GTF2H2,GTF2H3,GTF2H4,GTF3A,GTF3C1,GTF3C2,GTF3C3,GTF3C4,GTF3C5,H2AFB1,H2AFX,H2AFZ,H2BFS,H3F3A,H3F3B,HIST1H2AB,HIST1H2AC,HIST1H2AD,HIST1H2AE,HIST1H2AK,HIST1H2BA,HIST1H2BB,HIST1H2BC,HIST1H2BD,HIST1H2BE,HIST1H2BF,HIST1H2BG,HIST1H2BH,HIST1H2BI,HIST1H2BJ,HIST1H2BK,HIST1H2BL,HIST1H2BM,HIST1H2BN,HIST1H2BO,HIST1H3A,HIST1H3B,HIST1H3C,HIST1H3E,HIS…
818	REACTOME_TRANSPORT_OF_THE_SLBP_INDEPENDENT_MATURE_MRNA	32	AAAS,EIF4E,NCBP1,NCBP2,NUP107,NUP133,NUP153,NUP155,NUP160,NUP188,NUP205,NUP210,NUP214,NUP35,NUP37,NUP43,NUP50,NUP54,NUP62,NUP85,NUP88,NUP93,NUP98,NUPL1,NUPL2,NXF1,POM121,RAE1,RANBP2,SEH1L,THOC4,TPR
819	REACTOME_ASSOCIATION_OF_TRIC_CCT_WITH_TARGET_PROTEINS_DURING_BIOSYNTHESIS	29	AP3M1,ARFGEF2,CCT2,CCT3,CCT4,CCT5,CCT6A,CCT7,CCT8,FBXL3,FBXL5,FBXO4,FBXO6,FBXW10,FBXW2,FBXW4,FBXW5,FBXW7,FBXW9,FKBP9,KIF13A,KIFC3,LONP2,NOP56,SKIV2L,SPHK1,TCP1,USP11,XRN2
820	REACTOME_PROTEOLYTIC_CLEAVAGE_OF_SNARE_COMPLEX_PROTEINS	16	SNAP25,STX10,STX11,STX12,STX16,STX1A,STX1B,STX2,STX3,STX4,STX5,STX6,STX7,STX8,VAMP1,VAMP2
821	REACTOME_ZINC_TRANSPORTATION	17	SLC30A1,SLC30A2,SLC30A3,SLC30A5,SLC30A6,SLC30A7,SLC30A8,SLC39A1,SLC39A10,SLC39A14,SLC39A2,SLC39A3,SLC39A4,SLC39A5,SLC39A6,SLC39A7,SLC39A8
822	REACTOME_APOPTOSIS_INDUCED_DNA_FRAGMENTATION	11	CASP3,DFFA,DFFB,H1F0,HIST1H1A,HIST1H1B,HIST1H1C,HIST1H1D,HIST1H1E,KPNA1,KPNB1
823	REACTOME_SMOOTH_MUSCLE_CONTRACTION	24	ACTA2,ACTG2,CALD1,CALM1,CALM2,CALM3,ITGA1,ITGB5,LMOD1,MYH11,MYL12B,MYL6,MYL6B,MYL9,MYLK,PXN,SORBS1,SORBS3,TLN1,TPM1,TPM2,TPM3,TPM4,VCL
824	REACTOME_METABOLISM_OF_MRNA	46	C2ORF29,CNOT1,CNOT10,CNOT2,CNOT3,CNOT4,CNOT6,CNOT6L,CNOT7,CNOT8,DCP1A,DCP1B,DCP2,DCPS,DDX6,DIS3,EDC3,EDC4,EIF4A1,EIF4A2,EIF4B,EIF4E,EIF4G1,EXOSC1,EXOSC2,EXOSC3,EXOSC4,EXOSC5,EXOSC6,EXOSC7,EXOSC8,EXOSC9,LSM1,LSM2,LSM3,LSM4,LSM5,LSM6,PABPC1,PAIP1,PAN2,PAN3,PARN,RQCD1,TNKS1BP1,XRN1
825	REACTOME_CELL_JUNCTION_ORGANIZATION	84	ACTN1,ARHGEF6,CADM1,CADM2,CADM3,CD151,CDH1,CDH10,CDH11,CDH12,CDH13,CDH15,CDH18,CDH2,CDH24,CDH3,CDH4,CDH5,CDH6,CDH7,CDH8,CDH9,CLDN1,CLDN10,CLDN11,CLDN12,CLDN14,CLDN15,CLDN16,CLDN17,CLDN18,CLDN19,CLDN2,CLDN20,CLDN22,CLDN23,CLDN3,CLDN4,CLDN5,CLDN6,CLDN7,CLDN8,CLDN9,COL17A1,CRB3,CTNNA1,CTNNB1,CTNND1,DST,F11R,FBLIM1,FERMT2,FLNA,FLNC,ILK,INADL,ITGA6,ITGB1,ITGB4,JUP,LAMA3,LAMB3,LAMC2,LIMS1,LIMS2,MLLT4,M…
826	REACTOME_METABOLISM_OF_RNA	96	AAAS,C2ORF29,CLNS1A,CNOT1,CNOT10,CNOT2,CNOT3,CNOT4,CNOT6,CNOT6L,CNOT7,CNOT8,DCP1A,DCP1B,DCP2,DCPS,DDX20,DDX6,DIS3,EDC3,EDC4,EIF4A1,EIF4A2,EIF4B,EIF4E,EIF4G1,EXOSC1,EXOSC2,EXOSC3,EXOSC4,EXOSC5,EXOSC6,EXOSC7,EXOSC8,EXOSC9,GEMIN4,GEMIN5,GEMIN6,GEMIN7,LSM1,LSM2,LSM3,LSM4,LSM5,LSM6,NCBP1,NCBP2,NUP107,NUP133,NUP153,NUP155,NUP160,NUP188,NUP205,NUP210,NUP214,NUP35,NUP37,NUP43,NUP50,NUP54,NUP62,NUP85,NUP8…
827	REACTOME_MITOTIC_M_M_G1_PHASES	157	AHCTF1,APITD1,AURKB,B9D2,BIRC5,BUB1,BUB1B,BUB3,CASC5,CCDC99,CDC20,CDC6,CDCA8,CDT1,CENPA,CENPC1,CENPE,CENPF,CENPH,CENPI,CENPK,CENPL,CENPM,CENPN,CENPO,CENPP,CENPQ,CENPT,CKAP5,CLASP1,CLASP2,CLIP1,DSN1,E2F1,E2F2,E2F3,ERCC6L,FBXO5,GMNN,GORASP1,INCENP,ITGB3BP,KIF18A,KIF20A,KIF23,KIF2A,KIF2B,KIF2C,KNTC1,MAD1L1,MAD2L1,MAPRE1,MCM2,MCM3,MCM4,MCM5,MCM6,MCM7,MCM8,MIS12,MLF1IP,NDC80,NDE1,NDEL1,NSL1,NUDC,NUF2,…
828	REACTOME_MYOGENESSIS	29	ABL1,BNIP2,BOC,CDC42,CDH15,CDH2,CDH4,CDON,CTNNA1,CTNNA2,CTNNB1,MAP2K6,MAPK11,MAPK12,MAPK14,MEF2A,MEF2B,MEF2C,MEF2D,MYF5,MYF6,MYOD1,MYOG,NEO1,NTN3,SPAG9,TCF12,TCF3,TCF4
829	REACTOME_MAPK_TARGETS_NUCLEAR_EVENTS_MEDIATED_BY_MAP_KINASES	30	ATF1,ATF2,CREB1,DUSP3,DUSP4,DUSP6,DUSP7,ELK1,FOS,JUN,MAPK1,MAPK10,MAPK11,MAPK14,MAPK3,MAPK7,MAPK8,MAPK9,MAPKAPK2,MEF2A,MEF2C,PPP2CA,PPP2CB,PPP2R1A,PPP2R1B,PPP2R5D,RPS6KA1,RPS6KA2,RPS6KA3,RPS6KA5
830	REACTOME_DOWNSTREAM_SIGNALING_OF_ACTIVATED_FGFR	43	DOK1,FGF1,FGF10,FGF16,FGF17,FGF18,FGF19,FGF2,FGF20,FGF22,FGF23,FGF3,FGF4,FGF5,FGF6,FGF7,FGF8,FGF9,FGFR1,FGFR2,FGFR3,FGFR4,FRS2,FRS3,GAB1,GRB2,INS,INSR,IRS1,IRS2,KL,PIK3C3,PIK3CA,PIK3CB,PIK3R1,PIK3R2,PIK3R4,PLCG1,PTPN11,SHC1,SOS1,SRC,TLR9
831	REACTOME_CREB_PHOSPHORYLATION_THROUGH_THE_ACTIVATION_OF_CAMKII	16	ACTN2,CALM1,CALM2,CALM3,CAMK2A,CAMK2B,CAMK2D,CAMK2G,CREB1,DLG4,GRIN1,GRIN2A,GRIN2B,GRIN2C,GRIN2D,NEFL
832	REACTOME_PHOSPHOLIPASE_CMEDIATED_CASCADE	23	FGF1,FGF10,FGF16,FGF17,FGF18,FGF19,FGF2,FGF20,FGF22,FGF23,FGF3,FGF4,FGF5,FGF6,FGF7,FGF8,FGF9,FGFR1,FGFR2,FGFR3,FGFR4,KL,PLCG1
833	REACTOME_ENERGY_DEPENDENT_REGULATION_OF_MTOR_BY_LKB1_AMPK	17	CAB39,CAB39L,PPM1A,PRKAA1,PRKAA2,PRKAB1,PRKAB2,PRKAG1,PRKAG2,PRKAG3,RHEB,RPTOR,STK11,STRADA,STRADB,TSC1,TSC2
