# Supplementary material for: Discovering genetic interactions bridging pathways in genome-wide association studies
Source: Nat Commun. 2019 Sep 19;10:4274. doi: 10.1038/s41467-019-12131-7 (PMC6753138; doi:10.1038/s41467-019-12131-7)
Supplement: Supplementary file 7 — Supplementary Data 3 [file 41467_2019_12131_MOESM7_ESM.xlsx]

## Sheet: Summary
(A) The number of discoveries made in PD-NIA cohort at different FDR cutoffs based on recessive/dominant combined disease model, and the direction of the disease association is reported.
The numbers in the parentheses are the number of discoveries after filtering out redundancies.
	min(FDR)	FDR<=0.05	FDR<=0.1	FDR<=0.15	FDR<=0.2	FDR<=0.25	# of protective	# of risk
BPM	0.0428571	9 (2)	31 (3)	79 (10)	114 (13)	173 (23)	22	1
WPM	0	2 (1)	2 (1)	3 (2)	3 (2)	4 (3)	3	0
PATH	0.1	-	2 (2)	2 (2)	5 (3)	5 (3)	3	0

## Sheet: BPM_protective
(B) Between-pathway interactions associated with decreased risk
group: redundant discoveries are in the same group
FDR: false discovery rate
replication: replcation status
size: BPM size (length of pathway 1 x length of pathway 2)
exp_interaction: expected number of interacitons
obv_interaction: observed number of interactions
chi2_global (-log10 pv): chi-square test p-value (in -log10 scale) comparing the BPM density with global network, negative values means the corresponding interaction is under enriched
chi2_local (-log10 pv) : chi-square test p-value (in -log10 scale) comparing the BPM density with local pathway, negative values means the corresponding interaction is under enriched
pvalue_snp: permutation p-value for BPM
effect: the interactions between two pathways are enriched for increased or decreased disease risk, "P" refers to "decreased risk" and "R" refers to "increased risk"
chi2_global_val (-log10 pv): chi2_global (-log10 pv) score in the validation cohort, negative values means the corresponding interaction is under enriched
chi2_local_val (-log10 pv): chi2_local (-log10 pv) score in the validation cohort, negative values means the corresponding interaction is under enriched
pvalue_snp_val: pvalue_snp in the validation cohort
p1_top_10_driver_SNPs: top 10 SNPs in path1 that drive the BPM interaction. Each SNP is presented by its id, pathway gene it maps to, and how frequently it interacts with SNPs in "path2"
p2_top_10_driver_SNPs: top 10 SNPs in path2 that drive the BPM interaction. Each SNP is presented by its id, pathway gene it maps to, and how frequently it interacts with SNPs in "path1"
p1_gene: genes in "path1"
p2_gene: genes in "path2"
group	path1	path2	FDR	replication	size	exp_interaction	obv_interaction	chi2_global (-log10 pv)	chi2_local (-log10 pv)	pvalue_snp	effect	chi2_global_val (-log10 pv)	chi2_local_val (-log10 pv)	pvalue_snp_val	p1_top_10_driver_SNPs	p2_top_10_driver_SNPs	p1_gene	p2_gene
10	KEGG_FC_EPSILON_RI_SIGNALING_PATHWAY	REACTOME_CLATHRIN_DERIVED_VESICLE_BUDDING	0.04	No	31744	1623.77	2369	16	16	6.66667e-06	P	2.52956	0.840261	0.051	rs6985703-LYN-0.27,rs4443888-FCER1A-0.23,rs4983559-AKT1-0.22,rs4130339-MAP2K3-0.21,rs817097-MAP2K6-0.21,rs4264601-PRKCE-0.2,rs7405806-PRKCA-0.2,rs4328435-PLCG2-0.2,rs6000645-RAC2-0.2,rs2494067-VAV3-0.19	rs9912576-RAB5C-0.19,rs2313602-ARF1-0.17,rs11724804-GAK-0.17,rs472112-ARRB1-0.17,rs9990333-TFRC-0.17,rs4075688-TFRC-0.17,rs12716331-CLINT1-0.17,rs9396592-DTNBP1-0.17,rs10789179-DNAJC6-0.17,rs152367-AP3S1-0.17	AKT1,AKT2,AKT3,CSF2,FCER1A,FCER1G,FYN,GAB2,GRB2,HRAS,IL13,IL3,IL4,IL5,INPP5D,KRAS,LAT,LCP2,LYN,MAP2K2,MAP2K3,MAP2K4,MAP2K6,MAP2K7,MAPK1,MAPK10,MAPK12,MAPK13,MAPK14,MAPK3,MAPK8,MAPK9,MS4A2,NRAS,PDK1,PIK3CA,PIK3CB,PIK3CD,PIK3CG,PIK3R1,PIK3R3,PIK3R5,PLA2G12A,PLA2G12B,PLA2G1B,PLA2G2A,PLA2G2C,PLA2G2D,PLA2G2E,PLA2G2F,PLA2G3,PLA2G4A,PLA2G4E,PLA2G5,PLA2G6,PLCG1,PLCG2,PRKCA,PRKCE,RAC1,RAC2,RAC3,RAF1,SOS1,…	AP1B1,AP1G1,AP1M1,AP1M2,AP1S1,AP1S3,AP3B1,AP3S1,AP4B1,AP4E1,ARF1,ARRB1,BLOC1S1,BLOC1S3,CLINT1,CLTA,CNO,CPD,CTSZ,DNAJC6,DNASE2,DNM2,DTNBP1,FTH1,FTL,GAK,GBF1,GNS,HIP1R,HSPA8,IGF2R,M6PR,NAPA,NECAP1,PICALM,PIK3C2A,PLDN,PUM1,RAB5C,SH3D19,SH3GL2,SNAP23,SNAPIN,SNX2,SNX5,SNX9,STX4,TFRC,TGOLN2,TPD52,TPD52L1,TXNDC5,VAMP2,VAMP8
10	KEGG_FC_EPSILON_RI_SIGNALING_PATHWAY	REACTOME_MEMBRANE_TRAFFICKING	0.04	No	39184	2004.34	2744	16	16	6.66667e-06	P	2.94506	0.939379	0.052	rs6985703-LYN-0.26,rs4983559-AKT1-0.23,rs4443888-FCER1A-0.21,rs4264601-PRKCE-0.2,rs1574257-PDK1-0.2,rs4328435-PLCG2-0.2,rs817097-MAP2K6-0.2,rs6000645-RAC2-0.19,rs7405806-PRKCA-0.18,rs623784-PLA2G2C-PLA2G2D-PLA2G2F-PLA2G5-0.18	rs9912576-RAB5C-0.19,rs2313602-ARF1-0.17,rs11724804-GAK-0.17,rs472112-ARRB1-0.17,rs9990333-TFRC-0.17,rs4075688-TFRC-0.17,rs12716331-CLINT1-0.17,rs9396592-DTNBP1-0.17,rs10789179-DNAJC6-0.17,rs152367-AP3S1-0.17	AKT1,AKT2,AKT3,CSF2,FCER1A,FCER1G,FYN,GAB2,GRB2,HRAS,IL13,IL3,IL4,IL5,INPP5D,KRAS,LAT,LCP2,LYN,MAP2K2,MAP2K3,MAP2K4,MAP2K6,MAP2K7,MAPK1,MAPK10,MAPK12,MAPK13,MAPK14,MAPK3,MAPK8,MAPK9,MS4A2,NRAS,PDK1,PIK3CA,PIK3CB,PIK3CD,PIK3CG,PIK3R1,PIK3R3,PIK3R5,PLA2G12A,PLA2G12B,PLA2G1B,PLA2G2A,PLA2G2C,PLA2G2D,PLA2G2E,PLA2G2F,PLA2G3,PLA2G4A,PLA2G4E,PLA2G5,PLA2G6,PLCG1,PLCG2,PRKCA,PRKCE,RAC1,RAC2,RAC3,RAF1,SOS1,…	AP1B1,AP1G1,AP1M1,AP1M2,AP1S1,AP1S3,AP3B1,AP3S1,AP4B1,AP4E1,ARF1,ARFGAP1,ARRB1,BLOC1S1,BLOC1S3,CLINT1,CLTA,CNO,COPA,COPB2,COPE,COPG,COPZ1,CPD,CTSZ,DNAJC6,DNASE2,DNM2,DTNBP1,FTH1,FTL,GAK,GBF1,GNS,HIP1R,HSPA8,IGF2R,M6PR,NAPA,NECAP1,PICALM,PIK3C2A,PLDN,PREB,PUM1,RAB5C,SAR1B,SEC13,SEC23A,SEC24B,SEC24D,SEC31A,SH3D19,SH3GL2,SNAP23,SNAPIN,SNX2,SNX5,SNX9,STX4,TFRC,TGOLN2,TPD52,TPD52L1,TXNDC5,VAMP2,VAMP8
10	REACTOME_COLLAGEN_MEDIATED_ACTIVATION_CASCADE	REACTOME_GOLGI_ASSOCIATED_VESICLE_BIOGENESIS	0.04	Yes	14042	718.276	1177	16	16	6.66667e-06	P	2.37649	1.6215	0.022	rs6985703-LYN-0.28,rs4983559-AKT1-0.23,rs2586431-COL1A1-0.23,rs2494067-VAV3-0.2,rs4328435-PLCG2-0.2,rs2586471-COL1A1-0.19,rs1881140-COL1A1-0.19,rs1476043-FYN-0.18,rs3922849-PLCG2-0.18,rs315773-LCP2-0.18	rs9396592-DTNBP1-0.23,rs12716331-CLINT1-0.21,rs10789179-DNAJC6-0.2,rs2313602-ARF1-0.2,rs4075688-TFRC-0.2,rs11724804-GAK-0.19,rs9912576-RAB5C-0.19,rs6105852-SNX5-0.19,rs472112-ARRB1-0.17,rs7107881-PICALM-0.17	AKT1,AKT2,AKT3,COL1A1,COL1A2,FCER1G,FYN,GP6,LCP2,LYN,PIK3CA,PIK3CB,PIK3CG,PIK3R1,PIK3R5,PIK3R6,PLCG2,PRKCZ,SYK,VAV1,VAV2,VAV3	AP1B1,AP1G1,AP1M1,AP1M2,AP1S1,AP1S3,AP3B1,AP3S1,AP4B1,AP4E1,ARF1,ARRB1,BLOC1S1,BLOC1S3,CLINT1,CLTA,CNO,CPD,DNAJC6,DNM2,DTNBP1,FTH1,FTL,GAK,HIP1R,HSPA8,IGF2R,NAPA,NECAP1,PICALM,PIK3C2A,PLDN,PUM1,RAB5C,SH3D19,SH3GL2,SNAPIN,SNX2,SNX5,SNX9,TFRC,TGOLN2,TPD52,TPD52L1,TXNDC5,VAMP2,VAMP8
10	KEGG_FC_EPSILON_RI_SIGNALING_PATHWAY	REACTOME_GOLGI_ASSOCIATED_VESICLE_BIOGENESIS	0.04	Yes	29512	1509.6	2281	16	15.9546	6.66667e-06	P	3.51638	1.48828	0.028	rs6985703-LYN-0.28,rs4443888-FCER1A-0.24,rs4983559-AKT1-0.23,rs4264601-PRKCE-0.22,rs4130339-MAP2K3-0.22,rs7405806-PRKCA-0.21,rs817097-MAP2K6-0.21,rs2494067-VAV3-0.2,rs4328435-PLCG2-0.2,rs6000645-RAC2-0.2	rs9912576-RAB5C-0.19,rs2313602-ARF1-0.17,rs11724804-GAK-0.17,rs472112-ARRB1-0.17,rs9990333-TFRC-0.17,rs4075688-TFRC-0.17,rs12716331-CLINT1-0.17,rs9396592-DTNBP1-0.17,rs10789179-DNAJC6-0.17,rs152367-AP3S1-0.17	AKT1,AKT2,AKT3,CSF2,FCER1A,FCER1G,FYN,GAB2,GRB2,HRAS,IL13,IL3,IL4,IL5,INPP5D,KRAS,LAT,LCP2,LYN,MAP2K2,MAP2K3,MAP2K4,MAP2K6,MAP2K7,MAPK1,MAPK10,MAPK12,MAPK13,MAPK14,MAPK3,MAPK8,MAPK9,MS4A2,NRAS,PDK1,PIK3CA,PIK3CB,PIK3CD,PIK3CG,PIK3R1,PIK3R3,PIK3R5,PLA2G12A,PLA2G12B,PLA2G1B,PLA2G2A,PLA2G2C,PLA2G2D,PLA2G2E,PLA2G2F,PLA2G3,PLA2G4A,PLA2G4E,PLA2G5,PLA2G6,PLCG1,PLCG2,PRKCA,PRKCE,RAC1,RAC2,RAC3,RAF1,SOS1,…	AP1B1,AP1G1,AP1M1,AP1M2,AP1S1,AP1S3,AP3B1,AP3S1,AP4B1,AP4E1,ARF1,ARRB1,BLOC1S1,BLOC1S3,CLINT1,CLTA,CNO,CPD,DNAJC6,DNM2,DTNBP1,FTH1,FTL,GAK,HIP1R,HSPA8,IGF2R,NAPA,NECAP1,PICALM,PIK3C2A,PLDN,PUM1,RAB5C,SH3D19,SH3GL2,SNAPIN,SNX2,SNX5,SNX9,TFRC,TGOLN2,TPD52,TPD52L1,TXNDC5,VAMP2,VAMP8
10	REACTOME_MEMBRANE_TRAFFICKING	REACTOME_PLATELET_ACTIVATION_TRIGGERS	0.04	No	38394	1963.93	2657	16	15.9546	6.66667e-06	P	0.754526	0.406276	0.136	rs9396592-DTNBP1-0.21,rs11724804-GAK-0.19,rs10789179-DNAJC6-0.18,rs4075688-TFRC-0.16,rs2313602-ARF1-0.16,rs2028900-VAMP8-0.16,rs152367-AP3S1-0.16,rs12716331-CLINT1-0.16,rs9912576-RAB5C-0.15,rs9990333-TFRC-0.15	rs6985703-LYN-0.26,rs4983559-AKT1-0.23,rs4328435-PLCG2-0.2,rs2586431-COL1A1-0.2,rs6957938-GNA12-0.19,rs2066197-GNG5-0.18,rs851019-MAPK14-0.18,rs2586471-COL1A1-0.18,rs2873409-GNG7-0.18,rs3936139-GNG7-0.17	AP1B1,AP1G1,AP1M1,AP1M2,AP1S1,AP1S3,AP3B1,AP3S1,AP4B1,AP4E1,ARF1,ARFGAP1,ARRB1,BLOC1S1,BLOC1S3,CLINT1,CLTA,CNO,COPA,COPB2,COPE,COPG,COPZ1,CPD,CTSZ,DNAJC6,DNASE2,DNM2,DTNBP1,FTH1,FTL,GAK,GBF1,GNS,HIP1R,HSPA8,IGF2R,M6PR,NAPA,NECAP1,PICALM,PIK3C2A,PLDN,PREB,PUM1,RAB5C,SAR1B,SEC13,SEC23A,SEC24B,SEC24D,SEC31A,SH3D19,SH3GL2,SNAP23,SNAPIN,SNX2,SNX5,SNX9,STX4,TFRC,TGOLN2,TPD52,TPD52L1,TXNDC5,VAMP2,VAMP8	AKT1,AKT2,AKT3,COL1A1,COL1A2,F2,F2R,F2RL2,F2RL3,FCER1G,FYN,GNA11,GNA12,GNA13,GNA14,GNA15,GNAI1,GNAI3,GNAQ,GNB1,GNB3,GNB4,GNB5,GNG10,GNG11,GNG12,GNG13,GNG2,GNG4,GNG5,GNG7,GNG8,GNGT1,GNGT2,GP6,LCP2,LYN,MAPK14,P2RY1,P2RY12,PIK3CA,PIK3CB,PIK3CG,PIK3R1,PIK3R5,PIK3R6,PLA2G4A,PLCG2,PRKCZ,SRC,SYK,TBXA2R,VAV1,VAV2,VAV3
10	REACTOME_CLATHRIN_DERIVED_VESICLE_BUDDING	REACTOME_COLLAGEN_MEDIATED_ACTIVATION_CASCADE	0.04	No	15104	772.6	1214	16	15.6536	6.66667e-06	P	1.75029	1.09641	0.05	rs9396592-DTNBP1-0.23,rs12716331-CLINT1-0.21,rs10789179-DNAJC6-0.2,rs2313602-ARF1-0.2,rs4075688-TFRC-0.2,rs11724804-GAK-0.19,rs9912576-RAB5C-0.19,rs6105852-SNX5-0.19,rs472112-ARRB1-0.17,rs7107881-PICALM-0.17	rs6985703-LYN-0.27,rs4983559-AKT1-0.22,rs2586431-COL1A1-0.21,rs4328435-PLCG2-0.2,rs2494067-VAV3-0.19,rs2586471-COL1A1-0.19,rs1881140-COL1A1-0.18,rs315773-LCP2-0.17,rs1476043-FYN-0.17,rs3922849-PLCG2-0.17	AP1B1,AP1G1,AP1M1,AP1M2,AP1S1,AP1S3,AP3B1,AP3S1,AP4B1,AP4E1,ARF1,ARRB1,BLOC1S1,BLOC1S3,CLINT1,CLTA,CNO,CPD,CTSZ,DNAJC6,DNASE2,DNM2,DTNBP1,FTH1,FTL,GAK,GBF1,GNS,HIP1R,HSPA8,IGF2R,M6PR,NAPA,NECAP1,PICALM,PIK3C2A,PLDN,PUM1,RAB5C,SH3D19,SH3GL2,SNAP23,SNAPIN,SNX2,SNX5,SNX9,STX4,TFRC,TGOLN2,TPD52,TPD52L1,TXNDC5,VAMP2,VAMP8	AKT1,AKT2,AKT3,COL1A1,COL1A2,FCER1G,FYN,GP6,LCP2,LYN,PIK3CA,PIK3CB,PIK3CG,PIK3R1,PIK3R5,PIK3R6,PLCG2,PRKCZ,SYK,VAV1,VAV2,VAV3
11	KEGG_FC_EPSILON_RI_SIGNALING_PATHWAY	BIOCARTA_NKT_PATHWAY	0.04	No	13851	708.506	1072	16	14.7241	6.66667e-06	P	0.36951	-0.0683681	0.253	rs4983559-AKT1-0.3,rs817097-MAP2K6-0.28,rs4328435-PLCG2-0.26,rs4443888-FCER1A-0.25,rs1062225-MAPK8-0.25,rs4952787-PRKCE-0.23,rs851019-MAPK14-0.23,rs7197601-PLCG2-0.23,rs7258236-VAV1-0.23,rs4264601-PRKCE-0.21	rs10192157-IL18R1-0.21,rs2205181-TGFB3-0.2,rs485497-IL12A-0.19,rs608914-IFNGR1-0.17,rs1049631-IL4R-0.16,rs3136671-CCR1-CCR3-0.16,rs4803455-TGFB1-0.16,rs6657275-TGFB2-0.15,rs1495965-IL12RB2-0.15,rs550662-IL12A-0.14	AKT1,AKT2,AKT3,FCER1A,FCER1G,FYN,GAB2,GRB2,HRAS,INPP5D,KRAS,LAT,LCP2,LYN,MAP2K2,MAP2K3,MAP2K4,MAP2K6,MAP2K7,MAPK1,MAPK10,MAPK12,MAPK13,MAPK14,MAPK3,MAPK8,MAPK9,MS4A2,NRAS,PDK1,PIK3CA,PIK3CB,PIK3CD,PIK3CG,PIK3R1,PIK3R3,PIK3R5,PLA2G12A,PLA2G12B,PLA2G1B,PLA2G2A,PLA2G2C,PLA2G2D,PLA2G2E,PLA2G2F,PLA2G3,PLA2G4A,PLA2G4E,PLA2G5,PLA2G6,PLCG1,PLCG2,PRKCA,PRKCE,RAC1,RAC2,RAC3,RAF1,SOS1,SYK,VAV1,VAV2,VAV3	CCL3,CCL4,CCR1,CCR3,CCR4,CCR7,CD28,CD4,CXCR4,IFNGR1,IFNGR2,IL12A,IL12B,IL12RB1,IL12RB2,IL18R1,IL2,IL4R,TGFB1,TGFB2,TGFB3
10	REACTOME_GOLGI_ASSOCIATED_VESICLE_BIOGENESIS	REACTOME_PLATELET_ACTIVATION_TRIGGERS	0.04	No	28917	1479.16	2216	16	14.2825	6.66667e-06	P	0.873337	0.542281	0.107	rs9396592-DTNBP1-0.21,rs11724804-GAK-0.19,rs10789179-DNAJC6-0.18,rs4075688-TFRC-0.16,rs2313602-ARF1-0.16,rs2028900-VAMP8-0.16,rs152367-AP3S1-0.16,rs12716331-CLINT1-0.16,rs9912576-RAB5C-0.15,rs9990333-TFRC-0.15	rs6985703-LYN-0.28,rs4983559-AKT1-0.23,rs2586431-COL1A1-0.23,rs2873409-GNG7-0.23,rs6957938-GNA12-0.22,rs2066197-GNG5-0.21,rs2494067-VAV3-0.2,rs4328435-PLCG2-0.2,rs851019-MAPK14-0.19,rs2586471-COL1A1-0.19	AP1B1,AP1G1,AP1M1,AP1M2,AP1S1,AP1S3,AP3B1,AP3S1,AP4B1,AP4E1,ARF1,ARRB1,BLOC1S1,BLOC1S3,CLINT1,CLTA,CNO,CPD,DNAJC6,DNM2,DTNBP1,FTH1,FTL,GAK,HIP1R,HSPA8,IGF2R,NAPA,NECAP1,PICALM,PIK3C2A,PLDN,PUM1,RAB5C,SH3D19,SH3GL2,SNAPIN,SNX2,SNX5,SNX9,TFRC,TGOLN2,TPD52,TPD52L1,TXNDC5,VAMP2,VAMP8	AKT1,AKT2,AKT3,COL1A1,COL1A2,F2,F2R,F2RL2,F2RL3,FCER1G,FYN,GNA11,GNA12,GNA13,GNA14,GNA15,GNAI1,GNAI3,GNAQ,GNB1,GNB3,GNB4,GNB5,GNG10,GNG11,GNG12,GNG13,GNG2,GNG4,GNG5,GNG7,GNG8,GNGT1,GNGT2,GP6,LCP2,LYN,MAPK14,P2RY1,P2RY12,PIK3CA,PIK3CB,PIK3CG,PIK3R1,PIK3R5,PIK3R6,PLA2G4A,PLCG2,PRKCZ,SRC,SYK,TBXA2R,VAV1,VAV2,VAV3
10	BIOCARTA_IL1R_PATHWAY	REACTOME_GOLGI_ASSOCIATED_VESICLE_BIOGENESIS	0.04	No	10472	535.664	881	16	14.1837	6.66667e-06	P	0.209408	0.030236	0.261	rs2205181-TGFB3-0.24,rs6677589-JUN-0.23,rs1542176-IL1RN-0.22,rs4130339-MAP2K3-0.22,rs817097-MAP2K6-0.21,rs3009935-TGFB2-0.2,rs1951276-NFKBIA-0.2,rs851019-MAPK14-0.19,rs1062225-MAPK8-0.18,rs11207306-JUN-0.16	rs3782681-NECAP1-0.23,rs2313602-ARF1-0.2,rs2028900-VAMP8-0.2,rs2343129-TFRC-0.2,rs9396592-DTNBP1-0.2,rs2306331-AP4E1-0.2,rs10789179-DNAJC6-0.19,rs355412-AP3B1-0.18,rs12716331-CLINT1-0.18,rs2068344-CNO-0.17	CHUK,ECSIT,IFNA1,IFNB1,IL1A,IL1B,IL1R1,IL1RAP,IL1RN,IL6,IRAK2,IRAK3,JUN,MAP2K3,MAP2K6,MAP3K1,MAP3K14,MAP3K7,MAPK14,MAPK8,MYD88,NFKB1,NFKBIA,TGFB1,TGFB2,TGFB3,TOLLIP,TRAF6	AP1B1,AP1G1,AP1M1,AP1M2,AP1S1,AP1S3,AP3B1,AP3S1,AP4B1,AP4E1,ARF1,ARRB1,BLOC1S1,BLOC1S3,CLINT1,CLTA,CNO,CPD,DNAJC6,DNM2,DTNBP1,FTH1,FTL,GAK,HIP1R,HSPA8,IGF2R,NAPA,NECAP1,PICALM,PIK3C2A,PLDN,PUM1,RAB5C,SH3D19,SH3GL2,SNAPIN,SNX2,SNX5,SNX9,TFRC,TGOLN2,TPD52,TPD52L1,TXNDC5,VAMP2,VAMP8
10	BIOCARTA_IL1R_PATHWAY	REACTOME_CLATHRIN_DERIVED_VESICLE_BUDDING	0.07	No	11264	576.176	909	16	13.5835	6.66667e-06	P	0.0499241	-0.113103	0.359	rs2205181-TGFB3-0.23,rs6677589-JUN-0.21,rs4130339-MAP2K3-0.21,rs817097-MAP2K6-0.21,rs1542176-IL1RN-0.2,rs1951276-NFKBIA-0.2,rs3009935-TGFB2-0.19,rs851019-MAPK14-0.19,rs1062225-MAPK8-0.16,rs11207306-JUN-0.15	rs3782681-NECAP1-0.23,rs2313602-ARF1-0.2,rs2028900-VAMP8-0.2,rs2343129-TFRC-0.2,rs9396592-DTNBP1-0.2,rs2306331-AP4E1-0.2,rs10789179-DNAJC6-0.19,rs355412-AP3B1-0.18,rs12716331-CLINT1-0.18,rs2068344-CNO-0.17	CHUK,ECSIT,IFNA1,IFNB1,IL1A,IL1B,IL1R1,IL1RAP,IL1RN,IL6,IRAK2,IRAK3,JUN,MAP2K3,MAP2K6,MAP3K1,MAP3K14,MAP3K7,MAPK14,MAPK8,MYD88,NFKB1,NFKBIA,TGFB1,TGFB2,TGFB3,TOLLIP,TRAF6	AP1B1,AP1G1,AP1M1,AP1M2,AP1S1,AP1S3,AP3B1,AP3S1,AP4B1,AP4E1,ARF1,ARRB1,BLOC1S1,BLOC1S3,CLINT1,CLTA,CNO,CPD,CTSZ,DNAJC6,DNASE2,DNM2,DTNBP1,FTH1,FTL,GAK,GBF1,GNS,HIP1R,HSPA8,IGF2R,M6PR,NAPA,NECAP1,PICALM,PIK3C2A,PLDN,PUM1,RAB5C,SH3D19,SH3GL2,SNAP23,SNAPIN,SNX2,SNX5,SNX9,STX4,TFRC,TGOLN2,TPD52,TPD52L1,TXNDC5,VAMP2,VAMP8
10	REACTOME_CLATHRIN_DERIVED_VESICLE_BUDDING	REACTOME_PLATELET_ACTIVATION_TRIGGERS	0.07	No	31104	1591.03	2288	16	13.2279	6.66667e-06	P	0.573045	0.293422	0.172	rs9396592-DTNBP1-0.21,rs11724804-GAK-0.19,rs10789179-DNAJC6-0.18,rs4075688-TFRC-0.16,rs2313602-ARF1-0.16,rs2028900-VAMP8-0.16,rs152367-AP3S1-0.16,rs12716331-CLINT1-0.16,rs9912576-RAB5C-0.15,rs9990333-TFRC-0.15	rs6985703-LYN-0.27,rs6957938-GNA12-0.22,rs4983559-AKT1-0.22,rs2873409-GNG7-0.22,rs2586431-COL1A1-0.21,rs2066197-GNG5-0.2,rs4328435-PLCG2-0.2,rs2494067-VAV3-0.19,rs851019-MAPK14-0.19,rs2586471-COL1A1-0.19	AP1B1,AP1G1,AP1M1,AP1M2,AP1S1,AP1S3,AP3B1,AP3S1,AP4B1,AP4E1,ARF1,ARRB1,BLOC1S1,BLOC1S3,CLINT1,CLTA,CNO,CPD,CTSZ,DNAJC6,DNASE2,DNM2,DTNBP1,FTH1,FTL,GAK,GBF1,GNS,HIP1R,HSPA8,IGF2R,M6PR,NAPA,NECAP1,PICALM,PIK3C2A,PLDN,PUM1,RAB5C,SH3D19,SH3GL2,SNAP23,SNAPIN,SNX2,SNX5,SNX9,STX4,TFRC,TGOLN2,TPD52,TPD52L1,TXNDC5,VAMP2,VAMP8	AKT1,AKT2,AKT3,COL1A1,COL1A2,F2,F2R,F2RL2,F2RL3,FCER1G,FYN,GNA11,GNA12,GNA13,GNA14,GNA15,GNAI1,GNAI3,GNAQ,GNB1,GNB3,GNB4,GNB5,GNG10,GNG11,GNG12,GNG13,GNG2,GNG4,GNG5,GNG7,GNG8,GNGT1,GNGT2,GP6,LCP2,LYN,MAPK14,P2RY1,P2RY12,PIK3CA,PIK3CB,PIK3CG,PIK3R1,PIK3R5,PIK3R6,PLA2G4A,PLCG2,PRKCZ,SRC,SYK,TBXA2R,VAV1,VAV2,VAV3
11	BIOCARTA_STRESS_PATHWAY	REACTOME_COLLAGEN_MEDIATED_ACTIVATION_CASCADE	0.07	No	6962	356.12	616	16	13.1678	6.66667e-06	P	0.00766264	-0.154279	0.387	rs3858605-CRADD-0.24,rs11207306-JUN-0.23,rs851019-MAPK14-0.22,rs7924284-CHUK-0.2,rs1062225-MAPK8-0.19,rs12817202-CRADD-0.19,rs9788973-MAP2K4-0.18,rs2213661-MAPK14-0.17,rs7152826-NFKBIA-0.17,rs817097-MAP2K6-0.17	rs10797094-FCER1G-0.25,rs892117-AKT2-0.25,rs9372316-FYN-0.24,rs290213-SYK-0.24,rs2586431-COL1A1-0.24,rs315773-LCP2-0.22,rs6985703-LYN-0.22,rs291765-SYK-0.2,rs4983559-AKT1-0.2,rs9428576-AKT3-0.19	ATF1,CASP2,CHUK,CRADD,JUN,MAP2K3,MAP2K4,MAP2K6,MAP3K1,MAP3K14,MAP4K2,MAPK14,MAPK8,NFKB1,NFKBIA,RIPK1,TANK,TNFRSF1A,TRAF2	AKT1,AKT2,AKT3,COL1A1,COL1A2,FCER1G,FYN,GP6,LCP2,LYN,PIK3CA,PIK3CB,PIK3CG,PIK3R1,PIK3R5,PIK3R6,PLCG2,PRKCZ,SYK,VAV1,VAV2,VAV3
4	KEGG_GLYCOLYSIS_GLUCONEOGENESIS	REACTOME_GOLGI_ASSOCIATED_VESICLE_BIOGENESIS	0.07	No	15946	815.67	1268	16	12.4321	6.66667e-06	P	1.58938	0.121723	0.122	rs6546923-HK2-0.22,rs2073478-ALDH1B1-0.22,rs2850163-PFKL-0.21,rs768498-HK1-0.2,rs7078068-PFKP-0.19,rs2894081-HK1-0.19,rs2306805-HK2-0.18,rs10488451-BPGM-0.18,rs4746826-HK1-0.18,rs906219-HK1-0.18	rs11724804-GAK-0.22,rs152367-AP3S1-0.22,rs9396592-DTNBP1-0.22,rs10789179-DNAJC6-0.2,rs2313602-ARF1-0.2,rs9912576-RAB5C-0.19,rs12716331-CLINT1-0.18,rs9990333-TFRC-0.17,rs2727269-FTH1-0.16,rs7107881-PICALM-0.16	ACSS1,ADH1A,ADH1B,ADH1C,ADH6,ADH7,AKR1A1,ALDH1A3,ALDH1B1,ALDH3A1,ALDH3A2,ALDH3B1,ALDH3B2,ALDH7A1,ALDH9A1,ALDOA,ALDOB,BPGM,DLAT,DLD,ENO1,ENO3,FBP1,FBP2,G6PC,G6PC2,GALM,GAPDH,GCK,GPI,HK1,HK2,HK3,LDHA,LDHAL6A,LDHAL6B,LDHB,LDHC,PCK1,PCK2,PDHA2,PFKL,PFKP,PGAM1,PGAM2,PGM1,PGM2,TPI1	AP1B1,AP1G1,AP1M1,AP1M2,AP1S1,AP1S3,AP3B1,AP3S1,AP4B1,AP4E1,ARF1,ARRB1,BLOC1S1,BLOC1S3,CLINT1,CLTA,CNO,CPD,DNAJC6,DNM2,DTNBP1,FTH1,FTL,GAK,HIP1R,HSPA8,IGF2R,NAPA,NECAP1,PICALM,PIK3C2A,PLDN,PUM1,RAB5C,SH3D19,SH3GL2,SNAPIN,SNX2,SNX5,SNX9,TFRC,TGOLN2,TPD52,TPD52L1,TXNDC5,VAMP2,VAMP8
10	BIOCARTA_STRESS_PATHWAY	REACTOME_GOLGI_ASSOCIATED_VESICLE_BIOGENESIS	0.07	No	7021	359.138	614	16	12.1433	6.66667e-06	P	0.0405791	-0.0666952	0.349	rs6677589-JUN-0.23,rs4130339-MAP2K3-0.22,rs817097-MAP2K6-0.21,rs1951276-NFKBIA-0.2,rs851019-MAPK14-0.19,rs3858605-CRADD-0.19,rs829128-ATF1-0.18,rs1062225-MAPK8-0.18,rs11207306-JUN-0.16,rs7309-TANK-0.16	rs12716331-CLINT1-0.25,rs2313602-ARF1-0.24,rs3782681-NECAP1-0.22,rs2306331-AP4E1-0.22,rs2028900-VAMP8-0.2,rs355412-AP3B1-0.2,rs9912576-RAB5C-0.2,rs10789179-DNAJC6-0.19,rs11724804-GAK-0.19,rs9396592-DTNBP1-0.19	ATF1,CASP2,CHUK,CRADD,JUN,MAP2K3,MAP2K4,MAP2K6,MAP3K1,MAP3K14,MAP4K2,MAPK14,MAPK8,NFKB1,NFKBIA,RIPK1,TANK,TNFRSF1A,TRAF2	AP1B1,AP1G1,AP1M1,AP1M2,AP1S1,AP1S3,AP3B1,AP3S1,AP4B1,AP4E1,ARF1,ARRB1,BLOC1S1,BLOC1S3,CLINT1,CLTA,CNO,CPD,DNAJC6,DNM2,DTNBP1,FTH1,FTL,GAK,HIP1R,HSPA8,IGF2R,NAPA,NECAP1,PICALM,PIK3C2A,PLDN,PUM1,RAB5C,SH3D19,SH3GL2,SNAPIN,SNX2,SNX5,SNX9,TFRC,TGOLN2,TPD52,TPD52L1,TXNDC5,VAMP2,VAMP8
10	BIOCARTA_ERYTH_PATHWAY	REACTOME_GOLGI_ASSOCIATED_VESICLE_BIOGENESIS	0.07	No	4165	213.048	385	16	11.8342	6.66667e-06	P	-0.839163	-0.825515	0.771	rs2205181-TGFB3-0.24,rs2162679-IGF1-0.21,rs3009935-TGFB2-0.2,rs31551-IL9-0.16,rs11669732-IL11-0.16,rs3121580-TGFB2-0.14,rs6662137-TGFB2-0.14,rs6657275-TGFB2-0.14,rs3829382-FLT3-0.13,rs4803455-TGFB1-0.13	rs10789179-DNAJC6-0.26,rs2313602-ARF1-0.26,rs9396592-DTNBP1-0.26,rs4075688-TFRC-0.23,rs2343129-TFRC-0.23,rs2068344-CNO-0.23,rs1443844-IGF2R-0.23,rs760306-FTH1-0.23,rs9990333-TFRC-0.2,rs1150893-TXNDC5-0.2	CCL3,CSF2,CSF3,FLT3,IGF1,IL11,IL1A,IL3,IL6,IL9,KITLG,TGFB1,TGFB2,TGFB3	AP1B1,AP1G1,AP1M1,AP1M2,AP1S1,AP1S3,AP3B1,AP3S1,AP4B1,AP4E1,ARF1,ARRB1,BLOC1S1,BLOC1S3,CLINT1,CLTA,CNO,CPD,DNAJC6,DNM2,DTNBP1,FTH1,FTL,GAK,HIP1R,HSPA8,IGF2R,NAPA,NECAP1,PICALM,PIK3C2A,PLDN,PUM1,RAB5C,SH3D19,SH3GL2,SNAPIN,SNX2,SNX5,SNX9,TFRC,TGOLN2,TPD52,TPD52L1,TXNDC5,VAMP2,VAMP8
10	BIOCARTA_PYK2_PATHWAY	REACTOME_GOLGI_ASSOCIATED_VESICLE_BIOGENESIS	0.07	No	7973	407.835	676	16	11.6953	6.66667e-06	P	-0.138995	-0.127412	0.401	rs6677589-JUN-0.23,rs4130339-MAP2K3-0.22,rs7405806-PRKCA-0.21,rs4243110-BCAR1-0.2,rs851019-MAPK14-0.19,rs10113-CALM3-0.19,rs1062225-MAPK8-0.18,rs11207306-JUN-0.16,rs2213661-MAPK14-0.16,rs6011959-SRC-0.16	rs7107881-PICALM-0.25,rs9990333-TFRC-0.22,rs10512432-CPD-0.21,rs10789179-DNAJC6-0.19,rs9396592-DTNBP1-0.19,rs3782681-NECAP1-0.19,rs7132147-NECAP1-0.19,rs3786521-NAPA-0.19,rs2313602-ARF1-0.18,rs4673077-AP1S3-0.18	BCAR1,CALM1,CALM2,CALM3,CRKL,GNAQ,GRB2,HRAS,JUN,MAP2K2,MAP2K3,MAP2K4,MAP3K1,MAPK1,MAPK14,MAPK3,MAPK8,PAK1,PLCG1,PRKCA,PTK2B,RAC1,RAF1,SHC1,SOS1,SRC	AP1B1,AP1G1,AP1M1,AP1M2,AP1S1,AP1S3,AP3B1,AP3S1,AP4B1,AP4E1,ARF1,ARRB1,BLOC1S1,BLOC1S3,CLINT1,CLTA,CNO,CPD,DNAJC6,DNM2,DTNBP1,FTH1,FTL,GAK,HIP1R,HSPA8,IGF2R,NAPA,NECAP1,PICALM,PIK3C2A,PLDN,PUM1,RAB5C,SH3D19,SH3GL2,SNAPIN,SNX2,SNX5,SNX9,TFRC,TGOLN2,TPD52,TPD52L1,TXNDC5,VAMP2,VAMP8
10	BIOCARTA_PYK2_PATHWAY	REACTOME_CLATHRIN_DERIVED_VESICLE_BUDDING	0.07	No	8576	438.68	700	16	11.5699	6.66667e-06	P	-0.314828	-0.224201	0.465	rs6677589-JUN-0.21,rs4130339-MAP2K3-0.21,rs7405806-PRKCA-0.2,rs4243110-BCAR1-0.2,rs851019-MAPK14-0.19,rs10113-CALM3-0.19,rs6011959-SRC-0.17,rs1062225-MAPK8-0.16,rs11207306-JUN-0.15,rs2213661-MAPK14-0.15	rs7107881-PICALM-0.25,rs9990333-TFRC-0.22,rs10512432-CPD-0.21,rs10789179-DNAJC6-0.19,rs9396592-DTNBP1-0.19,rs3782681-NECAP1-0.19,rs7132147-NECAP1-0.19,rs3786521-NAPA-0.19,rs2313602-ARF1-0.18,rs4673077-AP1S3-0.18	BCAR1,CALM1,CALM2,CALM3,CRKL,GNAQ,GRB2,HRAS,JUN,MAP2K2,MAP2K3,MAP2K4,MAP3K1,MAPK1,MAPK14,MAPK3,MAPK8,PAK1,PLCG1,PRKCA,PTK2B,RAC1,RAF1,SHC1,SOS1,SRC	AP1B1,AP1G1,AP1M1,AP1M2,AP1S1,AP1S3,AP3B1,AP3S1,AP4B1,AP4E1,ARF1,ARRB1,BLOC1S1,BLOC1S3,CLINT1,CLTA,CNO,CPD,CTSZ,DNAJC6,DNASE2,DNM2,DTNBP1,FTH1,FTL,GAK,GBF1,GNS,HIP1R,HSPA8,IGF2R,M6PR,NAPA,NECAP1,PICALM,PIK3C2A,PLDN,PUM1,RAB5C,SH3D19,SH3GL2,SNAP23,SNAPIN,SNX2,SNX5,SNX9,STX4,TFRC,TGOLN2,TPD52,TPD52L1,TXNDC5,VAMP2,VAMP8
11	BIOCARTA_IL12_PATHWAY	REACTOME_COLLAGEN_MEDIATED_ACTIVATION_CASCADE	0.07	No	6018	307.833	562	16	11.452	6.66667e-06	P	1.17253	0.105062	0.128	rs11207306-JUN-0.23,rs851019-MAPK14-0.22,rs485497-IL12A-0.21,rs10192157-IL18R1-0.19,rs1062225-MAPK8-0.19,rs1495965-IL12RB2-0.19,rs1737481-CD247-0.18,rs2213661-MAPK14-0.17,rs817097-MAP2K6-0.17,rs6677589-JUN-0.16	rs4983559-AKT1-0.29,rs7258236-VAV1-0.29,rs2494067-VAV3-0.22,rs345292-VAV3-0.22,rs2302975-PIK3R1-0.2,rs315773-LCP2-0.2,rs6985703-LYN-0.2,rs290213-SYK-0.2,rs291765-SYK-0.2,rs654387-VAV2-0.2	CD247,CD3D,CD3E,CD3G,IL12A,IL12B,IL12RB1,IL12RB2,IL18,IL18R1,JAK2,JUN,MAP2K6,MAPK14,MAPK8,STAT4,TYK2	AKT1,AKT2,AKT3,COL1A1,COL1A2,FCER1G,FYN,GP6,LCP2,LYN,PIK3CA,PIK3CB,PIK3CG,PIK3R1,PIK3R5,PIK3R6,PLCG2,PRKCZ,SYK,VAV1,VAV2,VAV3
11	KEGG_FC_EPSILON_RI_SIGNALING_PATHWAY	BIOCARTA_TH1TH2_PATHWAY	0.07	No	11070	566.253	850	16	11.4171	6.66667e-06	P	1.75619	0.106422	0.118	rs4443888-FCER1A-0.27,rs2213661-MAPK13-MAPK14-0.27,rs4744516-SYK-0.24,rs4983559-AKT1-0.24,rs7258236-VAV1-0.24,rs4952787-PRKCE-0.22,rs7303282-KRAS-0.22,rs7197601-PLCG2-0.22,rs3889237-PRKCA-0.22,rs525420-MAP2K7-0.22	rs10192157-IL18R1-0.2,rs485497-IL12A-0.19,rs608914-IFNGR1-0.17,rs4749926-IL2RA-0.17,rs1049631-IL4R-0.17,rs1495965-IL12RB2-0.15,rs8177636-IL2RA-0.15,rs550662-IL12A-0.14,rs8177762-IL2RA-0.13,rs12244380-IL2RA-0.12	AKT1,AKT2,AKT3,CSF2,FCER1A,FCER1G,FYN,GAB2,GRB2,HRAS,IL3,IL5,INPP5D,KRAS,LAT,LCP2,LYN,MAP2K2,MAP2K3,MAP2K4,MAP2K6,MAP2K7,MAPK1,MAPK10,MAPK12,MAPK13,MAPK14,MAPK3,MAPK8,MAPK9,MS4A2,NRAS,PDK1,PIK3CA,PIK3CB,PIK3CD,PIK3CG,PIK3R1,PIK3R3,PIK3R5,PLA2G12A,PLA2G12B,PLA2G1B,PLA2G2A,PLA2G2C,PLA2G2D,PLA2G2E,PLA2G2F,PLA2G3,PLA2G4A,PLA2G4E,PLA2G5,PLA2G6,PLCG1,PLCG2,PRKCA,PRKCE,RAC1,RAC2,RAC3,RAF1,SOS1,SYK,VAV1,…	CD28,CD40,CD86,HLA-DRA,IFNGR1,IFNGR2,IL12A,IL12B,IL12RB1,IL12RB2,IL18,IL18R1,IL2,IL2RA,IL4R
4	KEGG_GLYCOLYSIS_GLUCONEOGENESIS	REACTOME_CLATHRIN_DERIVED_VESICLE_BUDDING	0.08	No	17152	877.359	1312	16	12.0305	1.33333e-05	P	0.954632	-0.148322	0.215	rs6546923-HK2-0.21,rs2073478-ALDH1B1-0.2,rs2850163-PFKL-0.2,rs7078068-PFKP-0.19,rs768498-HK1-0.19,rs10488451-BPGM-0.18,rs4746826-HK1-0.18,rs2894081-HK1-0.18,rs2306805-HK2-0.17,rs906219-HK1-0.17	rs11724804-GAK-0.22,rs152367-AP3S1-0.22,rs9396592-DTNBP1-0.22,rs10789179-DNAJC6-0.2,rs2313602-ARF1-0.2,rs9912576-RAB5C-0.19,rs12716331-CLINT1-0.18,rs9990333-TFRC-0.17,rs2727269-FTH1-0.16,rs7107881-PICALM-0.16	ACSS1,ADH1A,ADH1B,ADH1C,ADH6,ADH7,AKR1A1,ALDH1A3,ALDH1B1,ALDH3A1,ALDH3A2,ALDH3B1,ALDH3B2,ALDH7A1,ALDH9A1,ALDOA,ALDOB,BPGM,DLAT,DLD,ENO1,ENO3,FBP1,FBP2,G6PC,G6PC2,GALM,GAPDH,GCK,GPI,HK1,HK2,HK3,LDHA,LDHAL6A,LDHAL6B,LDHB,LDHC,PCK1,PCK2,PDHA2,PFKL,PFKP,PGAM1,PGAM2,PGM1,PGM2,TPI1	AP1B1,AP1G1,AP1M1,AP1M2,AP1S1,AP1S3,AP3B1,AP3S1,AP4B1,AP4E1,ARF1,ARRB1,BLOC1S1,BLOC1S3,CLINT1,CLTA,CNO,CPD,CTSZ,DNAJC6,DNASE2,DNM2,DTNBP1,FTH1,FTL,GAK,GBF1,GNS,HIP1R,HSPA8,IGF2R,M6PR,NAPA,NECAP1,PICALM,PIK3C2A,PLDN,PUM1,RAB5C,SH3D19,SH3GL2,SNAP23,SNAPIN,SNX2,SNX5,SNX9,STX4,TFRC,TGOLN2,TPD52,TPD52L1,TXNDC5,VAMP2,VAMP8
10	BIOCARTA_IL12_PATHWAY	REACTOME_GOLGI_ASSOCIATED_VESICLE_BIOGENESIS	0.08	Yes	6069	310.441	563	16	10.9652	6.66667e-06	P	3.77919	1.45808	0.012	rs6677589-JUN-0.23,rs817097-MAP2K6-0.21,rs1495965-IL12RB2-0.2,rs851019-MAPK14-0.19,rs730691-IL12B-0.18,rs1062225-MAPK8-0.18,rs485497-IL12A-0.17,rs11207306-JUN-0.16,rs3024908-STAT4-0.16,rs2213661-MAPK14-0.16	rs2028900-VAMP8-0.27,rs11724804-GAK-0.27,rs9912576-RAB5C-0.25,rs10789179-DNAJC6-0.24,rs4704896-CLINT1-0.24,rs3782681-NECAP1-0.24,rs2313602-ARF1-0.22,rs12716331-CLINT1-0.22,rs9328449-TXNDC5-0.22,rs3777414-IGF2R-0.22	CD247,CD3D,CD3E,CD3G,IL12A,IL12B,IL12RB1,IL12RB2,IL18,IL18R1,JAK2,JUN,MAP2K6,MAPK14,MAPK8,STAT4,TYK2	AP1B1,AP1G1,AP1M1,AP1M2,AP1S1,AP1S3,AP3B1,AP3S1,AP4B1,AP4E1,ARF1,ARRB1,BLOC1S1,BLOC1S3,CLINT1,CLTA,CNO,CPD,DNAJC6,DNM2,DTNBP1,FTH1,FTL,GAK,HIP1R,HSPA8,IGF2R,NAPA,NECAP1,PICALM,PIK3C2A,PLDN,PUM1,RAB5C,SH3D19,SH3GL2,SNAPIN,SNX2,SNX5,SNX9,TFRC,TGOLN2,TPD52,TPD52L1,TXNDC5,VAMP2,VAMP8
10	BIOCARTA_HCMV_PATHWAY	REACTOME_GOLGI_ASSOCIATED_VESICLE_BIOGENESIS	0.08	No	4046	206.961	430	16	10.9462	6.66667e-06	P	1.1729	0.423584	0.106	rs4983559-AKT1-0.23,rs4130339-MAP2K3-0.22,rs817097-MAP2K6-0.21,rs851019-MAPK14-0.19,rs7591784-CREB1-0.18,rs2213661-MAPK14-0.16,rs2302975-PIK3R1-0.15,rs7213686-MAP2K6-0.15,rs2716227-MAP2K6-0.15,rs42154-PIK3CG-0.14	rs10789179-DNAJC6-0.29,rs2313602-ARF1-0.29,rs355412-AP3B1-0.26,rs12716331-CLINT1-0.26,rs7107881-PICALM-0.26,rs3782681-NECAP1-0.26,rs11724804-GAK-0.24,rs1443844-IGF2R-0.24,rs472112-ARRB1-0.24,rs2306331-AP4E1-0.24	AKT1,CREB1,MAP2K2,MAP2K3,MAP2K6,MAP3K1,MAPK1,MAPK14,MAPK3,NFKB1,PIK3CA,PIK3CG,PIK3R1	AP1B1,AP1G1,AP1M1,AP1M2,AP1S1,AP1S3,AP3B1,AP3S1,AP4B1,AP4E1,ARF1,ARRB1,BLOC1S1,BLOC1S3,CLINT1,CLTA,CNO,CPD,DNAJC6,DNM2,DTNBP1,FTH1,FTL,GAK,HIP1R,HSPA8,IGF2R,NAPA,NECAP1,PICALM,PIK3C2A,PLDN,PUM1,RAB5C,SH3D19,SH3GL2,SNAPIN,SNX2,SNX5,SNX9,TFRC,TGOLN2,TPD52,TPD52L1,TXNDC5,VAMP2,VAMP8
10	REACTOME_CD28_CO_STIMULATION	REACTOME_GOLGI_ASSOCIATED_VESICLE_BIOGENESIS	0.08	No	9639	493.054	793	16	10.7847	6.66667e-06	P	1.66384	0.436351	0.093	rs6985703-LYN-0.28,rs4983559-AKT1-0.23,rs137977-GRAP2-0.21,rs1476043-FYN-0.18,rs892117-AKT2-0.18,rs9428576-AKT3-0.17,rs12185470-YES1-0.17,rs9372316-FYN-0.16,rs7258236-VAV1-0.16,rs6011959-SRC-0.16	rs2313602-ARF1-0.25,rs9396592-DTNBP1-0.22,rs6832149-SH3D19-0.2,rs12716331-CLINT1-0.2,rs7107881-PICALM-0.2,rs9990333-TFRC-0.19,rs4075688-TFRC-0.19,rs11724804-GAK-0.17,rs2028900-VAMP8-0.16,rs3782681-NECAP1-0.16	AKT1,AKT2,AKT3,CD28,CD80,CD86,CDC42,FYN,GRAP2,GRB2,LCK,LYN,MAP3K14,MAP3K8,MAPKAP1,PAK1,PAK2,PIK3CA,PIK3R1,RAC1,RICTOR,SRC,THEM4,TRIB3,VAV1,YES1	AP1B1,AP1G1,AP1M1,AP1M2,AP1S1,AP1S3,AP3B1,AP3S1,AP4B1,AP4E1,ARF1,ARRB1,BLOC1S1,BLOC1S3,CLINT1,CLTA,CNO,CPD,DNAJC6,DNM2,DTNBP1,FTH1,FTL,GAK,HIP1R,HSPA8,IGF2R,NAPA,NECAP1,PICALM,PIK3C2A,PLDN,PUM1,RAB5C,SH3D19,SH3GL2,SNAPIN,SNX2,SNX5,SNX9,TFRC,TGOLN2,TPD52,TPD52L1,TXNDC5,VAMP2,VAMP8
10	REACTOME_GOLGI_ASSOCIATED_VESICLE_BIOGENESIS	REACTOME_PLATELET_ADHESION_TO_EXPOSED_COLLAGEN	0.09	No	5712	292.18	513	16	10.5741	6.66667e-06	P	1.54364	0.455685	0.07	rs6473202-TPD52-0.29,rs2313602-ARF1-0.25,rs4075688-TFRC-0.25,rs12716331-CLINT1-0.23,rs9396592-DTNBP1-0.23,rs2028900-VAMP8-0.21,rs11724804-GAK-0.21,rs472112-ARRB1-0.21,rs9990333-TFRC-0.19,rs2270812-CLINT1-0.19	rs6985703-LYN-0.28,rs2488320-ITGB1-0.25,rs2586431-COL1A1-0.23,rs2586471-COL1A1-0.19,rs1881140-COL1A1-0.19,rs1476043-FYN-0.18,rs10797094-FCER1G-0.17,rs9372316-FYN-0.16,rs6439154-GP9-0.15,rs3782711-VWF-0.14	AP1B1,AP1G1,AP1M1,AP1M2,AP1S1,AP1S3,AP3B1,AP3S1,AP4B1,AP4E1,ARF1,ARRB1,BLOC1S1,BLOC1S3,CLINT1,CLTA,CNO,CPD,DNAJC6,DNM2,DTNBP1,FTH1,FTL,GAK,HIP1R,HSPA8,IGF2R,NAPA,NECAP1,PICALM,PIK3C2A,PLDN,PUM1,RAB5C,SH3D19,SH3GL2,SNAPIN,SNX2,SNX5,SNX9,TFRC,TGOLN2,TPD52,TPD52L1,TXNDC5,VAMP2,VAMP8	CD36,COL1A1,COL1A2,FCER1G,FYN,GP1BA,GP1BB,GP5,GP6,GP9,ITGA2,ITGB1,LYN,VWF
11	BIOCARTA_IL12_PATHWAY	REACTOME_CD28_CO_STIMULATION	0.09	No	4131	211.309	400	16	10.448	6.66667e-06	P	1.11197	0.191944	0.127	rs10192157-IL18R1-0.25,rs485497-IL12A-0.23,rs851019-MAPK14-0.21,rs1495965-IL12RB2-0.2,rs7560255-STAT4-0.19,rs1062225-MAPK8-0.19,rs360726-IL18-0.19,rs7250425-IL12RB1-0.19,rs10513548-IL12A-0.16,rs817097-MAP2K6-0.16	rs4983559-AKT1-0.29,rs7258236-VAV1-0.29,rs1042058-MAP3K8-0.24,rs4688014-CD80-0.22,rs2302975-PIK3R1-0.2,rs6985703-LYN-0.2,rs6018027-SRC-0.2,rs11086214-SRC-0.2,rs137977-GRAP2-0.2,rs2049233-PAK2-0.18	CD247,CD3D,CD3E,CD3G,IL12A,IL12B,IL12RB1,IL12RB2,IL18,IL18R1,JAK2,JUN,MAP2K6,MAPK14,MAPK8,STAT4,TYK2	AKT1,AKT2,AKT3,CD28,CD80,CD86,CDC42,FYN,GRAP2,GRB2,LCK,LYN,MAP3K14,MAP3K8,MAPKAP1,PAK1,PAK2,PIK3CA,PIK3R1,RAC1,RICTOR,SRC,THEM4,TRIB3,VAV1,YES1
10	BIOCARTA_ERYTH_PATHWAY	REACTOME_CLATHRIN_DERIVED_VESICLE_BUDDING	0.09	No	4480	229.161	394	16	10.3591	6.66667e-06	P	-0.885706	-0.789227	0.755	rs2205181-TGFB3-0.23,rs2162679-IGF1-0.2,rs3009935-TGFB2-0.19,rs31551-IL9-0.16,rs11669732-IL11-0.15,rs3121580-TGFB2-0.13,rs6662137-TGFB2-0.13,rs6657275-TGFB2-0.13,rs3829382-FLT3-0.13,rs4803455-TGFB1-0.13	rs10789179-DNAJC6-0.26,rs2313602-ARF1-0.26,rs9396592-DTNBP1-0.26,rs4075688-TFRC-0.23,rs2343129-TFRC-0.23,rs2068344-CNO-0.23,rs1443844-IGF2R-0.23,rs760306-FTH1-0.23,rs9990333-TFRC-0.2,rs1150893-TXNDC5-0.2	CCL3,CSF2,CSF3,FLT3,IGF1,IL11,IL1A,IL3,IL6,IL9,KITLG,TGFB1,TGFB2,TGFB3	AP1B1,AP1G1,AP1M1,AP1M2,AP1S1,AP1S3,AP3B1,AP3S1,AP4B1,AP4E1,ARF1,ARRB1,BLOC1S1,BLOC1S3,CLINT1,CLTA,CNO,CPD,CTSZ,DNAJC6,DNASE2,DNM2,DTNBP1,FTH1,FTL,GAK,GBF1,GNS,HIP1R,HSPA8,IGF2R,M6PR,NAPA,NECAP1,PICALM,PIK3C2A,PLDN,PUM1,RAB5C,SH3D19,SH3GL2,SNAP23,SNAPIN,SNX2,SNX5,SNX9,STX4,TFRC,TGOLN2,TPD52,TPD52L1,TXNDC5,VAMP2,VAMP8
10	REACTOME_COLLAGEN_MEDIATED_ACTIVATION_CASCADE	REACTOME_MEMBRANE_TRAFFICKING	0.09	No	18644	953.678	1412	16	10.2054	6.66667e-06	P	1.45624	0.812689	0.073	rs6985703-LYN-0.26,rs4983559-AKT1-0.23,rs4328435-PLCG2-0.2,rs2586431-COL1A1-0.2,rs2586471-COL1A1-0.18,rs9428576-AKT3-0.16,rs290213-SYK-0.16,rs3922849-PLCG2-0.16,rs2494067-VAV3-0.16,rs1350629-VAV3-0.16	rs9396592-DTNBP1-0.23,rs12716331-CLINT1-0.21,rs10789179-DNAJC6-0.2,rs2313602-ARF1-0.2,rs4075688-TFRC-0.2,rs11724804-GAK-0.19,rs9912576-RAB5C-0.19,rs6105852-SNX5-0.19,rs472112-ARRB1-0.17,rs7107881-PICALM-0.17	AKT1,AKT2,AKT3,COL1A1,COL1A2,FCER1G,FYN,GP6,LCP2,LYN,PIK3CA,PIK3CB,PIK3CG,PIK3R1,PIK3R5,PIK3R6,PLCG2,PRKCZ,SYK,VAV1,VAV2,VAV3	AP1B1,AP1G1,AP1M1,AP1M2,AP1S1,AP1S3,AP3B1,AP3S1,AP4B1,AP4E1,ARF1,ARFGAP1,ARRB1,BLOC1S1,BLOC1S3,CLINT1,CLTA,CNO,COPA,COPB2,COPE,COPG,COPZ1,CPD,CTSZ,DNAJC6,DNASE2,DNM2,DTNBP1,FTH1,FTL,GAK,GBF1,GNS,HIP1R,HSPA8,IGF2R,M6PR,NAPA,NECAP1,PICALM,PIK3C2A,PLDN,PREB,PUM1,RAB5C,SAR1B,SEC13,SEC23A,SEC24B,SEC24D,SEC31A,SH3D19,SH3GL2,SNAP23,SNAPIN,SNX2,SNX5,SNX9,STX4,TFRC,TGOLN2,TPD52,TPD52L1,TXNDC5,VAMP2,VAMP8
10	REACTOME_CD28_CO_STIMULATION	REACTOME_CLATHRIN_DERIVED_VESICLE_BUDDING	0.09	No	10368	530.344	826	16	10.1754	6.66667e-06	P	1.18668	0.170362	0.146	rs6985703-LYN-0.27,rs4983559-AKT1-0.22,rs137977-GRAP2-0.2,rs1476043-FYN-0.17,rs6011959-SRC-0.17,rs9372316-FYN-0.16,rs12185470-YES1-0.16,rs892117-AKT2-0.16,rs9428576-AKT3-0.16,rs2302975-PIK3R1-0.16	rs2313602-ARF1-0.25,rs9396592-DTNBP1-0.22,rs6832149-SH3D19-0.2,rs12716331-CLINT1-0.2,rs7107881-PICALM-0.2,rs9990333-TFRC-0.19,rs4075688-TFRC-0.19,rs11724804-GAK-0.17,rs2028900-VAMP8-0.16,rs3782681-NECAP1-0.16	AKT1,AKT2,AKT3,CD28,CD80,CD86,CDC42,FYN,GRAP2,GRB2,LCK,LYN,MAP3K14,MAP3K8,MAPKAP1,PAK1,PAK2,PIK3CA,PIK3R1,RAC1,RICTOR,SRC,THEM4,TRIB3,VAV1,YES1	AP1B1,AP1G1,AP1M1,AP1M2,AP1S1,AP1S3,AP3B1,AP3S1,AP4B1,AP4E1,ARF1,ARRB1,BLOC1S1,BLOC1S3,CLINT1,CLTA,CNO,CPD,CTSZ,DNAJC6,DNASE2,DNM2,DTNBP1,FTH1,FTL,GAK,GBF1,GNS,HIP1R,HSPA8,IGF2R,M6PR,NAPA,NECAP1,PICALM,PIK3C2A,PLDN,PUM1,RAB5C,SH3D19,SH3GL2,SNAP23,SNAPIN,SNX2,SNX5,SNX9,STX4,TFRC,TGOLN2,TPD52,TPD52L1,TXNDC5,VAMP2,VAMP8
10	BIOCARTA_HER2_PATHWAY	REACTOME_GOLGI_ASSOCIATED_VESICLE_BIOGENESIS	0.09	No	8732	446.659	719	16	9.90903	6.66667e-06	P	-0.866471	-0.84703	0.711	rs2295193-ESR1-0.21,rs7598440-ERBB4-0.19,rs10197270-ERBB4-0.18,rs10908835-IL6R-0.17,rs705708-ERBB3-0.17,rs6745249-ERBB4-0.16,rs4597456-ERBB4-0.15,rs2302975-PIK3R1-0.15,rs940806-EGFR-0.14,rs42154-PIK3CG-0.14	rs9396592-DTNBP1-0.27,rs2313602-ARF1-0.24,rs9990333-TFRC-0.23,rs3786521-NAPA-0.23,rs10789179-DNAJC6-0.22,rs1443844-IGF2R-0.22,rs152367-AP3S1-0.2,rs1003737-IGF2R-0.2,rs3782681-NECAP1-0.2,rs11724804-GAK-0.19	CARM1,EGFR,ERBB3,ERBB4,ESR1,GRB2,GRIP1,HRAS,IL6,IL6R,IL6ST,MAPK1,MAPK3,PIK3CA,PIK3CG,PIK3R1,RAF1,SHC1,SOS1,STAT3	AP1B1,AP1G1,AP1M1,AP1M2,AP1S1,AP1S3,AP3B1,AP3S1,AP4B1,AP4E1,ARF1,ARRB1,BLOC1S1,BLOC1S3,CLINT1,CLTA,CNO,CPD,DNAJC6,DTNBP1,FTH1,FTL,GAK,HIP1R,HSPA8,IGF2R,NAPA,NECAP1,PICALM,PIK3C2A,PLDN,PUM1,RAB5C,SH3D19,SH3GL2,SNAPIN,SNX2,SNX5,SNX9,TFRC,TGOLN2,TPD52,TPD52L1,TXNDC5,VAMP2,VAMP8
10	KEGG_PANCREATIC_CANCER	REACTOME_GOLGI_ASSOCIATED_VESICLE_BIOGENESIS	0.1	No	20706	1059.15	1575	16	9.43918	6.66667e-06	P	1.01129	1.06194	0.053	rs2205181-TGFB3-0.24,rs4983559-AKT1-0.23,rs3009935-TGFB2-0.2,rs10901235-RALGDS-0.2,rs6000645-RAC2-0.2,rs13092828-PLD1-0.18,rs2118610-SMAD3-0.18,rs2237051-EGF-0.18,rs1062225-MAPK8-0.18,rs10518707-SMAD3-0.18	rs10789179-DNAJC6-0.18,rs3786521-NAPA-0.18,rs2068344-CNO-0.17,rs11724804-GAK-0.17,rs12716331-CLINT1-0.17,rs9396592-DTNBP1-0.17,rs658573-ARRB1-0.17,rs2024304-NECAP1-0.16,rs2313602-ARF1-0.16,rs9990333-TFRC-0.16	AKT1,AKT2,AKT3,BAD,BRAF,BRCA2,CASP9,CCND1,CDC42,CDK4,CDK6,CDKN2A,CHUK,E2F1,E2F2,E2F3,EGF,EGFR,JAK1,KRAS,MAPK1,MAPK10,MAPK3,MAPK8,MAPK9,NFKB1,PGF,PIK3CA,PIK3CB,PIK3CD,PIK3CG,PIK3R1,PIK3R3,PIK3R5,PLD1,RAC1,RAC2,RAC3,RAF1,RALA,RALB,RALBP1,RALGDS,SMAD2,SMAD3,STAT1,STAT3,TGFA,TGFB1,TGFB2,TGFB3,TGFBR1,TGFBR2,TP53,VEGFA,VEGFB,VEGFC	AP1B1,AP1G1,AP1M1,AP1M2,AP1S1,AP1S3,AP3B1,AP3S1,AP4B1,AP4E1,ARF1,ARRB1,BLOC1S1,BLOC1S3,CLINT1,CLTA,CNO,CPD,DNAJC6,DNM2,DTNBP1,FTH1,FTL,GAK,HIP1R,HSPA8,IGF2R,NAPA,NECAP1,PICALM,PIK3C2A,PLDN,PUM1,RAB5C,SH3D19,SH3GL2,SNAPIN,SNX2,SNX5,SNX9,TFRC,TGOLN2,TPD52,TPD52L1,TXNDC5,VAMP2,VAMP8
10	KEGG_PANCREATIC_CANCER	REACTOME_CLATHRIN_DERIVED_VESICLE_BUDDING	0.1	No	22272	1139.26	1636	16	9.4559	1.33333e-05	P	0.614716	0.845306	0.069	rs2205181-TGFB3-0.23,rs4983559-AKT1-0.22,rs6000645-RAC2-0.2,rs3009935-TGFB2-0.19,rs10901235-RALGDS-0.19,rs13092828-PLD1-0.18,rs2118610-SMAD3-0.18,rs2237051-EGF-0.17,rs10518707-SMAD3-0.17,rs3024908-STAT1-0.16	rs10789179-DNAJC6-0.18,rs3786521-NAPA-0.18,rs2068344-CNO-0.17,rs11724804-GAK-0.17,rs12716331-CLINT1-0.17,rs9396592-DTNBP1-0.17,rs658573-ARRB1-0.17,rs2024304-NECAP1-0.16,rs2313602-ARF1-0.16,rs9990333-TFRC-0.16	AKT1,AKT2,AKT3,BAD,BRAF,BRCA2,CASP9,CCND1,CDC42,CDK4,CDK6,CDKN2A,CHUK,E2F1,E2F2,E2F3,EGF,EGFR,JAK1,KRAS,MAPK1,MAPK10,MAPK3,MAPK8,MAPK9,NFKB1,PGF,PIK3CA,PIK3CB,PIK3CD,PIK3CG,PIK3R1,PIK3R3,PIK3R5,PLD1,RAC1,RAC2,RAC3,RAF1,RALA,RALB,RALBP1,RALGDS,SMAD2,SMAD3,STAT1,STAT3,TGFA,TGFB1,TGFB2,TGFB3,TGFBR1,TGFBR2,TP53,VEGFA,VEGFB,VEGFC	AP1B1,AP1G1,AP1M1,AP1M2,AP1S1,AP1S3,AP3B1,AP3S1,AP4B1,AP4E1,ARF1,ARRB1,BLOC1S1,BLOC1S3,CLINT1,CLTA,CNO,CPD,CTSZ,DNAJC6,DNASE2,DNM2,DTNBP1,FTH1,FTL,GAK,GBF1,GNS,HIP1R,HSPA8,IGF2R,M6PR,NAPA,NECAP1,PICALM,PIK3C2A,PLDN,PUM1,RAB5C,SH3D19,SH3GL2,SNAP23,SNAPIN,SNX2,SNX5,SNX9,STX4,TFRC,TGOLN2,TPD52,TPD52L1,TXNDC5,VAMP2,VAMP8
12	BIOCARTA_AMI_PATHWAY	REACTOME_COLLAGEN_MEDIATED_ACTIVATION_CASCADE	0.11	No	6608	338.012	547	16	9.30623	6.66667e-06	P	-1.7385	-2.19613	0.909	rs12994586-PROC-0.24,rs1133219-COL4A1-0.2,rs561437-COL4A1-COL4A2-0.2,rs4271760-COL4A3-0.19,rs1556122-COL4A1-COL4A2-0.19,rs1800792-FGA-FGB-FGG-0.16,rs2391812-COL4A1-0.15,rs6492246-COL4A1-0.15,rs4255644-COL4A2-0.15,rs7601254-TFPI-0.14	rs9372316-FYN-0.25,rs291765-SYK-0.23,rs892117-AKT2-0.23,rs10797094-FCER1G-0.21,rs6985703-LYN-0.21,rs290213-SYK-0.21,rs4328435-PLCG2-0.21,rs347033-VAV1-0.21,rs315721-LCP2-0.2,rs193740-PIK3CG-0.2	COL4A1,COL4A2,COL4A3,COL4A4,F10,F2,F2R,F7,FGA,FGB,FGG,PLAT,PLG,PROC,PROS1,SERPINC1,TFPI	AKT1,AKT2,AKT3,COL1A1,COL1A2,FCER1G,FYN,GP6,LCP2,LYN,PIK3CA,PIK3CB,PIK3CG,PIK3R1,PIK3R5,PIK3R6,PLCG2,PRKCZ,SYK,VAV1,VAV2,VAV3
10	BIOCARTA_STRESS_PATHWAY	REACTOME_CLATHRIN_DERIVED_VESICLE_BUDDING	0.11	No	7552	386.3	634	16	9.29189	6.66667e-06	P	-0.0756381	-0.210835	0.438	rs6677589-JUN-0.21,rs4130339-MAP2K3-0.21,rs817097-MAP2K6-0.21,rs1951276-NFKBIA-0.2,rs851019-MAPK14-0.19,rs3858605-CRADD-0.19,rs829128-ATF1-0.18,rs1062225-MAPK8-0.16,rs11207306-JUN-0.15,rs7309-TANK-0.15	rs12716331-CLINT1-0.25,rs2313602-ARF1-0.24,rs3782681-NECAP1-0.22,rs2306331-AP4E1-0.22,rs2028900-VAMP8-0.2,rs355412-AP3B1-0.2,rs9912576-RAB5C-0.2,rs10789179-DNAJC6-0.19,rs11724804-GAK-0.19,rs9396592-DTNBP1-0.19	ATF1,CASP2,CHUK,CRADD,JUN,MAP2K3,MAP2K4,MAP2K6,MAP3K1,MAP3K14,MAP4K2,MAPK14,MAPK8,NFKB1,NFKBIA,RIPK1,TANK,TNFRSF1A,TRAF2	AP1B1,AP1G1,AP1M1,AP1M2,AP1S1,AP1S3,AP3B1,AP3S1,AP4B1,AP4E1,ARF1,ARRB1,BLOC1S1,BLOC1S3,CLINT1,CLTA,CNO,CPD,CTSZ,DNAJC6,DNASE2,DNM2,DTNBP1,FTH1,FTL,GAK,GBF1,GNS,HIP1R,HSPA8,IGF2R,M6PR,NAPA,NECAP1,PICALM,PIK3C2A,PLDN,PUM1,RAB5C,SH3D19,SH3GL2,SNAP23,SNAPIN,SNX2,SNX5,SNX9,STX4,TFRC,TGOLN2,TPD52,TPD52L1,TXNDC5,VAMP2,VAMP8
11	BIOCARTA_IL1R_PATHWAY	REACTOME_COLLAGEN_MEDIATED_ACTIVATION_CASCADE	0.11	No	10384	531.162	819	16	9.18323	6.66667e-06	P	0.0246505	-0.174523	0.39	rs11207306-JUN-0.23,rs851019-MAPK14-0.22,rs2205181-TGFB3-0.22,rs7924284-CHUK-0.2,rs1062225-MAPK8-0.19,rs4803455-TGFB1-0.19,rs6657275-TGFB2-0.19,rs2239621-MYD88-0.17,rs2213661-MAPK14-0.17,rs1125488-IFNA1-0.17	rs9372316-FYN-0.24,rs290213-SYK-0.23,rs193740-PIK3CG-0.22,rs4983559-AKT1-0.22,rs6985703-LYN-0.2,rs4328435-PLCG2-0.2,rs411268-PIK3R5-PIK3R6-0.17,rs2586431-COL1A1-0.17,rs1881140-COL1A1-0.17,rs897738-VAV1-0.17	CHUK,ECSIT,IFNA1,IFNB1,IL1A,IL1B,IL1R1,IL1RAP,IL1RN,IL6,IRAK2,IRAK3,JUN,MAP2K3,MAP2K6,MAP3K1,MAP3K14,MAP3K7,MAPK14,MAPK8,MYD88,NFKB1,NFKBIA,TGFB1,TGFB2,TGFB3,TOLLIP,TRAF6	AKT1,AKT2,AKT3,COL1A1,COL1A2,FCER1G,FYN,GP6,LCP2,LYN,PIK3CA,PIK3CB,PIK3CG,PIK3R1,PIK3R5,PIK3R6,PLCG2,PRKCZ,SYK,VAV1,VAV2,VAV3
10	BIOCARTA_IL12_PATHWAY	REACTOME_CLATHRIN_DERIVED_VESICLE_BUDDING	0.11	No	6528	333.92	587	16	9.10323	6.66667e-06	P	3.49579	1.2385	0.019	rs6677589-JUN-0.21,rs817097-MAP2K6-0.21,rs1495965-IL12RB2-0.2,rs851019-MAPK14-0.19,rs485497-IL12A-0.17,rs730691-IL12B-0.17,rs3024908-STAT4-0.16,rs1062225-MAPK8-0.16,rs11207306-JUN-0.15,rs2213661-MAPK14-0.15	rs2028900-VAMP8-0.27,rs11724804-GAK-0.27,rs9912576-RAB5C-0.25,rs10789179-DNAJC6-0.24,rs4704896-CLINT1-0.24,rs3782681-NECAP1-0.24,rs2313602-ARF1-0.22,rs12716331-CLINT1-0.22,rs9328449-TXNDC5-0.22,rs3777414-IGF2R-0.22	CD247,CD3D,CD3E,CD3G,IL12A,IL12B,IL12RB1,IL12RB2,IL18,IL18R1,JAK2,JUN,MAP2K6,MAPK14,MAPK8,STAT4,TYK2	AP1B1,AP1G1,AP1M1,AP1M2,AP1S1,AP1S3,AP3B1,AP3S1,AP4B1,AP4E1,ARF1,ARRB1,BLOC1S1,BLOC1S3,CLINT1,CLTA,CNO,CPD,CTSZ,DNAJC6,DNASE2,DNM2,DTNBP1,FTH1,FTL,GAK,GBF1,GNS,HIP1R,HSPA8,IGF2R,M6PR,NAPA,NECAP1,PICALM,PIK3C2A,PLDN,PUM1,RAB5C,SH3D19,SH3GL2,SNAP23,SNAPIN,SNX2,SNX5,SNX9,STX4,TFRC,TGOLN2,TPD52,TPD52L1,TXNDC5,VAMP2,VAMP8
10	BIOCARTA_HCMV_PATHWAY	REACTOME_CLATHRIN_DERIVED_VESICLE_BUDDING	0.11	No	4352	222.614	444	16	8.67837	6.66667e-06	P	0.873715	0.225013	0.152	rs4983559-AKT1-0.22,rs4130339-MAP2K3-0.21,rs817097-MAP2K6-0.21,rs851019-MAPK14-0.19,rs7591784-CREB1-0.16,rs2302975-PIK3R1-0.16,rs2213661-MAPK14-0.15,rs2716227-MAP2K6-0.15,rs193740-PIK3CG-0.14,rs7213686-MAP2K6-0.14	rs10789179-DNAJC6-0.29,rs2313602-ARF1-0.29,rs355412-AP3B1-0.26,rs12716331-CLINT1-0.26,rs7107881-PICALM-0.26,rs3782681-NECAP1-0.26,rs11724804-GAK-0.24,rs1443844-IGF2R-0.24,rs472112-ARRB1-0.24,rs2306331-AP4E1-0.24	AKT1,CREB1,MAP2K2,MAP2K3,MAP2K6,MAP3K1,MAPK1,MAPK14,MAPK3,NFKB1,PIK3CA,PIK3CG,PIK3R1	AP1B1,AP1G1,AP1M1,AP1M2,AP1S1,AP1S3,AP3B1,AP3S1,AP4B1,AP4E1,ARF1,ARRB1,BLOC1S1,BLOC1S3,CLINT1,CLTA,CNO,CPD,CTSZ,DNAJC6,DNASE2,DNM2,DTNBP1,FTH1,FTL,GAK,GBF1,GNS,HIP1R,HSPA8,IGF2R,M6PR,NAPA,NECAP1,PICALM,PIK3C2A,PLDN,PUM1,RAB5C,SH3D19,SH3GL2,SNAP23,SNAPIN,SNX2,SNX5,SNX9,STX4,TFRC,TGOLN2,TPD52,TPD52L1,TXNDC5,VAMP2,VAMP8
10	BIOCARTA_IGF1_PATHWAY	REACTOME_GOLGI_ASSOCIATED_VESICLE_BIOGENESIS	0.11	Yes	7021	359.138	582	16	8.58603	6.66667e-06	P	2.20134	1.32796	0.023	rs6677589-JUN-0.23,rs2162679-IGF1-0.21,rs1062225-MAPK8-0.18,rs2654976-IGF1R-0.18,rs11207306-JUN-0.16,rs2684796-IGF1R-0.16,rs6107514-CSNK2A1-0.16,rs2302975-PIK3R1-0.15,rs6941837-SRF-0.15,rs204694-CSNK2A1-0.15	rs2306331-AP4E1-0.27,rs9396592-DTNBP1-0.25,rs10789179-DNAJC6-0.24,rs7107881-PICALM-0.24,rs9990333-TFRC-0.2,rs3782681-NECAP1-0.2,rs9912576-RAB5C-0.2,rs2313602-ARF1-0.19,rs12716331-CLINT1-0.19,rs4075688-TFRC-0.17	CSNK2A1,FOS,GRB2,HRAS,IGF1,IGF1R,IRS1,JUN,MAPK3,MAPK8,PIK3CA,PIK3CG,PIK3R1,PTPN11,RAF1,RASA1,SHC1,SOS1,SRF	AP1B1,AP1G1,AP1M1,AP1M2,AP1S1,AP1S3,AP3B1,AP3S1,AP4B1,AP4E1,ARF1,ARRB1,BLOC1S1,BLOC1S3,CLINT1,CLTA,CNO,CPD,DNAJC6,DNM2,DTNBP1,FTH1,FTL,GAK,HIP1R,HSPA8,IGF2R,NAPA,NECAP1,PICALM,PIK3C2A,PLDN,PUM1,RAB5C,SH3D19,SH3GL2,SNAPIN,SNX2,SNX5,SNX9,TFRC,TGOLN2,TPD52,TPD52L1,TXNDC5,VAMP2,VAMP8
10	REACTOME_CLATHRIN_DERIVED_VESICLE_BUDDING	REACTOME_PLATELET_ADHESION_TO_EXPOSED_COLLAGEN	0.11	No	6144	314.278	532	16	8.4497	6.66667e-06	P	1.10508	0.198653	0.13	rs6473202-TPD52-0.29,rs2313602-ARF1-0.25,rs4075688-TFRC-0.25,rs12716331-CLINT1-0.23,rs9396592-DTNBP1-0.23,rs2028900-VAMP8-0.21,rs11724804-GAK-0.21,rs472112-ARRB1-0.21,rs9990333-TFRC-0.19,rs2270812-CLINT1-0.19	rs6985703-LYN-0.27,rs2488320-ITGB1-0.24,rs2586431-COL1A1-0.21,rs2586471-COL1A1-0.19,rs1881140-COL1A1-0.18,rs1476043-FYN-0.17,rs9372316-FYN-0.16,rs10797094-FCER1G-0.16,rs6439154-GP9-0.14,rs3782711-VWF-0.14	AP1B1,AP1G1,AP1M1,AP1M2,AP1S1,AP1S3,AP3B1,AP3S1,AP4B1,AP4E1,ARF1,ARRB1,BLOC1S1,BLOC1S3,CLINT1,CLTA,CNO,CPD,CTSZ,DNAJC6,DNASE2,DNM2,DTNBP1,FTH1,FTL,GAK,GBF1,GNS,HIP1R,HSPA8,IGF2R,M6PR,NAPA,NECAP1,PICALM,PIK3C2A,PLDN,PUM1,RAB5C,SH3D19,SH3GL2,SNAP23,SNAPIN,SNX2,SNX5,SNX9,STX4,TFRC,TGOLN2,TPD52,TPD52L1,TXNDC5,VAMP2,VAMP8	CD36,COL1A1,COL1A2,FCER1G,FYN,GP1BA,GP1BB,GP5,GP6,GP9,ITGA2,ITGB1,LYN,VWF
17	BIOCARTA_ECM_PATHWAY	REACTOME_DARPP32_EVENTS	0.11	No	4307	220.312	366	16	8.41473	6.66667e-06	P	0.435903	0.164776	0.198	rs251022-DIAPH1-0.26,rs9372316-FYN-0.23,rs2488320-ITGB1-0.23,rs2283351-MYL2-0.22,rs11086214-SRC-0.22,rs193740-PIK3CG-0.19,rs288980-ROCK1-0.19,rs11591508-ITGB1-0.18,rs238238-PFN1-0.18,rs820371-MYLK-0.15	rs4872512-PPP3CC-0.24,rs999813-PDE4C-0.24,rs9292206-PDE4D-0.22,rs2871223-PRKACG-0.22,rs1824788-PDE4D-0.2,rs904166-CALM2-0.19,rs37353-PDE4D-0.19,rs2306190-PRKACA-0.19,rs6450521-PDE4D-0.17,rs2005080-PPP3CC-0.17	ARHGAP5,DIAPH1,FYN,GSN,HRAS,ITGA1,ITGB1,MAPK1,MAPK3,MYL2,MYLK,PFN1,PIK3CA,PIK3CG,PIK3R1,PTK2,PXN,RAF1,RHOA,ROCK1,SHC1,SRC,TLN1	CALM1,CALM2,CALM3,CDK5,PDE4A,PDE4B,PDE4C,PDE4D,PPP2CB,PPP2R1A,PPP2R1B,PPP3CA,PPP3CC,PPP3R1,PRKACA,PRKACB,PRKACG,PRKAR1A,PRKAR2B
7	REACTOME_GOLGI_ASSOCIATED_VESICLE_BIOGENESIS	REACTOME_MRNA_PROCESSING	0.11	No	7259	371.312	602	16	8.89001	1.33333e-05	P	-1.61765	-1.5961	0.863	rs11724804-GAK-0.25,rs152367-AP3S1-0.21,rs6473202-TPD52-0.21,rs10789179-DNAJC6-0.2,rs6832149-SH3D19-0.2,rs2270812-CLINT1-0.2,rs658573-ARRB1-0.2,rs2028900-VAMP8-0.18,rs631922-AP1S3-0.18,rs4075688-TFRC-0.18	rs10412931-SUPT5H-0.23,rs2304518-POLR2D-0.2,rs223841-POLR2C-0.19,rs1629174-SUPT5H-0.19,rs8054916-POLR2C-0.18,rs12669274-POLR2J-0.16,rs1941750-RNMT-0.16,rs6699825-ADAR-0.15,rs1051385-ADARB1-0.15,rs10498963-RNGTT-0.14	AP1B1,AP1G1,AP1M1,AP1M2,AP1S1,AP1S3,AP3B1,AP3S1,AP4B1,AP4E1,ARF1,ARRB1,BLOC1S1,BLOC1S3,CLINT1,CLTA,CNO,CPD,DNAJC6,DNM2,DTNBP1,FTH1,FTL,GAK,HIP1R,HSPA8,IGF2R,NAPA,NECAP1,PICALM,PIK3C2A,PLDN,PUM1,RAB5C,SH3D19,SH3GL2,SNAPIN,SNX2,SNX5,SNX9,TFRC,TGOLN2,TPD52,TPD52L1,TXNDC5,VAMP2,VAMP8	A1CF,ADAR,ADARB1,APOBEC1,CCNH,GTF2F1,GTF2F2,GTF2H1,GTF2H3,GTF2H4,MNAT1,NCBP1,NCBP2,POLR2B,POLR2C,POLR2D,POLR2E,POLR2H,POLR2I,POLR2J,POLR2K,POLR2L,RNGTT,RNMT,SUPT5H
13	KEGG_FC_EPSILON_RI_SIGNALING_PATHWAY	BIOCARTA_RHO_PATHWAY	0.11	No	15624	799.199	1176	16	8.50079	1.33333e-05	P	0.194434	-0.240993	0.361	rs4328435-PLCG2-0.3,rs4443888-FCER1A-0.29,rs291765-SYK-0.25,rs1403450-PRKCE-0.24,rs7405806-PRKCA-0.24,rs10797094-FCER1G-0.22,rs7584458-INPP5D-0.22,rs315773-LCP2-0.22,rs290213-SYK-0.22,rs3845624-FCER1A-0.21	rs1556751-PIP5K1B-0.25,rs2071307-LIMK1-0.22,rs1208167-ARHGEF5-0.19,rs2283351-MYL2-0.17,rs4969254-BAIAP2-0.17,rs251177-DIAPH1-0.17,rs6018027-SRC-0.16,rs8081168-BAIAP2-0.15,rs11086214-SRC-0.15,rs238238-PFN1-0.15	AKT1,AKT2,AKT3,CSF2,FCER1A,FCER1G,FYN,GAB2,GRB2,HRAS,IL13,IL3,IL4,IL5,INPP5D,KRAS,LAT,LCP2,LYN,MAP2K2,MAP2K3,MAP2K4,MAP2K6,MAP2K7,MAPK1,MAPK10,MAPK12,MAPK13,MAPK14,MAPK3,MAPK8,MAPK9,MS4A2,NRAS,PDK1,PIK3CA,PIK3CB,PIK3CD,PIK3CG,PIK3R1,PIK3R3,PIK3R5,PLA2G12A,PLA2G12B,PLA2G1B,PLA2G2A,PLA2G2C,PLA2G2D,PLA2G2E,PLA2G2F,PLA2G3,PLA2G4A,PLA2G4E,PLA2G5,PLA2G6,PLCG1,PLCG2,PRKCA,PRKCE,RAC1,RAC2,RAC3,RAF1,SOS1,…	ACTR2,ACTR3,ARHGAP1,ARHGAP5,ARHGEF11,ARHGEF5,ARPC2,ARPC4,ARPC5,BAIAP2,DIAPH1,GSN,LIMK1,MYL2,MYLK,PFN1,PIP5K1B,PPP1R12B,RHOA,ROCK1,SRC,TLN1,VCL
11	KEGG_PANCREATIC_CANCER	BIOCARTA_HCMV_PATHWAY	0.11	No	2325	118.928	257	16	8.454	1.33333e-05	P	-0.338662	-0.779733	0.641	rs10901235-RALGDS-0.47,rs2108481-TGFA-0.4,rs13092828-PLD1-0.4,rs2205181-TGFB3-0.4,rs892117-AKT2-0.4,rs6000645-RAC2-0.4,rs3121580-TGFB2-0.33,rs1807968-TGFA-0.33,rs4352468-MAPK10-0.33,rs945131-VEGFA-0.33	rs851019-MAPK14-0.21,rs817097-MAP2K6-0.19,rs7591784-CREB1-0.18,rs2213661-MAPK14-0.13,rs1914889-MAP2K3-0.12,rs2716227-MAP2K6-0.12,rs4130339-MAP2K3-0.11,rs164632-MAP2K2-0.11,rs7213686-MAP2K6-0.1,rs732928-MAP2K3-0.1	AKT2,AKT3,BAD,BRAF,BRCA2,CASP9,CCND1,CDC42,CDK4,CDK6,CDKN2A,CHUK,E2F1,E2F2,E2F3,EGF,EGFR,JAK1,KRAS,MAPK10,MAPK8,MAPK9,PGF,PIK3CB,PIK3CD,PIK3R3,PIK3R5,PLD1,RAC1,RAC2,RAC3,RAF1,RALA,RALB,RALBP1,RALGDS,SMAD2,SMAD3,STAT1,STAT3,TGFA,TGFB1,TGFB2,TGFB3,TGFBR1,TGFBR2,TP53,VEGFA,VEGFB,VEGFC	CREB1,MAP2K2,MAP2K3,MAP2K6,MAP3K1,MAPK14
10	REACTOME_CAM_PATHWAY	REACTOME_GOLGI_ASSOCIATED_VESICLE_BIOGENESIS	0.11	No	11305	578.273	893	16	8.39275	1.33333e-05	P	0.138132	0.15348	0.21	rs13153439-ADCY2-0.27,rs4758964-PDE1B-0.23,rs11761910-PDE1C-0.21,rs326171-ADCY2-0.19,rs263264-ADCY8-0.19,rs10113-CALM3-0.19,rs30571-PDE1C-0.18,rs7591784-CREB1-0.18,rs2453472-ADCY6-0.18,rs2306190-PRKACA-0.18	rs2343129-TFRC-0.2,rs152367-AP3S1-0.19,rs9396592-DTNBP1-0.19,rs2727269-FTH1-0.19,rs6832149-SH3D19-0.18,rs2270812-CLINT1-0.17,rs6473202-TPD52-0.17,rs11604561-PIK3C2A-0.17,rs658573-ARRB1-0.17,rs7107881-PICALM-0.17	ADCY1,ADCY2,ADCY3,ADCY4,ADCY5,ADCY6,ADCY7,ADCY8,ADCY9,CALM1,CALM2,CALM3,CAMK4,CREB1,PDE1A,PDE1B,PDE1C,PRKACA,PRKACB,PRKACG,PRKAR1A,PRKAR2B	AP1B1,AP1G1,AP1M1,AP1M2,AP1S1,AP1S3,AP3B1,AP3S1,AP4B1,AP4E1,ARF1,ARRB1,BLOC1S1,BLOC1S3,CLINT1,CLTA,CNO,CPD,DNAJC6,DNM2,DTNBP1,FTH1,FTL,GAK,HIP1R,HSPA8,IGF2R,NAPA,NECAP1,PICALM,PIK3C2A,PLDN,PUM1,RAB5C,SH3D19,SH3GL2,SNAPIN,SNX2,SNX5,SNX9,TFRC,TGOLN2,TPD52,TPD52L1,TXNDC5,VAMP2,VAMP8
10	BIOCARTA_NTHI_PATHWAY	REACTOME_GOLGI_ASSOCIATED_VESICLE_BIOGENESIS	0.11	No	7140	365.225	589	16	8.35666	1.33333e-05	P	-0.967335	-0.948957	0.766	rs4130339-MAP2K3-0.22,rs817097-MAP2K6-0.21,rs6835636-TLR2-0.2,rs1951276-NFKBIA-0.2,rs851019-MAPK14-0.19,rs2118610-SMAD3-0.18,rs10518707-SMAD3-0.18,rs322353-DUSP1-0.17,rs2213661-MAPK14-0.16,rs2239621-MYD88-0.15	rs3782681-NECAP1-0.23,rs1443844-IGF2R-0.22,rs2313602-ARF1-0.2,rs9396592-DTNBP1-0.2,rs10789179-DNAJC6-0.18,rs4075688-TFRC-0.18,rs11724804-GAK-0.18,rs2068344-CNO-0.18,rs258737-AP3S1-0.18,rs2270812-CLINT1-0.18	CHUK,CREBBP,DUSP1,IL1B,MAP2K3,MAP2K6,MAP3K14,MAP3K7,MAPK14,MYD88,NFKB1,NFKBIA,NR3C1,SMAD3,TGFBR1,TGFBR2,TLR2	AP1B1,AP1G1,AP1M1,AP1M2,AP1S1,AP1S3,AP3B1,AP3S1,AP4B1,AP4E1,ARF1,ARRB1,BLOC1S1,BLOC1S3,CLINT1,CLTA,CNO,CPD,DNAJC6,DNM2,DTNBP1,FTH1,FTL,GAK,HIP1R,HSPA8,IGF2R,NAPA,NECAP1,PICALM,PIK3C2A,PLDN,PUM1,RAB5C,SH3D19,SH3GL2,SNAPIN,SNX2,SNX5,SNX9,TFRC,TGOLN2,TPD52,TPD52L1,TXNDC5,VAMP2,VAMP8
11	BIOCARTA_NTHI_PATHWAY	REACTOME_COLLAGEN_MEDIATED_ACTIVATION_CASCADE	0.11	No	7080	362.156	573	16	8.19011	1.33333e-05	P	-1.39955	-1.83427	0.885	rs10518707-SMAD3-0.23,rs851019-MAPK14-0.22,rs7924284-CHUK-0.2,rs6835636-TLR2-0.19,rs2239621-MYD88-0.17,rs2213661-MAPK14-0.17,rs7152826-NFKBIA-0.17,rs817097-MAP2K6-0.17,rs230487-NFKB1-0.16,rs1951276-NFKBIA-0.16	rs290213-SYK-0.27,rs6985703-LYN-0.25,rs10797094-FCER1G-0.23,rs9372316-FYN-0.23,rs2586431-COL1A1-0.22,rs369982-COL1A2-0.2,rs193740-PIK3CG-0.2,rs4328435-PLCG2-0.2,rs2586471-COL1A1-0.2,rs315773-LCP2-0.18	CHUK,CREBBP,DUSP1,IL1B,MAP2K3,MAP2K6,MAP3K14,MAP3K7,MAPK14,MYD88,NFKB1,NFKBIA,NR3C1,SMAD3,TGFBR1,TGFBR2,TLR2	AKT1,AKT2,AKT3,COL1A1,COL1A2,FCER1G,FYN,GP6,LCP2,LYN,PIK3CA,PIK3CB,PIK3CG,PIK3R1,PIK3R5,PIK3R6,PLCG2,PRKCZ,SYK,VAV1,VAV2,VAV3
10	BIOCARTA_ECM_PATHWAY	REACTOME_GOLGI_ASSOCIATED_VESICLE_BIOGENESIS	0.12	No	7021	359.138	577	16	7.95592	6.66667e-06	P	0.67143	0.266502	0.175	rs2488320-ITGB1-0.25,rs251022-DIAPH1-0.21,rs1476043-FYN-0.18,rs2283351-MYL2-0.18,rs820371-MYLK-0.18,rs9372316-FYN-0.16,rs288980-ROCK1-0.16,rs6011959-SRC-0.16,rs2302975-PIK3R1-0.15,rs306784-GSN-0.15	rs7107881-PICALM-0.27,rs1443844-IGF2R-0.25,rs11724804-GAK-0.24,rs9912576-RAB5C-0.24,rs152367-AP3S1-0.22,rs9396592-DTNBP1-0.22,rs2313602-ARF1-0.2,rs472112-ARRB1-0.2,rs3782681-NECAP1-0.2,rs10789179-DNAJC6-0.19	ARHGAP5,DIAPH1,FYN,GSN,HRAS,ITGA1,ITGB1,MAPK1,MAPK3,MYL2,MYLK,PFN1,PIK3CA,PIK3CG,PIK3R1,PTK2,PXN,RAF1,RHOA,ROCK1,SHC1,SRC,TLN1	AP1B1,AP1G1,AP1M1,AP1M2,AP1S1,AP1S3,AP3B1,AP3S1,AP4B1,AP4E1,ARF1,ARRB1,BLOC1S1,BLOC1S3,CLINT1,CLTA,CNO,CPD,DNAJC6,DNM2,DTNBP1,FTH1,FTL,GAK,HIP1R,HSPA8,IGF2R,NAPA,NECAP1,PICALM,PIK3C2A,PLDN,PUM1,RAB5C,SH3D19,SH3GL2,SNAPIN,SNX2,SNX5,SNX9,TFRC,TGOLN2,TPD52,TPD52L1,TXNDC5,VAMP2,VAMP8
1	BIOCARTA_ECM_PATHWAY	REACTOME_GLUCOSE_TRANSPORT	0.12	No	4543	232.384	381	16	8.0279	1.33333e-05	P	2.56938	0.685551	0.029	rs9372316-FYN-0.26,rs251022-DIAPH1-0.22,rs251177-DIAPH1-0.22,rs193740-PIK3CG-0.19,rs6018027-SRC-0.19,rs2488320-ITGB1-0.18,rs11622364-ARHGAP5-0.18,rs288980-ROCK1-0.18,rs820360-MYLK-0.16,rs2302975-PIK3R1-0.16	rs768498-HK1-0.25,rs710221-SLC2A1-0.22,rs4925479-NUP133-0.2,rs11686274-HK2-0.2,rs1637193-NUPL2-0.2,rs2894081-HK1-0.19,rs12220752-HK1-0.19,rs1260326-GCKR-0.17,rs478253-HK3-0.17,rs9350051-NUP153-0.17	ARHGAP5,DIAPH1,FYN,GSN,HRAS,ITGA1,ITGB1,MAPK1,MAPK3,MYL2,MYLK,PFN1,PIK3CA,PIK3CG,PIK3R1,PTK2,PXN,RAF1,RHOA,ROCK1,SHC1,SRC,TLN1	AAAS,G6PC,GCK,GCKR,HK1,HK2,HK3,NUP133,NUP153,NUP155,NUP160,NUP188,NUP205,NUP210,NUP214,NUP35,NUP50,NUP85,NUP88,NUP93,NUP98,NUPL1,NUPL2,RAE1,SEH1L,SLC2A1,SLC2A2,SLC2A3,SLC2A4,SLC37A4,TPR
4	KEGG_GALACTOSE_METABOLISM	REACTOME_CLATHRIN_DERIVED_VESICLE_BUDDING	0.12	No	10496	536.891	806	16	7.92445	1.33333e-05	P	-0.194196	-0.44738	0.521	rs6546923-HK2-0.21,rs2850163-PFKL-0.2,rs7078068-PFKP-0.19,rs768498-HK1-0.19,rs10215277-MGAM-0.18,rs4746826-HK1-0.18,rs2894081-HK1-0.18,rs2306805-HK2-0.17,rs906219-HK1-0.17,rs11686274-HK2-0.16	rs12716331-CLINT1-0.23,rs152367-AP3S1-0.21,rs2313602-ARF1-0.2,rs11724804-GAK-0.2,rs658573-ARRB1-0.2,rs365936-TXNDC5-0.18,rs9396592-DTNBP1-0.18,rs2727269-FTH1-0.18,rs9912576-RAB5C-0.18,rs3777414-IGF2R-0.17	AKR1B1,B4GALT1,B4GALT2,G6PC,G6PC2,GAA,GALE,GALK1,GALT,GANC,GCK,GLB1,HK1,HK2,HK3,LALBA,LCT,MGAM,PFKL,PFKP,PGM1,PGM2,UGP2	AP1B1,AP1G1,AP1M1,AP1M2,AP1S1,AP1S3,AP3B1,AP3S1,AP4B1,AP4E1,ARF1,ARRB1,BLOC1S1,BLOC1S3,CLINT1,CLTA,CNO,CPD,CTSZ,DNAJC6,DNASE2,DNM2,DTNBP1,FTH1,FTL,GAK,GBF1,GNS,HIP1R,HSPA8,IGF2R,M6PR,NAPA,NECAP1,PICALM,PIK3C2A,PLDN,PUM1,RAB5C,SH3D19,SH3GL2,SNAP23,SNAPIN,SNX2,SNX5,SNX9,STX4,TFRC,TGOLN2,TPD52,TPD52L1,TXNDC5,VAMP2,VAMP8
10	REACTOME_CELL_SURFACE_INTERACTIONS_AT_THE_VASCULAR_WALL	REACTOME_GOLGI_ASSOCIATED_VESICLE_BIOGENESIS	0.12	No	34867	1783.52	2531	16	7.46231	6.66667e-06	P	1.09057	0.78807	0.082	rs6985703-LYN-0.28,rs2488320-ITGB1-0.25,rs2051145-ATP1B1-0.24,rs877859-CD47-0.24,rs2586431-COL1A1-0.23,rs745961-SLC7A9-0.22,rs1042704-SLC7A7-0.2,rs1574257-ITGA6-0.19,rs2922861-ANGPT2-0.19,rs581724-TEK-0.19	rs11724804-GAK-0.19,rs2313602-ARF1-0.18,rs9396592-DTNBP1-0.18,rs9990333-TFRC-0.16,rs10789179-DNAJC6-0.16,rs7107881-PICALM-0.16,rs6473202-TPD52-0.15,rs9912576-RAB5C-0.15,rs12255-HIP1R-0.15,rs152367-AP3S1-0.14	AMICA1,ANGPT1,ANGPT2,ANGPT4,APOB,ATP1B1,ATP1B2,ATP1B3,BSG,CAV1,CD177,CD2,CD244,CD47,CD48,CD58,CD84,COL1A1,COL1A2,CXADR,ESAM,F11R,F2,FCER1G,FN1,FYN,GAS6,GP6,GRB14,GRB2,HRAS,INPP5D,ITGA3,ITGA4,ITGA5,ITGA6,ITGAL,ITGAM,ITGAV,ITGAX,ITGB1,ITGB2,ITGB3,JAM2,JAM3,KRAS,LCK,LYN,MAG,MERTK,MMP1,NRAS,OLR1,PECAM1,PF4,PF4V1,PIK3CA,PIK3CB,PIK3R1,PLCG1,PPIA,PPIL2,PROC,PROS1,PTPN11,SELL,SELP,SELPLG,SHC1,SIRPA,SIRPG…	AP1B1,AP1G1,AP1M1,AP1M2,AP1S1,AP1S3,AP3B1,AP3S1,AP4B1,AP4E1,ARF1,ARRB1,BLOC1S1,BLOC1S3,CLINT1,CLTA,CNO,CPD,DNAJC6,DNM2,DTNBP1,FTH1,FTL,GAK,HIP1R,HSPA8,IGF2R,NAPA,NECAP1,PICALM,PIK3C2A,PLDN,PUM1,RAB5C,SH3D19,SH3GL2,SNAPIN,SNX2,SNX5,SNX9,TFRC,TGOLN2,TPD52,TPD52L1,TXNDC5,VAMP2,VAMP8
11	BIOCARTA_IL12_PATHWAY	BIOCARTA_RAC1_PATHWAY	0.12	No	3825	195.656	356	16	7.32201	6.66667e-06	P	0.541599	-0.0586138	0.228	rs485497-IL12A-0.24,rs7560255-STAT4-0.23,rs11207306-JUN-0.21,rs1495965-IL12RB2-0.21,rs1946518-IL18-0.21,rs851019-MAPK14-0.2,rs12564899-CD247-0.19,rs1737481-CD247-0.19,rs6677589-JUN-0.17,rs2213661-MAPK14-0.17	rs7258236-VAV1-0.29,rs13092828-PLD1-0.22,rs12162135-CDK5R1-0.22,rs2302975-PIK3R1-0.2,rs27761-TRIO-0.18,rs193740-PIK3CG-0.18,rs2373929-CDK5-0.18,rs3019251-PAK1-0.18,rs347033-VAV1-0.18,rs2114039-PDGFRA-0.16	CD247,CD3D,CD3E,CD3G,IL12A,IL12B,IL12RB1,IL12RB2,IL18,IL18R1,JAK2,JUN,MAP2K6,MAPK14,MAPK8,STAT4,TYK2	CDK5,CDK5R1,CHN1,LIMK1,MAP3K1,MYL2,MYLK,NCF2,PAK1,PDGFRA,PIK3CA,PIK3CG,PIK3R1,PLD1,PPP1R12B,RAC1,RALBP1,RPS6KB1,TRIO,VAV1
10	REACTOME_GOLGI_ASSOCIATED_VESICLE_BIOGENESIS	REACTOME_PECAM1_INTERACTIONS	0.12	No	3927	200.874	359	16	7.08641	6.66667e-06	P	0.599122	0.0856933	0.205	rs2313602-ARF1-0.33,rs9990333-TFRC-0.3,rs4075688-TFRC-0.27,rs4704896-CLINT1-0.27,rs472112-ARRB1-0.27,rs7107881-PICALM-0.27,rs6473202-TPD52-0.24,rs7132147-NECAP1-0.24,rs155504-TXNDC5-0.21,rs435612-IGF2R-0.21	rs6985703-LYN-0.28,rs1476043-FYN-0.18,rs9288685-INPP5D-0.17,rs7584458-INPP5D-0.17,rs12185470-YES1-0.17,rs9372316-FYN-0.16,rs3809863-ITGB3-0.16,rs6011959-SRC-0.16,rs11086214-SRC-0.15,rs8066263-PECAM1-0.14	AP1B1,AP1G1,AP1M1,AP1M2,AP1S1,AP1S3,AP3B1,AP3S1,AP4B1,AP4E1,ARF1,ARRB1,BLOC1S1,BLOC1S3,CLINT1,CLTA,CNO,CPD,DNAJC6,DNM2,DTNBP1,FTH1,FTL,GAK,HIP1R,HSPA8,IGF2R,NAPA,NECAP1,PICALM,PIK3C2A,PLDN,PUM1,RAB5C,SH3D19,SH3GL2,SNAPIN,SNX2,SNX5,SNX9,TFRC,TGOLN2,TPD52,TPD52L1,TXNDC5,VAMP2,VAMP8	FYN,INPP5D,ITGAV,ITGB3,LCK,LYN,PECAM1,PLCG1,PTPN11,SRC,YES1
11	BIOCARTA_HCMV_PATHWAY	BIOCARTA_NKT_PATHWAY	0.13	No	2108	107.828	228	16	6.73178	6.66667e-06	P	0.0634632	-0.196257	0.412	rs4983559-AKT1-0.29,rs817097-MAP2K6-0.26,rs851019-MAPK14-0.21,rs2213661-MAPK14-0.19,rs193740-PIK3CG-0.19,rs7645550-PIK3CA-0.18,rs164632-MAP2K2-0.18,rs7591784-CREB1-0.16,rs2494738-AKT1-0.16,rs12941110-MAP2K6-0.16	rs3136671-CCR1-CCR3-0.35,rs2205181-TGFB3-0.35,rs1049631-IL4R-0.35,rs485497-IL12A-0.29,rs6770096-CCR4-0.26,rs1495965-IL12RB2-0.24,rs3121580-TGFB2-0.24,rs6657275-TGFB2-0.24,rs3136685-CCR7-0.24,rs10192157-IL18R1-0.21	AKT1,CREB1,MAP2K2,MAP2K3,MAP2K6,MAP3K1,MAPK1,MAPK14,MAPK3,NFKB1,PIK3CA,PIK3CG,PIK3R1	CCL3,CCL4,CCR1,CCR3,CCR4,CCR7,CD28,CD4,CSF2,CXCR4,IFNGR1,IFNGR2,IL12A,IL12B,IL12RB1,IL12RB2,IL18R1,IL2,IL4,IL4R,IL5,TGFB1,TGFB2,TGFB3
10	BIOCARTA_ARAP_PATHWAY	REACTOME_CD28_CO_STIMULATION	0.13	No	2025	103.583	206	16	6.70251	6.66667e-06	P	-0.310659	-0.689458	0.643	rs2313602-ARF1-0.25,rs6090921-ARFGEF2-0.22,rs811103-GPLD1-0.21,rs720607-ARFGAP1-0.21,rs5758913-ARFGAP3-0.19,rs12702520-KDELR2-0.17,rs11134974-CLTB-0.16,rs6062879-ARFGAP1-0.15,rs6062894-ARFGAP1-0.15,rs4574760-KDELR2-0.12	rs728975-MAP3K8-0.4,rs9428576-AKT3-0.24,rs3181096-CD28-0.24,rs379707-RICTOR-0.24,rs9372316-FYN-0.24,rs4983559-AKT1-0.24,rs138000-GRAP2-0.24,rs836556-RAC1-0.2,rs6985703-LYN-0.2,rs2244677-MAP3K8-0.2	ARF1,ARFGAP1,ARFGAP3,ARFGEF2,CLTB,COPA,GBF1,GPLD1,KDELR1,KDELR2,KDELR3	AKT1,AKT2,AKT3,CD28,CD80,CD86,CDC42,FYN,GRAP2,GRB2,LCK,LYN,MAP3K14,MAP3K8,MAPKAP1,PAK1,PAK2,PIK3CA,PIK3R1,RAC1,RICTOR,SRC,THEM4,TRIB3,VAV1,YES1
10	BIOCARTA_MAPK_PATHWAY	REACTOME_GOLGI_ASSOCIATED_VESICLE_BIOGENESIS	0.13	No	23443	1199.16	1721	16	6.28875	6.66667e-06	P	0.31634	0.0756806	0.25	rs10150936-MAP3K9-0.28,rs2205181-TGFB3-0.24,rs6677589-JUN-0.23,rs4130339-MAP2K3-0.22,rs817097-MAP2K6-0.21,rs3009935-TGFB2-0.2,rs1951276-NFKBIA-0.2,rs851019-MAPK14-0.19,rs1476609-MAP3K9-0.19,rs2504786-MAP3K6-0.18	rs12716331-CLINT1-0.2,rs9912576-RAB5C-0.19,rs9396592-DTNBP1-0.18,rs10789179-DNAJC6-0.17,rs2313602-ARF1-0.17,rs3782681-NECAP1-0.16,rs6473202-TPD52-0.15,rs3786521-NAPA-0.15,rs9990333-TFRC-0.14,rs11724804-GAK-0.14	ATF2,BRAF,CEBPA,CHUK,CREB1,DAXX,FOS,GRB2,HRAS,JUN,MAP2K2,MAP2K3,MAP2K4,MAP2K5,MAP2K6,MAP2K7,MAP3K1,MAP3K10,MAP3K11,MAP3K12,MAP3K13,MAP3K14,MAP3K4,MAP3K5,MAP3K6,MAP3K7,MAP3K8,MAP3K9,MAP4K1,MAP4K2,MAP4K4,MAP4K5,MAPK1,MAPK10,MAPK12,MAPK13,MAPK14,MAPK3,MAPK4,MAPK7,MAPK8,MAPK9,MAPKAPK2,MAPKAPK3,MAX,MEF2A,MEF2C,MEF2D,MKNK1,MKNK2,MYC,NFKB1,NFKBIA,PAK1,PAK2,RAC1,RAF1,RAPGEF2,RIPK1,RPS6KA1,RPS6KA2,RPS6KA5…	AP1B1,AP1G1,AP1M1,AP1M2,AP1S1,AP1S3,AP3B1,AP3S1,AP4B1,AP4E1,ARF1,ARRB1,BLOC1S1,BLOC1S3,CLINT1,CLTA,CNO,CPD,DNAJC6,DNM2,DTNBP1,FTH1,FTL,GAK,HIP1R,HSPA8,IGF2R,NAPA,NECAP1,PICALM,PIK3C2A,PLDN,PUM1,RAB5C,SH3D19,SH3GL2,SNAPIN,SNX2,SNX5,SNX9,TFRC,TGOLN2,TPD52,TPD52L1,TXNDC5,VAMP2,VAMP8
10	REACTOME_MEMBRANE_TRAFFICKING	REACTOME_PLATELET_ADHESION_TO_EXPOSED_COLLAGEN	0.13	No	7584	387.937	623	16	6.28324	6.66667e-06	P	1.69646	0.425948	0.09	rs6473202-TPD52-0.29,rs720607-ARFGAP1-0.29,rs2313602-ARF1-0.25,rs4075688-TFRC-0.25,rs12716331-CLINT1-0.23,rs9396592-DTNBP1-0.23,rs2028900-VAMP8-0.21,rs11724804-GAK-0.21,rs1426819-SEC24D-0.21,rs472112-ARRB1-0.21	rs6985703-LYN-0.26,rs2488320-ITGB1-0.25,rs2586431-COL1A1-0.2,rs2586471-COL1A1-0.18,rs10797094-FCER1G-0.16,rs1476043-FYN-0.16,rs9372316-FYN-0.16,rs1881140-COL1A1-0.16,rs3782711-VWF-0.13,rs6439154-GP9-0.12	AP1B1,AP1G1,AP1M1,AP1M2,AP1S1,AP1S3,AP3B1,AP3S1,AP4B1,AP4E1,ARF1,ARFGAP1,ARRB1,BLOC1S1,BLOC1S3,CLINT1,CLTA,CNO,COPA,COPB2,COPE,COPG,COPZ1,CPD,CTSZ,DNAJC6,DNASE2,DNM2,DTNBP1,FTH1,FTL,GAK,GBF1,GNS,HIP1R,HSPA8,IGF2R,M6PR,NAPA,NECAP1,PICALM,PIK3C2A,PLDN,PREB,PUM1,RAB5C,SAR1B,SEC13,SEC23A,SEC24B,SEC24D,SEC31A,SH3D19,SH3GL2,SNAP23,SNAPIN,SNX2,SNX5,SNX9,STX4,TFRC,TGOLN2,TPD52,TPD52L1,TXNDC5,VAMP2,VAMP8	CD36,COL1A1,COL1A2,FCER1G,FYN,GP1BA,GP1BB,GP5,GP6,GP9,ITGA2,ITGB1,LYN,VWF
11	BIOCARTA_HCMV_PATHWAY	BIOCARTA_RACCYCD_PATHWAY	0.13	No	576	29.4636	77	16	6.26134	6.66667e-06	P	0.515484	0.28997	0.177	rs817097-MAP2K6-0.28,rs7213686-MAP2K6-0.25,rs7591784-CREB1-0.22,rs193740-PIK3CG-0.19,rs12941110-MAP2K6-0.19,rs851019-MAPK14-0.16,rs4130339-MAP2K3-0.16,rs164632-MAP2K2-0.16,rs42154-PIK3CG-0.13,rs1914889-MAP2K3-0.13	rs10845613-CDKN1B-0.39,rs8016947-NFKBIA-0.33,rs7152826-NFKBIA-0.33,rs2079147-CDK6-0.22,rs10953073-CDK6-0.22,rs7924284-CHUK-0.22,rs2066827-CDKN1B-0.22,rs9577575-TFDP1-0.22,rs1951276-NFKBIA-0.22,rs6442323-RAF1-0.17	CREB1,MAP2K2,MAP2K3,MAP2K6,MAP3K1,MAPK14,PIK3CG	CCND1,CCNE1,CDK2,CDK4,CDK6,CDKN1A,CDKN1B,CHUK,E2F1,HRAS,NFKBIA,PAK1,RAC1,RAF1,RHOA,TFDP1
4	KEGG_GALACTOSE_METABOLISM	REACTOME_GOLGI_ASSOCIATED_VESICLE_BIOGENESIS	0.13	No	9758	499.141	776	16	7.86052	1.33333e-05	P	-0.0322706	-0.224179	0.423	rs6546923-HK2-0.22,rs2850163-PFKL-0.21,rs768498-HK1-0.2,rs7078068-PFKP-0.19,rs2894081-HK1-0.19,rs2306805-HK2-0.18,rs4746826-HK1-0.18,rs906219-HK1-0.18,rs10215277-MGAM-0.18,rs11686274-HK2-0.17	rs12716331-CLINT1-0.23,rs152367-AP3S1-0.21,rs2313602-ARF1-0.2,rs11724804-GAK-0.2,rs658573-ARRB1-0.2,rs365936-TXNDC5-0.18,rs9396592-DTNBP1-0.18,rs2727269-FTH1-0.18,rs9912576-RAB5C-0.18,rs3777414-IGF2R-0.17	AKR1B1,B4GALT1,B4GALT2,G6PC,G6PC2,GAA,GALE,GALK1,GALT,GANC,GCK,GLB1,HK1,HK2,HK3,LALBA,LCT,MGAM,PFKL,PFKP,PGM1,PGM2,UGP2	AP1B1,AP1G1,AP1M1,AP1M2,AP1S1,AP1S3,AP3B1,AP3S1,AP4B1,AP4E1,ARF1,ARRB1,BLOC1S1,BLOC1S3,CLINT1,CLTA,CNO,CPD,DNAJC6,DNM2,DTNBP1,FTH1,FTL,GAK,HIP1R,HSPA8,IGF2R,NAPA,NECAP1,PICALM,PIK3C2A,PLDN,PUM1,RAB5C,SH3D19,SH3GL2,SNAPIN,SNX2,SNX5,SNX9,TFRC,TGOLN2,TPD52,TPD52L1,TXNDC5,VAMP2,VAMP8
10	KEGG_TOLL_LIKE_RECEPTOR_SIGNALING_PATHWAY	REACTOME_GOLGI_ASSOCIATED_VESICLE_BIOGENESIS	0.13	No	23443	1199.16	1745	16	7.81881	1.33333e-05	P	0.532619	0.0625141	0.231	rs6677589-JUN-0.23,rs4251580-IRAK4-0.23,rs4983559-AKT1-0.23,rs4130339-MAP2K3-0.22,rs817097-MAP2K6-0.21,rs6835636-TLR2-0.2,rs1951276-NFKBIA-0.2,rs851019-MAPK14-0.19,rs730691-IL12B-0.18,rs1062225-MAPK8-0.18	rs9396592-DTNBP1-0.21,rs2313602-ARF1-0.21,rs10789179-DNAJC6-0.2,rs12716331-CLINT1-0.2,rs472112-ARRB1-0.19,rs9912576-RAB5C-0.18,rs355412-AP3B1-0.18,rs2306331-AP4E1-0.15,rs11724804-GAK-0.14,rs152367-AP3S1-0.14	AKT1,AKT2,AKT3,CASP8,CCL3,CCL4,CCL5,CD14,CD40,CD80,CD86,CHUK,CXCL10,CXCL11,CXCL9,FADD,FOS,IFNA1,IFNA13,IFNA2,IFNA21,IFNA4,IFNA8,IFNAR1,IFNAR2,IFNB1,IKBKE,IL12A,IL12B,IL1B,IL6,IRAK4,IRF3,IRF5,IRF7,JUN,LBP,LY96,MAP2K2,MAP2K3,MAP2K4,MAP2K6,MAP2K7,MAP3K7,MAP3K8,MAPK1,MAPK10,MAPK12,MAPK13,MAPK14,MAPK3,MAPK8,MAPK9,MYD88,NFKB1,NFKBIA,PIK3CA,PIK3CB,PIK3CD,PIK3CG,PIK3R1,PIK3R3,PIK3R5,RAC1,RIPK1,SPP1,STAT1…	AP1B1,AP1G1,AP1M1,AP1M2,AP1S1,AP1S3,AP3B1,AP3S1,AP4B1,AP4E1,ARF1,ARRB1,BLOC1S1,BLOC1S3,CLINT1,CLTA,CNO,CPD,DNAJC6,DNM2,DTNBP1,FTH1,FTL,GAK,HIP1R,HSPA8,IGF2R,NAPA,NECAP1,PICALM,PIK3C2A,PLDN,PUM1,RAB5C,SH3D19,SH3GL2,SNAPIN,SNX2,SNX5,SNX9,TFRC,TGOLN2,TPD52,TPD52L1,TXNDC5,VAMP2,VAMP8
1	KEGG_GALACTOSE_METABOLISM	BIOCARTA_NTHI_PATHWAY	0.13	No	4920	251.668	393	16	7.11603	1.33333e-05	P	-0.170346	-0.329887	0.521	rs2850163-PFKL-0.23,rs3780484-B4GALT1-0.2,rs7078068-PFKP-0.2,rs6546923-HK2-0.18,rs569997-G6PC2-0.18,rs2070572-PFKL-0.18,rs1978195-B4GALT2-0.17,rs2894081-HK1-0.17,rs12220752-HK1-0.17,rs2306805-HK2-0.15	rs851019-MAPK14-0.28,rs817097-MAP2K6-0.26,rs2118610-SMAD3-0.21,rs322353-DUSP1-0.2,rs2213661-MAPK14-0.17,rs1951276-NFKBIA-0.17,rs7152826-NFKBIA-0.16,rs4607376-NR3C1-0.15,rs2158962-CREBBP-0.15,rs1914889-MAP2K3-0.15	AKR1B1,B4GALT1,B4GALT2,G6PC,G6PC2,GAA,GALE,GALK1,GALT,GANC,GCK,GLB1,HK1,HK2,HK3,LALBA,LCT,MGAM,PFKL,PFKP,PGM1,PGM2,UGP2	CHUK,CREBBP,DUSP1,IL1B,MAP2K3,MAP2K6,MAP3K14,MAP3K7,MAPK14,MYD88,NFKB1,NFKBIA,NR3C1,SMAD3,TGFBR1,TGFBR2,TLR2
13	BIOCARTA_FCER1_PATHWAY	BIOCARTA_RHO_PATHWAY	0.13	No	7308	373.819	578	16	7.11478	1.33333e-05	P	-0.471602	-0.793811	0.638	rs4443888-FCER1A-0.29,rs6677589-JUN-0.25,rs291765-SYK-0.25,rs10797094-FCER1G-0.22,rs290213-SYK-0.22,rs3845624-FCER1A-0.21,rs4872512-PPP3CC-0.19,rs4744516-SYK-0.19,rs525420-MAP2K7-0.19,rs2426302-NFATC2-0.19	rs1556751-PIP5K1B-0.23,rs4969254-BAIAP2-0.22,rs2283351-MYL2-0.21,rs1208167-ARHGEF5-0.19,rs4969259-BAIAP2-0.18,rs268866-ACTR2-0.16,rs238238-PFN1-0.16,rs223014-LIMK1-0.16,rs11622364-ARHGAP5-0.16,rs820360-MYLK-0.14	CALM1,CALM2,CALM3,FCER1A,FCER1G,FOS,GRB2,HRAS,JUN,LYN,MAP2K4,MAP2K7,MAP3K1,MAPK1,MAPK3,MAPK8,NFATC1,NFATC2,NFATC4,PAK2,PIK3CA,PIK3CG,PIK3R1,PLA2G4A,PLCG1,PPP3CA,PPP3CC,RAF1,SHC1,SOS1,SYK,VAV1	ACTR2,ACTR3,ARHGAP1,ARHGAP5,ARHGEF11,ARHGEF5,ARPC2,ARPC4,ARPC5,BAIAP2,DIAPH1,GSN,LIMK1,MYL2,MYLK,PFN1,PIP5K1B,PPP1R12B,RHOA,ROCK1,SRC,TLN1,VCL
1	KEGG_GLYCOLYSIS_GLUCONEOGENESIS	REACTOME_PLATELET_ADHESION_TO_EXPOSED_COLLAGEN	0.13	No	6251	319.751	527	16	6.78081	1.33333e-05	P	0.946504	0.116236	0.127	rs12220752-HK1-0.3,rs2070572-PFKL-0.28,rs768498-HK1-0.26,rs1555480-ALDH1B1-0.23,rs2088102-AKR1A1-0.21,rs7535245-PGM1-0.21,rs6546923-HK2-0.21,rs2132302-LDHAL6A-LDHC-0.21,rs1354719-PGM1-0.19,rs2268576-GCK-0.19	rs9372316-FYN-0.23,rs10797094-FCER1G-0.21,rs1476043-FYN-0.21,rs3782711-VWF-0.18,rs6985703-LYN-0.17,rs2488320-ITGB1-0.17,rs2586431-COL1A1-0.17,rs369982-COL1A2-0.16,rs1054940-GP6-0.16,rs7964554-VWF-0.15	ACSS1,ADH1A,ADH1B,ADH1C,ADH6,ADH7,AKR1A1,ALDH1A3,ALDH1B1,ALDH3A1,ALDH3A2,ALDH3B1,ALDH3B2,ALDH7A1,ALDH9A1,ALDOA,ALDOB,BPGM,DLAT,DLD,ENO1,FBP1,FBP2,G6PC,G6PC2,GALM,GAPDH,GCK,GPI,HK1,HK2,HK3,LDHA,LDHAL6A,LDHAL6B,LDHB,LDHC,PCK1,PCK2,PDHA2,PFKL,PFKP,PGAM1,PGAM2,PGM1,PGM2,TPI1	CD36,COL1A1,COL1A2,FCER1G,FYN,GP1BB,GP5,GP6,GP9,ITGA2,ITGB1,LYN,VWF
10	BIOCARTA_EGF_PATHWAY	REACTOME_GOLGI_ASSOCIATED_VESICLE_BIOGENESIS	0.13	No	8378	428.551	663	16	6.49858	1.33333e-05	P	-0.130816	-0.119072	0.397	rs6677589-JUN-0.22,rs7405806-PRKCA-0.21,rs2237051-EGF-0.18,rs1062225-MAPK8-0.17,rs11207306-JUN-0.16,rs3024908-STAT1-STAT4-0.16,rs6107514-CSNK2A1-0.16,rs2302975-PIK3R1-0.15,rs6941837-SRF-0.15,rs204694-CSNK2A1-0.15	rs7107881-PICALM-0.23,rs10789179-DNAJC6-0.21,rs1443844-IGF2R-0.21,rs9990333-TFRC-0.2,rs631922-AP1S3-0.18,rs9396592-DTNBP1-0.18,rs3782681-NECAP1-0.18,rs2306331-AP4E1-0.18,rs11724804-GAK-0.17,rs174775-AP1B1-0.17	CSNK2A1,EGF,EGFR,FOS,GRB2,HRAS,JAK1,JUN,MAP2K4,MAP3K1,MAPK3,MAPK8,PIK3CA,PIK3R1,PLCG1,PRKCA,RAF1,RASA1,SHC1,SOS1,SRF,STAT1,STAT2,STAT3,STAT4,STAT6	AP1B1,AP1G1,AP1M1,AP1M2,AP1S1,AP1S3,AP3B1,AP3S1,AP4B1,AP4E1,ARF1,ARRB1,BLOC1S1,BLOC1S3,CLINT1,CLTA,CNO,CPD,DNAJC6,DNM2,DTNBP1,FTH1,FTL,GAK,HIP1R,HSPA8,IGF2R,NAPA,NECAP1,PICALM,PIK3C2A,PLDN,PUM1,SH3D19,SH3GL2,SNAPIN,SNX2,SNX5,SNX9,TFRC,TGOLN2,TPD52,TPD52L1,TXNDC5,VAMP2,VAMP8
10	BIOCARTA_IL12_PATHWAY	REACTOME_MEMBRANE_TRAFFICKING	0.13	Yes	8058	412.183	675	16	5.51641	6.66667e-06	P	4.92325	1.87328	0.008	rs817097-MAP2K6-0.2,rs1495965-IL12RB2-0.19,rs6677589-JUN-0.18,rs851019-MAPK14-0.18,rs485497-IL12A-0.16,rs3024908-STAT4-0.16,rs1062225-MAPK8-0.15,rs730691-IL12B-0.14,rs2213661-MAPK14-0.14,rs2716227-MAP2K6-0.14	rs2028900-VAMP8-0.27,rs11724804-GAK-0.27,rs9912576-RAB5C-0.25,rs10789179-DNAJC6-0.24,rs4704896-CLINT1-0.24,rs3782681-NECAP1-0.24,rs2313602-ARF1-0.22,rs12716331-CLINT1-0.22,rs9328449-TXNDC5-0.22,rs3777414-IGF2R-0.22	CD247,CD3D,CD3E,CD3G,IL12A,IL12B,IL12RB1,IL12RB2,IL18,IL18R1,JAK2,JUN,MAP2K6,MAPK14,MAPK8,STAT4,TYK2	AP1B1,AP1G1,AP1M1,AP1M2,AP1S1,AP1S3,AP3B1,AP3S1,AP4B1,AP4E1,ARF1,ARFGAP1,ARRB1,BLOC1S1,BLOC1S3,CLINT1,CLTA,CNO,COPA,COPB2,COPE,COPG,COPZ1,CPD,CTSZ,DNAJC6,DNASE2,DNM2,DTNBP1,FTH1,FTL,GAK,GBF1,GNS,HIP1R,HSPA8,IGF2R,M6PR,NAPA,NECAP1,PICALM,PIK3C2A,PLDN,PREB,PUM1,RAB5C,SAR1B,SEC13,SEC23A,SEC24B,SEC24D,SEC31A,SH3D19,SH3GL2,SNAP23,SNAPIN,SNX2,SNX5,SNX9,STX4,TFRC,TGOLN2,TPD52,TPD52L1,TXNDC5,VAMP2,VAMP8
1	KEGG_GALACTOSE_METABOLISM	BIOCARTA_HCMV_PATHWAY	0.13	No	2788	142.612	282	16	5.40278	6.66667e-06	P	1.18815	0.530417	0.083	rs11686274-HK2-0.26,rs6770096-GLB1-0.26,rs2306805-HK2-0.24,rs3780484-B4GALT1-0.24,rs7078068-PFKP-0.24,rs2894081-HK1-0.24,rs3744000-GALK1-0.24,rs2850163-PFKL-0.24,rs2070572-PFKL-0.24,rs569997-G6PC2-0.21	rs851019-MAPK14-0.28,rs817097-MAP2K6-0.26,rs4983559-AKT1-0.23,rs7591784-CREB1-0.22,rs2213661-MAPK14-0.17,rs2494738-AKT1-0.15,rs1914889-MAP2K3-0.15,rs42154-PIK3CG-0.13,rs2716227-MAP2K6-0.13,rs12941110-MAP2K6-0.13	AKR1B1,B4GALT1,B4GALT2,G6PC,G6PC2,GAA,GALE,GALK1,GALT,GANC,GCK,GLB1,HK1,HK2,HK3,LALBA,LCT,MGAM,PFKL,PFKP,PGM1,PGM2,UGP2	AKT1,CREB1,MAP2K2,MAP2K3,MAP2K6,MAP3K1,MAPK1,MAPK14,MAPK3,NFKB1,PIK3CA,PIK3CG,PIK3R1
10	KEGG_LYSOSOME	BIOCARTA_HCMV_PATHWAY	0.13	No	8448	432.132	768	16	5.23919	6.66667e-06	P	1.91442	0.600439	0.067	rs315515-DNASE2B-0.38,rs653914-CTSW-0.34,rs577029-MCOLN1-0.34,rs2135615-AGA-0.31,rs4819778-CLTCL1-0.31,rs6770096-GLB1-0.28,rs355412-AP3B1-0.28,rs11960862-ARSB-0.28,rs4752759-CTSD-0.28,rs3848715-CTSA-0.28	rs4983559-AKT1-0.18,rs7591784-CREB1-0.18,rs851019-MAPK14-0.16,rs193740-PIK3CG-0.16,rs2302975-PIK3R1-0.15,rs817097-MAP2K6-0.14,rs2213661-MAPK14-0.14,rs4130339-MAP2K3-0.12,rs164632-MAP2K2-0.12,rs732928-MAP2K3-0.11	ABCA2,ABCB9,ACP2,ACP5,AGA,AP1B1,AP1G1,AP1M1,AP1M2,AP1S1,AP1S3,AP3B1,AP3B2,AP3D1,AP3M2,AP3S1,AP3S2,AP4B1,AP4E1,AP4S1,ARSA,ARSB,ARSG,ASAH1,ATP6V0A2,ATP6V0A4,ATP6V0B,ATP6V0D2,ATP6V1H,CD164,CD63,CLN3,CLN5,CLTA,CLTB,CLTCL1,CTNS,CTSA,CTSB,CTSC,CTSD,CTSH,CTSL1,CTSL2,CTSO,CTSW,CTSZ,DNASE2,DNASE2B,ENTPD4,FUCA1,GAA,GALC,GALNS,GBA,GGA1,GGA3,GLB1,GM2A,GNPTAB,GNPTG,GNS,GUSB,HEXB,HGSNAT,HYAL1,IDUA,IGF2R,LAMP1,…	AKT1,CREB1,MAP2K2,MAP2K3,MAP2K6,MAP3K1,MAPK1,MAPK14,MAPK3,NFKB1,PIK3CA,PIK3CG,PIK3R1
10	BIOCARTA_HCMV_PATHWAY	REACTOME_MEMBRANE_TRAFFICKING	0.13	No	5372	274.789	506	16	5.18372	6.66667e-06	P	1.18988	0.353211	0.117	rs4983559-AKT1-0.23,rs817097-MAP2K6-0.2,rs851019-MAPK14-0.18,rs4130339-MAP2K3-0.18,rs7591784-CREB1-0.16,rs2302975-PIK3R1-0.14,rs2213661-MAPK14-0.14,rs2716227-MAP2K6-0.14,rs193740-PIK3CG-0.13,rs42154-PIK3CG-0.12	rs10789179-DNAJC6-0.29,rs2313602-ARF1-0.29,rs355412-AP3B1-0.26,rs12716331-CLINT1-0.26,rs7107881-PICALM-0.26,rs3782681-NECAP1-0.26,rs11724804-GAK-0.24,rs1443844-IGF2R-0.24,rs472112-ARRB1-0.24,rs2306331-AP4E1-0.24	AKT1,CREB1,MAP2K2,MAP2K3,MAP2K6,MAP3K1,MAPK1,MAPK14,MAPK3,NFKB1,PIK3CA,PIK3CG,PIK3R1	AP1B1,AP1G1,AP1M1,AP1M2,AP1S1,AP1S3,AP3B1,AP3S1,AP4B1,AP4E1,ARF1,ARFGAP1,ARRB1,BLOC1S1,BLOC1S3,CLINT1,CLTA,CNO,COPA,COPB2,COPE,COPG,COPZ1,CPD,CTSZ,DNAJC6,DNASE2,DNM2,DTNBP1,FTH1,FTL,GAK,GBF1,GNS,HIP1R,HSPA8,IGF2R,M6PR,NAPA,NECAP1,PICALM,PIK3C2A,PLDN,PREB,PUM1,RAB5C,SAR1B,SEC13,SEC23A,SEC24B,SEC24D,SEC31A,SH3D19,SH3GL2,SNAP23,SNAPIN,SNX2,SNX5,SNX9,STX4,TFRC,TGOLN2,TPD52,TPD52L1,TXNDC5,VAMP2,VAMP8
11	BIOCARTA_IL12_PATHWAY	REACTOME_CELL_SURFACE_INTERACTIONS_AT_THE_VASCULAR_WALL	0.13	No	14943	764.364	1190	16	4.95352	6.66667e-06	P	0.996455	-0.349232	0.208	rs851019-MAPK14-0.2,rs1062225-MAPK8-0.18,rs485497-IL12A-0.18,rs11207306-JUN-0.16,rs6677589-JUN-0.15,rs10192157-IL18R1-0.15,rs1495965-IL12RB2-0.14,rs2213661-MAPK14-0.14,rs1737481-CD247-0.14,rs858553-CD247-0.13	rs6110838-SIRPG-0.27,rs666478-TEK-0.24,rs581724-TEK-0.24,rs470747-MMP1-0.24,rs1042704-SLC7A7-0.24,rs1015089-SLC7A8-0.24,rs731710-SLC7A5-0.24,rs3809863-ITGB3-0.24,rs3917419-SELL-0.22,rs12479005-ITGA4-0.22	CD247,CD3D,CD3E,CD3G,IL12A,IL12B,IL12RB1,IL12RB2,IL18,IL18R1,JAK2,JUN,MAP2K6,MAPK14,MAPK8,STAT4,TYK2	AMICA1,ANGPT1,ANGPT2,ANGPT4,APOB,ATP1B1,ATP1B2,ATP1B3,BSG,CAV1,CD177,CD2,CD244,CD47,CD48,CD58,CD84,COL1A1,COL1A2,CXADR,ESAM,F11R,F2,FCER1G,FN1,FYN,GAS6,GP6,GRB14,GRB2,HRAS,INPP5D,ITGA3,ITGA4,ITGA5,ITGA6,ITGAL,ITGAM,ITGAV,ITGAX,ITGB1,ITGB2,ITGB3,JAM2,JAM3,KRAS,LCK,LYN,MAG,MERTK,MMP1,NRAS,OLR1,PECAM1,PF4,PF4V1,PIK3CA,PIK3CB,PIK3R1,PLCG1,PPIA,PPIL2,PROC,PROS1,PTPN11,SELL,SELP,SELPLG,SHC1,SIRPA,SIRPG…
4	KEGG_STARCH_AND_SUCROSE_METABOLISM	REACTOME_GOLGI_ASSOCIATED_VESICLE_BIOGENESIS	0.13	No	11484	587.43	877	16	5.77161	1.33333e-05	P	0.391425	-0.373333	0.321	rs6546923-HK2-0.22,rs1547763-PYGL-0.22,rs439863-GBA3-0.22,rs768498-HK1-0.21,rs10131598-PYGL-0.21,rs2894081-HK1-0.2,rs2306805-HK2-0.19,rs4746826-HK1-0.19,rs1538615-PYGL-0.19,rs10215277-MGAM-0.18	rs11724804-GAK-0.24,rs2313602-ARF1-0.21,rs12716331-CLINT1-0.21,rs10789179-DNAJC6-0.2,rs152367-AP3S1-0.19,rs472112-ARRB1-0.19,rs9990333-TFRC-0.18,rs9396592-DTNBP1-0.17,rs2343129-TFRC-0.16,rs13183577-CLINT1-0.16	AMY1A,AMY1B,AMY1C,AMY2A,AMY2B,ENPP1,ENPP3,G6PC,G6PC2,GAA,GANC,GBA3,GBE1,GCK,GPI,GUSB,GYS2,HK1,HK2,HK3,MGAM,PGM1,PGM2,PGM2L1,PYGB,PYGL,SI,UGDH,UGP2,UGT1A1,UGT1A10,UGT1A3,UGT1A4,UGT1A5,UGT1A6,UGT1A7,UGT1A8,UGT1A9,UGT2A1,UGT2B4,UGT2B7,UXS1	AP1B1,AP1G1,AP1M1,AP1M2,AP1S1,AP1S3,AP3B1,AP3S1,AP4B1,AP4E1,ARF1,ARRB1,BLOC1S1,BLOC1S3,CLINT1,CLTA,CNO,CPD,DNAJC6,DNM2,DTNBP1,FTH1,GAK,HIP1R,HSPA8,IGF2R,NAPA,NECAP1,PICALM,PIK3C2A,PLDN,PUM1,RAB5C,SH3D19,SH3GL2,SNAPIN,SNX2,SNX5,SNX9,TFRC,TGOLN2,TPD52,TPD52L1,TXNDC5,VAMP2,VAMP8
11	BIOCARTA_IL12_PATHWAY	REACTOME_CD28_DEPENDENT_VAV1_PATHWAY	0.13	No	1785	91.3063	177	16	5.64942	1.33333e-05	P	2.07744	0.764678	0.036	rs11207306-JUN-0.29,rs1495965-IL12RB2-0.23,rs1737481-CD247-0.23,rs7560255-STAT4-0.23,rs360726-IL18-0.23,rs6677589-JUN-0.2,rs11214093-IL18-0.2,rs10513548-IL12A-0.17,rs485497-IL12A-0.17,rs851019-MAPK14-0.17	rs7258236-VAV1-0.29,rs4688014-CD80-0.22,rs2049233-PAK2-0.18,rs9372316-FYN-0.18,rs3019251-PAK1-0.18,rs347033-VAV1-0.18,rs3768574-CDC42-0.16,rs1476043-FYN-0.16,rs836556-RAC1-0.14,rs171094-VAV1-0.14	CD247,CD3D,CD3E,CD3G,IL12A,IL12B,IL12RB1,IL12RB2,IL18,IL18R1,JAK2,JUN,MAP2K6,MAPK14,MAPK8,STAT4,TYK2	CD28,CD80,CD86,CDC42,FYN,GRB2,LCK,PAK1,PAK2,RAC1,VAV1
10	KEGG_PROGESTERONE_MEDIATED_OOCYTE_MATURATION	REACTOME_GOLGI_ASSOCIATED_VESICLE_BIOGENESIS	0.13	No	26061	1333.07	1885	16	5.34481	1.33333e-05	P	1.97435	0.966146	0.059	rs13153439-ADCY2-0.27,rs4983559-AKT1-0.23,rs9614-MAD2L2-0.22,rs2162679-IGF1-0.21,rs6487105-PDE3A-0.2,rs326171-ADCY2-0.19,rs851019-MAPK14-0.19,rs324146-HSP90AB1-0.19,rs263264-ADCY8-0.19,rs2295348-CDC25B-0.19	rs152367-AP3S1-0.19,rs9396592-DTNBP1-0.19,rs9912576-RAB5C-0.19,rs11724804-GAK-0.18,rs10789179-DNAJC6-0.17,rs7107881-PICALM-0.17,rs2313602-ARF1-0.15,rs12716331-CLINT1-0.15,rs11604561-PIK3C2A-0.15,rs4075688-TFRC-0.15	ADCY1,ADCY2,ADCY3,ADCY4,ADCY5,ADCY6,ADCY7,ADCY8,ADCY9,AKT1,AKT2,AKT3,ANAPC11,ANAPC13,ANAPC2,ANAPC4,ANAPC5,BRAF,BUB1,CCNA1,CCNA2,CCNB1,CCNB2,CDC16,CDC25B,CDC26,CDC27,CDK2,CPEB1,FZR1,GNAI1,GNAI3,HSP90AA1,HSP90AB1,IGF1,IGF1R,INS,KRAS,MAD2L1,MAD2L2,MAPK1,MAPK10,MAPK12,MAPK13,MAPK14,MAPK3,MAPK8,MAPK9,MOS,PDE3A,PDE3B,PGR,PIK3CA,PIK3CB,PIK3CD,PIK3CG,PIK3R1,PIK3R3,PIK3R5,PKMYT1,PRKACA,PRKACB,PRKACG,RAF1,…	AP1B1,AP1G1,AP1M1,AP1M2,AP1S1,AP1S3,AP3B1,AP3S1,AP4B1,AP4E1,ARF1,ARRB1,BLOC1S1,BLOC1S3,CLINT1,CLTA,CNO,CPD,DNAJC6,DNM2,DTNBP1,FTH1,FTL,GAK,HIP1R,HSPA8,IGF2R,NAPA,NECAP1,PICALM,PIK3C2A,PLDN,PUM1,RAB5C,SH3D19,SH3GL2,SNAPIN,SNX2,SNX5,SNX9,TFRC,TGOLN2,TPD52,TPD52L1,TXNDC5,VAMP2,VAMP8
11	BIOCARTA_IL12_PATHWAY	REACTOME_PLATELET_ACTIVATION_TRIGGERS	0.14	No	11809	604.054	949	16	4.58967	1.33333e-05	P	1.17142	-0.125295	0.167	rs11207306-JUN-0.2,rs485497-IL12A-0.18,rs1737481-CD247-0.17,rs1062225-MAPK8-0.17,rs10192157-IL18R1-0.15,rs817097-MAP2K6-0.15,rs1495965-IL12RB2-0.15,rs6677589-JUN-0.14,rs858553-CD247-0.13,rs7560255-STAT4-0.13	rs4983559-AKT1-0.29,rs7258236-VAV1-0.29,rs2899485-GNB5-0.22,rs3936139-GNG7-0.22,rs3746070-GNA15-0.22,rs2494067-VAV3-0.2,rs345292-VAV3-0.2,rs315773-LCP2-0.2,rs290213-SYK-0.2,rs6018027-SRC-0.2	CD247,CD3D,CD3E,CD3G,IL12A,IL12B,IL12RB1,IL12RB2,IL18,IL18R1,JAK2,JUN,MAP2K6,MAPK8,STAT4,TYK2	AKT1,AKT2,AKT3,COL1A1,COL1A2,F2,F2R,F2RL2,F2RL3,FCER1G,FYN,GNA11,GNA12,GNA13,GNA14,GNA15,GNAI1,GNAI3,GNAQ,GNB1,GNB3,GNB4,GNB5,GNG10,GNG11,GNG12,GNG13,GNG2,GNG4,GNG5,GNG7,GNG8,GNGT1,GNGT2,GP6,LCP2,LYN,P2RY1,P2RY12,PIK3CA,PIK3CB,PIK3CG,PIK3R1,PIK3R5,PIK3R6,PLA2G4A,PLCG2,PRKCZ,SRC,SYK,TBXA2R,VAV1,VAV2,VAV3
11	BIOCARTA_G1_PATHWAY	BIOCARTA_HCMV_PATHWAY	0.14	No	1836	93.9151	188	16	4.0897	6.66667e-06	P	0.187505	-0.0578021	0.35	rs2205181-TGFB3-0.35,rs10953073-CDK6-0.26,rs2066827-CDKN1B-0.26,rs2287497-TP53-0.26,rs3121580-TGFB2-0.24,rs6657275-TGFB2-0.24,rs267766-SKP2-0.24,rs10845613-CDKN1B-0.24,rs2118610-SMAD3-0.24,rs6438552-GSK3B-0.18	rs817097-MAP2K6-0.28,rs7591784-CREB1-0.22,rs851019-MAPK14-0.22,rs7645550-PIK3CA-0.2,rs4983559-AKT1-0.2,rs230487-NFKB1-0.19,rs4130339-MAP2K3-0.17,rs42154-PIK3CG-0.15,rs7213686-MAP2K6-0.15,rs2213661-MAPK14-0.13	ABL1,ATM,CCNA1,CCND1,CCNE1,CDK2,CDK4,CDK6,CDKN1A,CDKN1B,CDKN2A,CDKN2B,E2F1,GSK3B,HDAC1,SKP2,SMAD3,TFDP1,TGFB1,TGFB2,TGFB3,TP53	AKT1,CREB1,MAP2K2,MAP2K3,MAP2K6,MAP3K1,MAPK1,MAPK14,MAPK3,NFKB1,PIK3CA,PIK3CG,PIK3R1
11	KEGG_LEISHMANIA_INFECTION	BIOCARTA_HCMV_PATHWAY	0.14	No	3328	170.234	319	16	4.01581	6.66667e-06	P	0.878256	0.287878	0.151	rs485497-IL12A-0.35,rs2205181-TGFB3-0.35,rs2075726-NCF4-0.35,rs6740847-ITGA4-0.31,rs2239621-MYD88-0.31,rs4251580-IRAK4-0.31,rs7152826-NFKBIA-0.31,rs2488320-ITGB1-0.27,rs2838734-ITGB2-0.27,rs131833-NCF4-0.27	rs7591784-CREB1-0.24,rs817097-MAP2K6-0.23,rs193740-PIK3CG-0.2,rs42154-PIK3CG-0.15,rs12941110-MAP2K6-0.15,rs164632-MAP2K2-0.14,rs2302975-PIK3R1-0.13,rs4983559-AKT1-0.13,rs7645550-PIK3CA-0.13,rs2494738-AKT1-0.12	C3,CR1,CYBA,FCGR2A,FCGR3A,FOS,HLA-DMA,HLA-DMB,HLA-DOA,HLA-DOB,HLA-DPA1,HLA-DPB1,HLA-DQA2,HLA-DQB1,HLA-DRA,IFNGR1,IFNGR2,IL10,IL12A,IL12B,IL1A,IL1B,IL4,IRAK4,ITGA4,ITGAM,ITGB1,ITGB2,JAK1,JAK2,JUN,MAP3K7,MAPK12,MYD88,NCF2,NCF4,NFKBIA,NFKBIB,PTGS2,STAT1,TGFB1,TGFB2,TGFB3,TLR2,TLR4,TRAF6	AKT1,CREB1,MAP2K2,MAP2K3,MAP2K6,MAP3K1,PIK3CA,PIK3CG,PIK3R1
5	BIOCARTA_HCMV_PATHWAY	REACTOME_MRNA_PROCESSING	0.14	No	2074	106.089	206	16	3.60799	6.66667e-06	P	0.0146722	-0.256856	0.459	rs817097-MAP2K6-0.3,rs851019-MAPK14-0.23,rs164632-MAP2K2-0.21,rs2716227-MAP2K6-0.2,rs2213661-MAPK14-0.18,rs193740-PIK3CG-0.18,rs4983559-AKT1-0.18,rs7645550-PIK3CA-0.16,rs7591784-CREB1-0.15,rs230487-NFKB1-0.15	rs8054916-POLR2C-0.35,rs10498963-RNGTT-0.32,rs7895606-A1CF-0.26,rs10772650-APOBEC1-0.26,rs6699825-ADAR-0.24,rs4317935-A1CF-0.24,rs548853-NCBP2-0.21,rs12660267-RNGTT-0.21,rs867142-POLR2C-0.21,rs1941750-RNMT-0.21	AKT1,CREB1,MAP2K2,MAP2K3,MAP2K6,MAP3K1,MAPK1,MAPK14,MAPK3,NFKB1,PIK3CA,PIK3CG,PIK3R1	A1CF,ADAR,ADARB1,APOBEC1,CCNH,GTF2F1,GTF2F2,GTF2H1,GTF2H3,GTF2H4,MNAT1,NCBP1,NCBP2,POLR2B,POLR2C,POLR2D,POLR2E,POLR2H,POLR2I,POLR2J,POLR2K,POLR2L,RNGTT,RNMT,SUPT5H
11	BIOCARTA_HCMV_PATHWAY	REACTOME_CELL_SURFACE_INTERACTIONS_AT_THE_VASCULAR_WALL	0.14	No	7722	394.996	688	16	3.72244	1.33333e-05	P	0.756253	0.0310921	0.203	rs7591784-CREB1-0.2,rs851019-MAPK14-0.2,rs4983559-AKT1-0.15,rs2213661-MAPK14-0.14,rs193740-PIK3CG-0.13,rs2716227-MAP2K6-0.13,rs2494738-AKT1-0.13,rs817097-MAP2K6-0.13,rs4130339-MAP2K3-0.12,rs42154-PIK3CG-0.12	rs2838734-ITGB2-0.41,rs2488320-ITGB1-0.37,rs1881140-COL1A1-0.37,rs470747-MMP1-0.33,rs3917419-SELL-0.3,rs877859-CD47-0.3,rs9372316-FYN-0.3,rs1015089-SLC7A8-0.3,rs731710-SLC7A5-0.3,rs2287497-ATP1B2-0.3	AKT1,CREB1,MAP2K2,MAP2K3,MAP2K6,MAP3K1,MAPK1,MAPK14,MAPK3,NFKB1,PIK3CG	AMICA1,ANGPT1,ANGPT2,ANGPT4,APOB,ATP1B1,ATP1B2,ATP1B3,BSG,CAV1,CD177,CD2,CD244,CD47,CD48,CD58,CD84,COL1A1,COL1A2,CXADR,ESAM,F11R,F2,FCER1G,FN1,FYN,GAS6,GP6,GRB14,GRB2,HRAS,INPP5D,ITGA3,ITGA4,ITGA5,ITGA6,ITGAL,ITGAM,ITGAV,ITGAX,ITGB1,ITGB2,ITGB3,JAM2,JAM3,KRAS,LCK,LYN,MAG,MERTK,MMP1,NRAS,OLR1,PECAM1,PF4,PF4V1,PIK3CB,PLCG1,PPIA,PPIL2,PROC,PROS1,PTPN11,SELL,SELP,SELPLG,SHC1,SIRPA,SIRPG,SLC16A1,SLC16…
3	KEGG_STARCH_AND_SUCROSE_METABOLISM	BIOCARTA_IL12_PATHWAY	0.14	No	5202	266.093	435	16	3.66914	1.33333e-05	P	1.29924	0.208509	0.113	rs1547763-PYGL-0.27,rs1538615-PYGL-0.27,rs10131598-PYGL-0.25,rs6600876-UGT2B7-0.24,rs478253-HK3-0.24,rs8020721-PYGL-0.24,rs768498-HK1-0.22,rs2894081-HK1-0.2,rs1679012-GANC-0.2,rs2306805-HK2-0.18	rs817097-MAP2K6-0.21,rs851019-MAPK14-0.19,rs7601754-STAT4-0.18,rs730691-IL12B-0.18,rs2716227-MAP2K6-0.18,rs11207306-JUN-0.17,rs3024908-STAT4-0.17,rs6677589-JUN-0.16,rs1062225-MAPK8-0.16,rs1737481-CD247-0.14	AMY1A,AMY1B,AMY1C,AMY2A,AMY2B,ENPP1,ENPP3,G6PC,G6PC2,GAA,GANC,GBA3,GBE1,GCK,GPI,GUSB,GYS1,GYS2,HK1,HK2,HK3,MGAM,PGM1,PGM2,PGM2L1,PYGB,PYGL,SI,UGDH,UGP2,UGT1A1,UGT1A10,UGT1A3,UGT1A4,UGT1A5,UGT1A6,UGT1A7,UGT1A8,UGT1A9,UGT2A1,UGT2B4,UGT2B7,UXS1	CD247,CD3D,CD3E,CD3G,IL12A,IL12B,IL12RB1,IL12RB2,IL18,IL18R1,JAK2,JUN,MAP2K6,MAPK14,MAPK8,STAT4,TYK2
1	KEGG_FC_EPSILON_RI_SIGNALING_PATHWAY	REACTOME_GLUCOSE_TRANSPORT	0.14	No	19096	976.799	1401	16	10.0464	2e-05	P	5.66219	0.689628	0.013	rs4443888-FCER1A-0.32,rs623784-PLA2G2C-PLA2G2D-PLA2G2F-PLA2G5-0.27,rs9372316-FYN-0.26,rs411268-PIK3R5-0.25,rs10797094-FCER1G-0.22,rs9428576-AKT3-0.22,rs4264601-PRKCE-0.22,rs4245804-PRKCE-0.22,rs7584458-INPP5D-0.22,rs315773-LCP2-0.22	rs768498-HK1-0.18,rs710221-SLC2A1-0.17,rs6546923-HK2-0.17,rs12871898-NUPL1-0.16,rs6912751-NUP153-0.15,rs1451724-NUP98-0.15,rs10846078-SLC2A3-0.15,rs1637193-NUPL2-0.15,rs4746826-HK1-0.15,rs818051-NUP214-0.14	AKT1,AKT2,AKT3,CSF2,FCER1A,FCER1G,FYN,GAB2,GRB2,HRAS,IL13,IL3,IL4,IL5,INPP5D,KRAS,LAT,LCP2,LYN,MAP2K2,MAP2K3,MAP2K4,MAP2K6,MAP2K7,MAPK1,MAPK10,MAPK12,MAPK13,MAPK14,MAPK3,MAPK8,MAPK9,MS4A2,NRAS,PDK1,PIK3CA,PIK3CB,PIK3CD,PIK3CG,PIK3R1,PIK3R3,PIK3R5,PLA2G12A,PLA2G12B,PLA2G1B,PLA2G2A,PLA2G2C,PLA2G2D,PLA2G2E,PLA2G2F,PLA2G3,PLA2G4A,PLA2G4E,PLA2G5,PLA2G6,PLCG1,PLCG2,PRKCA,PRKCE,RAC1,RAC2,RAC3,RAF1,SOS1,…	AAAS,G6PC,GCK,GCKR,HK1,HK2,HK3,NUP133,NUP153,NUP155,NUP160,NUP188,NUP205,NUP210,NUP214,NUP35,NUP50,NUP85,NUP88,NUP93,NUP98,NUPL1,NUPL2,RAE1,SEH1L,SLC2A1,SLC2A2,SLC2A3,SLC2A4,SLC37A4,TPR
1	KEGG_GLYCOLYSIS_GLUCONEOGENESIS	BIOCARTA_HCMV_PATHWAY	0.15	No	4389	224.506	398	16	2.85894	1.33333e-05	P	1.36597	0.487431	0.095	rs11686274-HK2-0.27,rs2073478-ALDH1B1-0.27,rs2306805-HK2-0.24,rs1555480-ALDH1B1-0.24,rs7078068-PFKP-0.24,rs2894081-HK1-0.24,rs3794186-ALDH3B1-0.24,rs3794492-LDHAL6B-0.24,rs2850163-PFKL-0.24,rs2070572-PFKL-0.24	rs851019-MAPK14-0.21,rs4983559-AKT1-0.2,rs7591784-CREB1-0.2,rs817097-MAP2K6-0.16,rs2716227-MAP2K6-0.15,rs2213661-MAPK14-0.14,rs12941110-MAP2K6-0.14,rs164632-MAP2K2-0.14,rs7645550-PIK3CA-0.13,rs4130339-MAP2K3-0.12	ACSS1,ADH1A,ADH1B,ADH1C,ADH6,ADH7,AKR1A1,ALDH1A3,ALDH1B1,ALDH3A1,ALDH3A2,ALDH3B1,ALDH3B2,ALDH7A1,ALDH9A1,ALDOA,ALDOB,BPGM,DLAT,DLD,ENO1,ENO3,FBP1,FBP2,G6PC,G6PC2,GALM,GAPDH,GCK,GPI,HK1,HK2,HK3,LDHA,LDHAL6A,LDHAL6B,LDHB,LDHC,PCK1,PCK2,PDHA2,PFKL,PFKP,PGAM1,PGAM2,PGM1,PGM2,TPI1	AKT1,CREB1,MAP2K2,MAP2K3,MAP2K6,MAP3K1,MAPK1,MAPK14,NFKB1,PIK3CA,PIK3CG,PIK3R1
12	BIOCARTA_AMI_PATHWAY	REACTOME_PLATELET_ACTIVATION_TRIGGERS	0.15	No	12428	635.717	921	16	11.6192	2.66667e-05	P	-1.57256	-1.88701	0.838	rs561437-COL4A1-COL4A2-0.18,rs12994586-PROC-0.18,rs1556122-COL4A1-COL4A2-0.16,rs4271760-COL4A3-0.15,rs1133219-COL4A1-0.14,rs6492246-COL4A1-0.14,rs4255644-COL4A2-0.14,rs2146752-F10-F7-0.14,rs1800792-FGA-FGB-FGG-0.13,rs2391812-COL4A1-0.13	rs2066197-GNG5-0.25,rs3936139-GNG7-0.25,rs10797094-FCER1G-0.23,rs9372316-FYN-0.23,rs290213-SYK-0.23,rs291765-SYK-0.23,rs4328435-PLCG2-0.23,rs892117-AKT2-0.23,rs193740-PIK3CG-0.21,rs6985703-LYN-0.21	COL4A1,COL4A2,COL4A3,COL4A4,F10,F7,FGA,FGB,FGG,PLAT,PLG,PROC,PROS1,SERPINC1,TFPI	AKT1,AKT2,AKT3,COL1A1,COL1A2,F2RL2,F2RL3,FCER1G,FYN,GNA11,GNA12,GNA13,GNA14,GNA15,GNAI1,GNAI3,GNAQ,GNB1,GNB3,GNB4,GNB5,GNG10,GNG11,GNG12,GNG13,GNG2,GNG4,GNG5,GNG7,GNG8,GNGT1,GNGT2,GP6,LCP2,LYN,MAPK14,P2RY1,P2RY12,PIK3CA,PIK3CB,PIK3CG,PIK3R1,PIK3R5,PIK3R6,PLA2G4A,PLCG2,PRKCZ,SRC,SYK,TBXA2R,VAV1,VAV2,VAV3
11	BIOCARTA_RAC1_PATHWAY	BIOCARTA_TH1TH2_PATHWAY	0.16	No	3525	180.311	303	16	9.18064	2e-05	P	1.43151	0.411465	0.085	rs13092828-PLD1-0.23,rs2071307-LIMK1-0.23,rs7258236-VAV1-0.23,rs1813100-RALBP1-0.19,rs347033-VAV1-0.19,rs2114039-PDGFRA-0.17,rs836556-RAC1-0.17,rs1292034-RPS6KB1-0.17,rs897738-VAV1-0.17,rs360402-PLD1-0.15	rs8177636-IL2RA-0.25,rs485497-IL12A-0.24,rs1495965-IL12RB2-0.21,rs1946518-IL18-0.21,rs4749926-IL2RA-0.2,rs10857092-IL2-0.17,rs1049631-IL4R-0.17,rs10484798-IFNGR1-0.16,rs608914-IFNGR1-0.16,rs10192157-IL18R1-0.15	CDK5,CDK5R1,CHN1,LIMK1,MAP3K1,MYL2,MYLK,NCF2,PAK1,PDGFRA,PIK3CA,PIK3CG,PIK3R1,PLD1,PPP1R12B,RAC1,RALBP1,RPS6KB1,TRIO,VAV1	CD28,CD40,CD86,HLA-DRA,IFNGR1,IFNGR2,IL12A,IL12B,IL12RB1,IL12RB2,IL18,IL18R1,IL2,IL2RA,IL4,IL4R
10	BIOCARTA_HER2_PATHWAY	REACTOME_CLATHRIN_DERIVED_VESICLE_BUDDING	0.16	No	9398	480.727	740	16	9.16876	2e-05	P	-1.005	-0.857051	0.721	rs2295193-ESR1-0.2,rs10197270-ERBB4-0.18,rs10908835-IL6R-0.17,rs7598440-ERBB4-0.17,rs2302975-PIK3R1-0.16,rs705708-ERBB3-0.16,rs6745249-ERBB4-0.15,rs4597456-ERBB4-0.14,rs193740-PIK3CG-0.14,rs7645550-PIK3CA-0.13	rs9396592-DTNBP1-0.27,rs2313602-ARF1-0.24,rs9990333-TFRC-0.23,rs3786521-NAPA-0.23,rs10789179-DNAJC6-0.22,rs1443844-IGF2R-0.22,rs152367-AP3S1-0.2,rs1003737-IGF2R-0.2,rs3782681-NECAP1-0.2,rs11724804-GAK-0.19	CARM1,EGFR,ERBB3,ERBB4,ESR1,GRB2,GRIP1,HRAS,IL6,IL6R,IL6ST,MAPK1,MAPK3,PIK3CA,PIK3CG,PIK3R1,RAF1,SHC1,SOS1,STAT3	AP1B1,AP1G1,AP1M1,AP1M2,AP1S1,AP1S3,AP3B1,AP3S1,AP4B1,AP4E1,ARF1,ARRB1,BLOC1S1,BLOC1S3,CLINT1,CLTA,CNO,CPD,CTSZ,DNAJC6,DNASE2,DTNBP1,FTH1,FTL,GAK,GBF1,GNS,HIP1R,HSPA8,IGF2R,M6PR,NAPA,NECAP1,PICALM,PIK3C2A,PLDN,PUM1,RAB5C,SH3D19,SH3GL2,SNAP23,SNAPIN,SNX2,SNX5,SNX9,STX4,TFRC,TGOLN2,TPD52,TPD52L1,TXNDC5,VAMP2,VAMP8
7	REACTOME_CLATHRIN_DERIVED_VESICLE_BUDDING	REACTOME_MRNA_PROCESSING	0.16	No	7808	399.395	625	16	8.96746	2e-05	P	-1.31863	-1.16698	0.796	rs11724804-GAK-0.25,rs152367-AP3S1-0.21,rs6473202-TPD52-0.21,rs10789179-DNAJC6-0.2,rs6832149-SH3D19-0.2,rs2270812-CLINT1-0.2,rs658573-ARRB1-0.2,rs2028900-VAMP8-0.18,rs631922-AP1S3-0.18,rs4075688-TFRC-0.18	rs10412931-SUPT5H-0.22,rs2304518-POLR2D-0.2,rs223841-POLR2C-0.18,rs8054916-POLR2C-0.18,rs1629174-SUPT5H-0.18,rs6699825-ADAR-0.16,rs2302109-POLR2E-0.16,rs12669274-POLR2J-0.15,rs1941750-RNMT-0.15,rs1051385-ADARB1-0.14	AP1B1,AP1G1,AP1M1,AP1M2,AP1S1,AP1S3,AP3B1,AP3S1,AP4B1,AP4E1,ARF1,ARRB1,BLOC1S1,BLOC1S3,CLINT1,CLTA,CNO,CPD,CTSZ,DNAJC6,DNASE2,DNM2,DTNBP1,FTH1,FTL,GAK,GBF1,GNS,HIP1R,HSPA8,IGF2R,M6PR,NAPA,NECAP1,PICALM,PIK3C2A,PLDN,PUM1,RAB5C,SH3D19,SH3GL2,SNAP23,SNAPIN,SNX2,SNX5,SNX9,STX4,TFRC,TGOLN2,TPD52,TPD52L1,TXNDC5,VAMP2,VAMP8	A1CF,ADAR,ADARB1,APOBEC1,CCNH,GTF2F1,GTF2F2,GTF2H1,GTF2H3,GTF2H4,MNAT1,NCBP1,NCBP2,POLR2B,POLR2C,POLR2D,POLR2E,POLR2H,POLR2I,POLR2J,POLR2K,POLR2L,RNGTT,RNMT,SUPT5H
10	REACTOME_CELL_SURFACE_INTERACTIONS_AT_THE_VASCULAR_WALL	REACTOME_CLATHRIN_DERIVED_VESICLE_BUDDING	0.16	No	37504	1918.4	2651	16	8.57507	2e-05	P	0.584216	0.352179	0.157	rs6985703-LYN-0.27,rs2488320-ITGB1-0.24,rs2051145-ATP1B1-0.23,rs877859-CD47-0.22,rs2586431-COL1A1-0.21,rs745961-SLC7A9-0.2,rs2922861-ANGPT2-0.2,rs1574257-ITGA6-0.19,rs2395767-TREM1-0.19,rs581724-TEK-0.19	rs11724804-GAK-0.19,rs2313602-ARF1-0.18,rs9396592-DTNBP1-0.18,rs9990333-TFRC-0.16,rs10789179-DNAJC6-0.16,rs7107881-PICALM-0.16,rs6473202-TPD52-0.15,rs9912576-RAB5C-0.15,rs12255-HIP1R-0.15,rs152367-AP3S1-0.14	AMICA1,ANGPT1,ANGPT2,ANGPT4,APOB,ATP1B1,ATP1B2,ATP1B3,BSG,CAV1,CD177,CD2,CD244,CD47,CD48,CD58,CD84,COL1A1,COL1A2,CXADR,ESAM,F11R,F2,FCER1G,FN1,FYN,GAS6,GP6,GRB14,GRB2,HRAS,INPP5D,ITGA3,ITGA4,ITGA5,ITGA6,ITGAL,ITGAM,ITGAV,ITGAX,ITGB1,ITGB2,ITGB3,JAM2,JAM3,KRAS,LCK,LYN,MAG,MERTK,MMP1,NRAS,OLR1,PECAM1,PF4,PF4V1,PIK3CA,PIK3CB,PIK3R1,PLCG1,PPIA,PPIL2,PROC,PROS1,PTPN11,SELL,SELP,SELPLG,SHC1,SIRPA,SIRPG…	AP1B1,AP1G1,AP1M1,AP1M2,AP1S1,AP1S3,AP3B1,AP3S1,AP4B1,AP4E1,ARF1,ARRB1,BLOC1S1,BLOC1S3,CLINT1,CLTA,CNO,CPD,CTSZ,DNAJC6,DNASE2,DNM2,DTNBP1,FTH1,FTL,GAK,GBF1,GNS,HIP1R,HSPA8,IGF2R,M6PR,NAPA,NECAP1,PICALM,PIK3C2A,PLDN,PUM1,RAB5C,SH3D19,SH3GL2,SNAP23,SNAPIN,SNX2,SNX5,SNX9,STX4,TFRC,TGOLN2,TPD52,TPD52L1,TXNDC5,VAMP2,VAMP8
12	BIOCARTA_AMI_PATHWAY	REACTOME_PLATELET_ADHESION_TO_EXPOSED_COLLAGEN	0.16	No	2688	137.497	259	16	8.47561	2e-05	P	0.46989	0.0420799	0.222	rs561437-COL4A1-COL4A2-0.31,rs7601254-TFPI-0.25,rs6492246-COL4A1-0.23,rs12994586-PROC-0.21,rs4271760-COL4A3-0.21,rs4255644-COL4A2-0.21,rs2146752-F10-F7-0.21,rs2391812-COL4A1-0.19,rs10498214-COL4A3-COL4A4-0.17,rs13270574-PLAT-0.17	rs9372316-FYN-0.25,rs2488320-ITGB1-0.23,rs3782711-VWF-0.23,rs10797094-FCER1G-0.21,rs6985703-LYN-0.21,rs1476043-FYN-0.18,rs369982-COL1A2-0.18,rs2521205-COL1A2-0.16,rs7964554-VWF-0.16,rs216889-VWF-0.16	COL4A1,COL4A2,COL4A3,COL4A4,F10,F2,F2R,F7,FGA,FGB,FGG,PLAT,PLG,PROC,PROS1,SERPINC1,TFPI	CD36,COL1A1,COL1A2,FCER1G,FYN,GP1BA,GP1BB,GP5,GP6,GP9,ITGA2,ITGB1,LYN,VWF
10	BIOCARTA_NTHI_PATHWAY	REACTOME_CLATHRIN_DERIVED_VESICLE_BUDDING	0.16	No	7680	392.847	611	16	8.36259	2e-05	P	-1.42422	-1.26871	0.839	rs4130339-MAP2K3-0.21,rs817097-MAP2K6-0.21,rs1951276-NFKBIA-0.2,rs6835636-TLR2-0.19,rs851019-MAPK14-0.19,rs2118610-SMAD3-0.18,rs10518707-SMAD3-0.17,rs322353-DUSP1-0.16,rs2213661-MAPK14-0.15,rs2716227-MAP2K6-0.15	rs3782681-NECAP1-0.23,rs1443844-IGF2R-0.22,rs2313602-ARF1-0.2,rs9396592-DTNBP1-0.2,rs10789179-DNAJC6-0.18,rs4075688-TFRC-0.18,rs11724804-GAK-0.18,rs2068344-CNO-0.18,rs258737-AP3S1-0.18,rs2270812-CLINT1-0.18	CHUK,CREBBP,DUSP1,IL1B,MAP2K3,MAP2K6,MAP3K14,MAP3K7,MAPK14,MYD88,NFKB1,NFKBIA,NR3C1,SMAD3,TGFBR1,TGFBR2,TLR2	AP1B1,AP1G1,AP1M1,AP1M2,AP1S1,AP1S3,AP3B1,AP3S1,AP4B1,AP4E1,ARF1,ARRB1,BLOC1S1,BLOC1S3,CLINT1,CLTA,CNO,CPD,CTSZ,DNAJC6,DNASE2,DNM2,DTNBP1,FTH1,FTL,GAK,GBF1,GNS,HIP1R,HSPA8,IGF2R,M6PR,NAPA,NECAP1,PICALM,PIK3C2A,PLDN,PUM1,RAB5C,SH3D19,SH3GL2,SNAP23,SNAPIN,SNX2,SNX5,SNX9,STX4,TFRC,TGOLN2,TPD52,TPD52L1,TXNDC5,VAMP2,VAMP8
4	REACTOME_CLATHRIN_DERIVED_VESICLE_BUDDING	REACTOME_GLUCOSE_TRANSPORT	0.16	No	9856	504.154	764	16	8.23049	2e-05	P	1.35281	-0.163418	0.149	rs152367-AP3S1-0.26,rs11724804-GAK-0.21,rs9990333-TFRC-0.19,rs9912576-RAB5C-0.19,rs2313602-ARF1-0.18,rs2028900-VAMP8-0.18,rs2068344-CNO-0.18,rs13183577-CLINT1-0.18,rs6832149-SH3D19-0.17,rs12716331-CLINT1-0.17	rs710221-SLC2A1-0.21,rs6546923-HK2-0.21,rs818051-NUP214-0.19,rs768498-HK1-0.19,rs4746826-HK1-0.18,rs2894081-HK1-0.18,rs2306805-HK2-0.17,rs906219-HK1-0.17,rs11686274-HK2-0.16,rs6912751-NUP153-0.16	AP1B1,AP1G1,AP1M1,AP1M2,AP1S1,AP1S3,AP3B1,AP3S1,AP4B1,AP4E1,ARF1,ARRB1,BLOC1S1,BLOC1S3,CLINT1,CLTA,CNO,CPD,CTSZ,DNAJC6,DNASE2,DNM2,DTNBP1,FTH1,FTL,GAK,GBF1,GNS,HIP1R,HSPA8,IGF2R,M6PR,NAPA,NECAP1,PICALM,PIK3C2A,PLDN,PUM1,RAB5C,SH3D19,SH3GL2,SNAP23,SNAPIN,SNX2,SNX5,SNX9,STX4,TFRC,TGOLN2,TPD52,TPD52L1,TXNDC5,VAMP2,VAMP8	AAAS,G6PC,GCK,GCKR,HK1,HK2,HK3,NUP133,NUP153,NUP155,NUP160,NUP188,NUP205,NUP210,NUP214,NUP35,NUP50,NUP85,NUP88,NUP93,NUP98,NUPL1,NUPL2,RAE1,SEH1L,SLC2A1,SLC2A2,SLC2A3,SLC2A4,SLC37A4,TPR
21	REACTOME_COLLAGEN_MEDIATED_ACTIVATION_CASCADE	REACTOME_G1_PHASE	0.18	No	3422	175.042	301	16	7.95098	2e-05	P	-0.73695	-0.958733	0.763	rs7258236-VAV1-0.31,rs315773-LCP2-0.28,rs1476043-FYN-0.28,rs291765-SYK-0.28,rs892117-AKT2-0.28,rs4744516-SYK-0.24,rs4983559-AKT1-0.24,rs4328435-PLCG2-0.24,rs1350629-VAV3-0.21,rs9428576-AKT3-0.21	rs1570155-E2F3-0.21,rs9577575-TFDP1-0.19,rs10953073-CDK6-0.19,rs10849024-CCND2-0.15,rs4478405-CCND3-0.14,rs1864750-CDKN1A-0.13,rs10067098-CCNH-0.12,rs2079147-CDK6-0.12,rs761154-E2F3-0.11,rs3217863-CCND2-0.1	AKT1,AKT2,AKT3,COL1A1,COL1A2,FCER1G,FYN,GP6,LCP2,LYN,PIK3CA,PIK3CB,PIK3CG,PIK3R1,PIK3R5,PIK3R6,PLCG2,PRKCZ,SYK,VAV1,VAV2,VAV3	CCND1,CCND2,CCND3,CCNH,CDK4,CDK6,CDKN1A,E2F1,E2F2,E2F3,MNAT1,TFDP1
1	REACTOME_COLLAGEN_MEDIATED_ACTIVATION_CASCADE	REACTOME_GLUCOSE_TRANSPORT	0.18	No	9086	464.767	718	16	8.26744	2.66667e-05	P	2.7469	0.335453	0.039	rs9372316-FYN-0.26,rs411268-PIK3R5-PIK3R6-0.25,rs2586431-COL1A1-0.23,rs10797094-FCER1G-0.22,rs9428576-AKT3-0.22,rs315773-LCP2-0.22,rs291765-SYK-0.22,rs7258236-VAV1-0.22,rs6985703-LYN-0.21,rs2307418-FCER1G-0.19	rs1451724-NUP98-0.21,rs1637193-NUPL2-0.2,rs12871898-NUPL1-0.2,rs6546923-HK2-0.19,rs6912751-NUP153-0.19,rs768498-HK1-0.18,rs4925479-NUP133-0.16,rs818051-NUP214-0.16,rs10846078-SLC2A3-0.16,rs354478-NUP210-0.15	AKT1,AKT2,AKT3,COL1A1,COL1A2,FCER1G,FYN,GP6,LCP2,LYN,PIK3CA,PIK3CB,PIK3CG,PIK3R1,PIK3R5,PIK3R6,PLCG2,PRKCZ,SYK,VAV1,VAV2,VAV3	AAAS,G6PC,GCK,GCKR,HK1,HK2,HK3,NUP133,NUP153,NUP155,NUP160,NUP188,NUP205,NUP210,NUP214,NUP35,NUP50,NUP85,NUP88,NUP93,NUP98,NUPL1,NUPL2,RAE1,SEH1L,SLC2A1,SLC2A2,SLC2A3,SLC2A4,SLC37A4,TPR
1	KEGG_GLYCOLYSIS_GLUCONEOGENESIS	KEGG_FC_EPSILON_RI_SIGNALING_PATHWAY	0.19	Yes	32851	1680.39	2263	16	9.88942	3.33333e-05	P	10.9967	4.09028	0.001	rs2070572-PFKL-0.21,rs11064255-GAPDH-0.19,rs1555480-ALDH1B1-0.18,rs768498-HK1-0.18,rs6546923-HK2-0.17,rs3794492-LDHAL6B-0.17,rs10993269-FBP1-FBP2-0.16,rs4746826-HK1-0.15,rs2277481-PCK2-0.15,rs238238-ENO3-0.15	rs9372316-FYN-0.23,rs10797094-FCER1G-0.22,rs1476043-FYN-0.22,rs851019-MAPK14-0.21,rs4443888-FCER1A-0.2,rs9428576-AKT3-0.2,rs4983559-AKT1-0.2,rs4264601-PRKCE-0.2,rs7584458-INPP5D-0.19,rs4328435-PLCG2-0.19	ACSS1,ADH1A,ADH1B,ADH1C,ADH6,ADH7,AKR1A1,ALDH1A3,ALDH1B1,ALDH3A1,ALDH3A2,ALDH3B1,ALDH3B2,ALDH7A1,ALDH9A1,ALDOA,ALDOB,BPGM,DLAT,DLD,ENO1,ENO3,FBP1,FBP2,G6PC,G6PC2,GALM,GAPDH,GCK,GPI,HK1,HK2,HK3,LDHA,LDHAL6A,LDHAL6B,LDHB,LDHC,PCK1,PCK2,PDHA2,PFKL,PFKP,PGAM1,PGAM2,PGM1,PGM2,TPI1	AKT1,AKT2,AKT3,CSF2,FCER1A,FCER1G,FYN,GAB2,GRB2,HRAS,IL13,IL3,IL4,IL5,INPP5D,KRAS,LAT,LCP2,LYN,MAP2K2,MAP2K3,MAP2K4,MAP2K6,MAP2K7,MAPK1,MAPK10,MAPK12,MAPK13,MAPK14,MAPK8,MAPK9,MS4A2,NRAS,PDK1,PIK3CA,PIK3CB,PIK3CD,PIK3CG,PIK3R1,PIK3R3,PIK3R5,PLA2G12A,PLA2G12B,PLA2G1B,PLA2G2A,PLA2G2C,PLA2G2D,PLA2G2E,PLA2G2F,PLA2G3,PLA2G4A,PLA2G4E,PLA2G5,PLA2G6,PLCG1,PLCG2,PRKCA,PRKCE,RAC1,RAC2,RAC3,RAF1,SOS1,SYK,VA…
10	BIOCARTA_ECM_PATHWAY	REACTOME_CLATHRIN_DERIVED_VESICLE_BUDDING	0.19	No	7552	386.3	596	16	7.65197	2e-05	P	0.346118	0.0379155	0.261	rs2488320-ITGB1-0.24,rs251022-DIAPH1-0.2,rs2283351-MYL2-0.18,rs1476043-FYN-0.17,rs6011959-SRC-0.17,rs820371-MYLK-0.16,rs9372316-FYN-0.16,rs2302975-PIK3R1-0.16,rs288980-ROCK1-0.15,rs193740-PIK3CG-0.14	rs7107881-PICALM-0.27,rs1443844-IGF2R-0.25,rs11724804-GAK-0.24,rs9912576-RAB5C-0.24,rs152367-AP3S1-0.22,rs9396592-DTNBP1-0.22,rs2313602-ARF1-0.2,rs472112-ARRB1-0.2,rs3782681-NECAP1-0.2,rs10789179-DNAJC6-0.19	ARHGAP5,DIAPH1,FYN,GSN,HRAS,ITGA1,ITGB1,MAPK1,MAPK3,MYL2,MYLK,PFN1,PIK3CA,PIK3CG,PIK3R1,PTK2,PXN,RAF1,RHOA,ROCK1,SHC1,SRC,TLN1	AP1B1,AP1G1,AP1M1,AP1M2,AP1S1,AP1S3,AP3B1,AP3S1,AP4B1,AP4E1,ARF1,ARRB1,BLOC1S1,BLOC1S3,CLINT1,CLTA,CNO,CPD,CTSZ,DNAJC6,DNASE2,DNM2,DTNBP1,FTH1,FTL,GAK,GBF1,GNS,HIP1R,HSPA8,IGF2R,M6PR,NAPA,NECAP1,PICALM,PIK3C2A,PLDN,PUM1,RAB5C,SH3D19,SH3GL2,SNAP23,SNAPIN,SNX2,SNX5,SNX9,STX4,TFRC,TGOLN2,TPD52,TPD52L1,TXNDC5,VAMP2,VAMP8
4	KEGG_GLYCOLYSIS_GLUCONEOGENESIS	REACTOME_MEMBRANE_TRAFFICKING	0.19	No	21172	1082.99	1501	16	9.7443	3.33333e-05	P	1.0452	-0.202655	0.192	rs6546923-HK2-0.2,rs2850163-PFKL-0.2,rs768498-HK1-0.19,rs2073478-ALDH1B1-0.18,rs2306805-HK2-0.17,rs7078068-PFKP-0.17,rs2894081-HK1-0.16,rs4746826-HK1-0.16,rs11686274-HK2-0.15,rs1548638-DLD-0.15	rs11724804-GAK-0.22,rs152367-AP3S1-0.22,rs9396592-DTNBP1-0.22,rs10789179-DNAJC6-0.2,rs2313602-ARF1-0.2,rs720607-ARFGAP1-0.2,rs9912576-RAB5C-0.19,rs12716331-CLINT1-0.18,rs9990333-TFRC-0.17,rs2727269-FTH1-0.16	ACSS1,ADH1A,ADH1B,ADH1C,ADH6,ADH7,AKR1A1,ALDH1A3,ALDH1B1,ALDH3A1,ALDH3A2,ALDH3B1,ALDH3B2,ALDH7A1,ALDH9A1,ALDOA,ALDOB,BPGM,DLAT,DLD,ENO1,ENO3,FBP1,FBP2,G6PC,G6PC2,GALM,GAPDH,GCK,GPI,HK1,HK2,HK3,LDHA,LDHAL6A,LDHAL6B,LDHB,LDHC,PCK1,PCK2,PDHA2,PFKL,PFKP,PGAM1,PGAM2,PGM1,PGM2,TPI1	AP1B1,AP1G1,AP1M1,AP1M2,AP1S1,AP1S3,AP3B1,AP3S1,AP4B1,AP4E1,ARF1,ARFGAP1,ARRB1,BLOC1S1,BLOC1S3,CLINT1,CLTA,CNO,COPA,COPB2,COPE,COPG,COPZ1,CPD,CTSZ,DNAJC6,DNASE2,DNM2,DTNBP1,FTH1,FTL,GAK,GBF1,GNS,HIP1R,HSPA8,IGF2R,M6PR,NAPA,NECAP1,PICALM,PIK3C2A,PLDN,PREB,PUM1,RAB5C,SAR1B,SEC13,SEC23A,SEC24B,SEC24D,SEC31A,SH3D19,SH3GL2,SNAP23,SNAPIN,SNX2,SNX5,SNX9,STX4,TFRC,TGOLN2,TPD52,TPD52L1,TXNDC5,VAMP2,VAMP8
10	REACTOME_CD28_CO_STIMULATION	REACTOME_MEMBRANE_TRAFFICKING	0.19	No	12798	654.643	973	16	7.59017	2e-05	P	1.59199	0.283612	0.11	rs6985703-LYN-0.26,rs4983559-AKT1-0.23,rs137977-GRAP2-0.19,rs9428576-AKT3-0.16,rs6011959-SRC-0.16,rs1476043-FYN-0.16,rs9372316-FYN-0.16,rs12185470-YES1-0.16,rs892117-AKT2-0.15,rs2302975-PIK3R1-0.14	rs2313602-ARF1-0.25,rs9396592-DTNBP1-0.22,rs720607-ARFGAP1-0.21,rs6832149-SH3D19-0.2,rs12716331-CLINT1-0.2,rs7107881-PICALM-0.2,rs9990333-TFRC-0.19,rs4075688-TFRC-0.19,rs11724804-GAK-0.17,rs2028900-VAMP8-0.16	AKT1,AKT2,AKT3,CD28,CD80,CD86,CDC42,FYN,GRAP2,GRB2,LCK,LYN,MAP3K14,MAP3K8,MAPKAP1,PAK1,PAK2,PIK3CA,PIK3R1,RAC1,RICTOR,SRC,THEM4,TRIB3,VAV1,YES1	AP1B1,AP1G1,AP1M1,AP1M2,AP1S1,AP1S3,AP3B1,AP3S1,AP4B1,AP4E1,ARF1,ARFGAP1,ARRB1,BLOC1S1,BLOC1S3,CLINT1,CLTA,CNO,COPA,COPB2,COPE,COPG,COPZ1,CPD,CTSZ,DNAJC6,DNASE2,DNM2,DTNBP1,FTH1,FTL,GAK,GBF1,GNS,HIP1R,HSPA8,IGF2R,M6PR,NAPA,NECAP1,PICALM,PIK3C2A,PLDN,PREB,PUM1,RAB5C,SAR1B,SEC13,SEC23A,SEC24B,SEC24D,SEC31A,SH3D19,SH3GL2,SNAP23,SNAPIN,SNX2,SNX5,SNX9,STX4,TFRC,TGOLN2,TPD52,TPD52L1,TXNDC5,VAMP2,VAMP8
10	BIOCARTA_ERYTH_PATHWAY	REACTOME_MEMBRANE_TRAFFICKING	0.19	No	5530	282.871	453	16	7.38987	2e-05	P	-0.942263	-0.900458	0.756	rs2205181-TGFB3-0.2,rs2162679-IGF1-0.18,rs3009935-TGFB2-0.18,rs31551-IL9-0.18,rs4803455-TGFB1-0.14,rs6662137-TGFB2-0.13,rs11669732-IL11-0.13,rs12976922-IL11-0.13,rs6657275-TGFB2-0.12,rs3121580-TGFB2-0.11	rs720607-ARFGAP1-0.34,rs10789179-DNAJC6-0.26,rs2313602-ARF1-0.26,rs9396592-DTNBP1-0.26,rs4075688-TFRC-0.23,rs2343129-TFRC-0.23,rs2068344-CNO-0.23,rs1426819-SEC24D-0.23,rs1443844-IGF2R-0.23,rs760306-FTH1-0.23	CCL3,CSF2,CSF3,FLT3,IGF1,IL11,IL1A,IL3,IL6,IL9,KITLG,TGFB1,TGFB2,TGFB3	AP1B1,AP1G1,AP1M1,AP1M2,AP1S1,AP1S3,AP3B1,AP3S1,AP4B1,AP4E1,ARF1,ARFGAP1,ARRB1,BLOC1S1,BLOC1S3,CLINT1,CLTA,CNO,COPA,COPB2,COPE,COPG,COPZ1,CPD,CTSZ,DNAJC6,DNASE2,DNM2,DTNBP1,FTH1,FTL,GAK,GBF1,GNS,HIP1R,HSPA8,IGF2R,M6PR,NAPA,NECAP1,PICALM,PIK3C2A,PLDN,PREB,PUM1,RAB5C,SAR1B,SEC13,SEC23A,SEC24B,SEC24D,SEC31A,SH3D19,SH3GL2,SNAP23,SNAPIN,SNX2,SNX5,SNX9,STX4,TFRC,TGOLN2,TPD52,TPD52L1,TXNDC5,VAMP2,VAMP8
4	REACTOME_GOLGI_ASSOCIATED_VESICLE_BIOGENESIS	REACTOME_GLUCOSE_TRANSPORT	0.19	No	9163	468.706	728	16	7.34752	2e-05	P	1.87434	0.041842	0.102	rs152367-AP3S1-0.26,rs11724804-GAK-0.21,rs9990333-TFRC-0.19,rs9912576-RAB5C-0.19,rs2313602-ARF1-0.18,rs2028900-VAMP8-0.18,rs2068344-CNO-0.18,rs13183577-CLINT1-0.18,rs6832149-SH3D19-0.17,rs12716331-CLINT1-0.17	rs710221-SLC2A1-0.22,rs6546923-HK2-0.22,rs768498-HK1-0.2,rs818051-NUP214-0.19,rs2894081-HK1-0.19,rs2306805-HK2-0.18,rs4746826-HK1-0.18,rs906219-HK1-0.18,rs6912751-NUP153-0.18,rs11686274-HK2-0.17	AP1B1,AP1G1,AP1M1,AP1M2,AP1S1,AP1S3,AP3B1,AP3S1,AP4B1,AP4E1,ARF1,ARRB1,BLOC1S1,BLOC1S3,CLINT1,CLTA,CNO,CPD,DNAJC6,DNM2,DTNBP1,FTH1,FTL,GAK,HIP1R,HSPA8,IGF2R,NAPA,NECAP1,PICALM,PIK3C2A,PLDN,PUM1,RAB5C,SH3D19,SH3GL2,SNAPIN,SNX2,SNX5,SNX9,TFRC,TGOLN2,TPD52,TPD52L1,TXNDC5,VAMP2,VAMP8	AAAS,G6PC,GCK,GCKR,HK1,HK2,HK3,NUP133,NUP153,NUP155,NUP160,NUP188,NUP205,NUP210,NUP214,NUP35,NUP50,NUP85,NUP88,NUP93,NUP98,NUPL1,NUPL2,RAE1,SEH1L,SLC2A1,SLC2A2,SLC2A3,SLC2A4,SLC37A4,TPR
1	REACTOME_PLATELET_ADHESION_TO_EXPOSED_COLLAGEN	REACTOME_GLUCOSE_TRANSPORT	0.19	No	3696	189.058	333	16	7.22936	2e-05	P	2.44867	0.740519	0.036	rs9372316-FYN-0.26,rs2586431-COL1A1-0.23,rs10797094-FCER1G-0.22,rs7964554-VWF-0.22,rs6985703-LYN-0.21,rs2307418-FCER1G-0.19,rs3782711-VWF-0.19,rs2488320-ITGB1-0.18,rs2586471-COL1A1-0.18,rs1476043-FYN-0.16	rs12220752-HK1-0.29,rs710221-SLC2A1-0.27,rs768498-HK1-0.27,rs1451724-NUP98-0.25,rs6546923-HK2-0.23,rs1637193-NUPL2-0.23,rs4925479-NUP133-0.21,rs818051-NUP214-0.21,rs2268576-GCK-0.19,rs906219-HK1-0.19	CD36,COL1A1,COL1A2,FCER1G,FYN,GP1BA,GP1BB,GP5,GP6,GP9,ITGA2,ITGB1,LYN,VWF	AAAS,G6PC,GCK,GCKR,HK1,HK2,HK3,NUP133,NUP153,NUP155,NUP160,NUP188,NUP205,NUP210,NUP214,NUP35,NUP50,NUP85,NUP88,NUP93,NUP98,NUPL1,NUPL2,RAE1,SEH1L,SLC2A1,SLC2A2,SLC2A3,SLC2A4,SLC37A4,TPR
10	REACTOME_GOLGI_ASSOCIATED_VESICLE_BIOGENESIS	REACTOME_SEMAPHORIN_INTERACTIONS	0.2	No	26061	1333.07	1905	16	6.4485	2e-05	P	-0.505332	-1.01266	0.62	rs11724804-GAK-0.19,rs152367-AP3S1-0.18,rs3786521-NAPA-0.18,rs9912576-RAB5C-0.17,rs9990333-TFRC-0.16,rs2270812-CLINT1-0.16,rs9396592-DTNBP1-0.16,rs658573-ARRB1-0.16,rs2313602-ARF1-0.15,rs12716331-CLINT1-0.14	rs2488320-ITGB1-0.25,rs327234-DPYSL2-0.23,rs1598826-SEMA5A-0.22,rs10239446-SEMA3E-0.21,rs156927-PLXNA4-0.21,rs6976211-SEMA3A-0.2,rs7915260-DPYSL4-0.2,rs6000645-RAC2-0.2,rs324146-HSP90AB1-0.19,rs1890592-CD72-0.19	AP1B1,AP1G1,AP1M1,AP1M2,AP1S1,AP1S3,AP3B1,AP3S1,AP4B1,AP4E1,ARF1,ARRB1,BLOC1S1,BLOC1S3,CLINT1,CLTA,CNO,CPD,DNAJC6,DNM2,DTNBP1,FTH1,FTL,GAK,HIP1R,HSPA8,IGF2R,NAPA,NECAP1,PICALM,PIK3C2A,PLDN,PUM1,RAB5C,SH3D19,SH3GL2,SNAPIN,SNX2,SNX5,SNX9,TFRC,TGOLN2,TPD52,TPD52L1,TXNDC5,VAMP2,VAMP8	ARHGEF11,ARHGEF12,CD72,CDC42,CDK5,CDK5R1,CRMP1,DPYSL2,DPYSL3,DPYSL4,FARP2,FES,FYN,GRLF1,GSK3B,HSP90AA1,HSP90AB1,ITGA1,ITGB1,LIMK1,LIMK2,MET,MYH10,MYH11,MYH14,MYH9,MYL6,MYL9,NRP1,PAK1,PAK2,PIP5K1C,PLXNA1,PLXNA2,PLXNA4,PLXNB1,PLXNC1,PLXND1,PTPRC,RAC1,RAC2,RHOA,RHOB,RHOC,RHOG,RND1,ROCK1,ROCK2,RRAS,SEMA3A,SEMA3E,SEMA4A,SEMA4D,SEMA5A,SEMA6A,SEMA6D,TLN1,TREM2,TYROBP
11	BIOCARTA_GCR_PATHWAY	BIOCARTA_IL12_PATHWAY	0.2	No	2601	133.046	249	16	6.30803	2e-05	P	0.522317	0.00680515	0.217	rs4983559-AKT1-0.29,rs2302975-PIK3R1-0.2,rs198388-NPPA-0.18,rs904166-CALM2-0.18,rs193740-PIK3CG-0.18,rs2373929-NOS3-0.18,rs2474460-GNB1-0.16,rs2001935-CORIN-0.16,rs230487-NFKB1-0.16,rs258747-NR3C1-0.16	rs851019-MAPK14-0.31,rs1495965-IL12RB2-0.24,rs485497-IL12A-0.24,rs12941110-MAP2K6-0.22,rs6677589-JUN-0.2,rs7560255-STAT4-0.2,rs1062225-MAPK8-0.2,rs3024908-STAT4-0.18,rs7601754-STAT4-0.18,rs2213661-MAPK14-0.18	ADRB2,AKT1,ANXA1,CALM1,CALM2,CALM3,CORIN,GNAS,GNB1,GNGT1,HSP90AA1,NFKB1,NOS3,NPPA,NR3C1,PIK3CA,PIK3CG,PIK3R1	CD247,CD3D,CD3E,CD3G,IL12A,IL12B,IL12RB1,IL12RB2,IL18,IL18R1,JAK2,JUN,MAP2K6,MAPK14,MAPK8,STAT4,TYK2
10	KEGG_AMYOTROPHIC_LATERAL_SCLEROSIS_ALS	REACTOME_GOLGI_ASSOCIATED_VESICLE_BIOGENESIS	0.2	No	18676	955.315	1381	16	5.73759	2e-05	P	0.988487	-0.114999	0.217	rs4858660-RAB5A-0.28,rs530376-GRIA1-0.23,rs11759402-PRPH2-0.23,rs10860361-APAF1-0.22,rs4130339-MAP2K3-0.22,rs817097-MAP2K6-0.22,rs851019-MAPK14-0.2,rs9937979-GRIN2A-0.18,rs1481031-BCL2-0.18,rs4872512-PPP3CC-0.17	rs3786521-NAPA-0.18,rs12716331-CLINT1-0.17,rs658573-ARRB1-0.17,rs9990333-TFRC-0.17,rs152367-AP3S1-0.17,rs472112-ARRB1-0.17,rs11724804-GAK-0.16,rs9396592-DTNBP1-0.16,rs2306331-AP4E1-0.16,rs2313602-ARF1-0.16	ALS2,APAF1,BAD,BAX,BCL2,BID,CASP1,CASP3,CASP9,CAT,CHP,CHP2,CYCS,DAXX,DERL1,GPX1,GRIA1,GRIA2,GRIN1,GRIN2A,GRIN2B,GRIN2C,GRIN2D,MAP2K3,MAP2K6,MAP3K5,MAPK12,MAPK13,MAPK14,NEFH,NEFL,NEFM,NOS1,PPP3CA,PPP3CC,PPP3R1,PPP3R2,PRPH,PRPH2,RAB5A,RAC1,SLC1A2,SOD1,TNFRSF1A,TNFRSF1B,TOMM40,TOMM40L,TP53	AP1B1,AP1G1,AP1M1,AP1M2,AP1S1,AP1S3,AP3B1,AP3S1,AP4B1,AP4E1,ARF1,ARRB1,BLOC1S1,BLOC1S3,CLINT1,CLTA,CNO,CPD,DNAJC6,DNM2,DTNBP1,FTH1,GAK,HIP1R,HSPA8,IGF2R,NAPA,NECAP1,PICALM,PIK3C2A,PLDN,PUM1,RAB5C,SH3D19,SH3GL2,SNAPIN,SNX2,SNX5,SNX9,TFRC,TGOLN2,TPD52,TPD52L1,TXNDC5,VAMP2,VAMP8
4	KEGG_GALACTOSE_METABOLISM	BIOCARTA_ARAP_PATHWAY	0.2	No	2050	104.862	203	16	5.70853	2e-05	P	0.625132	0.359957	0.136	rs2850163-PFKL-0.32,rs6546923-HK2-0.28,rs11686274-HK2-0.28,rs2894081-HK1-0.28,rs768498-HK1-0.28,rs2268576-GCK-0.24,rs4732021-AKR1B1-0.24,rs7078068-PFKP-0.24,rs3744000-GALK1-0.24,rs2070572-PFKL-0.24	rs2313602-ARF1-0.2,rs811103-GPLD1-0.2,rs12702520-KDELR2-0.2,rs720607-ARFGAP1-0.18,rs6090921-ARFGEF2-0.17,rs2269609-KDELR3-0.17,rs2913732-CLTB-0.16,rs11134974-CLTB-0.15,rs1105664-KDELR2-0.13,rs5758913-ARFGAP3-0.13	AKR1B1,B4GALT1,B4GALT2,G6PC,G6PC2,GAA,GALE,GALK1,GALT,GANC,GCK,GLB1,HK1,HK2,HK3,LALBA,LCT,MGAM,PFKL,PFKP,PGM1,PGM2,UGP2	ARF1,ARFGAP1,ARFGAP3,ARFGEF2,CLTB,COPA,GBF1,GPLD1,KDELR1,KDELR2,KDELR3
18	BIOCARTA_IL12_PATHWAY	REACTOME_INTEGRIN_CELL_SURFACE_INTERACTIONS	0.2	No	12864	658.019	1034	16	4.9719	2e-05	P	1.30993	-0.106714	0.144	rs6677589-JUN-0.18,rs11207306-JUN-0.17,rs817097-MAP2K6-0.17,rs851019-MAPK14-0.16,rs1062225-MAPK8-0.16,rs10192157-IL18R1-0.14,rs7560255-STAT4-0.14,rs360726-IL18-0.13,rs1737481-CD247-0.13,rs3024908-STAT4-0.12	rs1548638-LAMB1-0.27,rs2249956-LAMB1-0.27,rs1133219-COL4A1-0.27,rs7202333-CDH1-0.27,rs12955222-LAMA1-0.27,rs6961781-ITGB8-0.25,rs3744000-ITGB4-0.25,rs12479005-ITGA4-0.23,rs164652-ITGA1-0.23,rs2488320-ITGB1-0.23	CD247,CD3D,CD3E,CD3G,IL12A,IL12B,IL12RB1,IL12RB2,IL18,IL18R1,JAK2,JUN,MAP2K6,MAPK14,MAPK8,STAT4	AMICA1,APBB1IP,BCAR1,BSG,CDH1,COL1A1,COL1A2,COL2A1,COL4A1,COL4A2,COL4A3,COL4A4,CRK,F11R,FBN1,FGA,FGB,FGG,FN1,GRB2,IBSP,ICAM1,ICAM2,ICAM3,ICAM4,ITGA1,ITGA10,ITGA11,ITGA2,ITGA3,ITGA4,ITGA5,ITGA6,ITGA7,ITGA8,ITGA9,ITGAD,ITGAE,ITGAL,ITGAM,ITGAV,ITGAX,ITGB1,ITGB2,ITGB3,ITGB4,ITGB5,ITGB6,ITGB7,ITGB8,JAM2,JAM3,LAMA1,LAMA2,LAMA5,LAMB1,LAMC3,MADCAM1,PECAM1,PTK2,PTPN1,RAP1A,RAP1B,RAPGEF4,RASGRP3,SOS1,SPP1,…
10	REACTOME_MEMBRANE_TRAFFICKING	REACTOME_PECAM1_INTERACTIONS	0.2	No	5214	266.707	444	16	4.9699	2e-05	P	0.628878	0.0482893	0.203	rs2313602-ARF1-0.33,rs9990333-TFRC-0.3,rs4075688-TFRC-0.27,rs4704896-CLINT1-0.27,rs472112-ARRB1-0.27,rs7107881-PICALM-0.27,rs6473202-TPD52-0.24,rs7132147-NECAP1-0.24,rs155504-TXNDC5-0.21,rs435612-IGF2R-0.21	rs6985703-LYN-0.26,rs6011959-SRC-0.16,rs1476043-FYN-0.16,rs9372316-FYN-0.16,rs12185470-YES1-0.16,rs9288685-INPP5D-0.15,rs7584458-INPP5D-0.15,rs3809863-ITGB3-0.15,rs11086214-SRC-0.14,rs8066263-PECAM1-0.13	AP1B1,AP1G1,AP1M1,AP1M2,AP1S1,AP1S3,AP3B1,AP3S1,AP4B1,AP4E1,ARF1,ARFGAP1,ARRB1,BLOC1S1,BLOC1S3,CLINT1,CLTA,CNO,COPA,COPB2,COPE,COPG,COPZ1,CPD,CTSZ,DNAJC6,DNASE2,DNM2,DTNBP1,FTH1,FTL,GAK,GBF1,GNS,HIP1R,HSPA8,IGF2R,M6PR,NAPA,NECAP1,PICALM,PIK3C2A,PLDN,PREB,PUM1,RAB5C,SAR1B,SEC13,SEC23A,SEC24B,SEC24D,SEC31A,SH3D19,SH3GL2,SNAP23,SNAPIN,SNX2,SNX5,SNX9,STX4,TFRC,TGOLN2,TPD52,TPD52L1,TXNDC5,VAMP2,VAMP8	FYN,INPP5D,ITGAV,ITGB3,LCK,LYN,PECAM1,PLCG1,PTPN11,SRC,YES1
10	REACTOME_CAM_PATHWAY	REACTOME_CLATHRIN_DERIVED_VESICLE_BUDDING	0.2	No	12160	622.008	922	16	7.91905	2.66667e-05	P	0.181788	0.290801	0.16	rs13153439-ADCY2-0.25,rs4758964-PDE1B-0.23,rs11761910-PDE1C-0.2,rs263264-ADCY8-0.19,rs10113-CALM3-0.19,rs326171-ADCY2-0.18,rs30571-PDE1C-0.18,rs6555501-ADCY2-0.17,rs2306190-PRKACA-0.17,rs10421422-PRKACA-0.17	rs2343129-TFRC-0.2,rs152367-AP3S1-0.19,rs9396592-DTNBP1-0.19,rs2727269-FTH1-0.19,rs6832149-SH3D19-0.18,rs2270812-CLINT1-0.17,rs6473202-TPD52-0.17,rs11604561-PIK3C2A-0.17,rs658573-ARRB1-0.17,rs7107881-PICALM-0.17	ADCY1,ADCY2,ADCY3,ADCY4,ADCY5,ADCY6,ADCY7,ADCY8,ADCY9,CALM1,CALM2,CALM3,CAMK4,CREB1,PDE1A,PDE1B,PDE1C,PRKACA,PRKACB,PRKACG,PRKAR1A,PRKAR2B	AP1B1,AP1G1,AP1M1,AP1M2,AP1S1,AP1S3,AP3B1,AP3S1,AP4B1,AP4E1,ARF1,ARRB1,BLOC1S1,BLOC1S3,CLINT1,CLTA,CNO,CPD,CTSZ,DNAJC6,DNASE2,DNM2,DTNBP1,FTH1,FTL,GAK,GBF1,GNS,HIP1R,HSPA8,IGF2R,M6PR,NAPA,NECAP1,PICALM,PIK3C2A,PLDN,PUM1,RAB5C,SH3D19,SH3GL2,SNAP23,SNAPIN,SNX2,SNX5,SNX9,STX4,TFRC,TGOLN2,TPD52,TPD52L1,TXNDC5,VAMP2,VAMP8
10	BIOCARTA_IGF1_PATHWAY	REACTOME_CLATHRIN_DERIVED_VESICLE_BUDDING	0.2	No	7552	386.3	598	16	7.89091	2.66667e-05	P	2.02778	1.17159	0.033	rs6677589-JUN-0.21,rs2162679-IGF1-0.2,rs1062225-MAPK8-0.16,rs2654976-IGF1R-0.16,rs2302975-PIK3R1-0.16,rs2684796-IGF1R-0.16,rs11207306-JUN-0.15,rs6941837-SRF-0.15,rs6107514-CSNK2A1-0.15,rs204694-CSNK2A1-0.15	rs2306331-AP4E1-0.27,rs9396592-DTNBP1-0.25,rs10789179-DNAJC6-0.24,rs7107881-PICALM-0.24,rs9990333-TFRC-0.2,rs3782681-NECAP1-0.2,rs9912576-RAB5C-0.2,rs2313602-ARF1-0.19,rs12716331-CLINT1-0.19,rs4075688-TFRC-0.17	CSNK2A1,FOS,GRB2,HRAS,IGF1,IGF1R,IRS1,JUN,MAPK3,MAPK8,PIK3CA,PIK3CG,PIK3R1,PTPN11,RAF1,RASA1,SHC1,SOS1,SRF	AP1B1,AP1G1,AP1M1,AP1M2,AP1S1,AP1S3,AP3B1,AP3S1,AP4B1,AP4E1,ARF1,ARRB1,BLOC1S1,BLOC1S3,CLINT1,CLTA,CNO,CPD,CTSZ,DNAJC6,DNASE2,DNM2,DTNBP1,FTH1,FTL,GAK,GBF1,GNS,HIP1R,HSPA8,IGF2R,M6PR,NAPA,NECAP1,PICALM,PIK3C2A,PLDN,PUM1,RAB5C,SH3D19,SH3GL2,SNAP23,SNAPIN,SNX2,SNX5,SNX9,STX4,TFRC,TGOLN2,TPD52,TPD52L1,TXNDC5,VAMP2,VAMP8
11	BIOCARTA_NKT_PATHWAY	REACTOME_PLATELET_ACTIVATION_TRIGGERS	0.2	No	13272	678.889	979	16	8.77012	3.33333e-05	P	0.409045	0.242496	0.171	rs2205181-TGFB3-0.2,rs485497-IL12A-0.19,rs4803455-TGFB1-0.16,rs1495965-IL12RB2-0.15,rs10192157-IL18R1-0.15,rs6657275-TGFB2-0.15,rs608914-IFNGR1-0.15,rs1049631-IL4R-0.15,rs3136685-CCR7-0.15,rs3009935-TGFB2-0.14	rs4983559-AKT1-0.3,rs4328435-PLCG2-0.25,rs7197601-PLCG2-0.23,rs7258236-VAV1-0.23,rs851019-MAPK14-0.21,rs369982-COL1A2-0.21,rs193740-PIK3CG-0.21,rs994362-GNA14-0.21,rs290213-SYK-0.21,rs2213661-MAPK14-0.2	CCL3,CCL4,CCR1,CCR3,CCR4,CCR7,CD28,CD4,CSF2,CXCR4,IFNGR1,IFNGR2,IL12A,IL12B,IL12RB1,IL12RB2,IL18R1,IL2,IL4,IL4R,IL5,TGFB1,TGFB2,TGFB3	AKT1,AKT2,AKT3,COL1A1,COL1A2,F2,F2R,F2RL2,F2RL3,FCER1G,FYN,GNA11,GNA12,GNA13,GNA14,GNA15,GNAI1,GNAI3,GNAQ,GNB1,GNB4,GNB5,GNG10,GNG11,GNG12,GNG13,GNG2,GNG4,GNG5,GNG7,GNG8,GNGT1,GNGT2,GP6,LCP2,LYN,MAPK14,P2RY1,P2RY12,PIK3CA,PIK3CB,PIK3CG,PIK3R1,PIK3R5,PIK3R6,PLA2G4A,PLCG2,PRKCZ,SRC,SYK,TBXA2R,VAV1,VAV2,VAV3
17	BIOCARTA_RAC1_PATHWAY	REACTOME_DARPP32_EVENTS	0.2	No	4623	236.476	385	16	8.27452	3.33333e-05	P	-1.37284	-1.40346	0.882	rs13092828-PLD1-0.25,rs2283351-MYL2-0.24,rs252217-TRIO-0.22,rs193740-PIK3CG-0.21,rs223014-LIMK1-0.19,rs3019251-PAK1-0.18,rs347033-VAV1-0.18,rs820371-MYLK-0.16,rs2071307-LIMK1-0.16,rs1813100-RALBP1-0.16	rs11878850-PDE4A-0.23,rs904166-CALM2-0.22,rs6450521-PDE4D-0.22,rs37353-PDE4D-0.2,rs4872512-PPP3CC-0.2,rs2871223-PRKACG-0.2,rs598961-PDE4B-0.19,rs10113-CALM3-0.19,rs10496161-PPP3R1-0.17,rs4478191-PPP3CA-0.17	CDK5R1,CHN1,LIMK1,MAP3K1,MYL2,MYLK,NCF2,PAK1,PDGFRA,PIK3CA,PIK3CG,PIK3R1,PLD1,PPP1R12B,RAC1,RALBP1,RPS6KB1,TRIO,VAV1	CALM1,CALM2,CALM3,PDE4A,PDE4B,PDE4C,PDE4D,PPP2CB,PPP2R1A,PPP2R1B,PPP3CA,PPP3CC,PPP3R1,PRKACA,PRKACB,PRKACG,PRKAR1A,PRKAR2B
11	BIOCARTA_TH1TH2_PATHWAY	REACTOME_PLATELET_ACTIVATION_TRIGGERS	0.2	No	11421	584.207	846	16	8.26892	3.33333e-05	P	0.86638	-0.262037	0.21	rs4749926-IL2RA-0.19,rs485497-IL12A-0.19,rs8177636-IL2RA-0.18,rs10192157-IL18R1-0.15,rs1049631-IL4R-0.15,rs1495965-IL12RB2-0.15,rs608914-IFNGR1-0.14,rs12244380-IL2RA-0.13,rs10484798-IFNGR1-0.13,rs550662-IL12A-0.12	rs994362-GNA14-0.3,rs2213661-MAPK14-0.26,rs4744516-SYK-0.23,rs4983559-AKT1-0.23,rs3936139-GNG7-0.23,rs7258236-VAV1-0.23,rs7197601-PLCG2-0.21,rs3746070-GNA15-0.21,rs2494067-VAV3-0.19,rs10797094-FCER1G-0.19	CD28,CD40,CD86,HLA-DRA,IFNGR1,IFNGR2,IL12A,IL12B,IL12RB1,IL12RB2,IL18,IL18R1,IL2,IL2RA,IL4,IL4R	AKT1,AKT2,AKT3,COL1A1,COL1A2,F2,F2R,F2RL2,F2RL3,FCER1G,FYN,GNA11,GNA12,GNA13,GNA14,GNA15,GNAI1,GNAI3,GNAQ,GNB1,GNB3,GNB4,GNB5,GNG10,GNG11,GNG12,GNG13,GNG2,GNG4,GNG5,GNG7,GNG8,GNGT1,GNGT2,GP6,LCP2,LYN,MAPK14,P2RY1,P2RY12,PIK3CA,PIK3CB,PIK3CG,PIK3R1,PIK3R5,PIK3R6,PLA2G4A,PLCG2,PRKCZ,SRC,SYK,TBXA2R,VAV1,VAV2,VAV3
1	KEGG_PYRUVATE_METABOLISM	REACTOME_PLATELET_ADHESION_TO_EXPOSED_COLLAGEN	0.2	No	4080	208.7	345	16	4.74056	2e-05	P	0.99357	0.252714	0.103	rs9546-ACOT12-0.25,rs1623375-GLO1-0.23,rs1555480-ALDH1B1-0.23,rs1634332-ACACA-0.23,rs9296260-GLO1-0.21,rs2132302-LDHAL6A-LDHC-0.21,rs1548638-DLD-0.19,rs4813547-ACSS1-0.19,rs4810086-PCK1-0.19,rs2090281-ALDH9A1-0.17	rs2488320-ITGB1-0.27,rs369982-COL1A2-0.2,rs216889-VWF-0.2,rs3782711-VWF-0.2,rs2586431-COL1A1-0.2,rs1476043-FYN-0.19,rs6985703-LYN-0.19,rs10797094-FCER1G-0.18,rs11591508-ITGB1-0.18,rs2586471-COL1A1-0.15	ACACA,ACACB,ACAT1,ACAT2,ACOT12,ACSS1,ACYP2,AKR1B1,ALDH1B1,ALDH3A2,ALDH7A1,ALDH9A1,DLAT,DLD,GLO1,GRHPR,HAGHL,LDHA,LDHAL6A,LDHAL6B,LDHB,LDHC,LDHD,MDH1,ME1,ME2,ME3,PC,PCK1,PCK2,PDHA2	CD36,COL1A1,COL1A2,FCER1G,FYN,GP1BA,GP1BB,GP5,GP6,GP9,ITGA2,ITGB1,LYN,VWF
4	REACTOME_GOLGI_ASSOCIATED_VESICLE_BIOGENESIS	REACTOME_METABOLISM_OF_CARBOHYDRATES	0.2	No	27376	1400.34	1963	16	4.72858	2e-05	P	0.286034	-0.293415	0.318	rs9396592-DTNBP1-0.19,rs2313602-ARF1-0.19,rs12716331-CLINT1-0.18,rs9912576-RAB5C-0.18,rs152367-AP3S1-0.16,rs10789179-DNAJC6-0.15,rs6473202-TPD52-0.15,rs11724804-GAK-0.14,rs472112-ARRB1-0.14,rs7107881-PICALM-0.14	rs6546923-HK2-0.22,rs3793721-PFKFB3-0.22,rs1547763-PYGL-0.22,rs4819778-SLC25A1-0.22,rs710221-SLC2A1-0.22,rs768498-HK1-0.21,rs10131598-PYGL-0.21,rs2850163-PFKL-0.21,rs818051-NUP214-0.2,rs7078068-PFKP-0.2	AP1B1,AP1G1,AP1M1,AP1M2,AP1S1,AP1S3,AP3B1,AP3S1,AP4B1,AP4E1,ARF1,ARRB1,BLOC1S1,BLOC1S3,CLINT1,CLTA,CNO,CPD,DNAJC6,DNM2,DTNBP1,FTH1,GAK,HIP1R,HSPA8,IGF2R,NAPA,NECAP1,PICALM,PIK3C2A,PLDN,PUM1,RAB5C,SH3D19,SH3GL2,SNAPIN,SNX2,SNX5,SNX9,TFRC,TGOLN2,TPD52,TPD52L1,TXNDC5,VAMP2,VAMP8	AAAS,ALDOA,ALDOB,AMY1A,AMY1B,AMY1C,AMY2A,AMY2B,CALM1,CALM2,CALM3,ENO1,ENO3,FBP1,FBP2,G6PC,GALE,GALK1,GALT,GAPDH,GAPDHS,GBE1,GCK,GCKR,GOT1,GOT2,GPI,GYG1,GYS2,HK1,HK2,HK3,KHK,LCT,MDH1,MGAM,NUP133,NUP153,NUP155,NUP160,NUP188,NUP205,NUP210,NUP214,NUP35,NUP50,NUP85,NUP88,NUP93,NUP98,NUPL1,NUPL2,PC,PCK1,PCK2,PFKFB2,PFKFB3,PFKFB4,PFKL,PFKP,PGAM1,PGAM2,PGLS,PGM1,PGM2,PHKB,PHKG1,PRPS1L1,PYGB,PYGL,RAE1,RPI…
9	KEGG_BASE_EXCISION_REPAIR	BIOCARTA_IL12_PATHWAY	0.2	No	4488	229.57	387	16	4.42358	2e-05	P	1.95692	0.60158	0.041	rs2135615-NEIL3-0.25,rs1366442-LIG1-0.25,rs10915976-PARP1-0.22,rs1395480-NEIL3-0.22,rs2562148-MPG-0.22,rs874583-PARP1-0.2,rs818702-POLE3-0.2,rs12431309-HMGB1-0.2,rs8015748-APEX1-0.2,rs4981209-APEX1-0.2	rs485497-IL12A-0.26,rs851019-MAPK14-0.24,rs6677589-JUN-0.22,rs7560255-STAT4-0.17,rs817097-MAP2K6-0.17,rs11207306-JUN-0.16,rs1946518-IL18-0.16,rs2716227-MAP2K6-0.16,rs10918695-CD247-0.15,rs12941110-MAP2K6-0.15	APEX1,FEN1,HMGB1,LIG1,MBD4,MPG,NEIL3,NTHL1,OGG1,PARP1,PARP2,PARP3,PARP4,PCNA,POLB,POLD1,POLD2,POLD3,POLE,POLE2,POLE3,POLE4,SMUG1,TDG,UNG,XRCC1	CD247,CD3D,CD3E,CD3G,IL12A,IL12B,IL12RB1,IL12RB2,IL18,IL18R1,JAK2,JUN,MAP2K6,MAPK14,MAPK8,STAT4,TYK2
11	BIOCARTA_HCMV_PATHWAY	REACTOME_COLLAGEN_MEDIATED_ACTIVATION_CASCADE	0.2	No	2205	112.79	219	16	3.80344	2e-05	P	-0.245289	-0.639738	0.621	rs851019-MAPK14-0.21,rs230487-NFKB1-0.16,rs2213661-MAPK14-0.16,rs817097-MAP2K6-0.16,rs7213686-MAP2K6-0.15,rs2716227-MAP2K6-0.15,rs7591784-CREB1-0.14,rs732928-MAP2K3-0.13,rs164632-MAP2K2-0.13,rs4130339-MAP2K3-0.12	rs10797094-FCER1G-0.33,rs290213-SYK-0.33,rs291765-SYK-0.33,rs1881140-COL1A1-0.33,rs9372316-FYN-0.29,rs347033-VAV1-0.29,rs892117-AKT2-0.29,rs2494067-VAV3-0.24,rs1350629-VAV3-0.24,rs6985703-LYN-0.24	CREB1,MAP2K2,MAP2K3,MAP2K6,MAP3K1,MAPK1,MAPK14,MAPK3,NFKB1	AKT2,AKT3,COL1A1,COL1A2,FCER1G,FYN,GP6,LCP2,LYN,PIK3CB,PIK3R5,PIK3R6,PLCG2,PRKCZ,SYK,VAV1,VAV2,VAV3
1	BIOCARTA_HCMV_PATHWAY	REACTOME_GLUCOSE_TRANSPORT	0.2	No	2618	133.916	253	16	3.50793	2e-05	P	1.7454	0.526403	0.061	rs4130339-MAP2K3-0.22,rs851019-MAPK14-0.21,rs7591784-CREB1-0.19,rs193740-PIK3CG-0.19,rs12941110-MAP2K6-0.19,rs4983559-AKT1-0.18,rs2494738-AKT1-0.17,rs2302975-PIK3R1-0.16,rs817097-MAP2K6-0.16,rs42154-PIK3CG-0.13	rs11686274-HK2-0.26,rs9985182-NUP50-0.26,rs710221-SLC2A1-0.24,rs2306805-HK2-0.24,rs818051-NUP214-0.24,rs2894081-HK1-0.24,rs16855718-SLC2A2-0.21,rs1637193-NUPL2-0.21,rs1451724-NUP98-0.21,rs10846078-SLC2A3-0.21	AKT1,CREB1,MAP2K2,MAP2K3,MAP2K6,MAP3K1,MAPK1,MAPK14,MAPK3,NFKB1,PIK3CA,PIK3CG,PIK3R1	AAAS,G6PC,GCK,GCKR,HK1,HK2,HK3,NUP133,NUP153,NUP155,NUP160,NUP188,NUP205,NUP210,NUP214,NUP35,NUP50,NUP85,NUP88,NUP93,NUP98,NUPL1,NUPL2,RAE1,SEH1L,SLC2A1,SLC2A2,SLC2A3,SLC2A4,SLC37A4,TPR
17	REACTOME_COLLAGEN_MEDIATED_ACTIVATION_CASCADE	REACTOME_DARPP32_EVENTS	0.2	No	8614	440.623	680	16	7.79209	2.66667e-05	P	-0.000562937	-0.186736	0.42	rs291765-SYK-0.25,rs9372316-FYN-0.23,rs4983559-AKT1-0.22,rs9428576-AKT3-0.21,rs315773-LCP2-0.21,rs290213-SYK-0.21,rs193740-PIK3CG-0.19,rs10993787-VAV2-0.19,rs347033-VAV1-0.19,rs6985703-LYN-0.18	rs999813-PDE4C-0.23,rs6450521-PDE4D-0.2,rs2306190-PRKACA-0.2,rs4872512-PPP3CC-0.19,rs10421422-PRKACA-0.19,rs37353-PDE4D-0.18,rs11878850-PDE4A-0.18,rs2005080-PPP3CC-0.17,rs10496161-PPP3R1-0.16,rs1824788-PDE4D-0.16	AKT1,AKT2,AKT3,COL1A1,COL1A2,FCER1G,FYN,GP6,LCP2,LYN,PIK3CA,PIK3CB,PIK3CG,PIK3R1,PIK3R5,PIK3R6,PLCG2,PRKCZ,SYK,VAV1,VAV2,VAV3	CALM1,CALM2,CALM3,CDK5,PDE4A,PDE4B,PDE4C,PDE4D,PPP2CB,PPP2R1A,PPP2R1B,PPP3CA,PPP3CC,PPP3R1,PRKACA,PRKACB,PRKACG,PRKAR1A,PRKAR2B
10	KEGG_TOLL_LIKE_RECEPTOR_SIGNALING_PATHWAY	REACTOME_CLATHRIN_DERIVED_VESICLE_BUDDING	0.2	No	25216	1289.85	1803	16	7.17446	2.66667e-05	P	0.153667	-0.221704	0.342	rs4983559-AKT1-0.22,rs6677589-JUN-0.21,rs4251580-IRAK4-0.21,rs4130339-MAP2K3-0.21,rs817097-MAP2K6-0.21,rs1951276-NFKBIA-0.2,rs6835636-TLR2-0.19,rs851019-MAPK14-0.19,rs1317532-TBK1-0.18,rs485497-IL12A-0.17	rs9396592-DTNBP1-0.21,rs2313602-ARF1-0.21,rs10789179-DNAJC6-0.2,rs12716331-CLINT1-0.2,rs472112-ARRB1-0.19,rs9912576-RAB5C-0.18,rs355412-AP3B1-0.18,rs2306331-AP4E1-0.15,rs11724804-GAK-0.14,rs152367-AP3S1-0.14	AKT1,AKT2,AKT3,CASP8,CCL3,CCL4,CCL5,CD14,CD40,CD80,CD86,CHUK,CXCL10,CXCL11,CXCL9,FADD,FOS,IFNA1,IFNA13,IFNA2,IFNA21,IFNA4,IFNA8,IFNAR1,IFNAR2,IFNB1,IKBKE,IL12A,IL12B,IL1B,IL6,IRAK4,IRF3,IRF5,IRF7,JUN,LBP,LY96,MAP2K2,MAP2K3,MAP2K4,MAP2K6,MAP2K7,MAP3K7,MAP3K8,MAPK1,MAPK10,MAPK12,MAPK13,MAPK14,MAPK3,MAPK8,MAPK9,MYD88,NFKB1,NFKBIA,PIK3CA,PIK3CB,PIK3CD,PIK3CG,PIK3R1,PIK3R3,PIK3R5,RAC1,RIPK1,SPP1,STAT1…	AP1B1,AP1G1,AP1M1,AP1M2,AP1S1,AP1S3,AP3B1,AP3S1,AP4B1,AP4E1,ARF1,ARRB1,BLOC1S1,BLOC1S3,CLINT1,CLTA,CNO,CPD,CTSZ,DNAJC6,DNASE2,DNM2,DTNBP1,FTH1,FTL,GAK,GBF1,GNS,HIP1R,HSPA8,IGF2R,M6PR,NAPA,NECAP1,PICALM,PIK3C2A,PLDN,PUM1,RAB5C,SH3D19,SH3GL2,SNAP23,SNAPIN,SNX2,SNX5,SNX9,STX4,TFRC,TGOLN2,TPD52,TPD52L1,TXNDC5,VAMP2,VAMP8
10	BIOCARTA_RAC1_PATHWAY	REACTOME_GOLGI_ASSOCIATED_VESICLE_BIOGENESIS	0.2	No	8925	456.532	709	16	7.16299	2.66667e-05	P	0.0927613	0.0775929	0.287	rs13092828-PLD1-0.18,rs2283351-MYL2-0.18,rs820371-MYLK-0.18,rs252217-TRIO-0.18,rs2373929-CDK5-0.16,rs7258236-VAV1-0.16,rs2302975-PIK3R1-0.15,rs743507-CDK5-0.15,rs2160992-PLD1-0.14,rs26217-TRIO-0.14	rs658573-ARRB1-0.27,rs10789179-DNAJC6-0.21,rs174775-AP1B1-0.21,rs9912576-RAB5C-0.2,rs9990333-TFRC-0.19,rs2024304-NECAP1-0.19,rs3786521-NAPA-0.19,rs2313602-ARF1-0.17,rs355412-AP3B1-0.17,rs12716331-CLINT1-0.17	CDK5,CDK5R1,CHN1,LIMK1,MAP3K1,MYL2,MYLK,NCF2,PAK1,PDGFRA,PIK3CA,PIK3CG,PIK3R1,PLD1,PPP1R12B,RAC1,RALBP1,RPS6KB1,TRIO,VAV1	AP1B1,AP1G1,AP1M1,AP1M2,AP1S1,AP1S3,AP3B1,AP3S1,AP4B1,AP4E1,ARF1,ARRB1,BLOC1S1,BLOC1S3,CLINT1,CLTA,CNO,CPD,DNAJC6,DNM2,DTNBP1,FTH1,FTL,GAK,HIP1R,HSPA8,IGF2R,NAPA,NECAP1,PICALM,PIK3C2A,PLDN,PUM1,RAB5C,SH3D19,SH3GL2,SNAPIN,SNX2,SNX5,SNX9,TFRC,TGOLN2,TPD52,TPD52L1,TXNDC5,VAMP2,VAMP8
11	BIOCARTA_TH1TH2_PATHWAY	REACTOME_CD28_CO_STIMULATION	0.21	No	3311	169.364	287	16	7.00288	2.66667e-05	P	-0.0322918	-0.617233	0.499	rs10192157-IL18R1-0.26,rs485497-IL12A-0.25,rs8177636-IL2RA-0.22,rs1495965-IL12RB2-0.21,rs4749926-IL2RA-0.19,rs7250425-IL12RB1-0.19,rs360726-IL18-0.18,rs10513548-IL12A-0.17,rs10857092-IL2-0.14,rs608914-IFNGR1-0.14	rs4983559-AKT1-0.23,rs7258236-VAV1-0.23,rs728975-MAP3K8-0.21,rs6018027-SRC-0.21,rs836556-RAC1-0.19,rs12185470-YES1-0.19,rs7231736-YES1-0.19,rs137977-GRAP2-0.19,rs2473277-CDC42-0.16,rs9428576-AKT3-0.16	CD40,HLA-DRA,IFNGR1,IFNGR2,IL12A,IL12B,IL12RB1,IL12RB2,IL18,IL18R1,IL2,IL2RA,IL4,IL4R	AKT1,AKT2,AKT3,CD80,CDC42,FYN,GRAP2,GRB2,LCK,LYN,MAP3K14,MAP3K8,MAPKAP1,PAK1,PAK2,PIK3CA,PIK3R1,RAC1,RICTOR,SRC,THEM4,TRIB3,VAV1,YES1
19	BIOCARTA_NOS1_PATHWAY	REACTOME_SEMAPHORIN_INTERACTIONS	0.21	No	14454	739.351	1047	16	8.85265	4e-05	P	-0.156794	-0.417463	0.486	rs2871223-PRKACG-0.2,rs1476159-PPP3CA-0.19,rs904166-CALM2-0.18,rs4872512-PPP3CC-0.18,rs1799270-GRIN2D-0.16,rs1158541-GRIN2B-0.14,rs10113-CALM3-0.13,rs3735613-PRKAR2B-0.13,rs7405806-PRKCA-0.13,rs939543-GRIN2C-0.13	rs2488320-ITGB1-0.29,rs6000645-RAC2-0.29,rs1598826-SEMA5A-0.23,rs9372316-FYN-0.21,rs223014-LIMK1-0.21,rs788332-MYH14-0.21,rs27953-SEMA6A-0.2,rs1890592-CD72-0.2,rs2073320-NRP1-0.2,rs7402445-FES-0.2	CALM1,CALM2,CALM3,DLG4,GRIN1,GRIN2A,GRIN2B,GRIN2C,GRIN2D,NOS1,PPP3CA,PPP3CC,PRKACB,PRKACG,PRKAR1A,PRKAR2B,PRKCA	ARHGEF11,ARHGEF12,CD72,CDC42,CDK5,CDK5R1,CRMP1,DPYSL2,DPYSL3,DPYSL4,FARP2,FES,FYN,GRLF1,GSK3B,HSP90AA1,HSP90AB1,ITGA1,ITGB1,LIMK1,LIMK2,MET,MYH10,MYH11,MYH14,MYH9,MYL6,MYL9,NRP1,PAK1,PAK2,PIP5K1C,PLXNA1,PLXNA2,PLXNA4,PLXNB1,PLXNC1,PLXND1,PTPRC,RAC1,RAC2,RHOA,RHOB,RHOC,RHOG,RND1,ROCK1,ROCK2,RRAS,SEMA3A,SEMA3E,SEMA4A,SEMA4D,SEMA5A,SEMA6A,SEMA6D,TLN1,TREM2,TYROBP
10	BIOCARTA_LONGEVITY_PATHWAY	REACTOME_GOLGI_ASSOCIATED_VESICLE_BIOGENESIS	0.22	Yes	6307	322.616	514	16	6.68517	2.66667e-05	P	5.83688	2.47906	0.005	rs2758331-SOD2-0.23,rs4983559-AKT1-0.23,rs2162679-IGF1-0.21,rs2654976-IGF1R-0.18,rs758946-SOD3-0.17,rs2684796-IGF1R-0.16,rs2302975-PIK3R1-0.15,rs42154-PIK3CG-0.14,rs193740-PIK3CG-0.14,rs8038015-IGF1R-0.14	rs10789179-DNAJC6-0.28,rs7107881-PICALM-0.26,rs2313602-ARF1-0.21,rs472112-ARRB1-0.21,rs9990333-TFRC-0.19,rs4075688-TFRC-0.19,rs7132147-NECAP1-0.19,rs9912576-RAB5C-0.19,rs631922-AP1S3-0.17,rs11724804-GAK-0.17	AKT1,CAT,FOXO3,GH1,GHR,HRAS,IGF1,IGF1R,PIK3CA,PIK3CG,PIK3R1,SHC1,SOD1,SOD2,SOD3	AP1B1,AP1G1,AP1M1,AP1M2,AP1S1,AP1S3,AP3B1,AP3S1,AP4B1,AP4E1,ARF1,ARRB1,BLOC1S1,BLOC1S3,CLINT1,CLTA,CNO,CPD,DNAJC6,DNM2,DTNBP1,FTH1,FTL,GAK,HIP1R,HSPA8,IGF2R,NAPA,NECAP1,PICALM,PIK3C2A,PLDN,PUM1,RAB5C,SH3D19,SH3GL2,SNAPIN,SNX2,SNX5,SNX9,TFRC,TGOLN2,TPD52,TPD52L1,TXNDC5,VAMP2,VAMP8
10	REACTOME_CLATHRIN_DERIVED_VESICLE_BUDDING	REACTOME_PECAM1_INTERACTIONS	0.22	No	4224	216.066	377	16	6.26017	2.66667e-05	P	0.408957	-0.0297871	0.26	rs2313602-ARF1-0.33,rs9990333-TFRC-0.3,rs4075688-TFRC-0.27,rs4704896-CLINT1-0.27,rs472112-ARRB1-0.27,rs7107881-PICALM-0.27,rs6473202-TPD52-0.24,rs7132147-NECAP1-0.24,rs155504-TXNDC5-0.21,rs435612-IGF2R-0.21	rs6985703-LYN-0.27,rs1476043-FYN-0.17,rs6011959-SRC-0.17,rs9288685-INPP5D-0.16,rs9372316-FYN-0.16,rs12185470-YES1-0.16,rs7584458-INPP5D-0.16,rs3809863-ITGB3-0.15,rs8066263-PECAM1-0.14,rs6018027-SRC-0.14	AP1B1,AP1G1,AP1M1,AP1M2,AP1S1,AP1S3,AP3B1,AP3S1,AP4B1,AP4E1,ARF1,ARRB1,BLOC1S1,BLOC1S3,CLINT1,CLTA,CNO,CPD,CTSZ,DNAJC6,DNASE2,DNM2,DTNBP1,FTH1,FTL,GAK,GBF1,GNS,HIP1R,HSPA8,IGF2R,M6PR,NAPA,NECAP1,PICALM,PIK3C2A,PLDN,PUM1,RAB5C,SH3D19,SH3GL2,SNAP23,SNAPIN,SNX2,SNX5,SNX9,STX4,TFRC,TGOLN2,TPD52,TPD52L1,TXNDC5,VAMP2,VAMP8	FYN,INPP5D,ITGAV,ITGB3,LCK,LYN,PECAM1,PLCG1,PTPN11,SRC,YES1
5	BIOCARTA_STRESS_PATHWAY	REACTOME_MRNA_PROCESSING	0.22	No	3599	184.096	307	16	5.38903	2.66667e-05	P	-0.578768	-0.726183	0.699	rs817097-MAP2K6-0.3,rs12817202-CRADD-0.25,rs1951276-NFKBIA-0.25,rs851019-MAPK14-0.23,rs6677589-JUN-0.2,rs2716227-MAP2K6-0.2,rs2213661-MAPK14-0.18,rs3858605-CRADD-0.18,rs7152826-NFKBIA-0.18,rs7761969-RIPK1-0.16	rs8054916-POLR2C-0.29,rs10412931-SUPT5H-0.22,rs12669274-POLR2J-0.19,rs6699825-ADAR-0.17,rs867142-POLR2C-0.17,rs1941750-RNMT-0.17,rs548853-NCBP2-0.15,rs1277273-POLR2B-0.15,rs10516163-POLR2B-0.15,rs2668797-NCBP1-0.15	ATF1,CASP2,CHUK,CRADD,JUN,MAP2K3,MAP2K4,MAP2K6,MAP3K1,MAP3K14,MAP4K2,MAPK14,MAPK8,NFKB1,NFKBIA,RIPK1,TANK,TNFRSF1A,TRAF2	A1CF,ADAR,ADARB1,APOBEC1,CCNH,GTF2F1,GTF2F2,GTF2H1,GTF2H3,GTF2H4,MNAT1,NCBP1,NCBP2,POLR2B,POLR2C,POLR2D,POLR2E,POLR2H,POLR2I,POLR2J,POLR2K,POLR2L,RNGTT,RNMT,SUPT5H
11	BIOCARTA_IL12_PATHWAY	BIOCARTA_HER2_PATHWAY	0.22	No	3825	195.656	338	16	4.80706	2.66667e-05	P	-0.150261	-0.897895	0.575	rs6677589-JUN-0.25,rs851019-MAPK14-0.24,rs7560255-STAT4-0.23,rs485497-IL12A-0.21,rs1495965-IL12RB2-0.19,rs10192157-IL18R1-0.19,rs1062225-MAPK8-0.19,rs858553-CD247-0.17,rs1946518-IL18-0.17,rs817097-MAP2K6-0.17	rs10908835-IL6R-0.24,rs10244108-EGFR-0.22,rs705708-ERBB3-0.22,rs1480008-GRIP1-0.22,rs2371276-ERBB4-0.2,rs10197270-ERBB4-0.2,rs2302975-PIK3R1-0.2,rs4597456-ERBB4-0.18,rs193740-PIK3CG-0.18,rs744166-STAT3-0.18	CD247,CD3D,CD3E,CD3G,IL12A,IL12B,IL12RB1,IL12RB2,IL18,IL18R1,JAK2,JUN,MAP2K6,MAPK14,MAPK8,STAT4,TYK2	CARM1,EGFR,ERBB3,ERBB4,ESR1,GRB2,GRIP1,HRAS,IL6,IL6R,IL6ST,MAPK1,MAPK3,PIK3CA,PIK3CG,PIK3R1,RAF1,SHC1,SOS1,STAT3
10	KEGG_TOLL_LIKE_RECEPTOR_SIGNALING_PATHWAY	BIOCARTA_ARAP_PATHWAY	0.22	No	4925	251.924	431	16	4.68284	2.66667e-05	P	0.815676	0.381427	0.114	rs728975-MAP3K8-0.4,rs4352468-MAPK10-0.28,rs1951276-NFKBIA-0.28,rs2779180-TICAM1-0.28,rs11207306-JUN-0.24,rs9428576-AKT3-0.24,rs2239621-MYD88-0.24,rs230487-NFKB1-0.24,rs851019-MAPK14-0.24,rs4977959-IFNB1-0.24	rs2313602-ARF1-0.21,rs811103-GPLD1-0.19,rs5758913-ARFGAP3-0.17,rs6090921-ARFGEF2-0.17,rs2269609-KDELR3-0.16,rs8140077-ARFGAP3-0.16,rs720607-ARFGAP1-0.14,rs6062894-ARFGAP1-0.13,rs11134974-CLTB-0.12,rs12702520-KDELR2-0.11	AKT1,AKT2,AKT3,CASP8,CCL3,CCL4,CCL5,CD14,CD40,CD80,CD86,CHUK,CXCL10,CXCL11,CXCL9,FADD,FOS,IFNA1,IFNA13,IFNA2,IFNA21,IFNA4,IFNA8,IFNAR1,IFNAR2,IFNB1,IKBKE,IL12A,IL12B,IL1B,IL6,IRAK4,IRF3,IRF5,IRF7,JUN,LBP,LY96,MAP2K2,MAP2K3,MAP2K4,MAP2K6,MAP2K7,MAP3K7,MAP3K8,MAPK1,MAPK10,MAPK12,MAPK13,MAPK14,MAPK3,MAPK8,MAPK9,MYD88,NFKB1,NFKBIA,PIK3CA,PIK3CB,PIK3CD,PIK3CG,PIK3R1,PIK3R3,PIK3R5,RAC1,RIPK1,SPP1,STAT1…	ARF1,ARFGAP1,ARFGAP3,ARFGEF2,CLTB,COPA,GBF1,GPLD1,KDELR1,KDELR2,KDELR3
10	KEGG_B_CELL_RECEPTOR_SIGNALING_PATHWAY	REACTOME_GOLGI_ASSOCIATED_VESICLE_BIOGENESIS	0.22	No	30702	1570.47	2168	16	3.76408	2.66667e-05	P	1.5101	1.21101	0.045	rs6985703-LYN-0.28,rs6677589-JUN-0.23,rs4983559-AKT1-0.23,rs11161570-BCL10-0.22,rs6957938-CARD11-0.22,rs2494067-VAV3-0.2,rs1951276-NFKBIA-0.2,rs4328435-PLCG2-0.2,rs6000645-RAC2-0.2,rs324146-NFKBIE-0.19	rs9396592-DTNBP1-0.18,rs10789179-DNAJC6-0.16,rs2313602-ARF1-0.16,rs11724804-GAK-0.16,rs12716331-CLINT1-0.16,rs9912576-RAB5C-0.16,rs9990333-TFRC-0.15,rs7107881-PICALM-0.15,rs658573-ARRB1-0.14,rs472112-ARRB1-0.14	AKT1,AKT2,AKT3,BCL10,BLNK,CARD11,CD22,CD72,CD79B,CD81,CHP,CHP2,CHUK,CR2,DAPP1,FCGR2B,FOS,GRB2,GSK3B,HRAS,IFITM1,INPP5D,JUN,KRAS,LILRB3,LYN,MALT1,MAP2K2,MAPK1,MAPK3,NFATC1,NFATC2,NFATC4,NFKB1,NFKBIA,NFKBIB,NFKBIE,NRAS,PIK3AP1,PIK3CA,PIK3CB,PIK3CD,PIK3CG,PIK3R1,PIK3R3,PIK3R5,PLCG2,PPP3CA,PPP3CC,PPP3R1,PPP3R2,RAC1,RAC2,RAC3,RAF1,RASGRP3,SOS1,SYK,VAV1,VAV2,VAV3	AP1B1,AP1G1,AP1M1,AP1M2,AP1S1,AP1S3,AP3B1,AP3S1,AP4B1,AP4E1,ARF1,ARRB1,BLOC1S1,BLOC1S3,CLINT1,CLTA,CNO,CPD,DNAJC6,DNM2,DTNBP1,FTH1,FTL,GAK,HIP1R,HSPA8,IGF2R,NAPA,NECAP1,PICALM,PIK3C2A,PLDN,PUM1,RAB5C,SH3D19,SH3GL2,SNAPIN,SNX2,SNX5,SNX9,TFRC,TGOLN2,TPD52,TPD52L1,TXNDC5,VAMP2,VAMP8
10	BIOCARTA_HER2_PATHWAY	REACTOME_MEMBRANE_TRAFFICKING	0.22	No	11618	594.284	862	16	9.79997	4.66667e-05	P	-1.05177	-0.988523	0.751	rs2295193-ESR1-0.18,rs10197270-ERBB4-0.17,rs10908835-IL6R-0.17,rs7598440-ERBB4-0.17,rs705708-ERBB3-0.15,rs4597456-ERBB4-0.15,rs2302975-PIK3R1-0.14,rs2371276-ERBB4-0.13,rs6745249-ERBB4-0.13,rs193740-PIK3CG-0.13	rs9396592-DTNBP1-0.27,rs2313602-ARF1-0.24,rs9990333-TFRC-0.23,rs3786521-NAPA-0.23,rs10789179-DNAJC6-0.22,rs1443844-IGF2R-0.22,rs152367-AP3S1-0.2,rs1003737-IGF2R-0.2,rs3782681-NECAP1-0.2,rs720607-ARFGAP1-0.2	CARM1,EGFR,ERBB3,ERBB4,ESR1,GRB2,GRIP1,HRAS,IL6,IL6R,IL6ST,MAPK1,MAPK3,PIK3CA,PIK3CG,PIK3R1,RAF1,SHC1,SOS1,STAT3	AP1B1,AP1G1,AP1M1,AP1M2,AP1S1,AP1S3,AP3B1,AP3S1,AP4B1,AP4E1,ARF1,ARFGAP1,ARRB1,BLOC1S1,BLOC1S3,CLINT1,CLTA,CNO,COPA,COPB2,COPE,COPG,COPZ1,CPD,CTSZ,DNAJC6,DNASE2,DTNBP1,FTH1,FTL,GAK,GBF1,GNS,HIP1R,HSPA8,IGF2R,M6PR,NAPA,NECAP1,PICALM,PIK3C2A,PLDN,PREB,PUM1,RAB5C,SAR1B,SEC13,SEC23A,SEC24B,SEC24D,SEC31A,SH3D19,SH3GL2,SNAP23,SNAPIN,SNX2,SNX5,SNX9,STX4,TFRC,TGOLN2,TPD52,TPD52L1,TXNDC5,VAMP2,VAMP8
22	REACTOME_MICRORNA_BIOGENESIS	REACTOME_GLUCOSE_TRANSPORT	0.22	No	2695	137.855	233	15.9546	6.78358	2.66667e-05	P	-3.01081	-4.75679	0.987	rs2304518-POLR2D-0.25,rs10520987-RNASEN-0.25,rs12669274-POLR2J-0.22,rs223841-POLR2C-0.16,rs867142-POLR2C-0.16,rs8054916-POLR2C-0.14,rs16901064-RNASEN-0.13,rs2302109-POLR2E-0.13,rs10516163-POLR2B-0.12,rs6878195-RNASEN-0.12	rs710221-SLC2A1-0.26,rs9326132-SLC2A1-0.26,rs12220752-HK1-0.26,rs768498-HK1-0.26,rs10846078-SLC2A3-0.26,rs2306805-HK2-0.2,rs7897621-HK1-0.2,rs12871898-NUPL1-0.2,rs1260326-GCKR-0.17,rs6546923-HK2-0.17	DGCR8,DICER1,POLR2B,POLR2C,POLR2D,POLR2E,POLR2H,POLR2I,POLR2J,POLR2K,POLR2L,RAN,RNASEN,TARBP2,XPO5	AAAS,G6PC,GCK,GCKR,HK1,HK2,HK3,NUP133,NUP153,NUP155,NUP160,NUP188,NUP205,NUP210,NUP214,NUP35,NUP50,NUP85,NUP88,NUP93,NUP98,NUPL1,NUPL2,RAE1,SEH1L,SLC2A1,SLC2A2,SLC2A3,SLC2A4,SLC37A4,TPR
7	REACTOME_MEMBRANE_TRAFFICKING	REACTOME_MRNA_PROCESSING	0.22	No	9638	493.003	719	16	8.06109	3.33333e-05	P	-1.21402	-1.15289	0.77	rs11724804-GAK-0.25,rs152367-AP3S1-0.21,rs6473202-TPD52-0.21,rs10789179-DNAJC6-0.2,rs6832149-SH3D19-0.2,rs2270812-CLINT1-0.2,rs658573-ARRB1-0.2,rs720607-ARFGAP1-0.2,rs2028900-VAMP8-0.18,rs631922-AP1S3-0.18	rs10412931-SUPT5H-0.2,rs2304518-POLR2D-0.18,rs1629174-SUPT5H-0.17,rs8054916-POLR2C-0.16,rs223841-POLR2C-0.16,rs1941750-RNMT-0.15,rs6699825-ADAR-0.15,rs7895606-A1CF-0.15,rs12669274-POLR2J-0.14,rs2302109-POLR2E-0.14	AP1B1,AP1G1,AP1M1,AP1M2,AP1S1,AP1S3,AP3B1,AP3S1,AP4B1,AP4E1,ARF1,ARFGAP1,ARRB1,BLOC1S1,BLOC1S3,CLINT1,CLTA,CNO,COPA,COPB2,COPE,COPG,COPZ1,CPD,CTSZ,DNAJC6,DNASE2,DNM2,DTNBP1,FTH1,FTL,GAK,GBF1,GNS,HIP1R,HSPA8,IGF2R,M6PR,NAPA,NECAP1,PICALM,PIK3C2A,PLDN,PREB,PUM1,RAB5C,SAR1B,SEC13,SEC23A,SEC24B,SEC24D,SEC31A,SH3D19,SH3GL2,SNAP23,SNAPIN,SNX2,SNX5,SNX9,STX4,TFRC,TGOLN2,TPD52,TPD52L1,TXNDC5,VAMP2,VAMP8	A1CF,ADAR,ADARB1,APOBEC1,CCNH,GTF2F1,GTF2F2,GTF2H1,GTF2H3,GTF2H4,MNAT1,NCBP1,NCBP2,POLR2B,POLR2C,POLR2D,POLR2E,POLR2H,POLR2I,POLR2J,POLR2K,POLR2L,RNGTT,RNMT,SUPT5H
10	BIOCARTA_LONGEVITY_PATHWAY	REACTOME_MEMBRANE_TRAFFICKING	0.22	Yes	8374	428.347	618	16	7.79468	3.33333e-05	P	4.8548	1.6032	0.011	rs4983559-AKT1-0.23,rs2758331-SOD2-0.18,rs2162679-IGF1-0.18,rs758946-SOD3-0.15,rs2684796-IGF1R-0.15,rs2302975-PIK3R1-0.14,rs1546713-IGF1R-0.14,rs2654976-IGF1R-0.14,rs193740-PIK3CG-0.13,rs8038015-IGF1R-0.13	rs10789179-DNAJC6-0.28,rs7107881-PICALM-0.26,rs2313602-ARF1-0.21,rs472112-ARRB1-0.21,rs9990333-TFRC-0.19,rs4075688-TFRC-0.19,rs7132147-NECAP1-0.19,rs9912576-RAB5C-0.19,rs631922-AP1S3-0.17,rs11724804-GAK-0.17	AKT1,CAT,FOXO3,GH1,GHR,HRAS,IGF1,IGF1R,PIK3CA,PIK3CG,PIK3R1,SHC1,SOD1,SOD2,SOD3	AP1B1,AP1G1,AP1M1,AP1M2,AP1S1,AP1S3,AP3B1,AP3S1,AP4B1,AP4E1,ARF1,ARFGAP1,ARRB1,BLOC1S1,BLOC1S3,CLINT1,CLTA,CNO,COPA,COPB2,COPE,COPG,COPZ1,CPD,CTSZ,DNAJC6,DNASE2,DNM2,DTNBP1,FTH1,FTL,GAK,GBF1,GNS,HIP1R,HSPA8,IGF2R,M6PR,NAPA,NECAP1,PICALM,PIK3C2A,PLDN,PREB,PUM1,RAB5C,SAR1B,SEC13,SEC23A,SEC24B,SEC24D,SEC31A,SH3D19,SH3GL2,SNAP23,SNAPIN,SNX2,SNX5,SNX9,STX4,TFRC,TGOLN2,TPD52,TPD52L1,TXNDC5,VAMP2,VAMP8
2	KEGG_GLYCOLYSIS_GLUCONEOGENESIS	BIOCARTA_CELLCYCLE_PATHWAY	0.22	No	4958	253.612	397	16	8.07063	4e-05	P	1.44888	0.497497	0.066	rs7078068-PFKP-0.32,rs2073478-ALDH1B1-0.3,rs1548638-DLD-0.24,rs6546923-HK2-0.22,rs2306805-HK2-0.22,rs2088102-AKR1A1-0.19,rs1354719-PGM1-0.19,rs7603676-GALM-0.19,rs11686274-HK2-0.19,rs2072209-DLD-0.19	rs10120688-CDKN2B-0.19,rs9577575-TFDP1-0.18,rs3217901-CCND2-0.16,rs4763870-CDKN1B-0.16,rs10953073-CDK6-0.15,rs910397-E2F1-0.15,rs3745249-CDKN2D-0.14,rs4478405-CCND3-0.13,rs10849024-CCND2-0.13,rs9603043-CCNA1-0.13	ACSS1,ADH1A,ADH1B,ADH1C,ADH6,ADH7,AKR1A1,ALDH1A3,ALDH1B1,ALDH3A1,ALDH3A2,ALDH3B1,ALDH3B2,ALDH7A1,ALDH9A1,ALDOA,ALDOB,BPGM,DLAT,DLD,ENO1,ENO3,FBP1,FBP2,G6PC,G6PC2,GALM,GAPDH,GCK,GPI,HK1,HK2,HK3,LDHA,LDHAL6A,LDHAL6B,LDHB,LDHC,PCK1,PCK2,PDHA2,PFKL,PFKP,PGAM1,PGAM2,PGM1,PGM2,TPI1	CCNA1,CCNB1,CCND1,CCND2,CCND3,CCNE1,CCNH,CDK2,CDK4,CDK6,CDKN1A,CDKN1B,CDKN2A,CDKN2B,CDKN2C,CDKN2D,E2F1,TFDP1
13	KEGG_FC_EPSILON_RI_SIGNALING_PATHWAY	BIOCARTA_ACTINY_PATHWAY	0.22	No	7380	377.502	550	16	8.05413	4e-05	P	2.53395	0.305104	0.076	rs4443888-FCER1A-0.3,rs2073883-VAV2-0.27,rs1914889-MAP2K3-0.27,rs7405806-PRKCA-0.27,rs331679-VAV1-0.27,rs623784-PLA2G2C-PLA2G2D-PLA2G2F-PLA2G5-0.23,rs3845624-FCER1A-0.23,rs9428576-AKT3-0.23,rs4953245-PRKCE-0.23,rs4245804-PRKCE-0.23	rs2504786-WASF2-0.18,rs560873-WASF3-0.18,rs1138294-WASF2-0.15,rs4661229-NTRK1-0.14,rs268866-ACTR2-0.14,rs2286831-WASL-0.13,rs11131194-ARPC4-0.13,rs4925479-ACTA1-0.12,rs1002063-ACTA1-0.11,rs1632215-WASF3-0.11	AKT1,AKT2,AKT3,CSF2,FCER1A,FCER1G,FYN,GAB2,GRB2,HRAS,IL13,IL3,IL4,IL5,INPP5D,KRAS,LAT,LCP2,LYN,MAP2K2,MAP2K3,MAP2K4,MAP2K6,MAP2K7,MAPK1,MAPK10,MAPK12,MAPK13,MAPK14,MAPK3,MAPK8,MAPK9,MS4A2,NRAS,PDK1,PIK3CA,PIK3CB,PIK3CD,PIK3CG,PIK3R1,PIK3R3,PIK3R5,PLA2G12A,PLA2G12B,PLA2G1B,PLA2G2A,PLA2G2C,PLA2G2D,PLA2G2E,PLA2G2F,PLA2G3,PLA2G4A,PLA2G4E,PLA2G5,PLA2G6,PLCG1,PLCG2,PRKCA,PRKCE,RAC2,RAC3,RAF1,SOS1,SYK,V…	ABI2,ACTA1,ACTR2,ACTR3,ARPC2,ARPC4,ARPC5,NCK1,NCKAP1,NTRK1,PSMA7,WASF2,WASF3,WASL
22	REACTOME_MRNA_PROCESSING	REACTOME_GLUCOSE_TRANSPORT	0.22	No	4697	240.261	385	16	7.77162	4e-05	P	-1.03324	-2.80709	0.844	rs2304518-POLR2D-0.25,rs7895606-A1CF-0.23,rs12669274-POLR2J-0.22,rs10412931-SUPT5H-0.19,rs12660267-RNGTT-0.17,rs4317935-A1CF-0.17,rs1941750-RNMT-0.17,rs223841-POLR2C-0.16,rs867142-POLR2C-0.16,rs6901395-RNGTT-0.14	rs768498-HK1-0.26,rs710221-SLC2A1-0.2,rs12220752-HK1-0.2,rs2306805-HK2-0.18,rs5398-SLC2A2-0.18,rs7897621-HK1-0.18,rs6546923-HK2-0.16,rs10793992-NUP214-0.16,rs4746826-HK1-0.16,rs12871898-NUPL1-0.16	A1CF,ADAR,ADARB1,APOBEC1,CCNH,GTF2F1,GTF2F2,GTF2H1,GTF2H3,GTF2H4,MNAT1,NCBP1,NCBP2,POLR2B,POLR2C,POLR2D,POLR2E,POLR2H,POLR2I,POLR2J,POLR2K,POLR2L,RNGTT,RNMT,SUPT5H	AAAS,G6PC,GCK,GCKR,HK1,HK2,HK3,NUP133,NUP153,NUP155,NUP160,NUP188,NUP205,NUP210,NUP214,NUP35,NUP50,NUP85,NUP88,NUP93,NUP98,NUPL1,NUPL2,RAE1,SEH1L,SLC2A1,SLC2A2,SLC2A3,SLC2A4,SLC37A4,TPR
17	REACTOME_DARPP32_EVENTS	REACTOME_PLATELET_ACTIVATION_TRIGGERS	0.22	No	16800	859.354	1225	16	7.67108	3.33333e-05	P	0.400396	0.217007	0.19	rs6450521-PDE4D-0.21,rs2306190-PRKACA-0.18,rs999813-PDE4C-0.18,rs4872512-PPP3CC-0.18,rs11878850-PDE4A-0.16,rs37353-PDE4D-0.15,rs10421422-PRKACA-0.15,rs904166-CALM2-0.14,rs1476159-PPP3CA-0.14,rs10496161-PPP3R1-0.13	rs291765-SYK-0.24,rs9372316-FYN-0.23,rs4983559-AKT1-0.23,rs9428576-AKT3-0.21,rs290213-SYK-0.21,rs2873409-GNG7-0.21,rs3746070-GNA15-0.21,rs11086214-SRC-0.21,rs315773-LCP2-0.2,rs886364-GNAI1-0.2	CALM1,CALM2,CDK5,PDE4A,PDE4B,PDE4C,PDE4D,PPP2CB,PPP2R1A,PPP2R1B,PPP3CA,PPP3CC,PPP3R1,PRKACA,PRKACB,PRKACG,PRKAR1A,PRKAR2B	AKT1,AKT2,AKT3,COL1A1,COL1A2,F2,F2R,F2RL2,F2RL3,FCER1G,FYN,GNA11,GNA12,GNA13,GNA14,GNA15,GNAI1,GNAI3,GNAQ,GNB1,GNB3,GNB4,GNB5,GNG10,GNG11,GNG12,GNG13,GNG2,GNG4,GNG5,GNG7,GNGT1,GNGT2,GP6,LCP2,LYN,MAPK14,P2RY1,P2RY12,PIK3CA,PIK3CB,PIK3CG,PIK3R1,PIK3R5,PIK3R6,PLA2G4A,PLCG2,PRKCZ,SRC,SYK,TBXA2R,VAV1,VAV2,VAV3
7	REACTOME_GOLGI_ASSOCIATED_VESICLE_BIOGENESIS	REACTOME_RNA_POL_II_CTD_PHOSPHORYLATION_AND_INTERACTION_WITH_CE	0.22	No	4998	255.658	420	16	7.05111	3.33333e-05	P	-1.74919	-1.73049	0.906	rs152367-AP3S1-0.26,rs1150893-TXNDC5-0.24,rs10789179-DNAJC6-0.21,rs2313602-ARF1-0.21,rs4075688-TFRC-0.21,rs2270812-CLINT1-0.21,rs658573-ARRB1-0.21,rs631922-AP1S3-0.19,rs11724804-GAK-0.19,rs6832149-SH3D19-0.19	rs10412931-SUPT5H-0.23,rs2304518-POLR2D-0.2,rs223841-POLR2C-0.19,rs1629174-SUPT5H-0.19,rs8054916-POLR2C-0.18,rs12669274-POLR2J-0.16,rs1941750-RNMT-0.16,rs10498963-RNGTT-0.14,rs2302109-POLR2E-0.14,rs2285745-POLR2I-0.14	AP1B1,AP1G1,AP1M1,AP1M2,AP1S1,AP1S3,AP3B1,AP3S1,AP4B1,AP4E1,ARF1,ARRB1,BLOC1S1,BLOC1S3,CLINT1,CLTA,CNO,CPD,DNAJC6,DNM2,DTNBP1,FTH1,FTL,GAK,HIP1R,HSPA8,IGF2R,NAPA,NECAP1,PICALM,PIK3C2A,PLDN,PUM1,RAB5C,SH3D19,SH3GL2,SNAPIN,SNX2,SNX5,SNX9,TFRC,TGOLN2,TPD52,TPD52L1,TXNDC5,VAMP2,VAMP8	CCNH,GTF2F1,GTF2F2,GTF2H1,GTF2H3,GTF2H4,MNAT1,POLR2B,POLR2C,POLR2D,POLR2E,POLR2H,POLR2I,POLR2J,POLR2K,POLR2L,RNGTT,RNMT,SUPT5H
10	BIOCARTA_NTHI_PATHWAY	REACTOME_MEMBRANE_TRAFFICKING	0.22	No	9480	484.921	710	16	8.49953	4.66667e-05	P	-2.00746	-1.93319	0.905	rs817097-MAP2K6-0.2,rs1951276-NFKBIA-0.18,rs851019-MAPK14-0.18,rs4130339-MAP2K3-0.18,rs2118610-SMAD3-0.17,rs6835636-TLR2-0.16,rs2239621-MYD88-0.16,rs322353-DUSP1-0.16,rs10518707-SMAD3-0.16,rs2213661-MAPK14-0.14	rs3782681-NECAP1-0.23,rs1443844-IGF2R-0.22,rs2313602-ARF1-0.2,rs9396592-DTNBP1-0.2,rs10789179-DNAJC6-0.18,rs4075688-TFRC-0.18,rs11724804-GAK-0.18,rs2068344-CNO-0.18,rs258737-AP3S1-0.18,rs2270812-CLINT1-0.18	CHUK,CREBBP,DUSP1,IL1B,MAP2K3,MAP2K6,MAP3K14,MAP3K7,MAPK14,MYD88,NFKB1,NFKBIA,NR3C1,SMAD3,TGFBR1,TGFBR2,TLR2	AP1B1,AP1G1,AP1M1,AP1M2,AP1S1,AP1S3,AP3B1,AP3S1,AP4B1,AP4E1,ARF1,ARFGAP1,ARRB1,BLOC1S1,BLOC1S3,CLINT1,CLTA,CNO,COPA,COPB2,COPE,COPG,COPZ1,CPD,CTSZ,DNAJC6,DNASE2,DNM2,DTNBP1,FTH1,FTL,GAK,GBF1,GNS,HIP1R,HSPA8,IGF2R,M6PR,NAPA,NECAP1,PICALM,PIK3C2A,PLDN,PREB,PUM1,RAB5C,SAR1B,SEC13,SEC23A,SEC24B,SEC24D,SEC31A,SH3D19,SH3GL2,SNAP23,SNAPIN,SNX2,SNX5,SNX9,STX4,TFRC,TGOLN2,TPD52,TPD52L1,TXNDC5,VAMP2,VAMP8
7	REACTOME_CLATHRIN_DERIVED_VESICLE_BUDDING	REACTOME_RNA_POL_II_CTD_PHOSPHORYLATION_AND_INTERACTION_WITH_CE	0.22	No	5376	274.993	435	16	6.97961	4e-05	P	-1.56526	-1.43052	0.863	rs152367-AP3S1-0.26,rs1150893-TXNDC5-0.24,rs10789179-DNAJC6-0.21,rs2313602-ARF1-0.21,rs4075688-TFRC-0.21,rs2270812-CLINT1-0.21,rs658573-ARRB1-0.21,rs631922-AP1S3-0.19,rs11724804-GAK-0.19,rs6832149-SH3D19-0.19	rs10412931-SUPT5H-0.22,rs2304518-POLR2D-0.2,rs223841-POLR2C-0.18,rs8054916-POLR2C-0.18,rs1629174-SUPT5H-0.18,rs2302109-POLR2E-0.16,rs12669274-POLR2J-0.15,rs1941750-RNMT-0.15,rs10498963-RNGTT-0.13,rs2285745-POLR2I-0.13	AP1B1,AP1G1,AP1M1,AP1M2,AP1S1,AP1S3,AP3B1,AP3S1,AP4B1,AP4E1,ARF1,ARRB1,BLOC1S1,BLOC1S3,CLINT1,CLTA,CNO,CPD,CTSZ,DNAJC6,DNASE2,DNM2,DTNBP1,FTH1,FTL,GAK,GBF1,GNS,HIP1R,HSPA8,IGF2R,M6PR,NAPA,NECAP1,PICALM,PIK3C2A,PLDN,PUM1,RAB5C,SH3D19,SH3GL2,SNAP23,SNAPIN,SNX2,SNX5,SNX9,STX4,TFRC,TGOLN2,TPD52,TPD52L1,TXNDC5,VAMP2,VAMP8	CCNH,GTF2F1,GTF2F2,GTF2H1,GTF2H3,GTF2H4,MNAT1,POLR2B,POLR2C,POLR2D,POLR2E,POLR2H,POLR2I,POLR2J,POLR2K,POLR2L,RNGTT,RNMT,SUPT5H
10	KEGG_PANCREATIC_CANCER	REACTOME_MEMBRANE_TRAFFICKING	0.23	No	27492	1406.27	1890	16	10.7144	5.33333e-05	P	0.515399	0.60455	0.115	rs4983559-AKT1-0.23,rs2205181-TGFB3-0.2,rs6000645-RAC2-0.19,rs3009935-TGFB2-0.18,rs13092828-PLD1-0.18,rs10901235-RALGDS-0.18,rs2118610-SMAD3-0.17,rs9428576-AKT3-0.16,rs3024908-STAT1-0.16,rs10518707-SMAD3-0.16	rs10789179-DNAJC6-0.18,rs3786521-NAPA-0.18,rs2068344-CNO-0.17,rs11724804-GAK-0.17,rs12716331-CLINT1-0.17,rs9396592-DTNBP1-0.17,rs658573-ARRB1-0.17,rs720607-ARFGAP1-0.17,rs2024304-NECAP1-0.16,rs2313602-ARF1-0.16	AKT1,AKT2,AKT3,BAD,BRAF,BRCA2,CASP9,CCND1,CDC42,CDK4,CDK6,CDKN2A,CHUK,E2F1,E2F2,E2F3,EGF,EGFR,JAK1,KRAS,MAPK1,MAPK10,MAPK3,MAPK8,MAPK9,NFKB1,PGF,PIK3CA,PIK3CB,PIK3CD,PIK3CG,PIK3R1,PIK3R3,PIK3R5,PLD1,RAC1,RAC2,RAC3,RAF1,RALA,RALB,RALBP1,RALGDS,SMAD2,SMAD3,STAT1,STAT3,TGFA,TGFB1,TGFB2,TGFB3,TGFBR1,TGFBR2,TP53,VEGFA,VEGFB,VEGFC	AP1B1,AP1G1,AP1M1,AP1M2,AP1S1,AP1S3,AP3B1,AP3S1,AP4B1,AP4E1,ARF1,ARFGAP1,ARRB1,BLOC1S1,BLOC1S3,CLINT1,CLTA,CNO,COPA,COPB2,COPE,COPG,COPZ1,CPD,CTSZ,DNAJC6,DNASE2,DNM2,DTNBP1,FTH1,FTL,GAK,GBF1,GNS,HIP1R,HSPA8,IGF2R,M6PR,NAPA,NECAP1,PICALM,PIK3C2A,PLDN,PREB,PUM1,RAB5C,SAR1B,SEC13,SEC23A,SEC24B,SEC24D,SEC31A,SH3D19,SH3GL2,SNAP23,SNAPIN,SNX2,SNX5,SNX9,STX4,TFRC,TGOLN2,TPD52,TPD52L1,TXNDC5,VAMP2,VAMP8
11	BIOCARTA_STRESS_PATHWAY	REACTOME_AKT_PHOSPHORYLATES_TARGETS_IN_THE_CYTOSOL	0.23	No	1653	84.5543	162	16	6.69393	3.33333e-05	P	-1.44294	-1.57674	0.932	rs7309-TANK-0.45,rs817097-MAP2K6-0.38,rs1062225-MAPK8-0.31,rs3858605-CRADD-0.28,rs9788973-MAP2K4-0.28,rs6677589-JUN-0.24,rs851019-MAPK14-0.24,rs4130339-MAP2K3-0.21,rs7213686-MAP2K6-0.21,rs12941110-MAP2K6-0.21	rs892117-AKT2-0.25,rs10845613-CDKN1B-0.21,rs4983559-AKT1-0.21,rs9428576-AKT3-0.18,rs555015-CASP9-0.16,rs7971479-MDM2-0.16,rs2066827-CDKN1B-0.14,rs1144943-MDM2-0.14,rs2461823-GSK3B-0.12,rs4763870-CDKN1B-0.12	ATF1,CASP2,CRADD,JUN,MAP2K3,MAP2K4,MAP2K6,MAP3K1,MAP3K14,MAP4K2,MAPK14,MAPK8,NFKB1,NFKBIA,RIPK1,TANK,TNFRSF1A,TRAF2	AKT1,AKT1S1,AKT2,AKT3,BAD,CASP9,CDKN1A,CDKN1B,GSK3B,MDM2,TSC2
15	KEGG_EPITHELIAL_CELL_SIGNALING_IN_HELICOBACTER_PYLORI_INFECTION	REACTOME_PLATELET_ADHESION_TO_EXPOSED_COLLAGEN	0.23	No	6390	326.861	531	16	6.03314	3.33333e-05	P	0.29928	-0.257468	0.32	rs6428467-ATP6V1G3-0.33,rs952149-ATP6V1B2-0.24,rs456800-IGSF5-0.24,rs851019-MAPK14-0.22,rs2454039-ATP6V1C1-0.22,rs10114562-ATP6V1G1-0.22,rs6564915-PLCG2-0.22,rs6677589-JUN-0.2,rs11207306-JUN-0.2,rs4352468-MAPK10-0.2	rs9372316-FYN-0.21,rs2488320-ITGB1-0.2,rs2586431-COL1A1-0.2,rs3782711-VWF-0.17,rs369982-COL1A2-0.16,rs1476043-FYN-0.15,rs6439154-GP9-0.14,rs7964554-VWF-0.14,rs11591508-ITGB1-0.13,rs1881140-COL1A1-0.13	ADAM17,ATP6V0A2,ATP6V0A4,ATP6V0B,ATP6V0D2,ATP6V0E1,ATP6V0E2,ATP6V1A,ATP6V1B1,ATP6V1B2,ATP6V1C1,ATP6V1C2,ATP6V1E1,ATP6V1E2,ATP6V1F,ATP6V1G1,ATP6V1G3,ATP6V1H,CASP3,CCL5,CDC42,CHUK,CXCL1,EGFR,F11R,GIT1,HBEGF,IGSF5,JAM2,JAM3,JUN,MAP2K4,MAP3K14,MAPK10,MAPK12,MAPK13,MAPK14,MAPK8,MAPK9,MET,NFKB1,NFKBIA,NOD1,PAK1,PLCG1,PLCG2,PTPN11,PTPRZ1,RAC1,SRC,TCIRG1,TJP1	CD36,COL1A1,COL1A2,FCER1G,FYN,GP1BA,GP1BB,GP5,GP6,GP9,ITGA2,ITGB1,VWF
17	REACTOME_DARPP32_EVENTS	REACTOME_PLATELET_ADHESION_TO_EXPOSED_COLLAGEN	0.23	No	3504	179.237	309	16	5.85776	3.33333e-05	P	0.532516	0.0334267	0.228	rs4872512-PPP3CC-0.27,rs2306190-PRKACA-0.23,rs37353-PDE4D-0.21,rs10421422-PRKACA-0.21,rs999813-PDE4C-0.21,rs904166-CALM2-0.19,rs743507-CDK5-0.19,rs11878850-PDE4A-0.19,rs6450521-PDE4D-0.17,rs2373929-CDK5-0.17	rs9372316-FYN-0.23,rs2488320-ITGB1-0.23,rs216889-VWF-0.22,rs6985703-LYN-0.18,rs11591508-ITGB1-0.18,rs238238-GP1BA-0.18,rs7964554-VWF-0.16,rs2586471-COL1A1-0.16,rs1881140-COL1A1-0.16,rs2307418-FCER1G-0.15	CALM1,CALM2,CALM3,CDK5,PDE4A,PDE4B,PDE4C,PDE4D,PPP2CB,PPP2R1A,PPP2R1B,PPP3CA,PPP3CC,PPP3R1,PRKACA,PRKACB,PRKACG,PRKAR1A,PRKAR2B	CD36,COL1A1,COL1A2,FCER1G,FYN,GP1BA,GP1BB,GP5,GP6,GP9,ITGA2,ITGB1,LYN,VWF
10	KEGG_EPITHELIAL_CELL_SIGNALING_IN_HELICOBACTER_PYLORI_INFECTION	REACTOME_GOLGI_ASSOCIATED_VESICLE_BIOGENESIS	0.23	No	17255	882.628	1283	16	5.80681	3.33333e-05	P	0.412555	0.44079	0.138	rs6985703-LYN-0.28,rs260546-TJP1-0.25,rs6677589-JUN-0.23,rs1951276-NFKBIA-0.2,rs4328435-PLCG2-0.2,rs6428467-ATP6V1G3-0.19,rs851019-MAPK14-0.19,rs3922849-PLCG2-0.18,rs1062225-MAPK8-0.18,rs11207306-JUN-0.16	rs11724804-GAK-0.21,rs152367-AP3S1-0.18,rs9396592-DTNBP1-0.18,rs472112-ARRB1-0.17,rs3782681-NECAP1-0.17,rs12716331-CLINT1-0.16,rs658573-ARRB1-0.16,rs7132147-NECAP1-0.16,rs6832149-SH3D19-0.15,rs10789179-DNAJC6-0.14	ADAM17,ATP6V0A2,ATP6V0A4,ATP6V0B,ATP6V0D2,ATP6V0E1,ATP6V0E2,ATP6V1A,ATP6V1B1,ATP6V1B2,ATP6V1C1,ATP6V1C2,ATP6V1E1,ATP6V1E2,ATP6V1F,ATP6V1G1,ATP6V1G3,ATP6V1H,CASP3,CCL5,CDC42,CHUK,CXCL1,EGFR,F11R,GIT1,HBEGF,IGSF5,JAM2,JAM3,JUN,LYN,MAP2K4,MAP3K14,MAPK10,MAPK12,MAPK13,MAPK14,MAPK8,MAPK9,MET,NFKB1,NFKBIA,NOD1,PAK1,PLCG1,PLCG2,PTPN11,PTPRZ1,RAC1,SRC,TCIRG1,TJP1	AP1B1,AP1G1,AP1M1,AP1M2,AP1S1,AP1S3,AP3B1,AP3S1,AP4B1,AP4E1,ARF1,ARRB1,BLOC1S1,BLOC1S3,CLINT1,CLTA,CNO,CPD,DNAJC6,DNM2,DTNBP1,FTH1,FTL,GAK,HIP1R,HSPA8,IGF2R,NAPA,NECAP1,PICALM,PIK3C2A,PLDN,PUM1,RAB5C,SH3D19,SH3GL2,SNAPIN,SNX2,SNX5,SNX9,TFRC,TGOLN2,TPD52,TPD52L1,TXNDC5,VAMP2,VAMP8
10	BIOCARTA_NFAT_PATHWAY	REACTOME_GOLGI_ASSOCIATED_VESICLE_BIOGENESIS	0.23	No	17731	906.976	1297	16	4.60512	3.33333e-05	P	-1.20273	-1.17434	0.76	rs9471438-EDN1-0.24,rs4983559-AKT1-0.23,rs2162679-IGF1-0.21,rs851019-MAPK14-0.19,rs10113-CALM3-0.19,rs6703522-CAMK1G-0.18,rs4872512-PPP3CC-0.18,rs1062225-MAPK8-0.18,rs1171099-ELSPBP1-0.17,rs744724-HAND2-0.16	rs12716331-CLINT1-0.2,rs10789179-DNAJC6-0.19,rs9396592-DTNBP1-0.19,rs2343129-TFRC-0.18,rs11724804-GAK-0.18,rs658573-ARRB1-0.17,rs7107881-PICALM-0.17,rs6473202-TPD52-0.16,rs472112-ARRB1-0.15,rs2306331-AP4E1-0.15	ACTA1,AGT,AKT1,CALM1,CALM2,CALM3,CALR,CAMK1,CAMK1G,CAMK4,CREBBP,CSNK1A1,EDN1,ELSPBP1,F2,FGF2,FKBP1A,GSK3B,HAND1,HAND2,HBEGF,HRAS,IGF1,LIF,MAPK1,MAPK14,MAPK3,MAPK8,MEF2C,NFATC1,NFATC2,NFATC4,NKX2-5,NPPA,PIK3CA,PIK3CG,PIK3R1,PPP3CA,PPP3CC,PRKACB,PRKACG,PRKAR1A,PRKAR2B,RAF1,RPS6KB1	AP1B1,AP1G1,AP1M1,AP1M2,AP1S1,AP1S3,AP3B1,AP3S1,AP4B1,AP4E1,ARF1,ARRB1,BLOC1S1,BLOC1S3,CLINT1,CLTA,CNO,CPD,DNAJC6,DNM2,DTNBP1,FTH1,FTL,GAK,HIP1R,HSPA8,IGF2R,NAPA,NECAP1,PICALM,PIK3C2A,PLDN,PUM1,RAB5C,SH3D19,SH3GL2,SNAPIN,SNX2,SNX5,SNX9,TFRC,TGOLN2,TPD52,TPD52L1,TXNDC5,VAMP2,VAMP8
11	BIOCARTA_IL12_PATHWAY	REACTOME_COSTIMULATION_BY_THE_CD28_FAMILY	0.23	No	5880	300.774	496	16	4.49246	3.33333e-05	P	0.664195	-0.106955	0.227	rs485497-IL12A-0.19,rs10192157-IL18R1-0.18,rs851019-MAPK14-0.18,rs2213661-MAPK14-0.16,rs1062225-MAPK8-0.16,rs11207306-JUN-0.15,rs1495965-IL12RB2-0.15,rs7560255-STAT4-0.15,rs6677589-JUN-0.14,rs360726-IL18-0.14	rs2850163-ICOSLG-0.35,rs4983559-AKT1-0.33,rs7258236-VAV1-0.28,rs7854413-PDCD1LG2-0.23,rs12185470-YES1-0.23,rs6018027-SRC-0.23,rs4688014-CD80-0.2,rs2302975-PIK3R1-0.2,rs241424-HLA-DOB-0.2,rs9372316-FYN-0.2	IL12A,IL12B,IL12RB1,IL12RB2,IL18,IL18R1,JAK2,JUN,MAP2K6,MAPK14,MAPK8,STAT4,TYK2	AKT1,AKT2,AKT3,BTLA,CD274,CD28,CD4,CD80,CD86,CDC42,CTLA4,FYN,GRAP2,GRB2,HLA-DMA,HLA-DMB,HLA-DOA,HLA-DOB,HLA-DPA1,HLA-DPB1,HLA-DQA2,HLA-DQB1,HLA-DRA,ICOS,ICOSLG,LCK,LYN,MAP3K14,MAP3K8,MAPKAP1,PAK1,PAK2,PDCD1,PDCD1LG2,PIK3CA,PIK3R1,PPP2CB,PPP2R1A,PPP2R1B,PPP2R5A,PPP2R5B,PPP2R5C,PTPN11,RAC1,RICTOR,SRC,THEM4,TRIB3,VAV1,YES1
14	REACTOME_COLLAGEN_MEDIATED_ACTIVATION_CASCADE	REACTOME_NOTCH_HLH_TRANSCRIPTION_PATHWAY	0.23	No	7316	374.228	578	16	6.76199	4e-05	P	1.14383	-0.182	0.169	rs4983559-AKT1-0.29,rs315773-LCP2-0.21,rs4328435-PLCG2-0.21,rs3922849-PLCG2-0.21,rs10881471-VAV3-0.19,rs7645550-PIK3CA-0.19,rs369982-COL1A2-0.19,rs2586431-COL1A1-0.18,rs345292-VAV3-0.16,rs315721-LCP2-0.16	rs2280500-MAML3-0.28,rs7104859-MAML2-0.28,rs6816973-MAML3-0.25,rs9912576-KAT2A-0.19,rs2365367-KAT2B-0.18,rs404860-NOTCH4-0.18,rs2667364-MAML3-0.17,rs6828897-MAML3-0.17,rs7656823-MAML3-0.15,rs3124607-NOTCH1-0.15	AKT1,AKT2,AKT3,COL1A1,COL1A2,FCER1G,FYN,GP6,LCP2,LYN,PIK3CA,PIK3CB,PIK3CG,PIK3R1,PIK3R5,PIK3R6,PLCG2,PRKCZ,SYK,VAV1,VAV2,VAV3	CREBBP,KAT2A,KAT2B,MAML1,MAML2,MAML3,NOTCH1,NOTCH2,NOTCH3,NOTCH4,RBPJ
12	KEGG_FC_EPSILON_RI_SIGNALING_PATHWAY	BIOCARTA_AMI_PATHWAY	0.24	No	13888	710.399	987	16	8.40621	5.33333e-05	P	-2.47977	-3.90899	0.908	rs623784-PLA2G2C-PLA2G2D-PLA2G2F-PLA2G5-0.34,rs9372316-FYN-0.25,rs3845624-FCER1A-0.23,rs4264601-PRKCE-0.23,rs1574257-PDK1-0.23,rs291765-SYK-0.23,rs892117-AKT2-0.23,rs10797094-FCER1G-0.21,rs4245804-PRKCE-0.21,rs6751349-PRKCE-0.21	rs12994586-PROC-0.17,rs561437-COL4A1-COL4A2-0.17,rs7601254-TFPI-0.15,rs1800792-FGA-FGB-FGG-0.15,rs4271760-COL4A3-0.15,rs1133219-COL4A1-0.15,rs1556122-COL4A1-COL4A2-0.13,rs3764935-F2R-0.12,rs13270574-PLAT-0.12,rs2391812-COL4A1-0.12	AKT1,AKT2,AKT3,CSF2,FCER1A,FCER1G,FYN,GAB2,GRB2,HRAS,IL13,IL3,IL4,IL5,INPP5D,KRAS,LAT,LCP2,LYN,MAP2K2,MAP2K3,MAP2K4,MAP2K6,MAP2K7,MAPK1,MAPK10,MAPK12,MAPK13,MAPK14,MAPK3,MAPK8,MAPK9,MS4A2,NRAS,PDK1,PIK3CA,PIK3CB,PIK3CD,PIK3CG,PIK3R1,PIK3R3,PIK3R5,PLA2G12A,PLA2G12B,PLA2G1B,PLA2G2A,PLA2G2C,PLA2G2D,PLA2G2E,PLA2G2F,PLA2G3,PLA2G4A,PLA2G4E,PLA2G5,PLA2G6,PLCG1,PLCG2,PRKCA,PRKCE,RAC1,RAC2,RAC3,RAF1,SOS1,…	COL4A1,COL4A2,COL4A3,COL4A4,F10,F2,F2R,F7,FGA,FGB,FGG,PLAT,PLG,PROC,PROS1,SERPINC1,TFPI
14	KEGG_FC_EPSILON_RI_SIGNALING_PATHWAY	REACTOME_NOTCH_HLH_TRANSCRIPTION_PATHWAY	0.24	No	15376	786.513	1095	16	8.34141	6e-05	P	3.25451	0.0541235	0.058	rs4983559-AKT1-0.29,rs6712557-PRKCE-0.26,rs7405806-PRKCA-0.24,rs4700914-MAPK9-0.23,rs4264601-PRKCE-0.21,rs4245804-PRKCE-0.21,rs315773-LCP2-0.21,rs4328435-PLCG2-0.21,rs3922849-PLCG2-0.21,rs10881471-VAV3-0.19	rs7104859-MAML2-0.22,rs6816973-MAML3-0.21,rs2280500-MAML3-0.21,rs9912576-KAT2A-0.19,rs2667364-MAML3-0.17,rs2365367-KAT2B-0.16,rs795593-MAML3-0.15,rs404860-NOTCH4-0.15,rs1053815-MAML2-0.15,rs7656823-MAML3-0.14	AKT1,AKT2,AKT3,CSF2,FCER1A,FCER1G,FYN,GAB2,GRB2,HRAS,IL13,IL3,IL4,IL5,INPP5D,KRAS,LAT,LCP2,LYN,MAP2K2,MAP2K3,MAP2K4,MAP2K6,MAP2K7,MAPK1,MAPK10,MAPK12,MAPK13,MAPK14,MAPK3,MAPK8,MAPK9,MS4A2,NRAS,PDK1,PIK3CA,PIK3CB,PIK3CD,PIK3CG,PIK3R1,PIK3R3,PIK3R5,PLA2G12A,PLA2G12B,PLA2G1B,PLA2G2A,PLA2G2C,PLA2G2D,PLA2G2E,PLA2G2F,PLA2G3,PLA2G4A,PLA2G4E,PLA2G5,PLA2G6,PLCG1,PLCG2,PRKCA,PRKCE,RAC1,RAC2,RAC3,RAF1,SOS1,…	CREBBP,KAT2A,KAT2B,MAML1,MAML2,MAML3,NOTCH1,NOTCH2,NOTCH3,NOTCH4,RBPJ
8	KEGG_TERPENOID_BACKBONE_BIOSYNTHESIS	BIOCARTA_ERYTH_PATHWAY	0.24	No	980	50.129	101	12.7879	6.25805	3.33333e-05	P	-1.17558	-1.07313	0.885	rs10508204-IDI1-IDI2-0.31,rs1748343-PDSS1-0.23,rs12722898-DHDDS-0.2,rs876380-ACAT2-0.2,rs8060693-MVD-0.2,rs7554192-GGPS1-0.17,rs4866822-HMGCS1-0.17,rs319044-PDSS2-0.17,rs6902339-ACAT2-0.17,rs9438621-DHDDS-0.14	rs3121580-TGFB2-0.29,rs3009935-TGFB2-0.25,rs6657275-TGFB2-0.21,rs2103109-IL6-0.21,rs3829382-FLT3-0.21,rs2205181-TGFB3-0.21,rs11669732-IL11-0.21,rs6662137-TGFB2-0.18,rs31564-IL9-0.18,rs31551-IL9-0.18	ACAT1,ACAT2,DHDDS,GGPS1,HMGCR,HMGCS1,HMGCS2,IDI1,IDI2,MVD,MVK,PDSS1,PDSS2,PMVK	CCL3,CSF2,CSF3,FLT3,IGF1,IL11,IL1A,IL3,IL6,IL9,KITLG,TGFB1,TGFB2,TGFB3
13	BIOCARTA_ACTINY_PATHWAY	REACTOME_CD28_CO_STIMULATION	0.24	No	2370	121.23	213	16	6.56411	4e-05	P	1.63929	0.45628	0.069	rs1138294-WASF2-0.25,rs2504786-WASF2-0.22,rs560873-WASF3-0.22,rs4661229-NTRK1-0.18,rs1174658-ARPC5-0.15,rs2286831-WASL-0.15,rs7606391-NCKAP1-0.14,rs6773564-ARPC4-0.14,rs11131194-ARPC4-0.14,rs1002063-ACTA1-0.13	rs331679-VAV1-0.27,rs9428576-AKT3-0.23,rs4983559-AKT1-0.23,rs12185470-YES1-0.23,rs6018027-SRC-0.23,rs9372316-FYN-0.2,rs7258236-VAV1-0.2,rs6115830-TRIB3-0.2,rs2473277-CDC42-0.17,rs4658597-AKT3-0.17	ABI2,ACTA1,ACTR2,ACTR3,ARPC2,ARPC4,ARPC5,NCK1,NCKAP1,NTRK1,PSMA7,WASF2,WASF3,WASL	AKT1,AKT2,AKT3,CD28,CD80,CD86,CDC42,FYN,GRAP2,GRB2,LCK,LYN,MAP3K14,MAP3K8,MAPKAP1,PAK1,PAK2,PIK3CA,PIK3R1,RICTOR,SRC,THEM4,TRIB3,VAV1,YES1
10	REACTOME_CLATHRIN_DERIVED_VESICLE_BUDDING	REACTOME_SEMAPHORIN_INTERACTIONS	0.24	No	28032	1433.89	1974	16	6.12254	4e-05	P	-0.645649	-1.22364	0.681	rs11724804-GAK-0.19,rs152367-AP3S1-0.18,rs3786521-NAPA-0.18,rs9912576-RAB5C-0.17,rs9990333-TFRC-0.16,rs2270812-CLINT1-0.16,rs9396592-DTNBP1-0.16,rs658573-ARRB1-0.16,rs2313602-ARF1-0.15,rs12716331-CLINT1-0.14	rs2488320-ITGB1-0.24,rs327234-DPYSL2-0.22,rs1598826-SEMA5A-0.21,rs10239446-SEMA3E-0.2,rs156927-PLXNA4-0.2,rs6976211-SEMA3A-0.2,rs6000645-RAC2-0.2,rs324146-HSP90AB1-0.19,rs7915260-DPYSL4-0.19,rs12608568-MYH14-0.19	AP1B1,AP1G1,AP1M1,AP1M2,AP1S1,AP1S3,AP3B1,AP3S1,AP4B1,AP4E1,ARF1,ARRB1,BLOC1S1,BLOC1S3,CLINT1,CLTA,CNO,CPD,CTSZ,DNAJC6,DNASE2,DNM2,DTNBP1,FTH1,FTL,GAK,GBF1,GNS,HIP1R,HSPA8,IGF2R,M6PR,NAPA,NECAP1,PICALM,PIK3C2A,PLDN,PUM1,RAB5C,SH3D19,SH3GL2,SNAP23,SNAPIN,SNX2,SNX5,SNX9,STX4,TFRC,TGOLN2,TPD52,TPD52L1,TXNDC5,VAMP2,VAMP8	ARHGEF11,ARHGEF12,CD72,CDC42,CDK5,CDK5R1,CRMP1,DPYSL2,DPYSL3,DPYSL4,FARP2,FES,FYN,GRLF1,GSK3B,HSP90AA1,HSP90AB1,ITGA1,ITGB1,LIMK1,LIMK2,MET,MYH10,MYH11,MYH14,MYH9,MYL6,MYL9,NRP1,PAK1,PAK2,PIP5K1C,PLXNA1,PLXNA2,PLXNA4,PLXNB1,PLXNC1,PLXND1,PTPRC,RAC1,RAC2,RHOA,RHOB,RHOC,RHOG,RND1,ROCK1,ROCK2,RRAS,SEMA3A,SEMA3E,SEMA4A,SEMA4D,SEMA5A,SEMA6A,SEMA6D,TLN1,TREM2,TYROBP
16	BIOCARTA_ARAP_PATHWAY	REACTOME_METABOLISM_OF_NITRIC_OXIDE	0.24	No	725	37.0852	84	14.5929	5.33346	3.33333e-05	P	-0.102685	-0.203221	0.514	rs2313602-ARF1-0.41,rs12702520-KDELR2-0.24,rs8140077-ARFGAP3-0.24,rs1105664-KDELR2-0.21,rs720607-ARFGAP1-0.21,rs11134974-CLTB-0.17,rs2269609-KDELR3-0.17,rs5758913-ARFGAP3-0.17,rs2913732-CLTB-0.14,rs811103-GPLD1-0.14	rs10113-CALM3-0.32,rs2286831-WASL-0.24,rs743507-NOS3-0.24,rs2373929-NOS3-0.24,rs4983559-AKT1-0.24,rs569997-NOSTRIN-0.2,rs1494338-ZDHHC21-0.2,rs2335534-NOSIP-0.2,rs13302629-ZDHHC21-0.16,rs1497764-CALM3-0.16	ARF1,ARFGAP1,ARFGAP3,ARFGEF2,CLTB,COPA,GBF1,GPLD1,KDELR1,KDELR2,KDELR3	AKT1,CALM1,CALM2,CALM3,CAV1,DNM2,HSP90AA1,LYPLA1,NOS3,NOSIP,NOSTRIN,WASL,ZDHHC21
10	BIOCARTA_GCR_PATHWAY	REACTOME_GOLGI_ASSOCIATED_VESICLE_BIOGENESIS	0.24	No	6069	310.441	487	16	5.58162	4e-05	P	0.415955	0.219718	0.191	rs4983559-AKT1-0.23,rs10113-CALM3-0.19,rs2373929-NOS3-0.16,rs2302975-PIK3R1-0.15,rs743507-NOS3-0.15,rs904166-CALM2-0.14,rs42154-PIK3CG-0.14,rs193740-PIK3CG-0.14,rs7645550-PIK3CA-0.13,rs230487-NFKB1-0.13	rs2313602-ARF1-0.31,rs10789179-DNAJC6-0.25,rs9396592-DTNBP1-0.25,rs9912576-RAB5C-0.25,rs3782681-NECAP1-0.24,rs658573-ARRB1-0.22,rs12716331-CLINT1-0.2,rs10493375-DNAJC6-0.18,rs1150893-TXNDC5-0.18,rs7107881-PICALM-0.18	ADRB2,AKT1,ANXA1,CALM1,CALM2,CALM3,CORIN,GNAS,GNB1,GNGT1,HSP90AA1,NFKB1,NOS3,NPPA,NR3C1,PIK3CA,PIK3CG,PIK3R1	AP1B1,AP1G1,AP1M1,AP1M2,AP1S1,AP1S3,AP3B1,AP3S1,AP4B1,AP4E1,ARF1,ARRB1,BLOC1S1,BLOC1S3,CLINT1,CLTA,CNO,CPD,DNAJC6,DNM2,DTNBP1,FTH1,FTL,GAK,HIP1R,HSPA8,IGF2R,NAPA,NECAP1,PICALM,PIK3C2A,PLDN,PUM1,RAB5C,SH3D19,SH3GL2,SNAPIN,SNX2,SNX5,SNX9,TFRC,TGOLN2,TPD52,TPD52L1,TXNDC5,VAMP2,VAMP8
11	BIOCARTA_IL12_PATHWAY	BIOCARTA_RAS_PATHWAY	0.24	No	2499	127.829	234	16	5.20813	4e-05	P	-0.553953	-1.31537	0.747	rs7560255-STAT4-0.31,rs485497-IL12A-0.27,rs851019-MAPK14-0.2,rs6677589-JUN-0.18,rs817097-MAP2K6-0.18,rs1495965-IL12RB2-0.16,rs1921622-IL18R1-0.16,rs1062225-MAPK8-0.16,rs360726-IL18-0.16,rs12941110-MAP2K6-0.16	rs4983559-AKT1-0.29,rs10901235-RALGDS-0.25,rs13092828-PLD1-0.22,rs2302975-PIK3R1-0.2,rs193740-PIK3CG-0.18,rs555015-CASP9-0.16,rs3768574-CDC42-0.16,rs6442323-RAF1-0.16,rs230487-NFKB1-0.16,rs42154-PIK3CG-0.16	CD247,CD3D,CD3E,CD3G,IL12A,IL12B,IL12RB1,IL12RB2,IL18,IL18R1,JAK2,JUN,MAP2K6,MAPK14,MAPK8,STAT4,TYK2	AKT1,BAD,CASP9,CDC42,CHUK,HRAS,MAPK3,NFKB1,PIK3CA,PIK3CG,PIK3R1,PLD1,RAC1,RAF1,RALA,RALBP1,RALGDS,RHOA
11	BIOCARTA_IL12_PATHWAY	BIOCARTA_ACH_PATHWAY	0.24	No	3009	153.916	274	16	4.98147	4e-05	P	0.284957	-0.173253	0.306	rs1495965-IL12RB2-0.22,rs485497-IL12A-0.22,rs3024908-STAT4-0.2,rs1062225-MAPK8-0.2,rs851019-MAPK14-0.19,rs817097-MAP2K6-0.19,rs6677589-JUN-0.17,rs10192157-IL18R1-0.17,rs10513548-IL12A-0.17,rs2213661-MAPK14-0.17	rs4983559-AKT1-0.29,rs2821134-MUSK-0.27,rs9480861-FOXO3-0.24,rs2821142-MUSK-0.22,rs2302975-PIK3R1-0.2,rs6018027-SRC-0.2,rs11086214-SRC-0.2,rs4073918-TERT-0.18,rs193740-PIK3CG-0.18,rs2736122-TERT-0.16	CD247,CD3D,CD3E,CD3G,IL12A,IL12B,IL12RB1,IL12RB2,IL18,IL18R1,JAK2,JUN,MAP2K6,MAPK14,MAPK8,STAT4,TYK2	AKT1,BAD,CHRNB1,CHRNG,FASLG,FOXO3,MUSK,PIK3CA,PIK3CG,PIK3R1,PTK2,PTK2B,SRC,TERT,YWHAH
5	KEGG_PYRIMIDINE_METABOLISM	BIOCARTA_STRESS_PATHWAY	0.24	No	12272	627.737	932	16	4.87346	4e-05	P	-0.314672	-0.554806	0.528	rs4379706-DPYD-0.29,rs8054916-POLR2C-0.29,rs7568378-PNPT1-0.24,rs6909767-NT5E-0.22,rs4872461-POLR3D-0.22,rs6703320-NT5C1A-0.2,rs1331191-AK3-0.2,rs10876921-PRIM1-0.2,rs2219281-TYMS-0.2,rs1405655-POLD1-0.2	rs3858605-CRADD-0.22,rs1951276-NFKBIA-0.18,rs817097-MAP2K6-0.18,rs6677589-JUN-0.17,rs1062225-MAPK8-0.16,rs12817202-CRADD-0.15,rs829128-ATF1-0.14,rs7924284-CHUK-0.13,rs7309-TANK-0.13,rs851019-MAPK14-0.13	AK3,CAD,CANT1,CDA,CMPK2,CTPS,DCK,DCTD,DHODH,DPYD,DPYS,ENTPD1,ENTPD4,ENTPD5,ENTPD8,ITPA,NME1,NME1-NME2,NME2,NME5,NME6,NME7,NT5C,NT5C1A,NT5C1B,NT5C3,NT5E,NT5M,NUDT2,PNPT1,POLD1,POLD2,POLD3,POLE,POLE2,POLE3,POLE4,POLR1A,POLR1C,POLR1D,POLR1E,POLR2B,POLR2C,POLR2D,POLR2E,POLR2H,POLR2I,POLR2J,POLR2K,POLR2L,POLR3A,POLR3B,POLR3C,POLR3D,POLR3F,POLR3G,POLR3GL,POLR3K,PRIM1,PRIM2,RRM1,RRM2,RRM2B,TK1,TK2,TXNRD…	ATF1,CASP2,CHUK,CRADD,JUN,MAP2K3,MAP2K4,MAP2K6,MAP3K1,MAP3K14,MAP4K2,MAPK14,MAPK8,NFKB1,NFKBIA,RIPK1,TANK,TNFRSF1A,TRAF2
10	KEGG_LEISHMANIA_INFECTION	REACTOME_GOLGI_ASSOCIATED_VESICLE_BIOGENESIS	0.24	No	16184	827.844	1193	16	4.80512	4e-05	P	0.354898	0.215445	0.179	rs2488320-ITGB1-0.25,rs2205181-TGFB3-0.24,rs2075726-NCF4-0.24,rs6677589-JUN-0.23,rs2239804-HLA-DRA-0.23,rs4251580-IRAK4-0.23,rs2857107-HLA-DOB-0.21,rs3009935-TGFB2-0.2,rs6835636-TLR2-0.2,rs1951276-NFKBIA-0.2	rs6473202-TPD52-0.22,rs9396592-DTNBP1-0.21,rs2313602-ARF1-0.2,rs9990333-TFRC-0.18,rs152367-AP3S1-0.17,rs3782681-NECAP1-0.17,rs472112-ARRB1-0.16,rs10789179-DNAJC6-0.15,rs2028900-VAMP8-0.15,rs2068344-CNO-0.15	C3,CR1,CYBA,FCGR2A,FCGR3A,FOS,HLA-DMA,HLA-DMB,HLA-DOA,HLA-DOB,HLA-DPA1,HLA-DPB1,HLA-DQA2,HLA-DQB1,HLA-DRA,IFNGR1,IFNGR2,IL10,IL12A,IL12B,IL1A,IL1B,IL4,IRAK4,ITGA4,ITGAM,ITGB1,ITGB2,JAK1,JAK2,JUN,MAP3K7,MAPK1,MAPK12,MAPK13,MAPK14,MAPK3,MYD88,NCF2,NCF4,NFKB1,NFKBIA,NFKBIB,PTGS2,STAT1,TGFB1,TGFB2,TGFB3,TLR2,TLR4,TRAF6	AP1B1,AP1G1,AP1M1,AP1M2,AP1S1,AP1S3,AP3B1,AP3S1,AP4B1,AP4E1,ARF1,ARRB1,BLOC1S1,BLOC1S3,CLINT1,CLTA,CNO,CPD,DNAJC6,DNM2,DTNBP1,FTH1,FTL,GAK,HIP1R,HSPA8,IGF2R,NAPA,NECAP1,PICALM,PIK3C2A,PLDN,PUM1,RAB5C,SH3D19,SH3GL2,SNAPIN,SNX2,SNX5,SNX9,TFRC,TGOLN2,TPD52,TPD52L1,TXNDC5,VAMP2,VAMP8
11	BIOCARTA_IL12_PATHWAY	BIOCARTA_RACCYCD_PATHWAY	0.24	No	2448	125.22	227	16	4.76221	4e-05	P	1.07231	0.316797	0.115	rs485497-IL12A-0.29,rs6677589-JUN-0.25,rs7560255-STAT4-0.25,rs817097-MAP2K6-0.25,rs851019-MAPK14-0.23,rs1495965-IL12RB2-0.21,rs12941110-MAP2K6-0.21,rs1737481-CD247-0.19,rs7213686-MAP2K6-0.19,rs10192157-IL18R1-0.17	rs4983559-AKT1-0.29,rs4763870-CDKN1B-0.25,rs2302975-PIK3R1-0.2,rs3019251-PAK1-0.18,rs6442323-RAF1-0.16,rs230487-NFKB1-0.16,rs10845613-CDKN1B-0.16,rs9577575-TFDP1-0.16,rs1951276-NFKBIA-0.16,rs836556-RAC1-0.14	CD247,CD3D,CD3E,CD3G,IL12A,IL12B,IL12RB1,IL12RB2,IL18,IL18R1,JAK2,JUN,MAP2K6,MAPK14,MAPK8,STAT4,TYK2	AKT1,CCND1,CCNE1,CDK2,CDK4,CDK6,CDKN1A,CDKN1B,CHUK,E2F1,HRAS,MAPK1,MAPK3,NFKB1,NFKBIA,PAK1,PIK3CA,PIK3R1,RAC1,RAF1,RHOA,TFDP1
7	KEGG_PYRIMIDINE_METABOLISM	REACTOME_GOLGI_ASSOCIATED_VESICLE_BIOGENESIS	0.24	No	24752	1266.11	1782	16	4.67378	4e-05	P	-2.49648	-2.46321	0.87	rs2051145-NME7-0.24,rs4660492-CTPS-0.22,rs10876921-PRIM1-0.22,rs2304518-POLR2D-0.2,rs3764383-TK1-0.2,rs6909767-NT5E-0.19,rs223841-POLR2C-0.19,rs2219281-TYMS-0.19,rs8138406-TYMP-0.19,rs1887455-POLR1E-0.18	rs10789179-DNAJC6-0.2,rs11724804-GAK-0.2,rs2313602-ARF1-0.18,rs9990333-TFRC-0.16,rs9912576-RAB5C-0.16,rs2028900-VAMP8-0.16,rs2270812-CLINT1-0.16,rs9396592-DTNBP1-0.15,rs4075688-TFRC-0.14,rs6473202-TPD52-0.14	AK3,CAD,CANT1,CDA,CMPK2,CTPS,DCK,DCTD,DHODH,DPYD,DPYS,ENTPD1,ENTPD4,ENTPD5,ENTPD8,ITPA,NME1,NME1-NME2,NME2,NME5,NME6,NME7,NT5C,NT5C1A,NT5C1B,NT5C3,NT5E,NT5M,NUDT2,PNPT1,POLD1,POLD2,POLD3,POLE,POLE2,POLE3,POLE4,POLR1A,POLR1C,POLR1D,POLR1E,POLR2B,POLR2C,POLR2D,POLR2E,POLR2H,POLR2I,POLR2J,POLR2K,POLR2L,POLR3A,POLR3B,POLR3C,POLR3D,POLR3F,POLR3G,POLR3GL,POLR3K,PRIM1,PRIM2,RRM1,RRM2,RRM2B,TK1,TK2,TXNRD…	AP1B1,AP1G1,AP1M1,AP1M2,AP1S1,AP1S3,AP3B1,AP3S1,AP4B1,AP4E1,ARF1,ARRB1,BLOC1S1,BLOC1S3,CLINT1,CLTA,CNO,CPD,DNAJC6,DNM2,DTNBP1,FTH1,FTL,GAK,HIP1R,HSPA8,IGF2R,NAPA,NECAP1,PICALM,PIK3C2A,PLDN,PUM1,RAB5C,SH3D19,SH3GL2,SNAPIN,SNX2,SNX5,SNX9,TFRC,TGOLN2,TPD52,TPD52L1,TXNDC5,VAMP2,VAMP8
11	KEGG_B_CELL_RECEPTOR_SIGNALING_PATHWAY	BIOCARTA_HCMV_PATHWAY	0.24	No	3081	157.599	319	16	7.05195	4.66667e-05	P	1.04554	0.41184	0.161	rs1878808-CARD11-0.46,rs7111803-IFITM1-0.46,rs6000645-RAC2-0.46,rs2494067-VAV3-0.38,rs6431586-INPP5D-0.38,rs6957938-CARD11-0.38,rs2301920-CARD11-0.38,rs4872512-PPP3CC-0.38,rs6985703-LYN-0.38,rs2073883-VAV2-0.38	rs7591784-CREB1-0.16,rs817097-MAP2K6-0.15,rs2213661-MAPK14-0.13,rs851019-MAPK14-0.13,rs4130339-MAP2K3-0.13,rs1914889-MAP2K3-0.12,rs2716227-MAP2K6-0.12,rs12941110-MAP2K6-0.11,rs732928-MAP2K3-0.1,rs7213686-MAP2K6-0.09	AKT2,AKT3,BCL10,BLNK,CARD11,CD22,CD72,CD79B,CD81,CHP,CHP2,CHUK,CR2,DAPP1,FCGR2B,FOS,GRB2,GSK3B,HRAS,IFITM1,INPP5D,JUN,KRAS,LILRB3,LYN,MALT1,NFATC1,NFATC2,NFATC4,NFKBIA,NFKBIB,NFKBIE,NRAS,PIK3AP1,PIK3CB,PIK3CD,PIK3R3,PIK3R5,PLCG2,PPP3CA,PPP3CC,PPP3R1,PPP3R2,RAC1,RAC2,RAC3,RAF1,RASGRP3,SOS1,SYK,VAV1,VAV2,VAV3	CREB1,MAP2K3,MAP2K6,MAP3K1,MAPK14
10	REACTOME_CELL_SURFACE_INTERACTIONS_AT_THE_VASCULAR_WALL	REACTOME_MEMBRANE_TRAFFICKING	0.24	No	45396	2322.1	3020	16	10.4847	6.66667e-05	P	0.850034	0.549423	0.112	rs6985703-LYN-0.26,rs2488320-ITGB1-0.24,rs2051145-ATP1B1-0.21,rs2586431-COL1A1-0.2,rs1574257-ITGA6-0.19,rs877859-CD47-0.19,rs745961-SLC7A9-0.19,rs2395767-TREM1-0.18,rs2922861-ANGPT2-0.18,rs2586471-COL1A1-0.18	rs11724804-GAK-0.19,rs2313602-ARF1-0.18,rs9396592-DTNBP1-0.18,rs9990333-TFRC-0.16,rs7107881-PICALM-0.16,rs10789179-DNAJC6-0.15,rs6473202-TPD52-0.15,rs9912576-RAB5C-0.15,rs12255-HIP1R-0.15,rs720607-ARFGAP1-0.15	AMICA1,ANGPT1,ANGPT2,ANGPT4,APOB,ATP1B1,ATP1B2,ATP1B3,BSG,CAV1,CD177,CD2,CD244,CD47,CD48,CD58,CD84,COL1A1,COL1A2,CXADR,ESAM,F11R,F2,FCER1G,FN1,FYN,GAS6,GP6,GRB14,GRB2,HRAS,INPP5D,ITGA3,ITGA4,ITGA6,ITGAL,ITGAM,ITGAV,ITGAX,ITGB1,ITGB2,ITGB3,JAM2,JAM3,KRAS,LCK,LYN,MAG,MERTK,MMP1,NRAS,OLR1,PECAM1,PF4,PF4V1,PIK3CA,PIK3CB,PIK3R1,PLCG1,PPIA,PPIL2,PROC,PROS1,PTPN11,SELL,SELP,SELPLG,SHC1,SIRPA,SIRPG,SLC16…	AP1B1,AP1G1,AP1M1,AP1M2,AP1S1,AP1S3,AP3B1,AP3S1,AP4B1,AP4E1,ARF1,ARFGAP1,ARRB1,BLOC1S1,BLOC1S3,CLINT1,CLTA,CNO,COPA,COPB2,COPE,COPG,COPZ1,CPD,CTSZ,DNAJC6,DNASE2,DNM2,DTNBP1,FTH1,FTL,GAK,GBF1,GNS,HIP1R,HSPA8,IGF2R,M6PR,NAPA,NECAP1,PICALM,PIK3C2A,PLDN,PREB,PUM1,RAB5C,SAR1B,SEC13,SEC23A,SEC24B,SEC24D,SEC31A,SH3D19,SH3GL2,SNAP23,SNAPIN,SNX2,SNX5,SNX9,STX4,TFRC,TGOLN2,TPD52,TPD52L1,TXNDC5,VAMP2,VAMP8
10	BIOCARTA_IL1R_PATHWAY	REACTOME_MEMBRANE_TRAFFICKING	0.24	No	13904	711.217	1021	16	9.24929	6.66667e-05	P	0.0214632	-0.168605	0.382	rs2205181-TGFB3-0.2,rs817097-MAP2K6-0.2,rs1951276-NFKBIA-0.18,rs6677589-JUN-0.18,rs3009935-TGFB2-0.18,rs1542176-IL1RN-0.18,rs851019-MAPK14-0.18,rs4130339-MAP2K3-0.18,rs2239621-MYD88-0.16,rs1062225-MAPK8-0.15	rs3782681-NECAP1-0.23,rs2313602-ARF1-0.2,rs2028900-VAMP8-0.2,rs2343129-TFRC-0.2,rs9396592-DTNBP1-0.2,rs2306331-AP4E1-0.2,rs10789179-DNAJC6-0.19,rs355412-AP3B1-0.18,rs12716331-CLINT1-0.18,rs2068344-CNO-0.17	CHUK,ECSIT,IFNA1,IFNB1,IL1A,IL1B,IL1R1,IL1RAP,IL1RN,IL6,IRAK2,IRAK3,JUN,MAP2K3,MAP2K6,MAP3K1,MAP3K14,MAP3K7,MAPK14,MAPK8,MYD88,NFKB1,NFKBIA,TGFB1,TGFB2,TGFB3,TOLLIP,TRAF6	AP1B1,AP1G1,AP1M1,AP1M2,AP1S1,AP1S3,AP3B1,AP3S1,AP4B1,AP4E1,ARF1,ARFGAP1,ARRB1,BLOC1S1,BLOC1S3,CLINT1,CLTA,CNO,COPA,COPB2,COPE,COPG,COPZ1,CPD,CTSZ,DNAJC6,DNASE2,DNM2,DTNBP1,FTH1,FTL,GAK,GBF1,GNS,HIP1R,HSPA8,IGF2R,M6PR,NAPA,NECAP1,PICALM,PIK3C2A,PLDN,PREB,PUM1,RAB5C,SAR1B,SEC13,SEC23A,SEC24B,SEC24D,SEC31A,SH3D19,SH3GL2,SNAP23,SNAPIN,SNX2,SNX5,SNX9,STX4,TFRC,TGOLN2,TPD52,TPD52L1,TXNDC5,VAMP2,VAMP8
10	REACTOME_CAM_PATHWAY	REACTOME_MEMBRANE_TRAFFICKING	0.24	No	15010	767.792	1065	16	8.95604	6.66667e-05	P	0.174938	0.21918	0.178	rs13153439-ADCY2-0.22,rs326171-ADCY2-0.21,rs4758964-PDE1B-0.2,rs30571-PDE1C-0.18,rs263264-ADCY8-0.18,rs11761910-PDE1C-0.18,rs2306190-PRKACA-0.18,rs10421422-PRKACA-0.18,rs10113-CALM3-0.17,rs7591784-CREB1-0.16	rs2343129-TFRC-0.2,rs152367-AP3S1-0.19,rs9396592-DTNBP1-0.19,rs2727269-FTH1-0.19,rs6832149-SH3D19-0.18,rs2270812-CLINT1-0.17,rs6473202-TPD52-0.17,rs11604561-PIK3C2A-0.17,rs658573-ARRB1-0.17,rs7107881-PICALM-0.17	ADCY1,ADCY2,ADCY3,ADCY4,ADCY5,ADCY6,ADCY7,ADCY8,ADCY9,CALM1,CALM2,CALM3,CAMK4,CREB1,PDE1A,PDE1B,PDE1C,PRKACA,PRKACB,PRKACG,PRKAR1A,PRKAR2B	AP1B1,AP1G1,AP1M1,AP1M2,AP1S1,AP1S3,AP3B1,AP3S1,AP4B1,AP4E1,ARF1,ARFGAP1,ARRB1,BLOC1S1,BLOC1S3,CLINT1,CLTA,CNO,COPA,COPB2,COPE,COPG,COPZ1,CPD,CTSZ,DNAJC6,DNASE2,DNM2,DTNBP1,FTH1,FTL,GAK,GBF1,GNS,HIP1R,HSPA8,IGF2R,M6PR,NAPA,NECAP1,PICALM,PIK3C2A,PLDN,PREB,PUM1,RAB5C,SAR1B,SEC13,SEC23A,SEC24B,SEC24D,SEC31A,SH3D19,SH3GL2,SNAP23,SNAPIN,SNX2,SNX5,SNX9,STX4,TFRC,TGOLN2,TPD52,TPD52L1,TXNDC5,VAMP2,VAMP8
11	KEGG_PANCREATIC_CANCER	BIOCARTA_NTHI_PATHWAY	0.25	No	6552	335.148	522	16	10.2208	7.33333e-05	P	-1.53041	-1.3169	0.815	rs6826173-VEGFC-0.29,rs1807968-TGFA-0.26,rs10901235-RALGDS-0.24,rs6000645-RAC2-0.24,rs7589138-RALB-0.21,rs2079147-CDK6-0.21,rs892117-AKT2-0.21,rs193740-PIK3CG-0.19,rs2205181-TGFB3-0.19,rs4983559-AKT1-0.19	rs851019-MAPK14-0.22,rs817097-MAP2K6-0.2,rs12521436-NR3C1-0.17,rs2239621-MYD88-0.17,rs322353-DUSP1-0.15,rs1951276-NFKBIA-0.14,rs7152826-NFKBIA-0.14,rs1914889-MAP2K3-0.13,rs2213661-MAPK14-0.12,rs7715908-DUSP1-0.12	AKT1,AKT2,AKT3,BAD,BRAF,BRCA2,CASP9,CCND1,CDC42,CDK4,CDK6,CDKN2A,E2F1,E2F2,E2F3,EGF,EGFR,JAK1,KRAS,MAPK1,MAPK10,MAPK3,MAPK8,MAPK9,PGF,PIK3CA,PIK3CB,PIK3CD,PIK3CG,PIK3R1,PIK3R3,PIK3R5,PLD1,RAC1,RAC2,RAC3,RAF1,RALA,RALB,RALBP1,RALGDS,SMAD2,STAT1,STAT3,TGFA,TGFB1,TGFB2,TGFB3,TP53,VEGFA,VEGFB,VEGFC	CREBBP,DUSP1,IL1B,MAP2K3,MAP2K6,MAP3K14,MAP3K7,MAPK14,MYD88,NFKBIA,NR3C1,TLR2
11	BIOCARTA_G1_PATHWAY	BIOCARTA_STRESS_PATHWAY	0.25	No	3186	162.97	283	16	6.54977	4.66667e-05	P	-0.233927	-0.363798	0.518	rs2118610-SMAD3-0.27,rs10953073-CDK6-0.25,rs2205181-TGFB3-0.24,rs267766-SKP2-0.2,rs10845613-CDKN1B-0.2,rs910397-E2F1-0.2,rs7719686-SKP2-0.19,rs2079147-CDK6-0.19,rs3121580-TGFB2-0.17,rs2287497-TP53-0.17	rs817097-MAP2K6-0.28,rs1062225-MAPK8-0.26,rs6677589-JUN-0.22,rs851019-MAPK14-0.22,rs3858605-CRADD-0.2,rs7309-TANK-0.19,rs230487-NFKB1-0.19,rs11207306-JUN-0.17,rs12817202-CRADD-0.17,rs7152826-NFKBIA-0.17	ABL1,ATM,CCNA1,CCND1,CCNE1,CDK2,CDK4,CDK6,CDKN1A,CDKN1B,CDKN2A,CDKN2B,E2F1,GSK3B,HDAC1,SKP2,SMAD3,TFDP1,TGFB1,TGFB2,TGFB3,TP53	ATF1,CASP2,CHUK,CRADD,JUN,MAP2K3,MAP2K4,MAP2K6,MAP3K1,MAP3K14,MAP4K2,MAPK14,MAPK8,NFKB1,NFKBIA,RIPK1,TANK,TNFRSF1A,TRAF2
6	KEGG_PYRIMIDINE_METABOLISM	REACTOME_COLLAGEN_MEDIATED_ACTIVATION_CASCADE	0.25	No	24544	1255.47	1761	16	6.12043	4.66667e-05	P	-1.12831	-1.95373	0.754	rs2219281-TYMS-0.28,rs818702-POLE3-0.2,rs223841-POLR2C-0.2,rs8054916-POLR2C-0.2,rs8567-UCKL1-0.2,rs704782-NT5C1A-0.19,rs6703320-NT5C1A-0.19,rs3018437-DPYS-0.19,rs2051145-NME7-0.18,rs6909767-NT5E-0.18	rs4983559-AKT1-0.21,rs10797094-FCER1G-0.19,rs4328435-PLCG2-0.19,rs9372316-FYN-0.18,rs2586471-COL1A1-0.18,rs1350629-VAV3-0.16,rs291765-SYK-0.16,rs1881140-COL1A1-0.16,rs6985703-LYN-0.15,rs290213-SYK-0.14	AK3,CAD,CANT1,CDA,CMPK2,CTPS,DCK,DCTD,DHODH,DPYD,DPYS,ENTPD1,ENTPD4,ENTPD5,ENTPD8,ITPA,NME1,NME1-NME2,NME2,NME5,NME6,NME7,NT5C,NT5C1A,NT5C1B,NT5C3,NT5E,NT5M,NUDT2,PNPT1,POLD1,POLD2,POLD3,POLE,POLE2,POLE3,POLE4,POLR1A,POLR1C,POLR1D,POLR1E,POLR2B,POLR2C,POLR2D,POLR2E,POLR2H,POLR2I,POLR2J,POLR2K,POLR2L,POLR3A,POLR3B,POLR3C,POLR3D,POLR3F,POLR3G,POLR3GL,POLR3K,PRIM1,PRIM2,RRM1,RRM2,RRM2B,TK1,TK2,TXNRD…	AKT1,AKT2,AKT3,COL1A1,COL1A2,FCER1G,FYN,GP6,LCP2,LYN,PIK3CA,PIK3CB,PIK3CG,PIK3R1,PIK3R5,PIK3R6,PLCG2,PRKCZ,SYK,VAV1,VAV2,VAV3
20	BIOCARTA_AKAP13_PATHWAY	REACTOME_GOLGI_ASSOCIATED_VESICLE_BIOGENESIS	0.25	No	4760	243.484	395	16	6.07427	4.66667e-05	P	-0.478138	-0.465962	0.572	rs1326004-LPAR3-0.24,rs1325278-LPAR3-0.22,rs6957938-GNA12-0.22,rs4246884-LPAR1-0.16,rs4719646-GNA12-0.15,rs2821134-LPAR1-0.14,rs2937952-AKAP13-0.14,rs4907013-LPAR3-0.13,rs2871223-PRKACG-0.13,rs7863097-LPAR1-0.13	rs2270812-CLINT1-0.3,rs11724804-GAK-0.23,rs12716331-CLINT1-0.23,rs11265625-SNAPIN-0.2,rs2028900-VAMP8-0.2,rs2343129-TFRC-0.2,rs4689534-CNO-0.2,rs6473202-TPD52-0.2,rs2727269-FTH1-0.2,rs472112-ARRB1-0.2	AKAP13,GNA12,GNA13,LPAR1,LPAR2,LPAR3,PRKACB,PRKACG,PRKAR2B,RHOA	AP1B1,AP1G1,AP1M1,AP1M2,AP1S1,AP1S3,AP3B1,AP3S1,AP4B1,AP4E1,ARF1,ARRB1,BLOC1S1,BLOC1S3,CLINT1,CLTA,CNO,CPD,DNAJC6,DNM2,DTNBP1,FTH1,FTL,GAK,HIP1R,HSPA8,IGF2R,NAPA,NECAP1,PICALM,PIK3C2A,PLDN,PUM1,RAB5C,SH3D19,SH3GL2,SNAPIN,SNX2,SNX5,SNX9,TFRC,TGOLN2,TPD52,TPD52L1,TXNDC5,VAMP2,VAMP8
1	KEGG_GLYCOLYSIS_GLUCONEOGENESIS	REACTOME_COLLAGEN_MEDIATED_ACTIVATION_CASCADE	0.25	No	15812	808.815	1164	16	6.06755	4.66667e-05	P	3.82739	1.16881	0.025	rs2070572-PFKL-0.22,rs2132302-LDHAL6A-LDHC-0.2,rs6546923-HK2-0.19,rs11064255-GAPDH-0.19,rs1555480-ALDH1B1-0.19,rs238238-ENO3-0.19,rs1548638-DLD-0.18,rs7078068-PFKP-0.18,rs768498-HK1-0.18,rs3794492-LDHAL6B-0.18	rs9372316-FYN-0.23,rs10797094-FCER1G-0.22,rs1476043-FYN-0.22,rs9428576-AKT3-0.2,rs4983559-AKT1-0.2,rs4328435-PLCG2-0.19,rs411268-PIK3R5-PIK3R6-0.19,rs315773-LCP2-0.18,rs6985703-LYN-0.17,rs3922849-PLCG2-0.16	ACSS1,ADH1A,ADH1B,ADH1C,ADH6,ADH7,AKR1A1,ALDH1A3,ALDH1B1,ALDH3A1,ALDH3A2,ALDH3B1,ALDH3B2,ALDH7A1,ALDH9A1,ALDOA,ALDOB,BPGM,DLAT,DLD,ENO1,ENO3,FBP1,FBP2,G6PC,G6PC2,GALM,GAPDH,GCK,GPI,HK1,HK2,HK3,LDHA,LDHAL6A,LDHAL6B,LDHB,LDHC,PCK1,PCK2,PDHA2,PFKL,PFKP,PGAM1,PGAM2,PGM1,PGM2,TPI1	AKT1,AKT2,AKT3,COL1A1,COL1A2,FCER1G,FYN,GP6,LCP2,LYN,PIK3CA,PIK3CB,PIK3CG,PIK3R1,PIK3R5,PIK3R6,PLCG2,PRKCZ,SYK,VAV1,VAV2,VAV3
10	BIOCARTA_CCR5_PATHWAY	REACTOME_GOLGI_ASSOCIATED_VESICLE_BIOGENESIS	0.25	No	6069	310.441	491	16	6.03315	4.66667e-05	P	-0.375724	-0.362967	0.545	rs6677589-JUN-0.23,rs7405806-PRKCA-0.21,rs851019-MAPK14-0.19,rs10113-CALM3-0.19,rs1062225-MAPK8-0.18,rs1029719-CCL2-0.18,rs4948627-CXCL12-0.17,rs11207306-JUN-0.16,rs2213661-MAPK14-0.16,rs904166-CALM2-0.14	rs9396592-DTNBP1-0.29,rs10789179-DNAJC6-0.22,rs9990333-TFRC-0.22,rs355412-AP3B1-0.22,rs6832149-SH3D19-0.2,rs1443844-IGF2R-0.2,rs3782681-NECAP1-0.2,rs7203231-AP1G1-0.2,rs10512432-CPD-0.2,rs2313602-ARF1-0.18	CALM1,CALM2,CALM3,CCL2,CCL4,CXCL12,CXCR4,FOS,GNAQ,JUN,MAPK14,MAPK8,PLCG1,PRKCA,PTK2B	AP1B1,AP1G1,AP1M1,AP1M2,AP1S1,AP1S3,AP3B1,AP3S1,AP4B1,AP4E1,ARF1,ARRB1,BLOC1S1,BLOC1S3,CLINT1,CLTA,CNO,CPD,DNAJC6,DNM2,DTNBP1,FTH1,FTL,GAK,HIP1R,HSPA8,IGF2R,NAPA,NECAP1,PICALM,PIK3C2A,PLDN,PUM1,RAB5C,SH3D19,SH3GL2,SNAPIN,SNX2,SNX5,SNX9,TFRC,TGOLN2,TPD52,TPD52L1,TXNDC5,VAMP2,VAMP8
10	BIOCARTA_G1_PATHWAY	REACTOME_GOLGI_ASSOCIATED_VESICLE_BIOGENESIS	0.25	No	6426	328.703	516	16	5.91527	4.66667e-05	P	0.473324	0.266219	0.158	rs2205181-TGFB3-0.24,rs3009935-TGFB2-0.2,rs2118610-SMAD3-0.18,rs7719686-SKP2-0.18,rs10518707-SMAD3-0.18,rs267766-SKP2-0.17,rs9603043-CCNA1-0.15,rs3121580-TGFB2-0.14,rs6662137-TGFB2-0.14,rs6657275-TGFB2-0.14	rs2068344-CNO-0.26,rs9396592-DTNBP1-0.22,rs10512432-CPD-0.2,rs2313602-ARF1-0.19,rs9990333-TFRC-0.19,rs2270812-CLINT1-0.19,rs2306331-AP4E1-0.19,rs10789179-DNAJC6-0.17,rs4247303-TGOLN2-0.17,rs2028900-VAMP8-0.17	ABL1,ATM,CCNA1,CCND1,CCNE1,CDK2,CDK4,CDK6,CDKN1A,CDKN1B,CDKN2A,CDKN2B,E2F1,GSK3B,HDAC1,SKP2,SMAD3,TFDP1,TGFB1,TGFB2,TGFB3,TP53	AP1B1,AP1G1,AP1M1,AP1M2,AP1S1,AP1S3,AP3B1,AP3S1,AP4B1,AP4E1,ARF1,ARRB1,BLOC1S1,BLOC1S3,CLINT1,CLTA,CNO,CPD,DNAJC6,DNM2,DTNBP1,FTH1,FTL,GAK,HIP1R,HSPA8,IGF2R,NAPA,NECAP1,PICALM,PIK3C2A,PLDN,PUM1,RAB5C,SH3D19,SH3GL2,SNAPIN,SNX2,SNX5,SNX9,TFRC,TGOLN2,TPD52,TPD52L1,TXNDC5,VAMP2,VAMP8
10	BIOCARTA_PDGF_PATHWAY	REACTOME_GOLGI_ASSOCIATED_VESICLE_BIOGENESIS	0.25	No	8260	422.516	646	16	5.6587	4.66667e-05	P	-0.27746	-0.263815	0.503	rs6677589-JUN-0.22,rs7405806-PRKCA-0.21,rs1062225-MAPK8-0.17,rs11207306-JUN-0.16,rs3024908-STAT1-STAT4-0.16,rs6107514-CSNK2A1-0.16,rs2302975-PIK3R1-0.15,rs6941837-SRF-0.15,rs204694-CSNK2A1-0.15,rs7560255-STAT4-0.14	rs7107881-PICALM-0.24,rs10789179-DNAJC6-0.23,rs631922-AP1S3-0.2,rs9990333-TFRC-0.19,rs1443844-IGF2R-0.19,rs3782681-NECAP1-0.19,rs12716331-CLINT1-0.17,rs9396592-DTNBP1-0.17,rs2306331-AP4E1-0.17,rs2313602-ARF1-0.16	CSNK2A1,FOS,GRB2,HRAS,JAK1,JUN,MAP2K4,MAP3K1,MAPK3,MAPK8,PDGFRA,PIK3CA,PIK3CG,PIK3R1,PLCG1,PRKCA,RAF1,RASA1,SHC1,SOS1,SRF,STAT1,STAT2,STAT3,STAT4,STAT6	AP1B1,AP1G1,AP1M1,AP1M2,AP1S1,AP1S3,AP3B1,AP3S1,AP4B1,AP4E1,ARF1,ARRB1,BLOC1S1,BLOC1S3,CLINT1,CLTA,CNO,CPD,DNAJC6,DNM2,DTNBP1,FTH1,FTL,GAK,HIP1R,HSPA8,IGF2R,NAPA,NECAP1,PICALM,PIK3C2A,PLDN,PUM1,SH3D19,SH3GL2,SNAPIN,SNX2,SNX5,SNX9,TFRC,TGOLN2,TPD52,TPD52L1,TXNDC5,VAMP2,VAMP8
10	BIOCARTA_NFAT_PATHWAY	REACTOME_CLATHRIN_DERIVED_VESICLE_BUDDING	0.25	No	18796	961.453	1341	16	5.29965	4.66667e-05	P	-1.41974	-1.17767	0.775	rs9471438-EDN1-0.23,rs4983559-AKT1-0.22,rs2162679-IGF1-0.2,rs851019-MAPK14-0.19,rs10113-CALM3-0.19,rs6703522-CAMK1G-0.17,rs4872512-PPP3CC-0.17,rs1062225-MAPK8-0.17,rs2125449-FGF2-0.16,rs2302975-PIK3R1-0.16	rs12716331-CLINT1-0.2,rs10789179-DNAJC6-0.2,rs9396592-DTNBP1-0.2,rs2343129-TFRC-0.18,rs11724804-GAK-0.18,rs658573-ARRB1-0.17,rs7107881-PICALM-0.17,rs6473202-TPD52-0.16,rs472112-ARRB1-0.16,rs2306331-AP4E1-0.16	ACTA1,AGT,AKT1,CALM1,CALM2,CALM3,CALR,CAMK1,CAMK1G,CAMK4,CREBBP,CSNK1A1,EDN1,ELSPBP1,F2,FGF2,FKBP1A,GSK3B,HAND1,HAND2,HBEGF,HRAS,IGF1,LIF,MAPK1,MAPK14,MAPK3,MAPK8,MEF2C,NFATC1,NFATC2,NFATC4,NKX2-5,NPPA,PIK3CA,PIK3CG,PIK3R1,PPP3CA,PPP3CC,PRKACB,PRKACG,PRKAR1A,PRKAR2B,RAF1,RPS6KB1	AP1B1,AP1G1,AP1M1,AP1M2,AP1S1,AP1S3,AP3B1,AP3S1,AP4B1,AP4E1,ARF1,ARRB1,BLOC1S1,BLOC1S3,CLINT1,CLTA,CNO,CPD,CTSZ,DNAJC6,DNM2,DTNBP1,FTH1,FTL,GAK,GBF1,GNS,HIP1R,HSPA8,IGF2R,M6PR,NAPA,NECAP1,PICALM,PIK3C2A,PLDN,PUM1,RAB5C,SH3D19,SH3GL2,SNAP23,SNAPIN,SNX2,SNX5,SNX9,STX4,TFRC,TGOLN2,TPD52,TPD52L1,TXNDC5,VAMP2,VAMP8
11	BIOCARTA_BCELLSURVIVAL_PATHWAY	BIOCARTA_IL12_PATHWAY	0.25	No	2244	114.785	213	16	5.20826	4.66667e-05	P	1.52582	0.615301	0.053	rs4983559-AKT1-0.29,rs164652-ITGA1-0.25,rs2488320-ITGB1-0.22,rs2302975-PIK3R1-0.2,rs3764383-BIRC5-0.2,rs999813-JUND-0.2,rs193740-PIK3CG-0.18,rs42154-PIK3CG-0.16,rs749885-BIRC5-0.16,rs11591508-ITGB1-0.14	rs7560255-STAT4-0.25,rs817097-MAP2K6-0.25,rs1495965-IL12RB2-0.23,rs1737481-CD247-0.23,rs485497-IL12A-0.23,rs858553-CD247-0.2,rs851019-MAPK14-0.2,rs11207306-JUN-0.16,rs1921622-IL18R1-0.16,rs7601754-STAT4-0.16	AKT1,BIRC5,CASP3,CASP7,DPF2,FOS,ITGA1,ITGB1,JUND,PIK3CA,PIK3CG,PIK3R1,ZBTB7A	CD247,CD3D,CD3E,CD3G,IL12A,IL12B,IL12RB1,IL12RB2,IL18,IL18R1,JAK2,JUN,MAP2K6,MAPK14,MAPK8,STAT4,TYK2
10	KEGG_FC_EPSILON_RI_SIGNALING_PATHWAY	BIOCARTA_ARAP_PATHWAY	0.25	No	6200	317.142	530	16	4.49905	4.66667e-05	P	1.3469	0.721107	0.068	rs506134-PRKCE-0.32,rs4245804-PRKCE-0.32,rs1920978-PDK1-0.32,rs10797094-FCER1G-0.28,rs4264601-PRKCE-0.28,rs6442323-RAF1-0.28,rs4352468-MAPK10-0.28,rs3889237-PRKCA-0.28,rs7551550-PLA2G2D-PLA2G2F-PLA2G5-0.24,rs9428576-AKT3-0.24	rs2313602-ARF1-0.17,rs5758913-ARFGAP3-0.16,rs811103-GPLD1-0.16,rs11134974-CLTB-0.15,rs6090921-ARFGEF2-0.15,rs8140077-ARFGAP3-0.15,rs720607-ARFGAP1-0.14,rs6062879-ARFGAP1-0.13,rs12702520-KDELR2-0.13,rs6062894-ARFGAP1-0.11	AKT1,AKT2,AKT3,CSF2,FCER1A,FCER1G,FYN,GAB2,GRB2,HRAS,IL13,IL3,IL4,IL5,INPP5D,KRAS,LAT,LCP2,LYN,MAP2K2,MAP2K3,MAP2K4,MAP2K6,MAP2K7,MAPK1,MAPK10,MAPK12,MAPK13,MAPK14,MAPK3,MAPK8,MAPK9,MS4A2,NRAS,PDK1,PIK3CA,PIK3CB,PIK3CD,PIK3CG,PIK3R1,PIK3R3,PIK3R5,PLA2G12A,PLA2G12B,PLA2G1B,PLA2G2A,PLA2G2C,PLA2G2D,PLA2G2E,PLA2G2F,PLA2G3,PLA2G4A,PLA2G4E,PLA2G5,PLA2G6,PLCG1,PLCG2,PRKCA,PRKCE,RAC1,RAC2,RAC3,RAF1,SOS1,…	ARF1,ARFGAP1,ARFGAP3,ARFGEF2,CLTB,COPA,GBF1,GPLD1,KDELR1,KDELR2,KDELR3
11	BIOCARTA_HCMV_PATHWAY	BIOCARTA_TCR_PATHWAY	0.25	No	2178	111.409	220	16	4.29281	4.66667e-05	P	-0.0827162	-0.408951	0.53	rs7591784-CREB1-0.21,rs817097-MAP2K6-0.18,rs4983559-AKT1-0.15,rs1914889-MAP2K3-0.14,rs2494738-AKT1-0.13,rs2213661-MAPK14-0.12,rs851019-MAPK14-0.12,rs4130339-MAP2K3-0.12,rs164632-MAP2K2-0.11,rs7213686-MAP2K6-0.1	rs9372316-FYN-0.44,rs4799055-NFATC1-0.39,rs2242193-SHC1-0.33,rs4872512-PPP3CC-0.33,rs7152826-NFKBIA-0.33,rs1476813-PRKCA-0.33,rs347033-VAV1-0.33,rs904166-CALM2-0.28,rs1476159-PPP3CA-0.28,rs2449346-PPP3CC-0.28	AKT1,CREB1,MAP2K2,MAP2K3,MAP2K6,MAPK1,MAPK14	CALM1,CALM2,CALM3,CD247,CD3D,CD3E,CD3G,FOS,FYN,GRB2,HRAS,JUN,LAT,LCK,MAP2K4,MAPK8,NFATC1,NFATC2,NFATC4,NFKBIA,PLCG1,PPP3CA,PPP3CC,PRKCA,PTPN7,RAC1,RAF1,RASA1,SHC1,SOS1,VAV1,ZAP70
11	BIOCARTA_IL12_PATHWAY	BIOCARTA_EDG1_PATHWAY	0.25	No	4896	250.44	412	16	3.72702	4.66667e-05	P	0.878905	0.0388735	0.166	rs1495965-IL12RB2-0.2,rs1062225-MAPK8-0.2,rs7560255-STAT4-0.19,rs6677589-JUN-0.18,rs851019-MAPK14-0.18,rs360726-IL18-0.18,rs817097-MAP2K6-0.18,rs11207306-JUN-0.15,rs3024908-STAT4-0.15,rs485497-IL12A-0.15	rs4983559-AKT1-0.29,rs6056209-PLCB1-0.27,rs3900628-S1PR1-0.25,rs6039211-PLCB1-0.25,rs3809863-ITGB3-0.24,rs7405806-PRKCA-0.24,rs2302975-PIK3R1-0.2,rs6018027-SRC-0.2,rs11086214-SRC-0.2,rs886364-GNAI1-0.18	CD247,CD3D,CD3E,CD3G,IL12A,IL12B,IL12RB1,IL12RB2,IL18,IL18R1,JAK2,JUN,MAP2K6,MAPK14,MAPK8,STAT4,TYK2	ADCY1,AKT1,ASAH1,GNAI1,GNB1,GNGT1,ITGAV,ITGB3,MAPK1,MAPK3,PDGFRA,PIK3CA,PIK3CG,PIK3R1,PLCB1,PRKCA,PTK2,RAC1,RHOA,S1PR1,SMPD1,SMPD2,SPHK1,SPHKAP,SRC
3	KEGG_GLYCOLYSIS_GLUCONEOGENESIS	BIOCARTA_IL12_PATHWAY	0.25	No	6834	349.573	560	16	3.67159	4.66667e-05	P	1.21132	0.0807018	0.12	rs2850163-PFKL-0.27,rs1548638-DLD-0.25,rs478253-HK3-0.24,rs1555480-ALDH1B1-0.24,rs2073478-ALDH1B1-0.24,rs10993269-FBP1-FBP2-0.24,rs7078068-PFKP-0.24,rs768498-HK1-0.22,rs2179706-PCK1-0.22,rs2894081-HK1-0.2	rs851019-MAPK14-0.21,rs11207306-JUN-0.19,rs858553-CD247-0.19,rs485497-IL12A-0.18,rs10192157-IL18R1-0.16,rs378395-TYK2-0.16,rs817097-MAP2K6-0.16,rs6677589-JUN-0.15,rs1062225-MAPK8-0.15,rs2716227-MAP2K6-0.15	ACSS1,ADH1A,ADH1B,ADH1C,ADH6,ADH7,AKR1A1,ALDH1A3,ALDH1B1,ALDH3A1,ALDH3A2,ALDH3B1,ALDH3B2,ALDH7A1,ALDH9A1,ALDOA,ALDOB,BPGM,DLAT,DLD,ENO1,ENO3,FBP1,FBP2,G6PC,G6PC2,GALM,GAPDH,GCK,GPI,HK1,HK2,HK3,LDHA,LDHAL6A,LDHAL6B,LDHB,LDHC,PCK1,PCK2,PDHA2,PFKL,PFKP,PGAM1,PGAM2,PGM1,PGM2,TPI1	CD247,CD3D,CD3E,CD3G,IL12A,IL12B,IL12RB1,IL12RB2,IL18,IL18R1,JAK2,JUN,MAP2K6,MAPK14,MAPK8,STAT4,TYK2

## Sheet: BPM_risk
(C) Between-pathway interactions associated with increased risk
group: redundant discoveries are in the same group
FDR: false discovery rate
replication: replcation status
size: BPM size (length of pathway 1 x length of pathway 2)
exp_interaction: expected number of interacitons
obv_interaction: observed number of interactions
chi2_global (-log10 pv): chi-square test p-value (in -log10 scale) comparing the BPM density with global network, negative values means the corresponding interaction is under enriched
chi2_local (-log10 pv) : chi-square test p-value (in -log10 scale) comparing the BPM density with local pathway, negative values means the corresponding interaction is under enriched
pvalue_snp: permutation p-value for BPM
effect: the interactions between two pathways are enriched for increased or decreased disease risk, "P" refers to "decreased risk" and "R" refers to "increased risk"
chi2_global_val (-log10 pv): chi2_global (-log10 pv) score in the validation cohort, negative values means the corresponding interaction is under enriched
chi2_local_val (-log10 pv): chi2_local (-log10 pv) score in the validation cohort, negative values means the corresponding interaction is under enriched
pvalue_snp_val: pvalue_snp in the validation cohort
p1_top_10_driver_SNPs: top 10 SNPs in path1 that drive the BPM interaction. Each SNP is presented by its id, pathway gene it maps to, and how frequently it interacts with SNPs in "path2"
p2_top_10_driver_SNPs: top 10 SNPs in path2 that drive the BPM interaction. Each SNP is presented by its id, pathway gene it maps to, and how frequently it interacts with SNPs in "path1"
p1_gene: genes in "path1"
p2_gene: genes in "path2"
group	path1	path2	FDR	replication	size	exp_interaction	obv_interaction	chi2_global (-log10 pv)	chi2_local (-log10 pv)	pvalue_snp	effect	chi2_global_val (-log10 pv)	chi2_local_val (-log10 pv)	pvalue_snp_val	p1_top_10_driver_SNPs	p2_top_10_driver_SNPs	p1_gene	p2_gene
23	BIOCARTA_TEL_PATHWAY	REACTOME_REV_MEDIATED_NUCLEAR_EXPORT_OF_HIV1_RNA	0.23	No	3634	178.716	268	11.1294	6.93088	3.33333e-05	R	-0.207127	-0.222632	0.505	rs845551-EGFR-0.26,rs2275007-TEP1-0.26,rs12677663-TERF1-0.24,rs8083946-BCL2-0.22,rs4404878-MYC-0.17,rs2945461-TEP1-0.17,rs945012-TEP1-0.17,rs9914703-PRKCA-0.17,rs7230761-BCL2-0.17,rs1982673-BCL2-0.17	rs2289119-NUP93-0.27,rs7120836-NUP98-0.18,rs1408619-NUPL1-0.18,rs7133874-RAN-0.15,rs11805194-NUP133-0.14,rs7307055-RAN-0.14,rs6505772-SEH1L-0.13,rs373747-RANBP1-0.13,rs9985182-NUP50-0.13,rs4740420-NUP214-0.11	AKT1,BCL2,EGFR,HSP90AA1,IGF1R,KRAS,MYC,PRKCA,TEP1,TERF1,TERT,TNKS,TP53,XRCC5	AAAS,NUP133,NUP153,NUP155,NUP160,NUP188,NUP205,NUP210,NUP214,NUP35,NUP50,NUP85,NUP88,NUP93,NUP98,NUPL1,NUPL2,RAE1,RAN,RANBP1,SEH1L,TPR,XPO1

## Sheet: WPM_protective
(D) Within-pathway interactions associated with decreased risk
group: redundant discoveries are in the same group
FDR: false discovery rate
replication: replcation status
size: WPM size (length of pathway x length of pathway)
exp_interaction: expected number of interacitons
obv_interaction: observed number of interactions
chi2_global (-log10 pv): chi-square test p-value (in -log10 scale) comparing the WPM density with global network, negative values means the corresponding interaction is under enriched
chi2_local (-log10 pv) : chi-square test p-value (in -log10 scale) comparing the WPM density with local pathway, negative values means the corresponding interaction is under enriched
pvalue_snp: permutation p-value for WPM
effect: the interactions within the pathway are enriched for increased or decreased disease risk, "P" refers to "decreased risk" and "R" refers to "increased risk"
chi2_global_val (-log10 pv): chi2_global (-log10 pv) score in the validation cohort, negative values means the corresponding interaction is under enriched
chi2_local_val (-log10 pv): chi2_local (-log10 pv) score in the validation cohort, negative values means the corresponding interaction is under enriched
pvalue_snp_val: pvalue_snp in the validation cohort
p_top_10_driver_SNPs: top 10 SNPs that drive the WPM interaction. Each SNP is presented by its id, pathway gene it maps to, and how frequently it interacts with other SNPs in "path"
p_gene: genes in "path"
group	path	FDR	replication	size	exp_interaction	obv_interaction	chi2_global (-log10 pv)	chi2_local (-log10 pv)	pvalue_snp	effect	chi2_global_val (-log10 pv)	chi2_local_val (-log10 pv)	pvalue_snp_val	p_top_10_driver_SNPs	p_gene
2	REACTOME_GOLGI_ASSOCIATED_VESICLE_BIOGENESIS	0	No	14042	718.276	1212	16	16	4.66667e-05	P	-0.527575	-0.506829	0.605	rs2313602-ARF1-0.26,rs9396592-DTNBP1-0.26,rs2306331-AP4E1-0.23,rs9990333-TFRC-0.21,rs11724804-GAK-0.2,rs2028900-VAMP8-0.19,rs4689050-CNO-0.19,rs472112-ARRB1-0.19,rs10789179-DNAJC6-0.18,rs658573-ARRB1-0.18	AP1B1,AP1G1,AP1M1,AP1M2,AP1S1,AP1S3,AP3B1,AP3S1,AP4B1,AP4E1,ARF1,ARRB1,BLOC1S1,BLOC1S3,CLINT1,CLTA,CNO,CPD,DNAJC6,DNM2,DTNBP1,FTH1,FTL,GAK,HIP1R,HSPA8,IGF2R,NAPA,NECAP1,PICALM,PIK3C2A,PLDN,PUM1,RAB5C,SH3D19,SH3GL2,SNAPIN,SNX2,SNX5,SNX9,TFRC,TGOLN2,TPD52,TPD52L1,TXNDC5,VAMP2,VAMP8
2	REACTOME_CLATHRIN_DERIVED_VESICLE_BUDDING	0.05	No	16256	831.527	1316	16	16	0.000206667	P	-0.229971	-0.118316	0.489	rs2313602-ARF1-0.26,rs9396592-DTNBP1-0.26,rs2306331-AP4E1-0.22,rs9990333-TFRC-0.2,rs11724804-GAK-0.2,rs4689050-CNO-0.2,rs472112-ARRB1-0.19,rs2028900-VAMP8-0.18,rs658573-ARRB1-0.18,rs3786521-NAPA-0.18	AP1B1,AP1G1,AP1M1,AP1M2,AP1S1,AP1S3,AP3B1,AP3S1,AP4B1,AP4E1,ARF1,ARRB1,BLOC1S1,BLOC1S3,CLINT1,CLTA,CNO,CPD,CTSZ,DNAJC6,DNASE2,DNM2,DTNBP1,FTH1,FTL,GAK,GBF1,GNS,HIP1R,HSPA8,IGF2R,M6PR,NAPA,NECAP1,PICALM,PIK3C2A,PLDN,PUM1,RAB5C,SH3D19,SH3GL2,SNAP23,SNAPIN,SNX2,SNX5,SNX9,STX4,TFRC,TGOLN2,TPD52,TPD52L1,TXNDC5,VAMP2,VAMP8
3	REACTOME_COLLAGEN_MEDIATED_ACTIVATION_CASCADE	0.13	No	13806	706.205	1104	16	13.7165	0.00042	P	0.00120724	-0.244593	0.479	rs764605-PIK3R6-0.24,rs4328435-PLCG2-0.22,rs6985703-LYN-0.21,rs4983559-AKT1-0.2,rs9372316-FYN-0.19,rs4744516-SYK-0.19,rs897738-VAV1-0.19,rs2494067-VAV3-0.18,rs291765-SYK-0.18,rs369982-COL1A2-0.17	AKT1,AKT2,AKT3,COL1A1,COL1A2,FCER1G,FYN,GP6,LCP2,LYN,PIK3CA,PIK3CB,PIK3CG,PIK3R1,PIK3R5,PIK3R6,PLCG2,PRKCZ,SYK,VAV1,VAV2,VAV3
1	BIOCARTA_HCMV_PATHWAY	0.25	No	1122	57.3925	138	16	7.81185	0.000286667	P	0.690689	0.348935	0.257	rs2213661-MAPK14-0.26,rs4983559-AKT1-0.26,rs230487-NFKB1-0.24,rs817097-MAP2K6-0.24,rs12941110-MAP2K6-0.24,rs7645550-PIK3CA-0.21,rs851019-MAPK14-0.21,rs7591784-CREB1-0.18,rs732928-MAP2K3-0.18,rs4130339-MAP2K3-0.18	AKT1,CREB1,MAP2K2,MAP2K3,MAP2K6,MAP3K1,MAPK1,MAPK14,MAPK3,NFKB1,PIK3CA,PIK3CG,PIK3R1

## Sheet: PATH_protective
(E) Interaction-enriched pathways associated with decreased risk
group: redundant discoveries are in the same group
FDR: false discovery rate
replication: replcation status
size: length of pathway
ranksum (-log10 pv): one tail ranksum test comparing pathway SNP's degree distribution with non-pathway SNP's degree distribution
pvalue_snp: permutation p-value
effect: the interactions between this pathway and the whole genome are enriched for increased or decreased disease risk, "P" refers to "decreased risk" and "R" refers to "increased risk"
ranksum_val (-log10 pv): ranksum score in the validation cohort
pvalue_snp_val: pvalue_snp in the validation cohort
p_gene: genes in "path"
group	path	FDR	replication	size	ranksum (-log10 pv)	pvalue_snp	effect	ranksum_val (-log10 pv)	pvalue_snp_val	p_gene
3	REACTOME_GOLGI_ASSOCIATED_VESICLE_BIOGENESIS	0.1	No	119	4.14204	0.0001	P	0.321977	0.47	AP1B1,AP1G1,AP1M1,AP1M2,AP1S1,AP1S3,AP3B1,AP3S1,AP4B1,AP4E1,ARF1,ARRB1,BLOC1S1,BLOC1S3,CLINT1,CLTA,CNO,CPD,DNAJC6,DNM2,DTNBP1,FTH1,FTL,GAK,HIP1R,HSPA8,IGF2R,NAPA,NECAP1,PICALM,PIK3C2A,PLDN,PUM1,RAB5C,SH3D19,SH3GL2,SNAPIN,SNX2,SNX5,SNX9,TFRC,TGOLN2,TPD52,TPD52L1,TXNDC5,VAMP2,VAMP8
1	BIOCARTA_HCMV_PATHWAY	0.1	No	34	3.77584	0.000113333	P	0.62049	0.234	AKT1,CREB1,MAP2K2,MAP2K3,MAP2K6,MAP3K1,MAPK1,MAPK14,MAPK3,NFKB1,PIK3CA,PIK3CG,PIK3R1
3	REACTOME_CLATHRIN_DERIVED_VESICLE_BUDDING	0.18	No	128	3.37394	0.00042	P	0.250135	0.565	AP1B1,AP1G1,AP1M1,AP1M2,AP1S1,AP1S3,AP3B1,AP3S1,AP4B1,AP4E1,ARF1,ARRB1,BLOC1S1,BLOC1S3,CLINT1,CLTA,CNO,CPD,CTSZ,DNAJC6,DNASE2,DNM2,DTNBP1,FTH1,FTL,GAK,GBF1,GNS,HIP1R,HSPA8,IGF2R,M6PR,NAPA,NECAP1,PICALM,PIK3C2A,PLDN,PUM1,RAB5C,SH3D19,SH3GL2,SNAP23,SNAPIN,SNX2,SNX5,SNX9,STX4,TFRC,TGOLN2,TPD52,TPD52L1,TXNDC5,VAMP2,VAMP8
1	REACTOME_COLLAGEN_MEDIATED_ACTIVATION_CASCADE	0.18	No	118	3.33908	0.000493333	P	0.491816	0.364	AKT1,AKT2,AKT3,COL1A1,COL1A2,FCER1G,FYN,GP6,LCP2,LYN,PIK3CA,PIK3CB,PIK3CG,PIK3R1,PIK3R5,PIK3R6,PLCG2,PRKCZ,SYK,VAV1,VAV2,VAV3
2	BIOCARTA_IL12_PATHWAY	0.18	No	51	3.12254	0.000646667	P	0.986535	0.093	CD247,CD3D,CD3E,CD3G,IL12A,IL12B,IL12RB1,IL12RB2,IL18,IL18R1,JAK2,JUN,MAP2K6,MAPK14,MAPK8,STAT4,TYK2
