# Supplementary material for: Discovering genetic interactions bridging pathways in genome-wide association studies
Source: Nat Commun. 2019 Sep 19;10:4274. doi: 10.1038/s41467-019-12131-7 (PMC6753138; doi:10.1038/s41467-019-12131-7)
Supplement: Supplementary file 8 — Supplementary Data 4 [file 41467_2019_12131_MOESM8_ESM.xlsx]

## Sheet: Sheet1
List of BPMs and WPMs after filtering for redundancy for the PD-NIA cohort
Redundancy is controlled based on a maximum overlap coefficient of 0.25. These correspond to the set visualized in Fig. 3A of the manuscript.
node name for path 1 (path 2): pathway names appeared in the figure
FDR: false discovery rate
size: BPM size (length of pathway 1 x length of pathway 2); WPM size (length of pathway x length of pathway)
exp_interaction: expected number of interacitons
obv_interaction: observed number of interactions
chi2_global (-log10 pv): chi-square test p-value (in -log10 scale) comparing the BPM/WPM density with global network, negative values means the corresponding interaction is under enriched
chi2_local (-log10 pv) : chi-square test p-value (in -log10 scale) comparing the BPM/WPM density with local pathway, negative values means the corresponding interaction is under enriched
pvalue_snp: permutation p-value for BPM/WPM
effect: the interactions between two pathways are enriched for increased or decreased disease risk, "P" refers to "decreased risk" and "R" refers to "increased risk"
chi2_global_val (-log10 pv): chi2_global (-log10 pv) score in the validation cohort, negative values means the corresponding interaction is under enriched
chi2_local_val (-log10 pv): chi2_local (-log10 pv) score in the validation cohort, negative values means the corresponding interaction is under enriched
pvalue_snp_val: pvalue_snp in the validation cohort
BPM list
NO	path1	path2	node name for path 1	node name for path 2	FDR	size	exp_interaction	obv_interaction	chi2_global (-log10 pv)	chi2_local (-log10 pv)	pvalue_snp	effect	chi2_global_val (-log10 pv)	chi2_local_val (-log10 pv)	pvalue_snp_val
10	KEGG_FC_EPSILON_RI_SIGNALING_PATHWAY	REACTOME_GOLGI_ASSOCIATED_VESICLE_BIOGENESIS	Fc epsilon receptor I signaling (K)	Golgi associated vesicle biogenesis	0.04	29512	1509.6	2281	16	15.9546	6.66667e-06	P	3.51638	1.48828	0.028
11	KEGG_FC_EPSILON_RI_SIGNALING_PATHWAY	BIOCARTA_NKT_PATHWAY	Fc epsilon receptor I signaling (K)	NKT cell development	0.04	13851	708.506	1072	16	14.7241	6.66667e-06	P	0.36951	-0.0683681	0.253
4	KEGG_GLYCOLYSIS_GLUCONEOGENESIS	REACTOME_GOLGI_ASSOCIATED_VESICLE_BIOGENESIS	Glycolysis/gluconeogenesis	Golgi associated vesicle biogenesis	0.07	15946	815.67	1268	16	12.4321	6.66667e-06	P	1.58938	0.121723	0.122
12	BIOCARTA_AMI_PATHWAY	REACTOME_COLLAGEN_MEDIATED_ACTIVATION_CASCADE	Acute myocardial infarction	Collagen mediated activation cascade	0.11	6608	338.012	547	16	9.30623	6.66667e-06	P	-1.7385	-2.19613	0.909
17	BIOCARTA_ECM_PATHWAY	REACTOME_DARPP32_EVENTS	Collagen binding in epithelial cells	DARPP-32 signaling	0.11	4307	220.312	366	16	8.41473	6.66667e-06	P	0.435903	0.164776	0.198
7	REACTOME_GOLGI_ASSOCIATED_VESICLE_BIOGENESIS	REACTOME_MRNA_PROCESSING	Golgi associated vesicle biogenesis	mRNA processing	0.11	7259	371.312	602	16	8.89001	1.33333e-05	P	-1.61765	-1.5961	0.863
13	KEGG_FC_EPSILON_RI_SIGNALING_PATHWAY	BIOCARTA_RHO_PATHWAY	Fc epsilon receptor I signaling (K)	Rho cell motility signaling	0.11	15624	799.199	1176	16	8.50079	1.33333e-05	P	0.194434	-0.240993	0.361
5	BIOCARTA_HCMV_PATHWAY	REACTOME_MRNA_PROCESSING	HCMV and MAP kinase pathways	mRNA processing	0.14	2074	106.089	206	16	3.60799	6.66667e-06	P	0.0146722	-0.256856	0.459
3	KEGG_STARCH_AND_SUCROSE_METABOLISM	BIOCARTA_IL12_PATHWAY	Starch and sucrose metabolism	IL-12 and STAT4 signaling	0.14	5202	266.093	435	16	3.66914	1.33333e-05	P	1.29924	0.208509	0.113
21	REACTOME_COLLAGEN_MEDIATED_ACTIVATION_CASCADE	REACTOME_G1_PHASE	Collagen mediated activation cascade	G1 Phase	0.18	3422	175.042	301	16	7.95098	2e-05	P	-0.73695	-0.958733	0.763
1	KEGG_GLYCOLYSIS_GLUCONEOGENESIS	KEGG_FC_EPSILON_RI_SIGNALING_PATHWAY	Glycolysis/gluconeogenesis	Fc epsilon receptor I signaling (K)	0.19	32851	1680.39	2263	16	9.88942	3.33333e-05	P	10.9967	4.09028	0.001
18	BIOCARTA_IL12_PATHWAY	REACTOME_INTEGRIN_CELL_SURFACE_INTERACTIONS	IL-12 and STAT4 signaling	Integrin cell surface interactions	0.2	12864	658.019	1034	16	4.9719	2e-05	P	1.30993	-0.106714	0.144
9	KEGG_BASE_EXCISION_REPAIR	BIOCARTA_IL12_PATHWAY	Base excision repair	IL-12 and STAT4 signaling	0.2	4488	229.57	387	16	4.42358	2e-05	P	1.95692	0.60158	0.041
19	BIOCARTA_NOS1_PATHWAY	REACTOME_SEMAPHORIN_INTERACTIONS	Nitric oxide signaling	Semaphorin interactions	0.21	14454	739.351	1047	16	8.85265	4e-05	P	-0.156794	-0.417463	0.486
22	REACTOME_MICRORNA_BIOGENESIS	REACTOME_GLUCOSE_TRANSPORT	miRNA biogenesis	Glucose transport	0.22	2695	137.855	233	15.9546	6.78358	2.66667e-05	P	-3.01081	-4.75679	0.987
2	KEGG_GLYCOLYSIS_GLUCONEOGENESIS	BIOCARTA_CELLCYCLE_PATHWAY	Glycolysis/gluconeogenesis	Cell cycle regulation	0.22	4958	253.612	397	16	8.07063	4e-05	P	1.44888	0.497497	0.066
15	KEGG_EPITHELIAL_CELL_SIGNALING_IN_HELICOBACTER_PYLORI_INFECTION	REACTOME_PLATELET_ADHESION_TO_EXPOSED_COLLAGEN	Epithelial cell signaling (H. pylori infection)	Platelet adhesion to exposed collagen	0.23	6390	326.861	531	16	6.03314	3.33333e-05	P	0.29928	-0.257468	0.32
14	REACTOME_COLLAGEN_MEDIATED_ACTIVATION_CASCADE	REACTOME_NOTCH_HLH_TRANSCRIPTION_PATHWAY	Collagen mediated activation cascade	Notch-HLH transcription pathway	0.23	7316	374.228	578	16	6.76199	4e-05	P	1.14383	-0.182	0.169
23	BIOCARTA_TEL_PATHWAY	REACTOME_REV_MEDIATED_NUCLEAR_EXPORT_OF_HIV1_RNA	Telomere formation and maintenance	Rev-mediated nuclear export of HIV1 RNA	0.23	3634	178.716	268	11.1294	6.93088	3.33333e-05	R	-0.207127	-0.222632	0.505
8	KEGG_TERPENOID_BACKBONE_BIOSYNTHESIS	BIOCARTA_ERYTH_PATHWAY	Terpenoid backbone biosynthesis	Erythrocyte differentiation pathway	0.24	980	50.129	101	12.7879	6.25805	3.33333e-05	P	-1.17558	-1.07313	0.885
16	BIOCARTA_ARAP_PATHWAY	REACTOME_METABOLISM_OF_NITRIC_OXIDE	ADP-ribosylation factors	Nitric oxide metabolism	0.24	725	37.0852	84	14.5929	5.33346	3.33333e-05	P	-0.102685	-0.203221	0.514
6	KEGG_PYRIMIDINE_METABOLISM	REACTOME_COLLAGEN_MEDIATED_ACTIVATION_CASCADE	Pyrimidine metabolism	Collagen mediated activation cascade	0.25	24544	1255.47	1761	16	6.12043	4.66667e-05	P	-1.12831	-1.95373	0.754
20	BIOCARTA_AKAP13_PATHWAY	REACTOME_GOLGI_ASSOCIATED_VESICLE_BIOGENESIS	AKAP13 mediated stress fiber formation	Golgi associated vesicle biogenesis	0.25	4760	243.484	395	16	6.07427	4.66667e-05	P	-0.478138	-0.465962	0.572
WPM list
2	REACTOME_GOLGI_ASSOCIATED_VESICLE_BIOGENESIS	-	Golgi associated vesicle biogenesis	Golgi associated vesicle biogenesis	0	14042	718.276	1212	16	16	4.66667e-05	P	-0.527575	-0.506829	0.605
3	REACTOME_COLLAGEN_MEDIATED_ACTIVATION_CASCADE	-	Collagen mediated activation cascade	Collagen mediated activation cascade	0.13	13806	706.205	1104	16	13.7165	0.00042	P	0.00120724	-0.244593	0.479
1	BIOCARTA_HCMV_PATHWAY	-	HCMV and MAP kinase pathways	HCMV and MAP kinase pathways	0.25	1122	57.3925	138	16	7.81185	0.000286667	P	0.690689	0.348935	0.257
