# Supplementary material for: Discovering genetic interactions bridging pathways in genome-wide association studies
Source: Nat Commun. 2019 Sep 19;10:4274. doi: 10.1038/s41467-019-12131-7 (PMC6753138; doi:10.1038/s41467-019-12131-7)
Supplement: Supplementary file 9 — Supplementary Data 5 [file 41467_2019_12131_MOESM9_ESM.xlsx]

## Sheet: LD_controlled_Combined
(A) Pathway enrichment analysis based on single locus effect for PD-NIA using same set of LD filtered SNPs as in BridGE. Each single locus effect was evaluated based on the maximum value of the hypergeometric test (-log10 pv) under dominant and recessive disease model.
size: length of pathway
effect: the disease assoication of the SNPs in the pathway are enriched for increased or decreased disease risk, "P" refers to "decreased risk" and "R" refers to "increased risk"
FDR: false discovery rate
ranksum (-log10 pv): one tail ranksum test comparing pathway SNP's hypergeometric (-log10 pv) test distribution with all SNPs' hypergeometric test (-log10 pv) distribution
perm_pv: sample permutation p-value
Pathways	size	effect	FDR	ranksum (-log10 pv)	perm_pv
REACTOME_GOLGI_ASSOCIATED_VESICLE_BIOGENESIS	119	P	0.07	4.48189	0.0001
REACTOME_CLATHRIN_DERIVED_VESICLE_BUDDING	128	P	0.07	3.92539	0.0001
REACTOME_MEMBRANE_TRAFFICKING	158	P	0.5	2.75831	0.0011
REACTOME_PACKAGING_OF_TELOMERE_ENDS	25	R	0.6	2.40804	0.0019
BIOCARTA_RAC1_PATHWAY	75	P	0.6	2.26449	0.0022
REACTOME_COLLAGEN_MEDIATED_ACTIVATION_CASCADE	118	P	0.68	2.41819	0.0036
BIOCARTA_ARAP_PATHWAY	25	P	0.68	2.00202	0.0042
BIOCARTA_PITX2_PATHWAY	28	R	0.68	2.25792	0.0051
REACTOME_RNA_POLYMERASE_I_PROMOTER_OPENING	21	R	0.68	2.21098	0.0053
BIOCARTA_HER2_PATHWAY	75	P	0.68	2.17533	0.0056
KEGG_BIOSYNTHESIS_OF_UNSATURATED_FATTY_ACIDS	60	R	0.68	1.84907	0.0063
REACTOME_PLATELET_ACTIVATION_TRIGGERS	243	P	0.68	1.8994	0.0075
BIOCARTA_PARKIN_PATHWAY	67	R	0.68	2.08477	0.0076
KEGG_GLYCOLYSIS_GLUCONEOGENESIS	134	P	0.68	2.17192	0.0078
KEGG_GLUTATHIONE_METABOLISM	88	R	0.68	1.92298	0.0079
BIOCARTA_ALK_PATHWAY	101	R	0.68	2.01451	0.0083
REACTOME_MRNA_3_END_PROCESSING	50	R	0.68	1.99299	0.0084
BIOCARTA_IL12_PATHWAY	51	P	0.72	2.15746	0.0094
KEGG_PANCREATIC_CANCER	174	P	0.74	2.01216	0.0109
REACTOME_G1_PHASE	29	P	0.74	1.95174	0.0109
BIOCARTA_HCMV_PATHWAY	34	P	0.74	2.11105	0.0114
REACTOME_GLUTATHIONE_CONJUGATION	35	R	0.75	1.64251	0.012
BIOCARTA_AMI_PATHWAY	56	P	0.83	1.87484	0.0147
KEGG_VALINE_LEUCINE_AND_ISOLEUCINE_DEGRADATION	103	P	0.83	1.78695	0.0156
BIOCARTA_GCR_PATHWAY	51	P	0.83	1.63161	0.0156
REACTOME_CELL_DEATH_SIGNALLING_VIA_NRAGE_NRIF_AND_NADE	273	R	0.83	1.66186	0.0164
KEGG_BETA_ALANINE_METABOLISM	66	R	0.83	1.90733	0.0172
KEGG_TYROSINE_METABOLISM	71	R	0.83	1.86751	0.0175
BIOCARTA_RAS_PATHWAY	49	P	0.83	1.68836	0.0179
REACTOME_DARPP32_EVENTS	73	P	0.83	1.70509	0.0187
REACTOME_LYSOSOME_VESICLE_BIOGENESIS	45	P	0.83	1.81838	0.0199
BIOCARTA_STRESS_PATHWAY	59	P	0.83	1.76283	0.0201
BIOCARTA_NFAT_PATHWAY	149	P	0.83	1.76664	0.0204
KEGG_N_GLYCAN_BIOSYNTHESIS	117	P	0.83	1.63516	0.0213
REACTOME_PLATELET_ADHESION_TO_EXPOSED_COLLAGEN	48	P	0.83	1.62346	0.0217
REACTOME_METABOLISM_OF_MRNA	87	R	0.83	1.60647	0.0218
KEGG_GALACTOSE_METABOLISM	82	P	0.83	1.54946	0.0225
REACTOME_APOPTOTIC_EXECUTION_PHASE	101	R	0.83	1.68978	0.0229
REACTOME_INACTIVATION_OF_APC_VIA_DIRECT_INHIBITION_OF_THE_APCOMPLEX	24	R	0.9	1.48957	0.0261
KEGG_DRUG_METABOLISM_CYTOCHROME_P450	92	R	0.9	1.39337	0.0266
KEGG_FC_EPSILON_RI_SIGNALING_PATHWAY	248	P	0.9	1.58153	0.0272
KEGG_CHRONIC_MYELOID_LEUKEMIA	197	P	0.9	1.42096	0.0281
REACTOME_CASPASE_MEDIATED_CLEAVAGE_OF_CYTOSKELETAL_PROTEINS	25	R	0.9	1.6065	0.0288
REACTOME_AKT_PHOSPHORYLATES_TARGETS_IN_THE_CYTOSOL	31	P	0.9	1.52685	0.0293
REACTOME_MRNA_PROCESSING	61	P	0.9	1.4278	0.03
KEGG_GLYCOSYLPHOSPHATIDYLINOSITOL_GPI_ANCHOR_BIOSYNTHESIS	45	R	0.9	1.55884	0.0305
KEGG_HOMOLOGOUS_RECOMBINATION	72	R	0.9	1.39183	0.0315
REACTOME_CD28_CO_STIMULATION	81	P	0.9	1.51941	0.0326
BIOCARTA_AKAP13_PATHWAY	40	P	0.9	1.48434	0.0326
BIOCARTA_TCR_PATHWAY	137	P	0.9	1.53198	0.0329
BIOCARTA_IL1R_PATHWAY	88	P	0.9	1.45631	0.0339
BIOCARTA_PYK2_PATHWAY	67	P	0.9	1.43269	0.0352
REACTOME_BRANCHED_CHAIN_AMINO_ACID_CATABOLISM	44	P	0.9	1.43436	0.0354
BIOCARTA_ERYTH_PATHWAY	35	P	0.9	1.52335	0.0358
BIOCARTA_NKCELLS_PATHWAY	51	P	0.9	1.47527	0.0368
KEGG_BASE_EXCISION_REPAIR	88	P	0.9	1.37667	0.0369
REACTOME_PHOSPHORYLATION_OF_THE_APC	15	R	0.9	1.29703	0.0373
BIOCARTA_NOS1_PATHWAY	66	P	0.9	1.39729	0.0392
REACTOME_NRIF_SIGNALS_CELL_DEATH_FROM_THE_NUCLEUS	35	R	0.9	1.301	0.0397
REACTOME_SHCMEDIATED_CASCADE	71	P	0.9	1.35077	0.0404
KEGG_TGF_BETA_SIGNALING_PATHWAY	218	R	0.9	1.43005	0.0414
REACTOME_SIGNAL_ATTENUATION	35	R	0.9	1.35441	0.0428
REACTOME_GLUCOSE_TRANSPORT	77	P	0.9	1.42507	0.043
KEGG_GLYCINE_SERINE_AND_THREONINE_METABOLISM	54	P	0.9	1.3167	0.0431
BIOCARTA_41BB_PATHWAY	41	P	0.9	1.18252	0.0435
BIOCARTA_G1_PATHWAY	54	P	0.9	1.41772	0.0438
REACTOME_GENES_INVOLVED_IN_APOPTOTIC_CLEAVAGE_OF_CELLULAR_PROTEINS	91	R	0.9	1.40625	0.0439
KEGG_GLYCOSPHINGOLIPID_BIOSYNTHESIS_GANGLIO_SERIES	70	R	0.9	1.28217	0.0455
BIOCARTA_CELLCYCLE_PATHWAY	37	P	0.9	1.38789	0.0459
BIOCARTA_IGF1_PATHWAY	59	P	0.9	1.32103	0.0459
BIOCARTA_MONOCYTE_PATHWAY	36	P	0.9	1.17158	0.0483
KEGG_OTHER_GLYCAN_DEGRADATION	32	P	0.9	1.22645	0.0484
REACTOME_SYNTHESIS_OF_GLYCOSYLPHOSPHATIDYLINOSITOL	31	R	0.9	1.33698	0.0496
REACTOME_NRAGE_SIGNALS_DEATH_THROUGH_JNK	245	R	0.9	1.23392	0.0498
BIOCARTA_TOB1_PATHWAY	58	P	0.9	1.13103	0.0509
REACTOME_NOREPINEPHRINE_NEUROTRANSMITTER_RELEASE_CYCLE	38	P	0.9	1.21759	0.0515
REACTOME_DEADENYLATION_OF_MRNA	49	R	0.9	1.12161	0.0523
KEGG_CIRCADIAN_RHYTHM_MAMMAL	28	R	0.9	1.32135	0.0524
KEGG_TERPENOID_BACKBONE_BIOSYNTHESIS	28	P	0.9	1.23817	0.0527
REACTOME_BILE_SALT_AND_ORGANIC_ANION_SLC_TRANSPORTERS	28	R	0.9	1.30825	0.0542
BIOCARTA_LYM_PATHWAY	30	P	0.9	1.16165	0.0545
BIOCARTA_GLEEVEC_PATHWAY	52	P	0.9	1.22212	0.0558
REACTOME_CELL_CELL_ADHESION_SYSTEMS	236	P	0.9	1.22844	0.0561
REACTOME_XENOBIOTICS	14	P	0.9	1.19642	0.0578
BIOCARTA_NTHI_PATHWAY	60	P	0.9	1.25941	0.0586
KEGG_FRUCTOSE_AND_MANNOSE_METABOLISM	117	P	0.9	1.12786	0.0603
REACTOME_APOPTOSIS	276	R	0.9	1.11568	0.0604
BIOCARTA_LONGEVITY_PATHWAY	53	P	0.9	1.21331	0.0608
BIOCARTA_TH1TH2_PATHWAY	47	P	0.9	1.15829	0.0614
BIOCARTA_NKT_PATHWAY	62	P	0.9	1.11171	0.0615
BIOCARTA_MAPK_PATHWAY	197	P	0.9	1.04938	0.0616
REACTOME_CONVERSION_FROM_APC_CDC20_TO_APC_CDH1_IN_LATE_ANAPHASE	18	R	0.9	1.09793	0.0619
BIOCARTA_RACCYCD_PATHWAY	48	P	0.9	1.20338	0.0635
BIOCARTA_HDAC_PATHWAY	108	P	0.9	1.21666	0.0636
BIOCARTA_FCER1_PATHWAY	116	P	0.9	1.20878	0.0636
KEGG_METABOLISM_OF_XENOBIOTICS_BY_CYTOCHROME_P450	96	R	0.9	1.10954	0.0637
KEGG_PARKINSONS_DISEASE	252	R	0.9	1.18062	0.0638
BIOCARTA_BCELLSURVIVAL_PATHWAY	44	P	0.9	1.22042	0.0642
BIOCARTA_INFLAM_PATHWAY	59	P	0.91	1.05639	0.0658
REACTOME_TRANSPORT_OF_MATURE_MRNA_DERIVED_FROM_AN_INTRON_CONTAINING_TRANSCRIPT	73	R	0.94	1.19388	0.0684
REACTOME_EFFECTS_OF_PIP2_HYDROLYSIS	105	P	0.94	1.17423	0.07
REACTOME_MRNA_SPLICING	173	R	0.94	1.17869	0.0703
REACTOME_METABOLISM_OF_NITRIC_OXIDE	29	P	0.94	1.14792	0.0711
BIOCARTA_MAL_PATHWAY	32	P	0.94	1.05093	0.0711
REACTOME_APCDC20_MEDIATED_DEGRADATION_OF_CYCLIN_B	16	R	0.94	1.02717	0.0731
REACTOME_PECAM1_INTERACTIONS	33	P	0.94	1.14237	0.0749
REACTOME_RNA_POLYMERASE_III_TRANSCRIPTION_INITIATION_FROM_TYPE_2_PROMOTER	42	R	0.94	1.05281	0.0749
REACTOME_TRANSCRIPTION_COUPLED_NER	90	P	0.94	1.14799	0.0752
KEGG_PANTOTHENATE_AND_COA_BIOSYNTHESIS	63	R	0.94	1.11597	0.0765
BIOCARTA_CERAMIDE_PATHWAY	61	R	0.94	1.03277	0.0767
KEGG_EPITHELIAL_CELL_SIGNALING_IN_HELICOBACTER_PYLORI_INFECTION	145	P	0.94	1.15745	0.0779
REACTOME_GLYCOGEN_BREAKDOWN_GLYCOGENOLYSIS	31	P	0.94	1.03278	0.0779
REACTOME_E2F_MEDIATED_REGULATION_OF_DNA_REPLICATION	57	P	0.94	1.14208	0.0783
REACTOME_TIGHT_JUNCTION_INTERACTIONS	80	P	0.94	1.10212	0.079
REACTOME_RNA_POL_II_CTD_PHOSPHORYLATION_AND_INTERACTION_WITH_CE	42	P	0.94	1.08259	0.0791
BIOCARTA_NDKDYNAMIN_PATHWAY	56	P	0.94	1.00169	0.0795
KEGG_PRIMARY_IMMUNODEFICIENCY	87	R	0.94	1.11096	0.0803
BIOCARTA_EGF_PATHWAY	72	P	0.94	1.04676	0.081
BIOCARTA_TPO_PATHWAY	58	P	0.94	1.06618	0.0827
REACTOME_E2F_TRANSCRIPTIONAL_TARGETS_AT_G1_S	47	P	0.94	1.13484	0.0828
REACTOME_CDC20_PHOSPHO_APC_MEDIATED_DEGRADATION_OF_CYCLIN_A	99	R	0.94	0.972413	0.0839
KEGG_TOLL_LIKE_RECEPTOR_SIGNALING_PATHWAY	197	P	0.94	1.02108	0.0843
BIOCARTA_PDGF_PATHWAY	71	P	0.94	1.04187	0.0853
REACTOME_ELONGATION_AND_PROCESSING_OF_CAPPED_TRANSCRIPTS	213	R	0.94	1.09404	0.0854
REACTOME_COMMON_PATHWAY	43	P	0.94	1.0616	0.086
REACTOME_RNA_POLYMERASE_III_TRANSCRIPTION_TERMINATION	63	P	0.96	1.01926	0.0902
REACTOME_COSTIMULATION_BY_THE_CD28_FAMILY	158	P	0.96	1.01183	0.0905
REACTOME_G1_S_TRANSITION	183	P	0.96	0.98598	0.0922
REACTOME_PHASE_II_CONJUGATION	105	R	0.96	0.977223	0.0923
REACTOME_SYNTHESIS_OF_GPI_ANCHORED_PROTEINS	49	R	0.96	1.03493	0.0926
REACTOME_G2_M_TRANSITION	132	R	0.96	0.981837	0.0929
KEGG_CELL_CYCLE	231	P	0.96	1.03702	0.0932
KEGG_NON_HOMOLOGOUS_END_JOINING	22	R	0.96	0.960823	0.0934
BIOCARTA_INTRINSIC_PATHWAY	74	P	0.96	1.00801	0.094
REACTOME_M_G1_TRANSITION	105	P	0.96	0.979668	0.0942
BIOCARTA_AKT_PATHWAY	52	P	0.96	1.04817	0.0951
REACTOME_CELL_SURFACE_INTERACTIONS_AT_THE_VASCULAR_WALL	293	P	0.96	0.994192	0.0969
KEGG_ADHERENS_JUNCTION	296	R	0.96	0.987231	0.0977
REACTOME_LAGGING_STRAND_SYNTHESIS	52	P	0.96	1.04617	0.0984
REACTOME_REGULATION_OF_ORNITHINE_DECARBOXYLASE	87	R	0.96	0.916762	0.1004
REACTOME_S_PHASE	192	P	0.96	0.924692	0.1021
REACTOME_METABOLISM_OF_RNA	164	R	0.96	1.01549	0.1024
BIOCARTA_IL10_PATHWAY	33	P	0.96	1.06422	0.1028
REACTOME_AMINO_ACID_TRANSPORT_ACROSS_THE_PLASMA_MEMBRANE	106	P	0.96	0.950167	0.1028
BIOCARTA_PPARA_PATHWAY	138	P	0.96	0.979752	0.1029
REACTOME_NUCLEAR_RECEPTOR_TRANSCRIPTION_PATHWAY	206	P	0.96	1.00536	0.1061
BIOCARTA_CXCR4_PATHWAY	62	R	0.96	0.898495	0.1065
REACTOME_MITOCHONDRIAL_TRNA_AMINOACYLATION	49	R	0.96	0.938685	0.107
BIOCARTA_BCR_PATHWAY	109	P	0.96	0.967624	0.1077
BIOCARTA_TCRA_PATHWAY	30	P	0.96	0.956622	0.1094
KEGG_RETINOL_METABOLISM	83	R	0.96	0.961504	0.1096
KEGG_DRUG_METABOLISM_OTHER_ENZYMES	97	R	0.96	0.996505	0.1106
KEGG_AMINOACYL_TRNA_BIOSYNTHESIS	86	R	0.96	0.960692	0.1107
REACTOME_TRANSLATION_INITIATION_COMPLEX_FORMATION	90	P	0.96	0.933773	0.1107
BIOCARTA_CTL_PATHWAY	41	P	0.96	0.868005	0.112
BIOCARTA_NUCLEARRS_PATHWAY	35	P	0.96	0.841821	0.1122
KEGG_LYSOSOME	266	P	0.96	0.910147	0.1123
BIOCARTA_CELL2CELL_PATHWAY	86	R	0.96	0.939351	0.1126
REACTOME_FRS2MEDIATED_CASCADE	86	P	0.96	0.95289	0.1136
REACTOME_DNA_STRAND_ELONGATION	68	P	0.96	0.976115	0.1146
BIOCARTA_CSK_PATHWAY	53	P	0.96	0.962508	0.1146
REACTOME_SYNTHESIS_OF_DNA	165	P	0.96	0.901331	0.1166
REACTOME_GAB1_SIGNALOSOME	31	P	0.96	0.93399	0.1179
REACTOME_REGULATION_OF_APC_ACTIVATORS_BETWEEN_G1_S_AND_EARLY_ANAPHASE	112	R	0.96	0.809802	0.1189
REACTOME_G_ALPHA_12_13_SIGNALLING_EVENTS	262	R	0.96	0.870561	0.1192
REACTOME_LIPOPROTEIN_METABOLISM	93	P	0.96	0.876558	0.1203
REACTOME_BETACATENIN_PHOSPHORYLATION_CASCADE	26	R	0.96	0.967389	0.1206
BIOCARTA_MEF2D_PATHWAY	61	P	0.96	0.901062	0.1207
KEGG_AMYOTROPHIC_LATERAL_SCLEROSIS_ALS	164	P	0.96	0.935568	0.1215
KEGG_ASTHMA	52	P	0.96	0.895725	0.1217
REACTOME_PROCESSING_OF_CAPPED_INTRON_CONTAINING_PRE_MRNA	222	R	0.96	0.928508	0.1237
KEGG_PROXIMAL_TUBULE_BICARBONATE_RECLAMATION	50	R	0.96	0.85446	0.1257
REACTOME_TRNA_AMINOACYLATION	80	R	0.96	0.887621	0.1259
REACTOME_G_BETA_GAMMA_SIGNALLING_THROUGH_PI3KGAMMA	79	P	0.96	0.905457	0.1274
KEGG_UBIQUITIN_MEDIATED_PROTEOLYSIS	274	R	0.96	0.882484	0.1274
KEGG_PHENYLALANINE_METABOLISM	23	R	0.96	0.863282	0.1277
KEGG_COMPLEMENT_AND_COAGULATION_CASCADES	185	P	0.96	0.893635	0.1282
REACTOME_FORMATION_AND_MATURATION_OF_MRNA_TRANSCRIPT	246	R	0.96	0.855821	0.1286
REACTOME_DEADENYLATION_OF_MRNA	49	P	0.96	0.801815	0.129
KEGG_PROPANOATE_METABOLISM	72	P	0.96	1.00551	0.1304
REACTOME_DNA_REPLICATION_PRE_INITIATION	138	P	0.96	0.819263	0.1305
REACTOME_NUCLEOTIDE_EXCISION_REPAIR	98	P	0.96	0.889466	0.131
KEGG_B_CELL_RECEPTOR_SIGNALING_PATHWAY	258	P	0.96	0.863678	0.1318
REACTOME_ADHERENS_JUNCTIONS_INTERACTIONS	158	P	0.96	0.845157	0.1322
REACTOME_POLYMERASE_SWITCHING	30	P	0.96	0.841136	0.1341
REACTOME_FGFR_LIGAND_BINDING_AND_ACTIVATION	91	P	0.96	0.859277	0.1365
KEGG_PYRUVATE_METABOLISM	85	P	0.96	0.913826	0.1379
BIOCARTA_EXTRINSIC_PATHWAY	27	P	0.96	0.880583	0.1379
KEGG_GLYOXYLATE_AND_DICARBOXYLATE_METABOLISM	44	R	0.96	0.83533	0.1387
KEGG_AMINO_SUGAR_AND_NUCLEOTIDE_SUGAR_METABOLISM	123	P	0.96	0.832732	0.139
REACTOME_G_PROTEIN_ACTIVATION	89	P	0.96	0.888787	0.1404
REACTOME_RNA_POLYMERASE_I_PROMOTER_CLEARANCE	62	R	0.96	0.964784	0.1408
KEGG_STARCH_AND_SUCROSE_METABOLISM	102	P	0.96	0.899447	0.1412
REACTOME_MITOTIC_M_M_G1_PHASES	267	P	0.96	0.803145	0.1415
BIOCARTA_CARM1_PATHWAY	29	P	0.96	0.883545	0.142
KEGG_RNA_DEGRADATION	110	R	0.96	0.857068	0.1428
BIOCARTA_FMLP_PATHWAY	127	P	0.96	0.852499	0.1434
REACTOME_PYRUVATE_METABOLISM_AND_TCA_CYCLE	69	R	0.96	0.745503	0.1435
REACTOME_FORMATION_OF_FIBRIN_CLOT_CLOTTING_CASCADE	86	P	0.96	0.831966	0.1442
KEGG_CYTOSOLIC_DNA_SENSING_PATHWAY	90	P	0.96	0.782657	0.1444
BIOCARTA_CCR5_PATHWAY	51	P	0.96	0.816562	0.1451
BIOCARTA_PLCE_PATHWAY	37	P	0.96	0.81949	0.1459
REACTOME_STABILIZATION_OF_P53	82	P	0.96	0.763112	0.1464
BIOCARTA_FIBRINOLYSIS_PATHWAY	30	P	0.96	0.836038	0.1466
BIOCARTA_ATRBRCA_PATHWAY	30	R	0.96	0.765255	0.1474
REACTOME_CYCLIN_A1_ASSOCIATED_EVENTS_DURING_G2_M_TRANSITION	21	R	0.96	0.850603	0.1477
REACTOME_MICRORNA_BIOGENESIS	35	P	0.96	0.840359	0.1484
BIOCARTA_EIF_PATHWAY	28	P	0.96	0.778132	0.1488
REACTOME_CENTROSOME_MATURATION	112	R	0.96	0.771395	0.1493
REACTOME_AMINO_ACID_AND_OLIGOPEPTIDE_SLC_TRANSPORTERS	165	P	0.96	0.814075	0.1502
KEGG_RNA_POLYMERASE	51	P	0.96	0.875021	0.1506
KEGG_ADIPOCYTOKINE_SIGNALING_PATHWAY	218	P	0.96	0.727197	0.1508
KEGG_PORPHYRIN_AND_CHLOROPHYLL_METABOLISM	70	R	0.96	0.770305	0.1526
REACTOME_NA_CL_DEPENDENT_NEUROTRANSMITTER_TRANSPORTERS	84	P	0.96	0.772036	0.1533
BIOCARTA_IL6_PATHWAY	50	P	0.96	0.722168	0.1542
REACTOME_PLATELET_DEGRANULATION	216	P	0.96	0.785406	0.1561
REACTOME_NOTCH_HLH_TRANSCRIPTION_PATHWAY	62	P	0.96	0.855954	0.1567
KEGG_VIBRIO_CHOLERAE_INFECTION	152	P	0.96	0.818565	0.1567
REACTOME_SMOOTH_MUSCLE_CONTRACTION	70	P	0.96	0.760868	0.1568
REACTOME_FACILITATIVE_NA_INDEPENDENT_GLUCOSE_TRANSPORTERS	32	P	0.96	0.764559	0.1581
REACTOME_INTEGRIN_CELL_SURFACE_INTERACTIONS	271	P	0.96	0.772147	0.1582
BIOCARTA_ECM_PATHWAY	59	P	0.96	0.795888	0.1584
REACTOME_RNA_POLYMERASE_II_TRANSCRIPTION	142	R	0.96	0.772822	0.1588
BIOCARTA_MTA3_PATHWAY	37	P	0.96	0.800107	0.1589
REACTOME_VIF_MEDIATED_DEGRADATION_OF_APOBEC3G	78	P	0.96	0.74743	0.1595
BIOCARTA_G2_PATHWAY	52	R	0.96	0.782395	0.1599
REACTOME_CELLEXTRACELLULAR_MATRIX_INTERACTIONS	62	P	0.96	0.790068	0.1602
REACTOME_SEMA4D_INDUCED_CELL_MIGRATION_AND_GROWTH_CONE_COLLAPSE	68	R	0.96	0.773245	0.1602
REACTOME_SCF_SKP2_MEDIATED_DEGRADATION_OF_P27_P21	90	P	0.96	0.733907	0.1604
BIOCARTA_P38MAPK_PATHWAY	93	R	0.96	0.708077	0.1611
REACTOME_G_PROTEIN_BETA_GAMMA_SIGNALLING	109	P	0.96	0.799008	0.1631
REACTOME_NCAM1_INTERACTIONS	218	R	0.96	0.733801	0.1633
BIOCARTA_ATM_PATHWAY	55	P	0.96	0.749907	0.164
KEGG_RIG_I_LIKE_RECEPTOR_SIGNALING_PATHWAY	115	P	0.96	0.693051	0.164
REACTOME_RNA_POLYMERASE_I_TRANSCRIPTION_TERMINATION	35	P	0.96	0.85669	0.165
REACTOME_FRS2_MEDIATED_ACTIVATION	41	R	0.96	0.667931	0.1653
REACTOME_ERKS_ARE_INACTIVATED	23	R	0.96	0.781361	0.1658
REACTOME_G_ALPHA_Z_SIGNALLING_EVENTS	56	R	0.96	0.840427	0.167
KEGG_BASAL_CELL_CARCINOMA	156	R	0.96	0.777798	0.1672
REACTOME_DNA_REPAIR	206	P	0.96	0.771525	0.1717
REACTOME_RNA_POLYMERASE_III_CHAIN_ELONGATION	24	R	0.96	0.729388	0.1719
BIOCARTA_PTEN_PATHWAY	52	P	0.96	0.671488	0.1719
REACTOME_GENERATION_OF_SECOND_MESSENGER_MOLECULES	72	R	0.96	0.709903	0.1735
KEGG_SPLICEOSOME	218	R	0.96	0.755116	0.1749
REACTOME_BASE_EXCISION_REPAIR	44	P	0.96	0.802856	0.175
REACTOME_SIGNALING_BY_ROBO_RECEPTOR	145	R	0.96	0.738646	0.1755
REACTOME_TRIACYLGLYCERIDE_BIOSYNTHESIS	46	R	0.96	0.720872	0.1779
BIOCARTA_IL7_PATHWAY	52	R	0.96	0.758709	0.1784
BIOCARTA_MCM_PATHWAY	27	P	0.96	0.728573	0.179
BIOCARTA_IGF1R_PATHWAY	57	P	0.96	0.714601	0.1791
REACTOME_PLATELET_AGGREGATION_PLUG_FORMATION	69	R	0.96	0.756934	0.1792
REACTOME_PI3K_AKT_SIGNALLING	85	P	0.96	0.738048	0.1814
KEGG_PRION_DISEASES	89	P	0.96	0.805065	0.1826
REACTOME_EXTENSION_OF_TELOMERES	66	P	0.96	0.78036	0.1829
REACTOME_RNA_POLYMERASE_III_TRANSCRIPTION	100	P	0.96	0.687713	0.1834
BIOCARTA_DEATH_PATHWAY	87	R	0.96	0.682537	0.1841
KEGG_ETHER_LIPID_METABOLISM	74	R	0.96	0.678663	0.1841
REACTOME_TRAFFICKING_OF_AMPA_RECEPTORS	124	P	0.96	0.700717	0.1843
KEGG_AMINO_SUGAR_AND_NUCLEOTIDE_SUGAR_METABOLISM	123	R	0.96	0.710744	0.1844
REACTOME_INTRINSIC_PATHWAY	44	R	0.96	0.751916	0.1856
REACTOME_DUAL_INCISION_REACTION_IN_TC_NER	42	P	0.96	0.752298	0.1861
BIOCARTA_WNT_PATHWAY	62	R	0.96	0.724108	0.1865
BIOCARTA_BARRESTIN_SRC_PATHWAY	51	P	0.96	0.680892	0.1868
BIOCARTA_TCYTOTOXIC_PATHWAY	31	P	0.96	0.70752	0.1886
REACTOME_CYTOSOLIC_TRNA_AMINOACYLATION	34	P	0.96	0.737682	0.189
REACTOME_DEATH_RECEPTOR_SIGNALLING	35	R	0.96	0.749323	0.1919
BIOCARTA_PTDINS_PATHWAY	96	P	0.96	0.722385	0.1931
REACTOME_SIGNALING_BY_VEGF	49	R	0.96	0.719938	0.1932
REACTOME_UNFOLDED_PROTEIN_RESPONSE	41	R	0.96	0.787685	0.1933
REACTOME_PROTEOLYTIC_CLEAVAGE_OF_SNARE_COMPLEX_PROTEINS	60	R	0.96	0.792581	0.1934
BIOCARTA_EIF_PATHWAY	28	R	0.96	0.66408	0.1937
REACTOME_TELOMERE_MAINTENANCE	91	R	0.96	0.736459	0.1942
KEGG_ALDOSTERONE_REGULATED_SODIUM_REABSORPTION	151	R	0.96	0.771444	0.1943
REACTOME_NCAM_SIGNALING_FOR_NEURITE_OUT_GROWTH	269	R	0.96	0.664623	0.1944
REACTOME_CDT1_ASSOCIATION_WITH_THE_CDC6_ORC_ORIGIN_COMPLEX	87	P	0.96	0.667607	0.195
REACTOME_CYTOCHROME_P450_ARRANGED_BY_SUBSTRATE_TYPE	82	P	0.96	0.696897	0.1951
KEGG_PYRIMIDINE_METABOLISM	208	P	0.96	0.731536	0.197
BIOCARTA_PS1_PATHWAY	28	R	0.96	0.694982	0.1973
REACTOME_PHOSPHOLIPASE_CMEDIATED_CASCADE	78	P	0.96	0.706138	0.1998
REACTOME_DOUBLE_STRAND_BREAK_REPAIR	54	R	0.96	0.670894	0.2004
REACTOME_SIGNALING_BY_NOTCH	34	P	0.96	0.705086	0.2007
REACTOME_ACETYLCHOLINE_NEUROTRANSMITTER_RELEASE_CYCLE	35	P	0.96	0.680137	0.201
KEGG_HISTIDINE_METABOLISM	65	R	0.96	0.784278	0.2015
REACTOME_GAP_JUNCTION_TRAFFICKING	50	P	0.96	0.71419	0.2022
BIOCARTA_IL2_PATHWAY	62	P	0.96	0.592324	0.2038
REACTOME_GLOBAL_GENOMIC_NER	68	P	0.96	0.717671	0.2045
BIOCARTA_GPCR_PATHWAY	97	P	0.96	0.681155	0.2061
KEGG_CYSTEINE_AND_METHIONINE_METABOLISM	70	P	0.96	0.655526	0.2061
REACTOME_REMOVAL_OF_THE_FLAP_INTERMEDIATE	32	P	0.96	0.735263	0.2066
REACTOME_SCF_BETA_TRCP_MEDIATED_DEGRADATION_OF_EMI1	81	P	0.96	0.626043	0.2077
BIOCARTA_ERK_PATHWAY	83	P	0.96	0.694193	0.2081
REACTOME_ORC1_REMOVAL_FROM_CHROMATIN	103	R	0.96	0.628011	0.2095
REACTOME_AUTODEGRADATION_OF_CDH1_BY_CDH1_APC	88	R	0.96	0.599494	0.2098
REACTOME_P53_INDEPENDENT_DNA_DAMAGE_RESPONSE	71	P	0.96	0.625549	0.2102
BIOCARTA_INSULIN_PATHWAY	63	P	0.96	0.62486	0.2108
BIOCARTA_PML_PATHWAY	52	R	0.96	0.686539	0.211
REACTOME_HOMOLOGOUS_RECOMBINATION_REPAIR	41	R	0.96	0.677759	0.2111
BIOCARTA_THELPER_PATHWAY	39	P	0.96	0.663888	0.2117
BIOCARTA_ACTINY_PATHWAY	32	P	0.96	0.704398	0.214
BIOCARTA_CFTR_PATHWAY	34	P	0.96	0.673229	0.2141
BIOCARTA_CBL_PATHWAY	37	P	0.96	0.730619	0.2144
BIOCARTA_CHEMICAL_PATHWAY	72	R	0.96	0.604849	0.2167
KEGG_NUCLEOTIDE_EXCISION_REPAIR	88	P	0.96	0.688442	0.2172
REACTOME_CYCLIN_E_ASSOCIATED_EVENTS_DURING_G1_S_TRANSITION_	94	P	0.96	0.605778	0.2177
KEGG_ANTIGEN_PROCESSING_AND_PRESENTATION	98	R	0.96	0.635092	0.2179
REACTOME_INHIBITION_OF_INSULIN_SECRETION_BY_ADRENALINE_NORADRENALINE	121	R	0.96	0.719086	0.2184
REACTOME_METABOLISM_OF_RNA	164	P	0.96	0.687439	0.2202
REACTOME_IMMUNOREGULATORY_INTERACTIONS_BETWEEN_A_LYMPHOID_AND_A_NON_LYMPHOID_CELL	148	P	0.96	0.634988	0.2219
KEGG_GRAFT_VERSUS_HOST_DISEASE	59	R	0.96	0.57497	0.2222
BIOCARTA_BAD_PATHWAY	84	P	0.96	0.635533	0.2227
REACTOME_NEF_MEDIATES_DOWN_MODULATION_OF_CELL_SURFACE_RECEPTORS_BY_RECRUITING_THEM_TO_CLATHRIN_ADAPTERS	45	P	0.96	0.646603	0.2228
BIOCARTA_ACH_PATHWAY	59	P	0.96	0.685836	0.223
KEGG_PENTOSE_PHOSPHATE_PATHWAY	67	P	0.96	0.678808	0.2238
REACTOME_REPAIR_SYNTHESIS_OF_PATCH_27_30_BASES_LONG_BY_DNA_POLYMERASE	41	P	0.96	0.674552	0.2238
BIOCARTA_ERK5_PATHWAY	36	P	0.96	0.583061	0.2241
KEGG_TYPE_II_DIABETES_MELLITUS	196	P	0.96	0.667052	0.2243
BIOCARTA_SARS_PATHWAY	15	P	0.96	0.704428	0.2248
REACTOME_INTRINSIC_PATHWAY	44	P	0.96	0.648739	0.2254
KEGG_RIBOFLAVIN_METABOLISM	38	R	0.96	0.647539	0.2258
KEGG_BUTANOATE_METABOLISM	71	R	0.96	0.630562	0.2269
BIOCARTA_DREAM_PATHWAY	27	P	0.96	0.698517	0.2275
REACTOME_ORC1_REMOVAL_FROM_CHROMATIN	103	P	0.96	0.575632	0.2284
KEGG_AUTOIMMUNE_THYROID_DISEASE	87	R	0.96	0.580733	0.229
KEGG_GLYCEROLIPID_METABOLISM	163	P	0.96	0.631939	0.2293
BIOCARTA_RHO_PATHWAY	63	P	0.96	0.670137	0.2296
REACTOME_HDL_MEDIATED_LIPID_TRANSPORT	51	P	0.96	0.628664	0.2307
REACTOME_TRAF6_MEDIATED_INDUCTION_OF_THE_ANTIVIRAL_CYTOKINE_IFN_ALPHA_BETA_CASCADE	133	P	0.96	0.566883	0.2311
REACTOME_METABOLISM_OF_CARBOHYDRATES	239	P	0.96	0.647963	0.2326
KEGG_MISMATCH_REPAIR	64	P	0.96	0.646258	0.2326
REACTOME_METABOLISM_OF_MRNA	87	P	0.96	0.621321	0.233
BIOCARTA_INTEGRIN_PATHWAY	98	P	0.96	0.579203	0.2349
REACTOME_CAM_PATHWAY	95	P	0.96	0.67981	0.2352
BIOCARTA_EIF4_PATHWAY	57	P	0.96	0.601464	0.2379
REACTOME_RNA_POLYMERASE_I_PROMOTER_ESCAPE	28	P	0.96	0.663015	0.238
KEGG_OXIDATIVE_PHOSPHORYLATION	217	P	0.96	0.638428	0.2387
REACTOME_SIGNALING_BY_EGFR	129	P	0.96	0.570582	0.2388
REACTOME_AMINE_DERIVED_HORMONES	31	R	0.96	0.640538	0.2403
BIOCARTA_TRKA_PATHWAY	40	P	0.96	0.571618	0.2411
REACTOME_SIGNALLING_TO_RAS	65	P	0.96	0.607126	0.2412
REACTOME_GLUTAMATE_NEUROTRANSMITTER_RELEASE_CYCLE	51	P	0.96	0.621315	0.2419
REACTOME_ELECTRON_TRANSPORT_CHAIN	114	P	0.96	0.628667	0.242
KEGG_ENDOMETRIAL_CANCER	181	R	0.96	0.570895	0.2422
REACTOME_TRANSPORT_OF_THE_SLBP_INDEPENDENT_MATURE_MRNA	47	R	0.96	0.636449	0.2426
REACTOME_VIRAL_MRNA_TRANSLATION	126	R	0.96	0.612774	0.243
REACTOME_PLC_BETA_MEDIATED_EVENTS	200	P	0.96	0.633935	0.2434
REACTOME_VIRAL_MESSENGER_RNA_SYNTHESIS	26	P	0.96	0.605624	0.245
REACTOME_ADP_SIGNALLING_THROUGH_P2Y_PURINOCEPTOR_1	96	P	0.96	0.607345	0.2459
BIOCARTA_ARF_PATHWAY	45	P	0.96	0.629546	0.2476
BIOCARTA_VIP_PATHWAY	80	P	0.96	0.610902	0.2478
KEGG_MATURITY_ONSET_DIABETES_OF_THE_YOUNG	83	P	0.96	0.59359	0.248
REACTOME_DNA_REPAIR	206	R	0.96	0.612335	0.2489
KEGG_VASOPRESSIN_REGULATED_WATER_REABSORPTION	109	R	0.96	0.6819	0.2502
REACTOME_BASIGIN_INTERACTIONS	75	P	0.96	0.572375	0.2545
BIOCARTA_MCALPAIN_PATHWAY	58	P	0.96	0.559394	0.2545
BIOCARTA_LAIR_PATHWAY	59	P	0.96	0.592522	0.2548
KEGG_DNA_REPLICATION	87	P	0.96	0.627621	0.2557
REACTOME_FORMATION_OF_THE_TERNARY_COMPLEX_AND_SUBSEQUENTLY_THE_43S_COMPLEX	77	P	0.96	0.585891	0.2566
REACTOME_RECYCLING_OF_BILE_ACIDS_AND_SALTS	30	R	0.96	0.564032	0.2575
REACTOME_FANCONI_ANEMIA_PATHWAY	22	P	0.96	0.625554	0.2585
BIOCARTA_P53HYPOXIA_PATHWAY	49	R	0.96	0.574926	0.2586
BIOCARTA_P38MAPK_PATHWAY	93	P	0.96	0.519786	0.2587
BIOCARTA_MCM_PATHWAY	27	R	0.96	0.584291	0.2598
BIOCARTA_CK1_PATHWAY	62	P	0.96	0.592154	0.2602
KEGG_RNA_DEGRADATION	110	P	0.96	0.593821	0.2609
REACTOME_CHYLOMICRON_MEDIATED_LIPID_TRANSPORT	43	P	0.96	0.558534	0.2609
KEGG_RIBOSOME	129	R	0.96	0.565399	0.2613
BIOCARTA_MITOCHONDRIA_PATHWAY	57	R	0.96	0.531829	0.2613
KEGG_PROTEASOME	75	P	0.96	0.531262	0.2613
KEGG_RENAL_CELL_CARCINOMA	190	P	0.96	0.570726	0.2619
BIOCARTA_HSP27_PATHWAY	45	R	0.96	0.559271	0.2632
REACTOME_CDT1_ASSOCIATION_WITH_THE_CDC6_ORC_ORIGIN_COMPLEX	87	R	0.96	0.546005	0.2633
REACTOME_SEMA4D_IN_SEMAPHORIN_SIGNALING	78	R	0.96	0.586966	0.2641
BIOCARTA_BARR_MAPK_PATHWAY	43	P	0.96	0.550268	0.2652
REACTOME_GRB2_SOS_PROVIDES_LINKAGE_TO_MAPK_SIGNALING_FOR_INTERGRINS_	36	P	0.96	0.576074	0.2654
REACTOME_LOSS_OF_NLP_FROM_MITOTIC_CENTROSOMES	98	R	0.96	0.529017	0.2657
REACTOME_REGULATION_OF_INSULIN_SECRETION_BY_ACETYLCHOLINE	145	P	0.96	0.573886	0.2669
REACTOME_RNA_POLYMERASE_I_III_AND_MITOCHONDRIAL_TRANSCRIPTION	174	P	0.96	0.582602	0.2679
REACTOME_MRNA_SPLICING_MINOR_PATHWAY	72	R	0.96	0.57594	0.2685
REACTOME_CD28_DEPENDENT_PI3K_AKT_SIGNALING	44	P	0.96	0.610542	0.2689
KEGG_PPAR_SIGNALING_PATHWAY	186	P	0.96	0.494476	0.2703
REACTOME_BOTULINUM_NEUROTOXICITY	65	R	0.96	0.630087	0.2708
BIOCARTA_IL3_PATHWAY	24	P	0.96	0.496529	0.2716
REACTOME_E2F_MEDIATED_REGULATION_OF_DNA_REPLICATION	57	R	0.96	0.603304	0.2734
BIOCARTA_AGR_PATHWAY	137	R	0.96	0.567419	0.2736
BIOCARTA_ETS_PATHWAY	53	P	0.96	0.530158	0.2758
REACTOME_P38MAPK_EVENTS	31	P	0.96	0.541413	0.2762
KEGG_GLYCOSPHINGOLIPID_BIOSYNTHESIS_GLOBO_SERIES	49	P	0.96	0.546524	0.2763
REACTOME_CLASS_C3_METABOTROPIC_GLUTAMATE_PHEROMONE_RECEPTORS	91	R	0.96	0.548213	0.2773
KEGG_ALPHA_LINOLENIC_ACID_METABOLISM	38	R	0.96	0.553574	0.2796
BIOCARTA_CARDIACEGF_PATHWAY	77	P	0.96	0.554732	0.2809
REACTOME_SIGNALING_BY_PDGF	212	R	0.96	0.503005	0.2815
REACTOME_CD28_DEPENDENT_VAV1_PATHWAY	35	P	0.96	0.583873	0.285
BIOCARTA_TID_PATHWAY	44	P	0.96	0.570113	0.2857
KEGG_GLYCOSAMINOGLYCAN_BIOSYNTHESIS_KERATAN_SULFATE	42	R	0.96	0.540642	0.2861
REACTOME_TRANSCRIPTION	299	P	0.96	0.536895	0.2864
REACTOME_POST_TRANSLATIONAL_PROTEIN_MODIFICATION	79	R	0.96	0.528551	0.2864
BIOCARTA_PLATELETAPP_PATHWAY	51	P	0.96	0.52538	0.287
REACTOME_FORMATION_OF_ATP_BY_CHEMIOSMOTIC_COUPLING	18	P	0.96	0.596323	0.2872
BIOCARTA_CARM_ER_PATHWAY	108	P	0.96	0.520643	0.2872
KEGG_SPHINGOLIPID_METABOLISM	97	R	0.96	0.515428	0.2878
REACTOME_APOPTOTIC_CLEAVAGE_OF_CELL_ADHESION_PROTEINS	31	R	0.96	0.530736	0.2884
REACTOME_PEROXISOMAL_LIPID_METABOLISM	44	P	0.96	0.519875	0.2895
REACTOME_PLC_GAMMA1_SIGNALLING	174	P	0.96	0.592063	0.29
REACTOME_G_BETA_GAMMA_SIGNALLING_THROUGH_PLC_BETA	90	P	0.96	0.547547	0.2907
BIOCARTA_SPRY_PATHWAY	36	P	0.96	0.529501	0.2926
BIOCARTA_NO1_PATHWAY	175	R	0.96	0.55161	0.2929
REACTOME_GLUCOSE_AND_OTHER_SUGAR_SLC_TRANSPORTERS	225	R	0.96	0.505036	0.2931
KEGG_CITRATE_CYCLE_TCA_CYCLE	67	R	0.96	0.494627	0.2931
REACTOME_INFLUENZA_LIFE_CYCLE	206	R	0.96	0.549489	0.296
REACTOME_G_ALPHA_12_13_SIGNALLING_EVENTS	262	P	0.96	0.505955	0.2962
KEGG_LONG_TERM_POTENTIATION	288	P	0.96	0.530623	0.2964
REACTOME_TOLL_LIKE_RECEPTOR_3_CASCADE	150	P	0.96	0.472129	0.2965
KEGG_GLYCOSAMINOGLYCAN_BIOSYNTHESIS_HEPARAN_SULFATE	113	R	0.96	0.518798	0.2967
REACTOME_CITRIC_ACID_CYCLE	48	R	0.96	0.47521	0.2973
REACTOME_FANCONI_ANEMIA_PATHWAY	22	R	0.96	0.554366	0.2985
BIOCARTA_TEL_PATHWAY	79	R	0.96	0.482989	0.2985
REACTOME_ABORTIVE_ELONGATION_OF_HIV1_TRANSCRIPT_IN_THE_ABSENCE_OF_TAT	43	P	0.96	0.496964	0.2994
BIOCARTA_TGFB_PATHWAY	45	P	0.96	0.542164	0.3028
BIOCARTA_GRANULOCYTES_PATHWAY	30	P	0.96	0.478394	0.3028
KEGG_ALLOGRAFT_REJECTION	65	R	0.96	0.451503	0.3039
KEGG_TASTE_TRANSDUCTION	175	P	0.96	0.573617	0.3042
KEGG_ARACHIDONIC_ACID_METABOLISM	120	R	0.96	0.527308	0.3055
REACTOME_DOWNSTREAM_SIGNALING_OF_ACTIVATED_FGFR	129	P	0.96	0.517657	0.3056
REACTOME_REGULATION_OF_ORNITHINE_DECARBOXYLASE	87	P	0.96	0.469253	0.3059
KEGG_PROGESTERONE_MEDIATED_OOCYTE_MATURATION	219	P	0.96	0.498851	0.3069
REACTOME_CHOLESTEROL_BIOSYNTHESIS	33	R	0.96	0.503373	0.307
KEGG_LINOLEIC_ACID_METABOLISM	46	R	0.96	0.500315	0.3075
BIOCARTA_FAS_PATHWAY	67	R	0.96	0.526717	0.3082
KEGG_ONE_CARBON_POOL_BY_FOLATE	45	P	0.96	0.535372	0.3091
REACTOME_ERK_MAPK_TARGETS	54	R	0.96	0.457705	0.3097
BIOCARTA_D4GDI_PATHWAY	37	P	0.96	0.487921	0.3098
REACTOME_REV_MEDIATED_NUCLEAR_EXPORT_OF_HIV1_RNA	46	R	0.96	0.541133	0.3114
REACTOME_PHOSPHORYLATION_OF_CD3_AND_TCR_ZETA_CHAINS	45	P	0.96	0.487226	0.3125
KEGG_THYROID_CANCER	78	R	0.96	0.49861	0.3134
BIOCARTA_SPPA_PATHWAY	93	P	0.96	0.45125	0.3142
REACTOME_AMINE_LIGAND_BINDING_RECEPTORS	117	R	0.96	0.48948	0.3155
REACTOME_THROMBIN_SIGNALLING_THROUGH_PROTEINASE_ACTIVATED_RECEPTORS	96	P	0.96	0.510518	0.3159
REACTOME_CYTOSOLIC_TRNA_AMINOACYLATION	34	R	0.96	0.510142	0.317
REACTOME_RNA_POLYMERASE_I_CHAIN_ELONGATION	33	P	0.96	0.526163	0.3194
REACTOME_M_G1_TRANSITION	105	R	0.96	0.46847	0.3194
BIOCARTA_UCALPAIN_PATHWAY	49	P	0.96	0.500143	0.3206
BIOCARTA_MTOR_PATHWAY	48	P	0.96	0.442562	0.3206
REACTOME_POST_CHAPERONIN_TUBULIN_FOLDING_PATHWAY	39	R	0.96	0.435696	0.3216
REACTOME_GLUCONEOGENESIS	72	R	0.96	0.505895	0.3222
REACTOME_POST_CHAPERONIN_TUBULIN_FOLDING_PATHWAY	39	P	0.96	0.432906	0.3233
KEGG_DORSO_VENTRAL_AXIS_FORMATION	93	R	0.96	0.45813	0.3241
REACTOME_SIGNALING_BY_WNT	101	R	0.96	0.45382	0.3242
REACTOME_PEPTIDE_CHAIN_ELONGATION	130	R	0.96	0.474509	0.3281
KEGG_SYSTEMIC_LUPUS_ERYTHEMATOSUS	143	R	0.96	0.490582	0.3291
REACTOME_REMOVAL_OF_DNA_PATCH_CONTAINING_ABASIC_RESIDUE	36	P	0.96	0.517807	0.3296
REACTOME_THROMBOXANE_SIGNALLING_THROUGH_TP_RECEPTOR	85	P	0.96	0.484665	0.3299
REACTOME_SIGNAL_AMPLIFICATION	110	P	0.96	0.468541	0.3302
REACTOME_FORMATION_OF_TUBULIN_FOLDING_INTERMEDIATES_BY_CCT_TRIC	41	R	0.96	0.446637	0.3309
KEGG_BUTANOATE_METABOLISM	71	P	0.96	0.468183	0.333
BIOCARTA_PROTEASOME_PATHWAY	33	P	0.96	0.461327	0.3331
REACTOME_SYNTHESIS_AND_INTERCONVERSION_OF_NUCLEOTIDE_DI_AND_TRIPHOSPHATES	35	R	0.96	0.501844	0.3334
REACTOME_FORMATION_OF_THE_EARLY_ELONGATION_COMPLEX	50	P	0.96	0.467312	0.3342
REACTOME_SIGNALLING_TO_ERKS	92	R	0.96	0.445137	0.3342
REACTOME_EGFR_DOWNREGULATION	67	R	0.96	0.442344	0.3345
REACTOME_P130CAS_LINKAGE_TO_MAPK_SIGNALING_FOR_INTEGRINS	40	P	0.96	0.46688	0.3363
BIOCARTA_ASBCELL_PATHWAY	34	P	0.96	0.45576	0.337
BIOCARTA_AT1R_PATHWAY	81	P	0.96	0.456604	0.3374
REACTOME_E2F_TRANSCRIPTIONAL_TARGETS_AT_G1_S	47	R	0.96	0.509314	0.3381
REACTOME_MITOTIC_PROMETAPHASE	159	P	0.96	0.462949	0.3387
BIOCARTA_AKAPCENTROSOME_PATHWAY	50	R	0.96	0.483422	0.3392
REACTOME_ADENYLATE_CYCLASE_ACTIVATING_PATHWAY	56	R	0.96	0.519028	0.3397
BIOCARTA_TOLL_PATHWAY	80	P	0.96	0.483304	0.34
KEGG_PPAR_SIGNALING_PATHWAY	186	R	0.96	0.406018	0.34
KEGG_ACUTE_MYELOID_LEUKEMIA	144	P	0.96	0.475184	0.3403
BIOCARTA_HIVNEF_PATHWAY	154	R	0.96	0.430611	0.3424
REACTOME_RETROGRADE_NEUROTROPHIN_SIGNALLING	40	R	0.96	0.440794	0.3427
REACTOME_PD1_SIGNALING	48	P	0.96	0.42584	0.3441
REACTOME_INITIAL_TRIGGERING_OF_COMPLEMENT	33	R	0.96	0.459478	0.3451
REACTOME_RNA_POLYMERASE_III_TRANSCRIPTION_INITIATION_FROM_TYPE_3_PROMOTER	44	P	0.96	0.424901	0.3456
KEGG_LEISHMANIA_INFECTION	136	P	0.96	0.434623	0.3457
BIOCARTA_CYTOKINE_PATHWAY	47	P	0.96	0.404449	0.3461
KEGG_INTESTINAL_IMMUNE_NETWORK_FOR_IGA_PRODUCTION	111	P	0.96	0.42602	0.3464
BIOCARTA_CALCINEURIN_PATHWAY	65	P	0.96	0.476412	0.3466
REACTOME_NUCLEAR_EVENTS_KINASE_AND_TRANSCRIPTION_FACTOR_ACTIVATION	58	R	0.96	0.425655	0.3467
REACTOME_SHC_RELATED_EVENTS	32	R	0.96	0.429055	0.3478
REACTOME_ACTIVATION_OF_THE_PRE_REPLICATIVE_COMPLEX	54	P	0.96	0.452431	0.3487
KEGG_NICOTINATE_AND_NICOTINAMIDE_METABOLISM	56	R	0.96	0.450091	0.3497
KEGG_DORSO_VENTRAL_AXIS_FORMATION	93	P	0.96	0.429201	0.3498
KEGG_ANTIGEN_PROCESSING_AND_PRESENTATION	98	P	0.96	0.438821	0.3506
BIOCARTA_CTCF_PATHWAY	70	P	0.96	0.437117	0.3515
REACTOME_METABOLISM_OF_VITAMINS_AND_COFACTORS	94	R	0.96	0.474156	0.352
KEGG_MELANOMA	242	R	0.96	0.456142	0.3522
REACTOME_SIGNALING_BY_PDGF	212	P	0.96	0.42103	0.3524
REACTOME_RNA_POLYMERASE_I_TRANSCRIPTION_INITIATION	42	P	0.96	0.492604	0.3546
REACTOME_PREFOLDIN_MEDIATED_TRANSFER_OF_SUBSTRATE_TO_CCT_TRIC	49	R	0.96	0.436508	0.3548
REACTOME_SEROTONIN_NEUROTRANSMITTER_RELEASE_CYCLE	59	P	0.96	0.390049	0.3548
KEGG_GLYCEROPHOSPHOLIPID_METABOLISM	218	P	0.96	0.392387	0.3552
REACTOME_P130CAS_LINKAGE_TO_MAPK_SIGNALING_FOR_INTEGRINS	40	R	0.96	0.439191	0.3565
BIOCARTA_CTLA4_PATHWAY	47	P	0.96	0.372551	0.3571
REACTOME_REGULATION_OF_INSULIN_SECRETION_BY_FREE_FATTY_ACIDS	121	P	0.96	0.452488	0.3585
REACTOME_DUAL_INCISION_REACTION_IN_GG_NER	31	R	0.96	0.468164	0.3587
BIOCARTA_NO2IL12_PATHWAY	44	P	0.96	0.442829	0.3592
BIOCARTA_BLYMPHOCYTE_PATHWAY	26	P	0.96	0.424722	0.3599
REACTOME_ADP_SIGNALLING_THROUGH_P2Y_PURINOCEPTOR_12	68	P	0.96	0.457768	0.3604
REACTOME_CHEMOKINE_RECEPTORS_BIND_CHEMOKINES	86	R	0.96	0.421092	0.3606
REACTOME_TIGHT_JUNCTION_INTERACTIONS	80	R	0.96	0.458068	0.3607
REACTOME_ABORTIVE_ELONGATION_OF_HIV1_TRANSCRIPT_IN_THE_ABSENCE_OF_TAT	43	R	0.96	0.421935	0.3613
REACTOME_CELL_CELL_ADHESION_SYSTEMS	236	R	0.96	0.445398	0.3616
BIOCARTA_KERATINOCYTE_PATHWAY	182	P	0.96	0.415362	0.3619
KEGG_BLADDER_CANCER	104	P	0.96	0.44371	0.3628
REACTOME_RNA_POLYMERASE_III_CHAIN_ELONGATION	24	P	0.96	0.420822	0.3645
BIOCARTA_IGF1MTOR_PATHWAY	41	P	0.96	0.434732	0.3647
KEGG_HEMATOPOIETIC_CELL_LINEAGE	206	P	0.96	0.424785	0.3655
REACTOME_TCR_SIGNALING	154	P	0.96	0.41025	0.3669
REACTOME_TRANSLOCATION_OF_ZAP70_TO_IMMUNOLOGICAL_SYNAPSE	40	P	0.96	0.406001	0.3682
BIOCARTA_EDG1_PATHWAY	96	P	0.96	0.432793	0.3684
REACTOME_INFLUENZA_VIRAL_RNA_TRANSCRIPTION_AND_REPLICATION	155	R	0.96	0.428618	0.3702
REACTOME_AUTODEGRADATION_OF_CDH1_BY_CDH1_APC	88	P	0.96	0.371813	0.3738
BIOCARTA_ACH_PATHWAY	59	R	0.96	0.440378	0.3739
REACTOME_GENERATION_OF_SECOND_MESSENGER_MOLECULES	72	P	0.96	0.390189	0.3739
REACTOME_REGULATION_OF_BETA_CELL_DEVELOPMENT	229	R	0.96	0.424416	0.3743
REACTOME_SEMA4D_IN_SEMAPHORIN_SIGNALING	78	P	0.96	0.439847	0.3745
BIOCARTA_RB_PATHWAY	31	R	0.96	0.384317	0.3763
REACTOME_GAP_JUNCTION_ASSEMBLY	30	P	0.96	0.433527	0.3799
KEGG_RENIN_ANGIOTENSIN_SYSTEM	50	R	0.96	0.399469	0.382
REACTOME_REGULATION_OF_GENE_EXPRESSION_IN_BETA_CELLS	172	R	0.96	0.404556	0.3825
BIOCARTA_AGPCR_PATHWAY	35	P	0.96	0.427436	0.3841
KEGG_RIBOFLAVIN_METABOLISM	38	P	0.96	0.404177	0.3841
KEGG_COLORECTAL_CANCER	216	P	0.96	0.379033	0.3849
REACTOME_STEROID_HORMONE_BIOSYNTHESIS	32	P	0.96	0.406233	0.3859
BIOCARTA_MPR_PATHWAY	63	P	0.96	0.444025	0.3861
KEGG_FATTY_ACID_METABOLISM	82	R	0.96	0.425168	0.3861
KEGG_CARDIAC_MUSCLE_CONTRACTION	255	R	0.96	0.406806	0.3867
KEGG_LYSINE_DEGRADATION	84	R	0.96	0.438361	0.3881
BIOCARTA_EPO_PATHWAY	34	P	0.96	0.373197	0.3881
REACTOME_AMINE_COMPOUND_SLC_TRANSPORTERS	112	R	0.96	0.402765	0.3886
REACTOME_ACTIVATION_OF_KAINATE_RECEPTORS_UPON_GLUTAMATE_BINDING	150	P	0.96	0.441828	0.389
REACTOME_BIOLOGICAL_OXIDATIONS	213	R	0.96	0.391332	0.3906
REACTOME_HIV1_TRANSCRIPTION_ELONGATION	63	R	0.96	0.418104	0.3913
KEGG_PORPHYRIN_AND_CHLOROPHYLL_METABOLISM	70	P	0.96	0.396763	0.3934
REACTOME_VITAMIN_B5_(PANTOTHENATE)_METABOLISM	19	R	0.96	0.392992	0.3937
REACTOME_OLFACTORY_SIGNALING_PATHWAY	237	R	0.96	0.393298	0.3942
BIOCARTA_PGC1A_PATHWAY	77	P	0.96	0.367767	0.3947
KEGG_PROTEASOME	75	R	0.96	0.361914	0.3951
KEGG_ABC_TRANSPORTERS	151	P	0.96	0.374925	0.396
REACTOME_GTP_HYDROLYSIS_AND_JOINING_OF_THE_60S_RIBOSOMAL_SUBUNIT	162	R	0.96	0.399023	0.3981
KEGG_GLYCOSPHINGOLIPID_BIOSYNTHESIS_GLOBO_SERIES	49	R	0.96	0.393557	0.3981
REACTOME_MYOGENESSIS	137	R	0.96	0.376417	0.3993
KEGG_MATURITY_ONSET_DIABETES_OF_THE_YOUNG	83	R	0.96	0.39322	0.4003
REACTOME_INTEGRIN_ALPHAIIBBETA3_SIGNALING	63	R	0.96	0.399838	0.4013
REACTOME_DOPAMINE_NEUROTRANSMITTER_RELEASE_CYCLE	60	P	0.96	0.360342	0.4013
KEGG_MELANOMA	242	P	0.96	0.39896	0.402
KEGG_GLYCOSAMINOGLYCAN_BIOSYNTHESIS_CHONDROITIN_SULFATE	100	P	0.96	0.387275	0.4021
REACTOME_MAP_KINASES_ACTIVATION_IN_TLR_CASCADE	115	P	0.96	0.365635	0.4023
REACTOME_INTRINSIC_PATHWAY_FOR_APOPTOSIS	74	R	0.96	0.36922	0.4024
REACTOME_SEMAPHORIN_INTERACTIONS	219	P	0.96	0.414261	0.4034
KEGG_SPHINGOLIPID_METABOLISM	97	P	0.96	0.362064	0.4035
REACTOME_LATE_PHASE_OF_HIV_LIFE_CYCLE	142	R	0.96	0.38722	0.4052
BIOCARTA_INTRINSIC_PATHWAY	74	R	0.96	0.363403	0.4052
KEGG_GLYOXYLATE_AND_DICARBOXYLATE_METABOLISM	44	P	0.96	0.383709	0.4054
REACTOME_TRANSCRIPTION	299	R	0.96	0.38002	0.4055
REACTOME_REGULATION_OF_LIPID_METABOLISM_BY_PEROXISOME_PROLIFERATOR_ACTIVATED_RECEPTOR_ALPHA	166	P	0.96	0.390455	0.4066
REACTOME_HDL_MEDIATED_LIPID_TRANSPORT	51	R	0.96	0.378621	0.4072
REACTOME_SEROTONIN_RECEPTORS	25	P	0.96	0.384278	0.4073
REACTOME_NUCLEOTIDE_LIKE_PURINERGIC_RECEPTORS	31	P	0.96	0.409945	0.4077
KEGG_HEMATOPOIETIC_CELL_LINEAGE	206	R	0.96	0.380759	0.4079
REACTOME_GAP_JUNCTION_ASSEMBLY	30	R	0.96	0.398274	0.4094
KEGG_VEGF_SIGNALING_PATHWAY	202	P	0.96	0.397546	0.4094
REACTOME_TELOMERE_MAINTENANCE	91	P	0.96	0.400946	0.412
REACTOME_CHAPERONIN_MEDIATED_PROTEIN_FOLDING	88	R	0.96	0.364384	0.4127
BIOCARTA_TFF_PATHWAY	51	P	0.96	0.371096	0.415
BIOCARTA_AT1R_PATHWAY	81	R	0.96	0.368726	0.415
KEGG_COLORECTAL_CANCER	216	R	0.96	0.348466	0.4151
REACTOME_HIV_LIFE_CYCLE	176	R	0.96	0.373082	0.4152
BIOCARTA_CDC42RAC_PATHWAY	27	P	0.96	0.391867	0.4157
REACTOME_DOWN_STREAM_SIGNAL_TRANSDUCTION	79	R	0.96	0.339713	0.4181
REACTOME_TIE2_SIGNALING	57	P	0.96	0.382007	0.4195
REACTOME_RNA_POLYMERASE_I_CHAIN_ELONGATION	33	R	0.96	0.407695	0.4196
BIOCARTA_VEGF_PATHWAY	80	R	0.96	0.368301	0.4207
BIOCARTA_BIOPEPTIDES_PATHWAY	119	P	0.96	0.367911	0.4216
KEGG_ETHER_LIPID_METABOLISM	74	P	0.96	0.335355	0.4224
BIOCARTA_CDC42RAC_PATHWAY	27	R	0.96	0.385737	0.4225
KEGG_GRAFT_VERSUS_HOST_DISEASE	59	P	0.96	0.33112	0.4226
REACTOME_CTLA4_INHIBITORY_SIGNALING	56	P	0.96	0.363285	0.4251
REACTOME_REGULATION_OF_LIPID_METABOLISM_BY_PEROXISOME_PROLIFERATOR_ACTIVATED_RECEPTOR_ALPHA	166	R	0.96	0.367731	0.4272
KEGG_O_GLYCAN_BIOSYNTHESIS	151	P	0.96	0.366948	0.428
REACTOME_PI3K_CASCADE	117	P	0.96	0.370051	0.4283
BIOCARTA_ARENRF2_PATHWAY	44	R	0.96	0.377682	0.4294
KEGG_TYPE_II_DIABETES_MELLITUS	196	R	0.96	0.37189	0.4299
BIOCARTA_PROTEASOME_PATHWAY	33	R	0.96	0.352894	0.4299
KEGG_PENTOSE_PHOSPHATE_PATHWAY	67	R	0.96	0.384534	0.4314
KEGG_STEROID_BIOSYNTHESIS	34	R	0.96	0.348695	0.4321
BIOCARTA_CHREBP2_PATHWAY	113	R	0.96	0.372408	0.4323
REACTOME_ADHERENS_JUNCTIONS_INTERACTIONS	158	R	0.96	0.356852	0.4329
REACTOME_FORMATION_OF_FIBRIN_CLOT_CLOTTING_CASCADE	86	R	0.96	0.357454	0.4339
REACTOME_PKA_ACTIVATION	62	R	0.96	0.408394	0.4342
REACTOME_FORMATION_OF_THE_EARLY_ELONGATION_COMPLEX	50	R	0.96	0.359011	0.4342
KEGG_THYROID_CANCER	78	P	0.96	0.354074	0.4344
REACTOME_REGULATION_OF_INSULIN_SECRETION_BY_GLUCAGON_LIKE_PEPTIDE_1	274	P	0.96	0.39157	0.4349
REACTOME_STRIATED_MUSCLE_CONTRACTION	65	R	0.96	0.335827	0.4352
KEGG_SMALL_CELL_LUNG_CANCER	298	P	0.96	0.340644	0.4355
REACTOME_GAP_JUNCTION_TRAFFICKING	50	R	0.96	0.372626	0.4358
REACTOME_POST_TRANSLATIONAL_PROTEIN_MODIFICATION	79	P	0.96	0.355321	0.4358
REACTOME_OTHER_SEMAPHORIN_INTERACTIONS	80	P	0.96	0.364565	0.4362
REACTOME_MITOTIC_M_M_G1_PHASES	267	R	0.96	0.346589	0.4363
KEGG_SULFUR_METABOLISM	34	P	0.96	0.341232	0.4371
REACTOME_PURINE_METABOLISM	59	P	0.96	0.32427	0.4373
BIOCARTA_PLATELETAPP_PATHWAY	51	R	0.96	0.351148	0.4375
REACTOME_NUCLEOTIDE_LIKE_PURINERGIC_RECEPTORS	31	R	0.96	0.367405	0.4384
REACTOME_SIGNALING_BY_WNT	101	P	0.96	0.324668	0.4393
KEGG_BASAL_TRANSCRIPTION_FACTORS	50	R	0.96	0.35589	0.4397
REACTOME_GLUCURONIDATION	19	R	0.96	0.38112	0.4412
REACTOME_CLASS_C3_METABOTROPIC_GLUTAMATE_PHEROMONE_RECEPTORS	91	P	0.96	0.357327	0.4418
REACTOME_REGULATION_OF_GLUCOKINASE_BY_GLUCOKINASE_REGULATORY_PROTEIN	45	R	0.96	0.355789	0.4426
REACTOME_DNA_REPLICATION_PRE_INITIATION	138	R	0.96	0.338539	0.4429
BIOCARTA_IL2RB_PATHWAY	111	P	0.96	0.325078	0.443
REACTOME_PHASE_1_FUNCTIONALIZATION_OF_COMPOUNDS	108	P	0.96	0.356114	0.4431
KEGG_PEROXISOME	168	R	0.96	0.321807	0.4435
BIOCARTA_TEL_PATHWAY	79	P	0.96	0.315367	0.4469
BIOCARTA_RELA_PATHWAY	42	P	0.96	0.335864	0.4472
REACTOME_CLASS_B2_SECRETIN_FAMILY_RECEPTORS	244	P	0.96	0.36584	0.4476
KEGG_SNARE_INTERACTIONS_IN_VESICULAR_TRANSPORT	104	R	0.96	0.376685	0.448
KEGG_NOD_LIKE_RECEPTOR_SIGNALING_PATHWAY	95	P	0.96	0.322358	0.4483
KEGG_GLIOMA	198	P	0.96	0.348872	0.4485
KEGG_TGF_BETA_SIGNALING_PATHWAY	218	P	0.96	0.358872	0.4492
REACTOME_OTHER_SEMAPHORIN_INTERACTIONS	80	R	0.96	0.351978	0.4492
REACTOME_TAT_MEDIATED_HIV1_ELONGATION_ARREST_AND_RECOVERY	51	P	0.96	0.345891	0.4496
KEGG_INTESTINAL_IMMUNE_NETWORK_FOR_IGA_PRODUCTION	111	R	0.96	0.313847	0.4505
BIOCARTA_NGF_PATHWAY	52	P	0.96	0.331933	0.4507
BIOCARTA_DC_PATHWAY	43	R	0.96	0.33752	0.4509
REACTOME_P53_INDEPENDENT_DNA_DAMAGE_RESPONSE	71	R	0.96	0.31332	0.4513
REACTOME_ACTIVATION_OF_ATR_IN_RESPONSE_TO_REPLICATION_STRESS	59	P	0.96	0.302516	0.4524
REACTOME_GLUCAGON_SIGNALING_IN_METABOLIC_REGULATION	124	P	0.96	0.375355	0.4525
REACTOME_SEMA3A_PAK_DEPENDENT_AXON_REPULSION	57	R	0.96	0.36119	0.4536
BIOCARTA_CREB_PATHWAY	76	P	0.96	0.326121	0.4536
BIOCARTA_IL17_PATHWAY	42	R	0.96	0.342471	0.4543
REACTOME_CELL_CYCLE_CHECKPOINTS	178	P	0.96	0.289764	0.4544
REACTOME_SNRNP_ASSEMBLY	79	R	0.96	0.359226	0.4555
REACTOME_MUSCLE_CONTRACTION	123	P	0.96	0.32653	0.4558
KEGG_TYPE_I_DIABETES_MELLITUS	120	P	0.96	0.319254	0.456
BIOCARTA_GATA3_PATHWAY	55	P	0.96	0.348155	0.4572
KEGG_RENIN_ANGIOTENSIN_SYSTEM	50	P	0.96	0.316914	0.459
REACTOME_NUCLEAR_IMPORT_OF_REV_PROTEIN	44	R	0.96	0.352013	0.4603
KEGG_ABC_TRANSPORTERS	151	R	0.96	0.316354	0.4612
REACTOME_FURTHER_PLATELET_RELEASATE	40	P	0.96	0.329682	0.4627
KEGG_NOTCH_SIGNALING_PATHWAY	145	R	0.96	0.330819	0.4628
KEGG_NUCLEOTIDE_EXCISION_REPAIR	88	R	0.96	0.35472	0.4632
REACTOME_ACTIVATION_OF_THE_PRE_REPLICATIVE_COMPLEX	54	R	0.96	0.332374	0.4633
KEGG_APOPTOSIS	214	P	0.96	0.317461	0.4633
REACTOME_RNA_POLYMERASE_III_TRANSCRIPTION_INITIATION	61	R	0.96	0.314185	0.4641
BIOCARTA_DC_PATHWAY	43	P	0.96	0.320898	0.4648
BIOCARTA_CHREBP2_PATHWAY	113	P	0.96	0.336467	0.4652
KEGG_P53_SIGNALING_PATHWAY	165	R	0.96	0.337226	0.4654
REACTOME_TOLL_RECEPTOR_CASCADES	198	P	0.96	0.301382	0.4656
KEGG_ALANINE_ASPARTATE_AND_GLUTAMATE_METABOLISM	88	P	0.96	0.315145	0.4664
BIOCARTA_GH_PATHWAY	69	R	0.96	0.313111	0.4672
KEGG_CELL_CYCLE	231	R	0.96	0.335049	0.4681
BIOCARTA_UCALPAIN_PATHWAY	49	R	0.96	0.328582	0.4682
BIOCARTA_ASBCELL_PATHWAY	34	R	0.96	0.317854	0.4697
REACTOME_ASSOCIATION_OF_TRIC_CCT_WITH_TARGET_PROTEINS_DURING_BIOSYNTHESIS	56	R	0.96	0.314303	0.4698
BIOCARTA_P53_PATHWAY	51	R	0.96	0.288593	0.4704
BIOCARTA_CYTOKINE_PATHWAY	47	R	0.96	0.283098	0.4704
REACTOME_NEP_NS2_INTERACTS_WITH_THE_CELLULAR_EXPORT_MACHINERY	43	R	0.96	0.340266	0.4717
REACTOME_FORMATION_OF_ATP_BY_CHEMIOSMOTIC_COUPLING	18	R	0.96	0.350099	0.4722
REACTOME_COMPLEMENT_CASCADE	61	R	0.96	0.333481	0.473
BIOCARTA_NFKB_PATHWAY	48	R	0.96	0.326547	0.4732
REACTOME_TRANSPORT_OF_RIBONUCLEOPROTEINS_INTO_THE_HOST_NUCLEUS	41	R	0.96	0.333543	0.4736
REACTOME_MRNA_SPLICING	173	P	0.96	0.340627	0.4737
KEGG_ALLOGRAFT_REJECTION	65	P	0.96	0.286608	0.4753
BIOCARTA_CASPASE_PATHWAY	56	R	0.96	0.311455	0.4772
REACTOME_MAPK_TARGETS_NUCLEAR_EVENTS_MEDIATED_BY_MAP_KINASES	84	R	0.96	0.276515	0.4773
REACTOME_TRAFFICKING_OF_GLUR2_CONTAINING_AMPA_RECEPTORS	69	P	0.96	0.317433	0.4775
REACTOME_DOWNSTREAM_TCR_SIGNALING	113	P	0.96	0.294583	0.479
REACTOME_INNATE_IMMUNITY_SIGNALING	259	P	0.96	0.292924	0.4806
KEGG_PROSTATE_CANCER	261	R	0.96	0.326706	0.4812
REACTOME_THE_ROLE_OF_NEF_IN_HIV1_REPLICATION_AND_DISEASE_PATHOGENESIS	90	P	0.96	0.300806	0.4818
KEGG_REGULATION_OF_AUTOPHAGY	40	P	0.96	0.294381	0.4818
BIOCARTA_TNFR1_PATHWAY	75	R	0.96	0.308238	0.4833
REACTOME_CELL_CYCLE_CHECKPOINTS	178	R	0.96	0.269289	0.4834
BIOCARTA_LECTIN_PATHWAY	49	R	0.96	0.324104	0.4835
KEGG_GLYCOSPHINGOLIPID_BIOSYNTHESIS_LACTO_AND_NEOLACTO_SERIES	68	P	0.96	0.295758	0.4838
REACTOME_DUAL_INCISION_REACTION_IN_GG_NER	31	P	0.96	0.346295	0.4839
REACTOME_SEMA4D_INDUCED_CELL_MIGRATION_AND_GROWTH_CONE_COLLAPSE	68	P	0.96	0.326237	0.4841
KEGG_OOCYTE_MEIOSIS	300	R	0.96	0.341567	0.4848
REACTOME_STEROID_HORMONES	64	P	0.96	0.308858	0.4853
REACTOME_SNRNP_ASSEMBLY	79	P	0.96	0.335919	0.4858
REACTOME_GLUCOSE_METABOLISM	129	P	0.96	0.327263	0.4858
REACTOME_ASSOCIATION_OF_TRIC_CCT_WITH_TARGET_PROTEINS_DURING_BIOSYNTHESIS	56	P	0.96	0.29808	0.486
REACTOME_RETROGRADE_NEUROTROPHIN_SIGNALLING	40	P	0.96	0.284167	0.4864
REACTOME_PYRUVATE_METABOLISM	26	R	0.96	0.314981	0.4866
REACTOME_MYOGENESSIS	137	P	0.96	0.294116	0.488
REACTOME_HIV1_TRANSCRIPTION_ELONGATION	63	P	0.96	0.319251	0.4888
KEGG_HEDGEHOG_SIGNALING_PATHWAY	152	R	0.96	0.329532	0.4889
REACTOME_GLUCOSE_METABOLISM	129	R	0.96	0.318895	0.4891
BIOCARTA_IL22BP_PATHWAY	41	P	0.96	0.319675	0.4903
BIOCARTA_GSK3_PATHWAY	59	P	0.96	0.286009	0.4905
REACTOME_TAT_MEDIATED_HIV1_ELONGATION_ARREST_AND_RECOVERY	51	R	0.96	0.310226	0.4911
KEGG_PATHOGENIC_ESCHERICHIA_COLI_INFECTION	128	P	0.96	0.305958	0.4961
REACTOME_TRANSLATION	180	R	0.96	0.308975	0.4962
REACTOME_MRNA_SPLICING_MINOR_PATHWAY	72	P	0.96	0.30398	0.4963
BIOCARTA_CLASSIC_PATHWAY	40	R	0.96	0.300835	0.4965
REACTOME_METABOLISM_OF_BILE_ACIDS_AND_BILE_SALTS	65	R	0.96	0.287649	0.4967
REACTOME_XENOBIOTICS	14	R	0.96	0.303885	0.5005
REACTOME_ACTIVATION_OF_BH3_ONLY_PROTEINS	50	P	0.96	0.254425	0.5009
BIOCARTA_CDK5_PATHWAY	30	R	0.96	0.281924	0.5012
REACTOME_TRANSCRIPTION_OF_THE_HIV_GENOME	96	P	0.96	0.290009	0.5013
REACTOME_TRANSLATION	180	P	0.96	0.296263	0.5015
BIOCARTA_CDMAC_PATHWAY	63	P	0.96	0.280085	0.5026
REACTOME_RNA_POLYMERASE_III_TRANSCRIPTION_INITIATION	61	P	0.96	0.273999	0.5028
REACTOME_TIE2_SIGNALING	57	R	0.96	0.302457	0.5029
REACTOME_AMINO_ACID_SYNTHESIS_AND_INTERCONVERSION	25	R	0.96	0.279858	0.505
REACTOME_SIGNALLING_TO_P38_VIA_RIT_AND_RIN	31	R	0.96	0.269702	0.5063
BIOCARTA_CLASSIC_PATHWAY	40	P	0.96	0.292096	0.507
KEGG_INOSITOL_PHOSPHATE_METABOLISM	161	P	0.96	0.285288	0.507
BIOCARTA_RANKL_PATHWAY	42	P	0.96	0.280065	0.5074
REACTOME_SYNTHESIS_OF_DNA	165	R	0.96	0.287364	0.5083
KEGG_PROPANOATE_METABOLISM	72	R	0.96	0.340522	0.5105
KEGG_TRYPTOPHAN_METABOLISM	79	R	0.96	0.279371	0.5115
REACTOME_MAPK_TARGETS_NUCLEAR_EVENTS_MEDIATED_BY_MAP_KINASES	84	P	0.96	0.253825	0.5115
REACTOME_HIV1_TRANSCRIPTION_INITIATION	59	P	0.96	0.275708	0.5126
REACTOME_MICRORNA_BIOGENESIS	35	R	0.96	0.300426	0.5133
REACTOME_GRB2_SOS_PROVIDES_LINKAGE_TO_MAPK_SIGNALING_FOR_INTERGRINS_	36	R	0.96	0.283109	0.5133
KEGG_PATHOGENIC_ESCHERICHIA_COLI_INFECTION	128	R	0.96	0.286542	0.5135
REACTOME_PYRIMIDINE_METABOLISM	64	P	0.96	0.2962	0.514
REACTOME_HORMONE_BIOSYNTHESIS	138	R	0.96	0.279639	0.5161
REACTOME_DUAL_INCISION_REACTION_IN_TC_NER	42	R	0.96	0.294017	0.5162
REACTOME_EARLY_PHASE_OF_HIV_LIFE_CYCLE	34	R	0.96	0.29211	0.5164
REACTOME_SIGNALING_BY_TGF_BETA	46	R	0.96	0.301852	0.5179
KEGG_GLYCOSAMINOGLYCAN_DEGRADATION	77	R	0.96	0.283564	0.5179
REACTOME_PI3K_CASCADE	117	R	0.96	0.284699	0.5183
REACTOME_TOLL_LIKE_RECEPTOR_9_CASCADE	37	R	0.96	0.300687	0.5189
KEGG_STEROID_BIOSYNTHESIS	34	P	0.96	0.277429	0.5193
BIOCARTA_CD40_PATHWAY	36	P	0.96	0.298308	0.5207
REACTOME_NUCLEOTIDE_EXCISION_REPAIR	98	R	0.96	0.298788	0.521
REACTOME_DOWN_STREAM_SIGNAL_TRANSDUCTION	79	P	0.96	0.255713	0.5211
BIOCARTA_BARRESTIN_PATHWAY	52	P	0.96	0.248043	0.5219
REACTOME_RNA_POLYMERASE_III_TRANSCRIPTION_INITIATION_FROM_TYPE_2_PROMOTER	42	P	0.96	0.257383	0.5221
KEGG_VEGF_SIGNALING_PATHWAY	202	R	0.96	0.279835	0.5227
BIOCARTA_PML_PATHWAY	52	P	0.96	0.289894	0.5228
KEGG_PROSTATE_CANCER	261	P	0.96	0.281733	0.5264
KEGG_PROGESTERONE_MEDIATED_OOCYTE_MATURATION	219	R	0.96	0.271602	0.5269
KEGG_VALINE_LEUCINE_AND_ISOLEUCINE_DEGRADATION	103	R	0.96	0.291859	0.5272
REACTOME_RAS_ACTIVATION_UOPN_CA2_INFUX_THROUGH_NMDA_RECEPTOR	79	P	0.96	0.25987	0.5282
REACTOME_COMPLEMENT_CASCADE	61	P	0.96	0.283765	0.5283
REACTOME_TRANSCRIPTION_OF_THE_HIV_GENOME	96	R	0.96	0.264581	0.5293
REACTOME_CREB_PHOPHORYLATION_THROUGH_THE_ACTIVATION_OF_RAS	101	P	0.96	0.26062	0.5311
BIOCARTA_RARRXR_PATHWAY	38	R	0.96	0.272411	0.5316
REACTOME_SCF_BETA_TRCP_MEDIATED_DEGRADATION_OF_EMI1	81	R	0.96	0.242802	0.5323
REACTOME_FORMATION_OF_A_POOL_OF_FREE_40S_SUBUNITS	148	R	0.96	0.276713	0.5328
REACTOME_ACTIVATION_OF_NMDA_RECEPTOR_UPON_GLUTAMATE_BINDING_AND_POSTSYNAPTIC_EVENTS	147	P	0.96	0.270123	0.5331
REACTOME_P38MAPK_EVENTS	31	R	0.96	0.254383	0.5334
BIOCARTA_STEM_PATHWAY	38	R	0.96	0.241395	0.5339
REACTOME_GLYCOLYSIS	60	R	0.96	0.298774	0.5347
REACTOME_STABILIZATION_OF_P53	82	R	0.96	0.240542	0.5354
BIOCARTA_EGFR_SMRTE_PATHWAY	54	P	0.96	0.280886	0.5363
REACTOME_GLUCAGON_TYPE_LIGAND_RECEPTORS	120	P	0.96	0.280697	0.5366
BIOCARTA_TALL1_PATHWAY	34	P	0.96	0.266127	0.5368
REACTOME_CITRIC_ACID_CYCLE	48	P	0.96	0.253001	0.5373
BIOCARTA_TNFR2_PATHWAY	44	R	0.96	0.275061	0.5374
REACTOME_METABOLISM_OF_VITAMINS_AND_COFACTORS	94	P	0.96	0.27989	0.5384
REACTOME_SEMA3A_PLEXIN_REPULSION_SIGNALING_BY_INHIBITING_INTEGRIN_ADHESION	61	R	0.96	0.274055	0.539
REACTOME_GLYCOLYSIS	60	P	0.96	0.299119	0.5391
KEGG_FATTY_ACID_METABOLISM	82	P	0.96	0.272806	0.5391
BIOCARTA_RANKL_PATHWAY	42	R	0.96	0.252073	0.5407
REACTOME_REPAIR_SYNTHESIS_OF_PATCH_27_30_BASES_LONG_BY_DNA_POLYMERASE	41	R	0.96	0.286676	0.5416
REACTOME_PD1_SIGNALING	48	R	0.96	0.241363	0.542
KEGG_PEROXISOME	168	P	0.96	0.245431	0.5424
REACTOME_TRANSLOCATION_OF_ZAP70_TO_IMMUNOLOGICAL_SYNAPSE	40	R	0.96	0.240271	0.5434
BIOCARTA_ARF_PATHWAY	45	R	0.96	0.284811	0.5437
KEGG_GLYCOSPHINGOLIPID_BIOSYNTHESIS_LACTO_AND_NEOLACTO_SERIES	68	R	0.96	0.257208	0.5438
REACTOME_HOMOLOGOUS_RECOMBINATION_REPAIR	41	P	0.96	0.272763	0.5445
KEGG_VIRAL_MYOCARDITIS	172	R	0.96	0.275697	0.5453
REACTOME_TOLL_LIKE_RECEPTOR_4_CASCADE	55	P	0.96	0.26191	0.5453
BIOCARTA_COMP_PATHWAY	57	P	0.96	0.26427	0.5461
BIOCARTA_SHH_PATHWAY	54	P	0.96	0.284342	0.5462
REACTOME_SPHINGOLIPID_METABOLISM	94	P	0.96	0.271849	0.5463
REACTOME_RNA_POLYMERASE_II_TRANSCRIPTION	142	P	0.96	0.251823	0.5466
REACTOME_RNA_POLYMERASE_I_TRANSCRIPTION_INITIATION	42	R	0.96	0.272864	0.5473
KEGG_SELENOAMINO_ACID_METABOLISM	49	R	0.96	0.292833	0.5477
REACTOME_AMINO_ACID_SYNTHESIS_AND_INTERCONVERSION	25	P	0.96	0.249755	0.5477
BIOCARTA_IL4_PATHWAY	26	R	0.96	0.261743	0.5478
KEGG_ARACHIDONIC_ACID_METABOLISM	120	P	0.96	0.27467	0.5484
KEGG_NON_SMALL_CELL_LUNG_CANCER	193	P	0.96	0.269649	0.5486
BIOCARTA_COMP_PATHWAY	57	R	0.96	0.262618	0.5492
REACTOME_DEPOLARIZATION_OF_THE_PRESYNAPTIC_TERMINAL_TRIGGERS_THE_OPENING_OF_CALCIUM_CHANNELS	103	P	0.96	0.26457	0.5493
REACTOME_SYNTHESIS_OF_BILE_ACIDS_AND_BILE_SALTS	42	R	0.96	0.253077	0.5498
REACTOME_G2_M_CHECKPOINTS	66	P	0.96	0.226851	0.5511
REACTOME_EGFR_DOWNREGULATION	67	P	0.96	0.235259	0.5513
REACTOME_RNA_POLYMERASE_I_PROMOTER_ESCAPE	28	R	0.96	0.285874	0.5519
REACTOME_IONOTROPIC_ACTIVITY_OF_KAINATE_RECEPTORS	63	P	0.96	0.287	0.5524
REACTOME_CREB_PHOSPHORYLATION_THROUGH_THE_ACTIVATION_OF_CAMKII	59	P	0.96	0.251938	0.5527
REACTOME_HOST_INTERACTIONS_OF_HIV_FACTORS	225	P	0.96	0.238148	0.5528
REACTOME_METAL_ION_SLC_TRANSPORTERS	46	R	0.96	0.234078	0.5535
KEGG_LINOLEIC_ACID_METABOLISM	46	P	0.96	0.255116	0.5539
REACTOME_REGULATION_OF_GENE_EXPRESSION_IN_BETA_CELLS	172	P	0.96	0.243041	0.5544
KEGG_VIRAL_MYOCARDITIS	172	P	0.96	0.268123	0.5548
BIOCARTA_ARENRF2_PATHWAY	44	P	0.96	0.269861	0.5549
BIOCARTA_HIF_PATHWAY	30	P	0.96	0.270774	0.5559
BIOCARTA_TNFR1_PATHWAY	75	P	0.96	0.251281	0.5568
BIOCARTA_TNFR2_PATHWAY	44	P	0.96	0.257289	0.5571
REACTOME_ZINC_TRANSPORTATION	35	R	0.96	0.245823	0.5574
REACTOME_VIF_MEDIATED_DEGRADATION_OF_APOBEC3G	78	R	0.96	0.232599	0.5584
KEGG_TYPE_I_DIABETES_MELLITUS	120	R	0.96	0.23527	0.5585
BIOCARTA_IL22BP_PATHWAY	41	R	0.96	0.255717	0.5614
BIOCARTA_CBL_PATHWAY	37	R	0.96	0.262021	0.5626
KEGG_LONG_TERM_DEPRESSION	299	P	0.96	0.258788	0.5627
REACTOME_SMOOTH_MUSCLE_CONTRACTION	70	R	0.96	0.234454	0.5668
REACTOME_RNA_POLYMERASE_I_PROMOTER_CLEARANCE	62	P	0.96	0.26087	0.5671
BIOCARTA_MET_PATHWAY	111	P	0.96	0.230684	0.5671
KEGG_ARGININE_AND_PROLINE_METABOLISM	103	P	0.96	0.254545	0.5672
BIOCARTA_CACAM_PATHWAY	50	P	0.96	0.245097	0.5673
KEGG_SELENOAMINO_ACID_METABOLISM	49	P	0.97	0.274164	0.5685
KEGG_NITROGEN_METABOLISM	43	R	0.97	0.243993	0.5702
REACTOME_SYNTHESIS_OF_BILE_ACIDS_AND_BILE_SALTS_VIA_7ALPHA_HYDROXYCHOLESTEROL	31	R	0.97	0.230901	0.5723
KEGG_SNARE_INTERACTIONS_IN_VESICULAR_TRANSPORT	104	P	0.97	0.260949	0.5743
KEGG_ALPHA_LINOLENIC_ACID_METABOLISM	38	P	0.97	0.234407	0.5746
REACTOME_PKA_ACTIVATION	62	P	0.97	0.276582	0.5754
REACTOME_CRMPS_IN_SEMA3A_SIGNALING	69	R	0.97	0.245597	0.5759
REACTOME_RECYCLING_OF_BILE_ACIDS_AND_SALTS	30	P	0.97	0.217159	0.5775
REACTOME_METAL_ION_SLC_TRANSPORTERS	46	P	0.97	0.212376	0.5788
KEGG_TASTE_TRANSDUCTION	175	R	0.97	0.272677	0.5789
REACTOME_CHEMOKINE_RECEPTORS_BIND_CHEMOKINES	86	P	0.97	0.216592	0.5794
KEGG_GLYCOSAMINOGLYCAN_BIOSYNTHESIS_HEPARAN_SULFATE	113	P	0.97	0.246371	0.5813
BIOCARTA_SARS_PATHWAY	15	R	0.97	0.259888	0.5821
BIOCARTA_GH_PATHWAY	69	P	0.97	0.225538	0.5833
KEGG_NOTCH_SIGNALING_PATHWAY	145	P	0.97	0.234067	0.5837
REACTOME_ACTIVATION_OF_RAC	63	R	0.97	0.250449	0.5844
KEGG_ALANINE_ASPARTATE_AND_GLUTAMATE_METABOLISM	88	R	0.97	0.21879	0.5855
KEGG_SMALL_CELL_LUNG_CANCER	298	R	0.97	0.213704	0.5864
REACTOME_G1_S_TRANSITION	183	R	0.97	0.230306	0.5868
KEGG_RENAL_CELL_CARCINOMA	190	R	0.97	0.223825	0.5868
REACTOME_GENERIC_TRANSCRIPTION_PATHWAY	112	R	0.97	0.244374	0.5876
BIOCARTA_EXTRINSIC_PATHWAY	27	R	0.97	0.209403	0.5886
REACTOME_STEROID_METABOLISM	130	R	0.97	0.2187	0.5888
REACTOME_MITOTIC_PROMETAPHASE	159	R	0.97	0.231941	0.5918
REACTOME_HORMONE_BIOSYNTHESIS	138	P	0.97	0.224469	0.5918
BIOCARTA_FAS_PATHWAY	67	P	0.97	0.244148	0.593
REACTOME_TCR_SIGNALING	154	R	0.97	0.217584	0.5942
REACTOME_GS_ALPHA_MEDIATED_EVENTS_IN_GLUCAGON_SIGNALLING	109	P	0.97	0.251981	0.5947
KEGG_STEROID_HORMONE_BIOSYNTHESIS	82	P	0.97	0.232405	0.5951
REACTOME_ENDOGENOUS_STEROLS	24	P	0.97	0.219158	0.6008
KEGG_CIRCADIAN_RHYTHM_MAMMAL	28	P	0.97	0.213111	0.6017
REACTOME_GLUCONEOGENESIS	72	P	0.97	0.22536	0.6021
REACTOME_SEMAPHORIN_INTERACTIONS	219	R	0.97	0.237987	0.6024
REACTOME_P75NTR_SIGNALS_VIA_NFKB	35	P	0.97	0.20807	0.6028
REACTOME_RNA_POLYMERASE_I_III_AND_MITOCHONDRIAL_TRANSCRIPTION	174	R	0.97	0.224579	0.6029
KEGG_SPLICEOSOME	218	P	0.97	0.229042	0.6038
BIOCARTA_CD40_PATHWAY	36	R	0.97	0.231863	0.6045
REACTOME_INSULIN_SYNTHESIS_AND_SECRETION	237	R	0.97	0.221266	0.6045
KEGG_SULFUR_METABOLISM	34	R	0.97	0.212371	0.6049
REACTOME_ELONGATION_AND_PROCESSING_OF_CAPPED_TRANSCRIPTS	213	P	0.97	0.226562	0.6057
BIOCARTA_TGFB_PATHWAY	45	R	0.97	0.21996	0.6059
KEGG_GLYCOSAMINOGLYCAN_BIOSYNTHESIS_KERATAN_SULFATE	42	P	0.97	0.210783	0.6059
REACTOME_FORMATION_AND_MATURATION_OF_MRNA_TRANSCRIPT	246	P	0.97	0.218373	0.606
KEGG_ASCORBATE_AND_ALDARATE_METABOLISM	36	P	0.97	0.259258	0.6068
REACTOME_ZINC_TRANSPORTATION	35	P	0.97	0.200216	0.6077
REACTOME_ACTIVATED_AMPK_STIMULATES_FATTY_ACID_OXIDATION_IN_MUSCLE	54	R	0.97	0.218925	0.609
REACTOME_SYNTHESIS_OF_GPI_ANCHORED_PROTEINS	49	P	0.97	0.22888	0.6097
BIOCARTA_ERK5_PATHWAY	36	R	0.97	0.188628	0.6099
REACTOME_REGULATION_OF_BETA_CELL_DEVELOPMENT	229	P	0.97	0.209023	0.61
REACTOME_SIGNALING_BY_EGFR	129	R	0.97	0.200387	0.6103
REACTOME_REMOVAL_OF_DNA_PATCH_CONTAINING_ABASIC_RESIDUE	36	R	0.97	0.234359	0.611
REACTOME_SYNTHESIS_AND_INTERCONVERSION_OF_NUCLEOTIDE_DI_AND_TRIPHOSPHATES	35	P	0.97	0.226043	0.6113
KEGG_PROTEIN_EXPORT	50	P	0.97	0.199024	0.6131
REACTOME_APOPTOTIC_CLEAVAGE_OF_CELL_ADHESION_PROTEINS	31	P	0.97	0.192755	0.6132
BIOCARTA_RELA_PATHWAY	42	R	0.97	0.195143	0.6143
REACTOME_SHC_MEDIATED_SIGNALLING	18	R	0.97	0.183809	0.6145
REACTOME_SIGNAL_AMPLIFICATION	110	R	0.97	0.219873	0.6147
REACTOME_SIGNALING_BY_NOTCH	34	R	0.97	0.210783	0.6153
REACTOME_MYD88_CASCADE	27	P	0.97	0.223038	0.6164
REACTOME_INSULIN_SYNTHESIS_AND_SECRETION	237	P	0.97	0.214028	0.6171
REACTOME_CYCLIN_E_ASSOCIATED_EVENTS_DURING_G1_S_TRANSITION_	94	R	0.97	0.188234	0.6174
REACTOME_NRAGE_SIGNALS_DEATH_THROUGH_JNK	245	P	0.97	0.219067	0.6181
BIOCARTA_EDG1_PATHWAY	96	R	0.97	0.208681	0.6182
REACTOME_CDC20_PHOSPHO_APC_MEDIATED_DEGRADATION_OF_CYCLIN_A	99	P	0.97	0.177801	0.62
REACTOME_FACILITATIVE_NA_INDEPENDENT_GLUCOSE_TRANSPORTERS	32	R	0.97	0.212873	0.6201
REACTOME_DOWNSTREAM_SIGNALING_OF_ACTIVATED_FGFR	129	R	0.97	0.209982	0.6204
REACTOME_MYD88_CASCADE	27	R	0.97	0.219285	0.6212
REACTOME_ACTIVATED_TLR4_SIGNALLING	42	P	0.97	0.222783	0.6216
REACTOME_METABLISM_OF_NUCLEOTIDES	164	R	0.97	0.209601	0.6227
KEGG_AMINOACYL_TRNA_BIOSYNTHESIS	86	P	0.97	0.222714	0.6237
REACTOME_SEMA3A_PAK_DEPENDENT_AXON_REPULSION	57	P	0.97	0.215343	0.624
REACTOME_RNA_POLYMERASE_III_TRANSCRIPTION_INITIATION_FROM_TYPE_3_PROMOTER	44	R	0.97	0.186951	0.6254
REACTOME_SIGNALLING_TO_ERKS	92	P	0.97	0.188148	0.6262
REACTOME_ACTIVATION_OF_BH3_ONLY_PROTEINS	50	R	0.97	0.171684	0.6263
REACTOME_SOS_MEDIATED_SIGNALLING	22	R	0.97	0.189955	0.6269
KEGG_UBIQUITIN_MEDIATED_PROTEOLYSIS	274	P	0.97	0.212509	0.6287
BIOCARTA_AGR_PATHWAY	137	P	0.97	0.20727	0.6296
KEGG_GLYCOSAMINOGLYCAN_DEGRADATION	77	P	0.97	0.200501	0.63
REACTOME_BASIGIN_INTERACTIONS	75	R	0.97	0.204647	0.6302
BIOCARTA_CFTR_PATHWAY	34	R	0.97	0.204541	0.6308
REACTOME_AMINE_COMPOUND_SLC_TRANSPORTERS	112	P	0.97	0.193256	0.6318
REACTOME_NCAM1_INTERACTIONS	218	P	0.97	0.194746	0.6327
REACTOME_SCF_SKP2_MEDIATED_DEGRADATION_OF_P27_P21	90	R	0.97	0.180307	0.6336
BIOCARTA_MET_PATHWAY	111	R	0.97	0.183751	0.6345
KEGG_CITRATE_CYCLE_TCA_CYCLE	67	P	0.97	0.19151	0.6346
BIOCARTA_IL2RB_PATHWAY	111	R	0.97	0.177502	0.6347
KEGG_CARDIAC_MUSCLE_CONTRACTION	255	P	0.97	0.20528	0.6348
REACTOME_CD28_DEPENDENT_VAV1_PATHWAY	35	R	0.97	0.212748	0.6352
BIOCARTA_EGFR_SMRTE_PATHWAY	54	R	0.97	0.204695	0.6354
BIOCARTA_PAR1_PATHWAY	151	P	0.97	0.204614	0.6364
REACTOME_G2_M_CHECKPOINTS	66	R	0.97	0.171312	0.6378
BIOCARTA_CTLA4_PATHWAY	47	R	0.97	0.163387	0.6384
KEGG_GLYCOSAMINOGLYCAN_BIOSYNTHESIS_CHONDROITIN_SULFATE	100	R	0.97	0.203041	0.6387
REACTOME_MUSCLE_CONTRACTION	123	R	0.97	0.190091	0.6387
REACTOME_GLOBAL_GENOMIC_NER	68	R	0.97	0.215621	0.6389
BIOCARTA_PAR1_PATHWAY	151	R	0.97	0.200556	0.6398
REACTOME_GS_ALPHA_MEDIATED_EVENTS_IN_GLUCAGON_SIGNALLING	109	R	0.97	0.223924	0.642
REACTOME_HOST_INTERACTIONS_OF_HIV_FACTORS	225	R	0.97	0.176212	0.6422
REACTOME_NEUROTRANSMITTER_RELEASE_CYCLE	99	P	0.97	0.174698	0.6446
BIOCARTA_ATRBRCA_PATHWAY	30	P	0.97	0.172869	0.6447
REACTOME_DEPOLARIZATION_OF_THE_PRESYNAPTIC_TERMINAL_TRIGGERS_THE_OPENING_OF_CALCIUM_CHANNELS	103	R	0.97	0.192066	0.6458
KEGG_MTOR_SIGNALING_PATHWAY	110	P	0.97	0.195888	0.6465
REACTOME_REGULATION_OF_APC_ACTIVATORS_BETWEEN_G1_S_AND_EARLY_ANAPHASE	112	P	0.97	0.163263	0.6465
BIOCARTA_BAD_PATHWAY	84	R	0.97	0.16614	0.6468
BIOCARTA_CTCF_PATHWAY	70	R	0.97	0.192463	0.6476
REACTOME_DOUBLE_STRAND_BREAK_REPAIR	54	P	0.97	0.194575	0.6478
REACTOME_NCAM_SIGNALING_FOR_NEURITE_OUT_GROWTH	269	P	0.97	0.185333	0.648
REACTOME_VPR_MEDIATED_NUCLEAR_IMPORT_OF_PICS	44	P	0.97	0.187776	0.6483
BIOCARTA_CELLCYCLE_PATHWAY	37	R	0.97	0.193919	0.6488
BIOCARTA_LECTIN_PATHWAY	49	P	0.97	0.192725	0.6498
REACTOME_METABOLISM_OF_CARBOHYDRATES	239	R	0.97	0.19338	0.6504
REACTOME_PHOSPHORYLATION_OF_CD3_AND_TCR_ZETA_CHAINS	45	R	0.97	0.171798	0.6505
REACTOME_S_PHASE	192	R	0.97	0.176972	0.6513
KEGG_GLYCEROPHOSPHOLIPID_METABOLISM	218	R	0.97	0.164582	0.6514
REACTOME_MTOR_SIGNALLING	59	R	0.97	0.183823	0.6519
REACTOME_GENERIC_TRANSCRIPTION_PATHWAY	112	P	0.97	0.195789	0.6529
REACTOME_PROCESSING_OF_CAPPED_INTRON_CONTAINING_PRE_MRNA	222	P	0.97	0.192743	0.6538
REACTOME_GLUTATHIONE_CONJUGATION	35	P	0.97	0.155088	0.6547
BIOCARTA_TRKA_PATHWAY	40	R	0.97	0.160875	0.6555
KEGG_TRYPTOPHAN_METABOLISM	79	P	0.97	0.176385	0.6586
KEGG_PANTOTHENATE_AND_COA_BIOSYNTHESIS	63	P	0.97	0.179066	0.6591
KEGG_STARCH_AND_SUCROSE_METABOLISM	102	R	0.97	0.197983	0.6601
REACTOME_TRNA_AMINOACYLATION	80	P	0.97	0.191865	0.6635
REACTOME_LIPOPROTEIN_METABOLISM	93	R	0.97	0.166945	0.6635
REACTOME_TRAFFICKING_OF_GLUR2_CONTAINING_AMPA_RECEPTORS	69	R	0.97	0.176069	0.6641
REACTOME_INTEGRIN_ALPHAIIBBETA3_SIGNALING	63	P	0.97	0.163334	0.6645
REACTOME_INITIAL_TRIGGERING_OF_COMPLEMENT	33	P	0.97	0.163015	0.6668
REACTOME_GRB2_EVENTS_IN_EGFR_SIGNALING	23	R	0.97	0.159314	0.667
BIOCARTA_GSK3_PATHWAY	59	R	0.97	0.166192	0.6671
BIOCARTA_VEGF_PATHWAY	80	P	0.97	0.174312	0.6681
REACTOME_VPR_MEDIATED_NUCLEAR_IMPORT_OF_PICS	44	R	0.97	0.174687	0.6683
REACTOME_MRNA_3_END_PROCESSING	50	P	0.97	0.172557	0.6685
REACTOME_FORMATION_OF_TUBULIN_FOLDING_INTERMEDIATES_BY_CCT_TRIC	41	P	0.97	0.163261	0.6688
REACTOME_RNA_POLYMERASE_I_TRANSCRIPTION_TERMINATION	35	R	0.97	0.182401	0.6689
REACTOME_GTP_HYDROLYSIS_AND_JOINING_OF_THE_60S_RIBOSOMAL_SUBUNIT	162	P	0.98	0.174124	0.6722
REACTOME_REGULATION_OF_GLUCOKINASE_BY_GLUCOKINASE_REGULATORY_PROTEIN	45	P	0.98	0.163164	0.6734
BIOCARTA_MTOR_PATHWAY	48	R	0.98	0.150478	0.6737
REACTOME_REMOVAL_OF_THE_FLAP_INTERMEDIATE	32	R	0.98	0.183132	0.6762
REACTOME_VITAMIN_B5_(PANTOTHENATE)_METABOLISM	19	P	0.98	0.166432	0.6762
KEGG_PROTEIN_EXPORT	50	R	0.98	0.156811	0.6772
BIOCARTA_BCELLSURVIVAL_PATHWAY	44	R	0.98	0.1663	0.6782
REACTOME_BIOLOGICAL_OXIDATIONS	213	P	0.98	0.167383	0.6788
REACTOME_CHAPERONIN_MEDIATED_PROTEIN_FOLDING	88	P	0.98	0.154555	0.6788
KEGG_AUTOIMMUNE_THYROID_DISEASE	87	P	0.98	0.139609	0.6805
BIOCARTA_IL10_PATHWAY	33	R	0.98	0.156176	0.6813
REACTOME_EARLY_PHASE_OF_HIV_LIFE_CYCLE	34	P	0.98	0.167819	0.6815
REACTOME_POST_NMDA_RECEPTOR_ACTIVATION_EVENTS	132	P	0.98	0.166238	0.6824
REACTOME_METABLISM_OF_NUCLEOTIDES	164	P	0.98	0.164853	0.6832
REACTOME_TRANSLATION_INITIATION_COMPLEX_FORMATION	90	R	0.98	0.161977	0.6846
REACTOME_NEUROTRANSMITTER_RELEASE_CYCLE	99	R	0.98	0.148926	0.6857
KEGG_AMYOTROPHIC_LATERAL_SCLEROSIS_ALS	164	R	0.98	0.152386	0.6865
REACTOME_SHC_MEDIATED_SIGNALLING	18	P	0.98	0.140624	0.6873
BIOCARTA_STATHMIN_PATHWAY	52	R	0.99	0.160934	0.6912
REACTOME_CTLA4_INHIBITORY_SIGNALING	56	R	0.99	0.153895	0.6912
REACTOME_SIGNALLING_TO_RAS	65	R	0.99	0.148409	0.6921
REACTOME_SYNTHESIS_OF_GLYCOSYLPHOSPHATIDYLINOSITOL	31	P	0.99	0.174153	0.6923
REACTOME_LYSOSOME_VESICLE_BIOGENESIS	45	R	0.99	0.157616	0.6928
REACTOME_GRB2_EVENTS_IN_EGFR_SIGNALING	23	P	0.99	0.144857	0.6962
KEGG_ASCORBATE_AND_ALDARATE_METABOLISM	36	R	0.99	0.192447	0.6968
KEGG_RNA_POLYMERASE	51	R	0.99	0.164504	0.697
BIOCARTA_G1_PATHWAY	54	R	0.99	0.163307	0.7013
BIOCARTA_MPR_PATHWAY	63	R	0.99	0.1563	0.7035
KEGG_ACUTE_MYELOID_LEUKEMIA	144	R	0.99	0.15124	0.7068
BIOCARTA_PS1_PATHWAY	28	P	0.99	0.140947	0.7071
BIOCARTA_MYOSIN_PATHWAY	139	P	0.99	0.147685	0.7074
BIOCARTA_RARRXR_PATHWAY	38	P	0.99	0.149703	0.7077
REACTOME_SIGNALLING_TO_P38_VIA_RIT_AND_RIN	31	P	0.99	0.139655	0.7077
BIOCARTA_IL4_PATHWAY	26	P	0.99	0.147043	0.7082
REACTOME_PYRUVATE_METABOLISM	26	P	0.99	0.15801	0.7086
REACTOME_UNFOLDED_PROTEIN_RESPONSE	41	P	0.99	0.15523	0.709
BIOCARTA_CASPASE_PATHWAY	56	P	0.99	0.149571	0.7096
BIOCARTA_INFLAM_PATHWAY	59	R	0.99	0.129494	0.71
KEGG_ARGININE_AND_PROLINE_METABOLISM	103	R	0.99	0.156398	0.7107
REACTOME_HIV1_TRANSCRIPTION_INITIATION	59	R	0.99	0.137194	0.7126
KEGG_ONE_CARBON_POOL_BY_FOLATE	45	R	0.99	0.14946	0.7143
REACTOME_IRS_RELATED_EVENTS	200	P	0.99	0.141034	0.7144
BIOCARTA_CHEMICAL_PATHWAY	72	P	0.99	0.126719	0.7144
REACTOME_TRANSPORT_OF_RIBONUCLEOPROTEINS_INTO_THE_HOST_NUCLEUS	41	P	0.99	0.14303	0.7153
BIOCARTA_TFF_PATHWAY	51	R	0.99	0.137587	0.717
KEGG_NON_SMALL_CELL_LUNG_CANCER	193	R	0.99	0.148232	0.7178
BIOCARTA_STEM_PATHWAY	38	P	0.99	0.125845	0.7179
REACTOME_ACTIVATION_OF_ATR_IN_RESPONSE_TO_REPLICATION_STRESS	59	R	0.99	0.125788	0.719
KEGG_PRIMARY_BILE_ACID_BIOSYNTHESIS	36	R	0.99	0.138102	0.7226
BIOCARTA_CDK5_PATHWAY	30	P	0.99	0.135389	0.7229
KEGG_NON_HOMOLOGOUS_END_JOINING	22	P	0.99	0.133606	0.7238
KEGG_DNA_REPLICATION	87	R	0.99	0.146397	0.7246
REACTOME_PLC_GAMMA1_SIGNALLING	174	R	0.99	0.166369	0.7252
BIOCARTA_HIVNEF_PATHWAY	154	P	0.99	0.124898	0.7261
REACTOME_GLUCOSE_AND_OTHER_SUGAR_SLC_TRANSPORTERS	225	P	0.99	0.130635	0.7268
KEGG_APOPTOSIS	214	R	0.99	0.125274	0.7276
BIOCARTA_ERK_PATHWAY	83	R	0.99	0.129149	0.7277
BIOCARTA_AKAPCENTROSOME_PATHWAY	50	P	0.99	0.136517	0.7281
REACTOME_NUCLEAR_EVENTS_KINASE_AND_TRANSCRIPTION_FACTOR_ACTIVATION	58	P	0.99	0.124786	0.7282
REACTOME_CHYLOMICRON_MEDIATED_LIPID_TRANSPORT	43	R	0.99	0.128429	0.7296
REACTOME_DEATH_RECEPTOR_SIGNALLING	35	P	0.99	0.13469	0.7301
BIOCARTA_CARDIACEGF_PATHWAY	77	R	0.99	0.12865	0.7306
REACTOME_REGULATION_OF_INSULIN_SECRETION_BY_FREE_FATTY_ACIDS	121	R	0.99	0.145071	0.7314
KEGG_LONG_TERM_DEPRESSION	299	R	0.99	0.140377	0.7324
REACTOME_EXTENSION_OF_TELOMERES	66	R	0.99	0.144405	0.733
REACTOME_CELL_DEATH_SIGNALLING_VIA_NRAGE_NRIF_AND_NADE	273	P	0.99	0.142475	0.7334
REACTOME_RNA_POLYMERASE_III_TRANSCRIPTION_TERMINATION	63	R	0.99	0.135604	0.7334
BIOCARTA_SPRY_PATHWAY	36	R	0.99	0.134212	0.7339
REACTOME_FORMATION_OF_A_POOL_OF_FREE_40S_SUBUNITS	148	P	0.99	0.130914	0.7339
KEGG_PENTOSE_AND_GLUCURONATE_INTERCONVERSIONS	40	R	0.99	0.152018	0.7348
REACTOME_STRIATED_MUSCLE_CONTRACTION	65	P	0.99	0.126013	0.735
REACTOME_NUCLEAR_RECEPTOR_TRANSCRIPTION_PATHWAY	206	R	0.99	0.154088	0.736
REACTOME_CRMPS_IN_SEMA3A_SIGNALING	69	P	0.99	0.140334	0.7369
REACTOME_STEROID_HORMONES	64	R	0.99	0.134374	0.737
REACTOME_ERK_MAPK_TARGETS	54	P	0.99	0.117666	0.7376
REACTOME_ENERGY_DEPENDENT_REGULATION_OF_MTOR_BY_LKB1_AMPK	46	R	0.99	0.138271	0.7377
REACTOME_SIGNALING_BY_BMP	74	R	0.99	0.133097	0.7381
BIOCARTA_CCR3_PATHWAY	71	R	0.99	0.122511	0.7381
KEGG_ALDOSTERONE_REGULATED_SODIUM_REABSORPTION	151	P	0.99	0.145561	0.7385
REACTOME_G_ALPHA_Z_SIGNALLING_EVENTS	56	P	0.99	0.15322	0.7388
REACTOME_POLYMERASE_SWITCHING	30	R	1	0.140083	0.744
KEGG_SYSTEMIC_LUPUS_ERYTHEMATOSUS	143	P	1	0.129407	0.7455
BIOCARTA_NO2IL12_PATHWAY	44	R	1	0.129071	0.7464
BIOCARTA_LAIR_PATHWAY	59	R	1	0.129039	0.7497
REACTOME_MTOR_SIGNALLING	59	P	1	0.120005	0.751
REACTOME_CELLEXTRACELLULAR_MATRIX_INTERACTIONS	62	R	1	0.128672	0.7521
REACTOME_IRS_RELATED_EVENTS	200	R	1	0.117304	0.7529
KEGG_GLYCEROLIPID_METABOLISM	163	R	1	0.122444	0.7531
REACTOME_TOLL_LIKE_RECEPTOR_4_CASCADE	55	R	1	0.126253	0.7565
REACTOME_TRANSPORT_OF_MATURE_MRNA_DERIVED_FROM_AN_INTRON_CONTAINING_TRANSCRIPT	73	P	1	0.113372	0.7568
REACTOME_ADENYLATE_CYCLASE_ACTIVATING_PATHWAY	56	P	1	0.14085	0.7569
REACTOME_EICOSANOID_LIGAND_BINDING_RECEPTORS	30	R	1	0.117341	0.7573
KEGG_PRIMARY_IMMUNODEFICIENCY	87	P	1	0.115709	0.7598
BIOCARTA_CACAM_PATHWAY	50	R	1	0.124639	0.7612
REACTOME_INFLUENZA_VIRAL_RNA_TRANSCRIPTION_AND_REPLICATION	155	P	1	0.113344	0.7618
BIOCARTA_CARM_ER_PATHWAY	108	R	1	0.128563	0.7627
REACTOME_FORMATION_OF_THE_TERNARY_COMPLEX_AND_SUBSEQUENTLY_THE_43S_COMPLEX	77	R	1	0.110397	0.7631
REACTOME_THROMBOXANE_SIGNALLING_THROUGH_TP_RECEPTOR	85	R	1	0.13618	0.7638
KEGG_PROXIMAL_TUBULE_BICARBONATE_RECLAMATION	50	P	1	0.112304	0.764
REACTOME_REGULATION_OF_INSULIN_LIKE_GROWTH_FACTOR_ACTIVITY_BY_INSULIN_LIKE_GROWTH_FACTOR_BINDING_PROTEINS	51	P	1	0.114768	0.7641
KEGG_STEROID_HORMONE_BIOSYNTHESIS	82	R	1	0.126908	0.7649
REACTOME_LATE_PHASE_OF_HIV_LIFE_CYCLE	142	P	1	0.113166	0.7655
BIOCARTA_MCALPAIN_PATHWAY	58	R	1	0.111897	0.7671
REACTOME_TRANSCRIPTION_COUPLED_NER	90	R	1	0.131035	0.7673
REACTOME_INTRINSIC_PATHWAY_FOR_APOPTOSIS	74	P	1	0.0988692	0.7676
REACTOME_FURTHER_PLATELET_RELEASATE	40	R	1	0.114995	0.7677
BIOCARTA_IGF1R_PATHWAY	57	R	1	0.109159	0.7687
KEGG_N_GLYCAN_BIOSYNTHESIS	117	R	1	0.10154	0.7688
REACTOME_INTEGRIN_CELL_SURFACE_INTERACTIONS	271	R	1	0.11493	0.7697
REACTOME_VIRAL_MESSENGER_RNA_SYNTHESIS	26	R	1	0.119783	0.7699
REACTOME_PHOSPHOLIPASE_CMEDIATED_CASCADE	78	R	1	0.111249	0.7699
REACTOME_OLFACTORY_SIGNALING_PATHWAY	237	P	1	0.10992	0.7713
REACTOME_TRANSPORT_OF_THE_SLBP_INDEPENDENT_MATURE_MRNA	47	P	1	0.112613	0.7719
REACTOME_AMINO_ACID_AND_OLIGOPEPTIDE_SLC_TRANSPORTERS	165	R	1	0.117214	0.7737
BIOCARTA_THELPER_PATHWAY	39	R	1	0.112354	0.7737
BIOCARTA_HIF_PATHWAY	30	R	1	0.118106	0.7741
KEGG_P53_SIGNALING_PATHWAY	165	P	1	0.111656	0.7762
REACTOME_PREFOLDIN_MEDIATED_TRANSFER_OF_SUBSTRATE_TO_CCT_TRIC	49	P	1	0.107814	0.7764
REACTOME_ACTIVATED_TLR4_SIGNALLING	42	R	1	0.123589	0.777
BIOCARTA_NUCLEARRS_PATHWAY	35	R	1	0.106224	0.7772
BIOCARTA_PARKIN_PATHWAY	67	P	1	0.126047	0.7776
KEGG_ASTHMA	52	R	1	0.100395	0.778
KEGG_GLYCOSPHINGOLIPID_BIOSYNTHESIS_GANGLIO_SERIES	70	P	1	0.0974068	0.778
BIOCARTA_IL6_PATHWAY	50	R	1	0.0974113	0.7782
BIOCARTA_NKT_PATHWAY	62	R	1	0.10632	0.7788
REACTOME_IONOTROPIC_ACTIVITY_OF_KAINATE_RECEPTORS	63	R	1	0.126069	0.7794
BIOCARTA_ACTINY_PATHWAY	32	R	1	0.123332	0.7811
REACTOME_PHASE_II_CONJUGATION	105	P	1	0.100029	0.7816
BIOCARTA_NKCELLS_PATHWAY	51	R	1	0.109642	0.7826
REACTOME_ACTIVATION_OF_NMDA_RECEPTOR_UPON_GLUTAMATE_BINDING_AND_POSTSYNAPTIC_EVENTS	147	R	1	0.111592	0.7833
BIOCARTA_EIF4_PATHWAY	57	R	1	0.106619	0.7837
REACTOME_MRNA_PROCESSING	61	R	1	0.105286	0.784
BIOCARTA_INTEGRIN_PATHWAY	98	R	1	0.0970625	0.7844
REACTOME_AMINE_DERIVED_HORMONES	31	P	1	0.0852121	0.786
BIOCARTA_IL7_PATHWAY	52	P	1	0.0950339	0.7864
BIOCARTA_CARM1_PATHWAY	29	R	1	0.107553	0.7867
REACTOME_BRANCHED_CHAIN_AMINO_ACID_CATABOLISM	44	R	1	0.111801	0.7874
BIOCARTA_IL17_PATHWAY	42	P	1	0.106224	0.7881
REACTOME_SEMA3A_PLEXIN_REPULSION_SIGNALING_BY_INHIBITING_INTEGRIN_ADHESION	61	P	1	0.0975466	0.7884
BIOCARTA_HSP27_PATHWAY	45	P	1	0.0948366	0.7884
REACTOME_PYRUVATE_METABOLISM_AND_TCA_CYCLE	69	P	1	0.104859	0.7918
REACTOME_POST_NMDA_RECEPTOR_ACTIVATION_EVENTS	132	R	1	0.107839	0.7921
REACTOME_NEP_NS2_INTERACTS_WITH_THE_CELLULAR_EXPORT_MACHINERY	43	P	1	0.0962532	0.7924
KEGG_METABOLISM_OF_XENOBIOTICS_BY_CYTOCHROME_P450	96	P	1	0.100586	0.7937
KEGG_RIBOSOME	129	P	1	0.0942148	0.7937
BIOCARTA_CELL2CELL_PATHWAY	86	P	1	0.092862	0.7953
BIOCARTA_KERATINOCYTE_PATHWAY	182	R	1	0.0927908	0.7962
KEGG_GLYCOSYLPHOSPHATIDYLINOSITOL_GPI_ANCHOR_BIOSYNTHESIS	45	P	1	0.106132	0.7971
REACTOME_APOPTOSIS	276	P	1	0.0903047	0.7974
BIOCARTA_PTEN_PATHWAY	52	R	1	0.0815	0.7978
REACTOME_NEF_MEDIATES_DOWN_MODULATION_OF_CELL_SURFACE_RECEPTORS_BY_RECRUITING_THEM_TO_CLATHRIN_ADAPTERS	45	R	1	0.100957	0.7982
REACTOME_DOWNSTREAM_TCR_SIGNALING	113	R	1	0.0922342	0.7999
BIOCARTA_TID_PATHWAY	44	R	1	0.102218	0.801
KEGG_PARKINSONS_DISEASE	252	P	1	0.105787	0.8014
BIOCARTA_ERYTH_PATHWAY	35	R	1	0.101027	0.8029
BIOCARTA_SPPA_PATHWAY	93	R	1	0.0851697	0.8035
REACTOME_GLUCAGON_SIGNALING_IN_METABOLIC_REGULATION	124	R	1	0.118789	0.8048
REACTOME_RNA_POLYMERASE_III_TRANSCRIPTION	100	R	1	0.0888738	0.8048
REACTOME_HIV_LIFE_CYCLE	176	P	1	0.09288	0.805
REACTOME_RAS_ACTIVATION_UOPN_CA2_INFUX_THROUGH_NMDA_RECEPTOR	79	R	1	0.087117	0.8052
REACTOME_ADP_SIGNALLING_THROUGH_P2Y_PURINOCEPTOR_1	96	R	1	0.111758	0.8054
BIOCARTA_PTDINS_PATHWAY	96	R	1	0.104428	0.8055
REACTOME_NUCLEAR_IMPORT_OF_REV_PROTEIN	44	P	1	0.0933817	0.8065
BIOCARTA_CCR3_PATHWAY	71	P	1	0.086696	0.8065
REACTOME_EICOSANOID_LIGAND_BINDING_RECEPTORS	30	P	1	0.0912147	0.8071
KEGG_HISTIDINE_METABOLISM	65	P	1	0.103314	0.8073
KEGG_FRUCTOSE_AND_MANNOSE_METABOLISM	117	R	1	0.0989045	0.808
BIOCARTA_BIOPEPTIDES_PATHWAY	119	R	1	0.0927001	0.81
KEGG_GLYCINE_SERINE_AND_THREONINE_METABOLISM	54	R	1	0.106887	0.8115
KEGG_O_GLYCAN_BIOSYNTHESIS	151	R	1	0.0964834	0.812
KEGG_LYSINE_DEGRADATION	84	P	1	0.104422	0.8128
KEGG_ADHERENS_JUNCTION	296	P	1	0.0882622	0.8136
REACTOME_MAP_KINASES_ACTIVATION_IN_TLR_CASCADE	115	R	1	0.0793201	0.8136
REACTOME_TRIACYLGLYCERIDE_BIOSYNTHESIS	46	P	1	0.0851733	0.815
REACTOME_FGFR_LIGAND_BINDING_AND_ACTIVATION	91	R	1	0.0906245	0.8155
KEGG_MISMATCH_REPAIR	64	R	1	0.0921232	0.8157
REACTOME_THE_ROLE_OF_NEF_IN_HIV1_REPLICATION_AND_DISEASE_PATHOGENESIS	90	R	1	0.0796911	0.816
REACTOME_PLATELET_DEGRANULATION	216	R	1	0.0872611	0.8164
BIOCARTA_STATHMIN_PATHWAY	52	P	1	0.0857662	0.8164
REACTOME_PLATELET_AGGREGATION_PLUG_FORMATION	69	P	1	0.0797063	0.8168
REACTOME_SHC_RELATED_EVENTS	32	P	1	0.0746971	0.8175
BIOCARTA_CSK_PATHWAY	53	R	1	0.0936533	0.8181
KEGG_BLADDER_CANCER	104	R	1	0.0945682	0.8186
REACTOME_PEPTIDE_CHAIN_ELONGATION	130	P	1	0.0739374	0.8194
KEGG_OTHER_GLYCAN_DEGRADATION	32	R	1	0.0765111	0.8196
REACTOME_BILE_SALT_AND_ORGANIC_ANION_SLC_TRANSPORTERS	28	P	1	0.0728095	0.8211
REACTOME_SIGNALING_BY_BMP	74	P	1	0.0865774	0.8217
REACTOME_THROMBIN_SIGNALLING_THROUGH_PROTEINASE_ACTIVATED_RECEPTORS	96	R	1	0.105452	0.8234
KEGG_BASAL_TRANSCRIPTION_FACTORS	50	P	1	0.0831687	0.8241
KEGG_HOMOLOGOUS_RECOMBINATION	72	P	1	0.0864678	0.8243
REACTOME_REGULATION_OF_INSULIN_SECRETION_BY_GLUCAGON_LIKE_PEPTIDE_1	274	R	1	0.0936557	0.8257
REACTOME_PHASE_1_FUNCTIONALIZATION_OF_COMPOUNDS	108	R	1	0.0884755	0.8258
REACTOME_APCDC20_MEDIATED_DEGRADATION_OF_CYCLIN_B	16	P	1	0.0806412	0.8269
REACTOME_PURINE_METABOLISM	59	R	1	0.0743622	0.8287
BIOCARTA_AMI_PATHWAY	56	R	1	0.0651198	0.829
REACTOME_CHOLESTEROL_BIOSYNTHESIS	33	P	1	0.0841679	0.8323
REACTOME_P75NTR_SIGNALS_VIA_NFKB	35	R	1	0.0723952	0.8323
BIOCARTA_NO1_PATHWAY	175	P	1	0.0898498	0.8344
KEGG_MTOR_SIGNALING_PATHWAY	110	R	1	0.0810913	0.8345
REACTOME_COSTIMULATION_BY_THE_CD28_FAMILY	158	R	1	0.0761341	0.8352
REACTOME_PYRIMIDINE_METABOLISM	64	R	1	0.0869372	0.8353
BIOCARTA_MYOSIN_PATHWAY	139	R	1	0.0788783	0.8357
REACTOME_STEROID_HORMONE_BIOSYNTHESIS	32	R	1	0.078578	0.8364
REACTOME_CONVERSION_FROM_APC_CDC20_TO_APC_CDH1_IN_LATE_ANAPHASE	18	P	1	0.0735282	0.8367
REACTOME_FRS2_MEDIATED_ACTIVATION	41	P	1	0.0660357	0.8385
REACTOME_SOS_MEDIATED_SIGNALLING	22	P	1	0.069548	0.8389
REACTOME_ENERGY_DEPENDENT_REGULATION_OF_MTOR_BY_LKB1_AMPK	46	P	1	0.0778504	0.839
REACTOME_INFLUENZA_LIFE_CYCLE	206	P	1	0.0721469	0.84
REACTOME_REGULATION_OF_INSULIN_LIKE_GROWTH_FACTOR_ACTIVITY_BY_INSULIN_LIKE_GROWTH_FACTOR_BINDING_PROTEINS	51	R	1	0.0720172	0.8419
BIOCARTA_P53_PATHWAY	51	P	1	0.0586927	0.8429
KEGG_OOCYTE_MEIOSIS	300	P	1	0.0800964	0.8435
REACTOME_SEROTONIN_RECEPTORS	25	R	1	0.0827522	0.844
BIOCARTA_NGF_PATHWAY	52	R	1	0.0624832	0.848
KEGG_PYRIMIDINE_METABOLISM	208	R	1	0.0809696	0.8485
BIOCARTA_RB_PATHWAY	31	P	1	0.0564643	0.8498
REACTOME_BOTULINUM_NEUROTOXICITY	65	P	1	0.0787129	0.8505
BIOCARTA_CCR5_PATHWAY	51	R	1	0.0776653	0.8535
KEGG_PYRUVATE_METABOLISM	85	R	1	0.0790338	0.8537
REACTOME_GAB1_SIGNALOSOME	31	R	1	0.07379	0.8547
REACTOME_NOTCH_HLH_TRANSCRIPTION_PATHWAY	62	R	1	0.0653975	0.855
REACTOME_SPHINGOLIPID_METABOLISM	94	R	1	0.0689897	0.8552
REACTOME_LOSS_OF_NLP_FROM_MITOTIC_CENTROSOMES	98	P	1	0.059474	0.8553
BIOCARTA_SHH_PATHWAY	54	R	1	0.0746748	0.8556
BIOCARTA_EPO_PATHWAY	34	R	1	0.0556456	0.8557
KEGG_PRIMARY_BILE_ACID_BIOSYNTHESIS	36	P	1	0.0674508	0.856
KEGG_DRUG_METABOLISM_OTHER_ENZYMES	97	P	1	0.0732377	0.857
REACTOME_FRS2MEDIATED_CASCADE	86	R	1	0.0661113	0.8571
REACTOME_METABOLISM_OF_BILE_ACIDS_AND_BILE_SALTS	65	P	1	0.0622564	0.8586
REACTOME_CELL_SURFACE_INTERACTIONS_AT_THE_VASCULAR_WALL	293	R	1	0.076898	0.8589
REACTOME_MITOCHONDRIAL_TRNA_AMINOACYLATION	49	P	1	0.077658	0.8592
REACTOME_PACKAGING_OF_TELOMERE_ENDS	25	P	1	0.0653643	0.8609
REACTOME_GLUTAMATE_NEUROTRANSMITTER_RELEASE_CYCLE	51	R	1	0.0632782	0.861
REACTOME_CREB_PHOSPHORYLATION_THROUGH_THE_ACTIVATION_OF_CAMKII	59	R	1	0.0634973	0.8611
BIOCARTA_CREB_PATHWAY	76	R	1	0.0627837	0.8616
REACTOME_STEROID_METABOLISM	130	P	1	0.0617027	0.8625
REACTOME_ENDOGENOUS_STEROLS	24	R	1	0.0686931	0.8649
BIOCARTA_TALL1_PATHWAY	34	R	1	0.0683709	0.8668
REACTOME_SIGNALING_BY_TGF_BETA	46	P	1	0.069045	0.8687
KEGG_BETA_ALANINE_METABOLISM	66	P	1	0.077757	0.869
REACTOME_AMINO_ACID_TRANSPORT_ACROSS_THE_PLASMA_MEMBRANE	106	R	1	0.060885	0.8698
REACTOME_PI3K_AKT_SIGNALLING	85	R	1	0.05562	0.8714
REACTOME_CREB_PHOPHORYLATION_THROUGH_THE_ACTIVATION_OF_RAS	101	R	1	0.059389	0.8721
REACTOME_CENTROSOME_MATURATION	112	P	1	0.0489293	0.8734
KEGG_COMPLEMENT_AND_COAGULATION_CASCADES	185	R	1	0.0616833	0.8735
REACTOME_ACTIVATED_AMPK_STIMULATES_FATTY_ACID_OXIDATION_IN_MUSCLE	54	P	1	0.065366	0.8741
REACTOME_APOPTOTIC_EXECUTION_PHASE	101	P	1	0.0552327	0.8744
REACTOME_CYCLIN_A1_ASSOCIATED_EVENTS_DURING_G2_M_TRANSITION	21	P	1	0.0543456	0.8746
REACTOME_DOPAMINE_NEUROTRANSMITTER_RELEASE_CYCLE	60	R	1	0.0480854	0.8769
REACTOME_SHCMEDIATED_CASCADE	71	R	1	0.0562289	0.877
REACTOME_INHIBITION_OF_INSULIN_SECRETION_BY_ADRENALINE_NORADRENALINE	121	P	1	0.0716184	0.8779
KEGG_LEISHMANIA_INFECTION	136	R	1	0.0484638	0.8788
KEGG_INOSITOL_PHOSPHATE_METABOLISM	161	R	1	0.0538431	0.8795
BIOCARTA_NFKB_PATHWAY	48	P	1	0.0491136	0.8799
REACTOME_TOLL_LIKE_RECEPTOR_9_CASCADE	37	P	1	0.0621808	0.8806
KEGG_CYSTEINE_AND_METHIONINE_METABOLISM	70	R	1	0.0584741	0.8829
REACTOME_ADP_SIGNALLING_THROUGH_P2Y_PURINOCEPTOR_12	68	R	1	0.0676714	0.883
KEGG_PHENYLALANINE_METABOLISM	23	P	1	0.059447	0.8838
REACTOME_G1_PHASE	29	R	1	0.0672397	0.8844
REACTOME_VIRAL_MRNA_TRANSLATION	126	P	1	0.047171	0.8853
KEGG_VASOPRESSIN_REGULATED_WATER_REABSORPTION	109	P	1	0.0635395	0.8859
REACTOME_REV_MEDIATED_NUCLEAR_EXPORT_OF_HIV1_RNA	46	P	1	0.0476585	0.8861
KEGG_LONG_TERM_POTENTIATION	288	R	1	0.0561201	0.8863
REACTOME_RNA_POLYMERASE_I_PROMOTER_OPENING	21	P	1	0.0552125	0.8867
KEGG_ENDOMETRIAL_CANCER	181	P	1	0.0458309	0.8868
REACTOME_CAM_PATHWAY	95	R	1	0.0682068	0.8889
BIOCARTA_TCYTOTOXIC_PATHWAY	31	R	1	0.0492273	0.8901
REACTOME_IMMUNOREGULATORY_INTERACTIONS_BETWEEN_A_LYMPHOID_AND_A_NON_LYMPHOID_CELL	148	R	1	0.0564853	0.8908
BIOCARTA_CXCR4_PATHWAY	62	P	1	0.0471361	0.8924
BIOCARTA_P53HYPOXIA_PATHWAY	49	P	1	0.0549983	0.8926
REACTOME_COMMON_PATHWAY	43	R	1	0.0419006	0.8931
KEGG_DRUG_METABOLISM_CYTOCHROME_P450	92	P	1	0.0472453	0.8939
REACTOME_NRIF_SIGNALS_CELL_DEATH_FROM_THE_NUCLEUS	35	P	1	0.0488299	0.8948
KEGG_FC_EPSILON_RI_SIGNALING_PATHWAY	248	R	1	0.0512707	0.8954
BIOCARTA_IGF1MTOR_PATHWAY	41	R	1	0.0447237	0.8965
REACTOME_GLUCURONIDATION	19	P	1	0.063592	0.8967
REACTOME_G_BETA_GAMMA_SIGNALLING_THROUGH_PLC_BETA	90	R	1	0.0564805	0.8967
REACTOME_ACTIVATION_OF_KAINATE_RECEPTORS_UPON_GLUTAMATE_BINDING	150	R	1	0.0610944	0.8977
REACTOME_GLYCOGEN_BREAKDOWN_GLYCOGENOLYSIS	31	R	1	0.0422999	0.8977
BIOCARTA_TCRA_PATHWAY	30	R	1	0.0590657	0.8984
BIOCARTA_PLCE_PATHWAY	37	R	1	0.04745	0.8993
REACTOME_SIGNALING_BY_VEGF	49	P	1	0.0461693	0.8993
KEGG_LYSOSOME	266	R	1	0.0448948	0.8997
REACTOME_GENES_INVOLVED_IN_APOPTOTIC_CLEAVAGE_OF_CELLULAR_PROTEINS	91	P	1	0.0419056	0.9002
KEGG_PANCREATIC_CANCER	174	R	1	0.0399887	0.9012
REACTOME_GLUCOSE_TRANSPORT	77	R	1	0.0408619	0.9014
REACTOME_PROTEOLYTIC_CLEAVAGE_OF_SNARE_COMPLEX_PROTEINS	60	P	1	0.0508	0.9016
KEGG_NICOTINATE_AND_NICOTINAMIDE_METABOLISM	56	P	1	0.0496875	0.9025
BIOCARTA_MONOCYTE_PATHWAY	36	R	1	0.0422896	0.9037
REACTOME_BETACATENIN_PHOSPHORYLATION_CASCADE	26	P	1	0.0370386	0.9043
REACTOME_LAGGING_STRAND_SYNTHESIS	52	R	1	0.0460775	0.9049
BIOCARTA_GATA3_PATHWAY	55	R	1	0.0461839	0.9057
BIOCARTA_PITX2_PATHWAY	28	P	1	0.0416826	0.9057
REACTOME_ACTIVATION_OF_RAC	63	P	1	0.0517867	0.9075
REACTOME_BASE_EXCISION_REPAIR	44	R	1	0.0483418	0.9088
REACTOME_ELECTRON_TRANSPORT_CHAIN	114	R	1	0.0465495	0.9095
REACTOME_RNA_POL_II_CTD_PHOSPHORYLATION_AND_INTERACTION_WITH_CE	42	R	1	0.044385	0.9103
BIOCARTA_TH1TH2_PATHWAY	47	R	1	0.0419854	0.9103
BIOCARTA_RHO_PATHWAY	63	R	1	0.0377425	0.9104
REACTOME_CYTOCHROME_P450_ARRANGED_BY_SUBSTRATE_TYPE	82	R	1	0.0434904	0.9111
BIOCARTA_IL3_PATHWAY	24	R	1	0.0326633	0.9118
REACTOME_CLASS_B2_SECRETIN_FAMILY_RECEPTORS	244	R	1	0.0467816	0.912
KEGG_PENTOSE_AND_GLUCURONATE_INTERCONVERSIONS	40	P	1	0.0465723	0.9126
KEGG_GALACTOSE_METABOLISM	82	R	1	0.0447735	0.9131
REACTOME_DNA_STRAND_ELONGATION	68	R	1	0.0405906	0.9154
BIOCARTA_ECM_PATHWAY	59	R	1	0.0360161	0.9161
KEGG_TERPENOID_BACKBONE_BIOSYNTHESIS	28	R	1	0.040895	0.9171
KEGG_GLYCOLYSIS_GLUCONEOGENESIS	134	R	1	0.0512766	0.9172
BIOCARTA_ALK_PATHWAY	101	P	1	0.0371484	0.9184
BIOCARTA_G2_PATHWAY	52	P	1	0.0309491	0.9187
KEGG_REGULATION_OF_AUTOPHAGY	40	R	1	0.0324687	0.9195
REACTOME_SEROTONIN_NEUROTRANSMITTER_RELEASE_CYCLE	59	R	1	0.0283205	0.9209
BIOCARTA_INSULIN_PATHWAY	63	R	1	0.0264575	0.9215
REACTOME_ERKS_ARE_INACTIVATED	23	P	1	0.0251438	0.9229
REACTOME_PHOSPHORYLATION_OF_THE_APC	15	P	1	0.0373988	0.9237
BIOCARTA_BLYMPHOCYTE_PATHWAY	26	R	1	0.028008	0.9237
REACTOME_INNATE_IMMUNITY_SIGNALING	259	R	1	0.0311262	0.9239
REACTOME_NA_CL_DEPENDENT_NEUROTRANSMITTER_TRANSPORTERS	84	R	1	0.0354942	0.9243
KEGG_PRION_DISEASES	89	R	1	0.0399881	0.9244
BIOCARTA_LYM_PATHWAY	30	R	1	0.0354415	0.9255
BIOCARTA_FIBRINOLYSIS_PATHWAY	30	R	1	0.0316179	0.9256
REACTOME_G2_M_TRANSITION	132	P	1	0.0271086	0.9272
REACTOME_AMINE_LIGAND_BINDING_RECEPTORS	117	P	1	0.0314004	0.9278
REACTOME_PLC_BETA_MEDIATED_EVENTS	200	R	1	0.0382322	0.9304
BIOCARTA_AGPCR_PATHWAY	35	R	1	0.034336	0.9321
BIOCARTA_CALCINEURIN_PATHWAY	65	R	1	0.0298668	0.9339
BIOCARTA_PDGF_PATHWAY	71	R	1	0.025498	0.9341
BIOCARTA_WNT_PATHWAY	62	P	1	0.0321975	0.935
KEGG_OXIDATIVE_PHOSPHORYLATION	217	R	1	0.0258679	0.937
BIOCARTA_IL2_PATHWAY	62	R	1	0.0214972	0.937
REACTOME_SYNTHESIS_OF_BILE_ACIDS_AND_BILE_SALTS_VIA_7ALPHA_HYDROXYCHOLESTEROL	31	P	1	0.02853	0.9372
KEGG_NITROGEN_METABOLISM	43	P	1	0.0275335	0.9374
BIOCARTA_41BB_PATHWAY	41	R	1	0.018961	0.9386
REACTOME_PECAM1_INTERACTIONS	33	R	1	0.0325714	0.9387
REACTOME_INACTIVATION_OF_APC_VIA_DIRECT_INHIBITION_OF_THE_APCOMPLEX	24	P	1	0.0229831	0.9404
REACTOME_CLATHRIN_DERIVED_VESICLE_BUDDING	128	R	1	0.0243529	0.9427
KEGG_BASE_EXCISION_REPAIR	88	R	1	0.0317004	0.9432
KEGG_ADIPOCYTOKINE_SIGNALING_PATHWAY	218	R	1	0.0215258	0.9437
KEGG_GLIOMA	198	R	1	0.0319762	0.944
KEGG_B_CELL_RECEPTOR_SIGNALING_PATHWAY	258	R	1	0.0282947	0.9441
BIOCARTA_TOB1_PATHWAY	58	R	1	0.0238917	0.9444
BIOCARTA_GRANULOCYTES_PATHWAY	30	R	1	0.0280398	0.9452
REACTOME_SYNTHESIS_OF_BILE_ACIDS_AND_BILE_SALTS	42	P	1	0.0252867	0.9467
KEGG_BASAL_CELL_CARCINOMA	156	P	1	0.0227713	0.9478
BIOCARTA_MTA3_PATHWAY	37	R	1	0.0212129	0.9491
BIOCARTA_MAL_PATHWAY	32	R	1	0.020361	0.9492
BIOCARTA_ETS_PATHWAY	53	R	1	0.0188408	0.9492
REACTOME_AKT_PHOSPHORYLATES_TARGETS_IN_THE_CYTOSOL	31	R	1	0.0223021	0.9499
REACTOME_GLUCAGON_TYPE_LIGAND_RECEPTORS	120	R	1	0.0299056	0.9506
KEGG_GLUTATHIONE_METABOLISM	88	P	1	0.0229884	0.9507
REACTOME_EFFECTS_OF_PIP2_HYDROLYSIS	105	R	1	0.0257	0.9508
BIOCARTA_LONGEVITY_PATHWAY	53	R	1	0.0171834	0.9508
BIOCARTA_PGC1A_PATHWAY	77	R	1	0.01643	0.9509
KEGG_CYTOSOLIC_DNA_SENSING_PATHWAY	90	R	1	0.024844	0.951
KEGG_HEDGEHOG_SIGNALING_PATHWAY	152	P	1	0.0283469	0.9511
KEGG_CHRONIC_MYELOID_LEUKEMIA	197	R	1	0.0256782	0.9511
BIOCARTA_ATM_PATHWAY	55	R	1	0.0186884	0.9516
REACTOME_G_PROTEIN_ACTIVATION	89	R	1	0.0291524	0.952
REACTOME_REGULATION_OF_INSULIN_SECRETION_BY_ACETYLCHOLINE	145	R	1	0.0251509	0.9528
BIOCARTA_RAS_PATHWAY	49	R	1	0.0136441	0.9539
REACTOME_TOLL_RECEPTOR_CASCADES	198	R	1	0.0178108	0.9541
BIOCARTA_MITOCHONDRIA_PATHWAY	57	P	1	0.0146512	0.9549
REACTOME_TRAFFICKING_OF_AMPA_RECEPTORS	124	R	1	0.0223198	0.9559
BIOCARTA_GLEEVEC_PATHWAY	52	R	1	0.0180694	0.9562
REACTOME_TRAF6_MEDIATED_INDUCTION_OF_THE_ANTIVIRAL_CYTOKINE_IFN_ALPHA_BETA_CASCADE	133	R	1	0.0156372	0.9564
REACTOME_CASPASE_MEDIATED_CLEAVAGE_OF_CYTOSKELETAL_PROTEINS	25	P	1	0.0172191	0.9566
REACTOME_MEMBRANE_TRAFFICKING	158	R	1	0.0173746	0.9577
REACTOME_CD28_CO_STIMULATION	81	R	1	0.0225563	0.958
REACTOME_SIGNALING_BY_ROBO_RECEPTOR	145	P	1	0.0223451	0.9589
BIOCARTA_EGF_PATHWAY	72	R	1	0.0150102	0.959
BIOCARTA_NDKDYNAMIN_PATHWAY	56	R	1	0.0163368	0.9592
BIOCARTA_PPARA_PATHWAY	138	R	1	0.0196155	0.9603
REACTOME_PEROXISOMAL_LIPID_METABOLISM	44	R	1	0.0144269	0.9603
BIOCARTA_D4GDI_PATHWAY	37	R	1	0.015059	0.9609
REACTOME_PLATELET_ACTIVATION_TRIGGERS	243	R	1	0.0277313	0.9612
BIOCARTA_PYK2_PATHWAY	67	R	1	0.0153846	0.9618
BIOCARTA_CERAMIDE_PATHWAY	61	P	1	0.0126319	0.9626
REACTOME_TOLL_LIKE_RECEPTOR_3_CASCADE	150	R	1	0.0129533	0.9628
KEGG_RETINOL_METABOLISM	83	P	1	0.0142104	0.9629
REACTOME_GOLGI_ASSOCIATED_VESICLE_BIOGENESIS	119	R	1	0.0155494	0.9639
REACTOME_SIGNAL_ATTENUATION	35	P	1	0.0119091	0.9645
BIOCARTA_MAPK_PATHWAY	197	R	1	0.0167642	0.9647
BIOCARTA_NTHI_PATHWAY	60	R	1	0.0161835	0.9649
BIOCARTA_BARRESTIN_PATHWAY	52	R	1	0.0131016	0.9658
KEGG_VIBRIO_CHOLERAE_INFECTION	152	R	1	0.01659	0.9673
BIOCARTA_RAC1_PATHWAY	75	R	1	0.0206596	0.9681
BIOCARTA_CK1_PATHWAY	62	R	1	0.0129755	0.9681
REACTOME_ACETYLCHOLINE_NEUROTRANSMITTER_RELEASE_CYCLE	35	R	1	0.0133067	0.9683
REACTOME_G_PROTEIN_BETA_GAMMA_SIGNALLING	109	R	1	0.0175636	0.9695
BIOCARTA_MEF2D_PATHWAY	61	R	1	0.0137282	0.9698
BIOCARTA_AKT_PATHWAY	52	R	1	0.0117857	0.9714
KEGG_RIG_I_LIKE_RECEPTOR_SIGNALING_PATHWAY	115	R	1	0.0123078	0.9747
REACTOME_CD28_DEPENDENT_PI3K_AKT_SIGNALING	44	R	1	0.011475	0.9752
REACTOME_DARPP32_EVENTS	73	R	1	0.0115906	0.9753
BIOCARTA_BARR_MAPK_PATHWAY	43	R	1	0.0109019	0.9757
BIOCARTA_BARRESTIN_SRC_PATHWAY	51	R	1	0.0107042	0.9764
BIOCARTA_TPO_PATHWAY	58	R	1	0.00842711	0.977
REACTOME_COLLAGEN_MEDIATED_ACTIVATION_CASCADE	118	R	1	0.0123255	0.9772
BIOCARTA_DEATH_PATHWAY	87	P	1	0.00586175	0.9783
KEGG_TYROSINE_METABOLISM	71	P	1	0.00718931	0.9787
BIOCARTA_CTL_PATHWAY	41	R	1	0.0110618	0.9795
BIOCARTA_AKAP13_PATHWAY	40	R	1	0.0102031	0.9801
REACTOME_NOREPINEPHRINE_NEUROTRANSMITTER_RELEASE_CYCLE	38	R	1	0.00660824	0.9809
KEGG_TOLL_LIKE_RECEPTOR_SIGNALING_PATHWAY	197	R	1	0.00658449	0.9818
REACTOME_G_BETA_GAMMA_SIGNALLING_THROUGH_PI3KGAMMA	79	R	1	0.0116285	0.9831
BIOCARTA_DREAM_PATHWAY	27	R	1	0.00449936	0.9832
BIOCARTA_VIP_PATHWAY	80	R	1	0.00965667	0.9838
BIOCARTA_BCR_PATHWAY	109	R	1	0.00665013	0.9841
REACTOME_PLATELET_ADHESION_TO_EXPOSED_COLLAGEN	48	R	1	0.0097757	0.9842
BIOCARTA_HDAC_PATHWAY	108	R	1	0.00733019	0.9845
BIOCARTA_IGF1_PATHWAY	59	R	1	0.00549782	0.9861
KEGG_EPITHELIAL_CELL_SIGNALING_IN_HELICOBACTER_PYLORI_INFECTION	145	R	1	0.00451847	0.9881
REACTOME_METABOLISM_OF_NITRIC_OXIDE	29	R	1	0.00703301	0.9898
BIOCARTA_CDMAC_PATHWAY	63	R	1	0.00494787	0.9898
BIOCARTA_FCER1_PATHWAY	116	R	1	0.00377782	0.9899
KEGG_BIOSYNTHESIS_OF_UNSATURATED_FATTY_ACIDS	60	P	1	0.00348521	0.9906
BIOCARTA_TOLL_PATHWAY	80	R	1	0.00519382	0.991
BIOCARTA_GPCR_PATHWAY	97	R	1	0.00355907	0.9918
BIOCARTA_ARAP_PATHWAY	25	R	1	0.00521838	0.9919
BIOCARTA_NOS1_PATHWAY	66	R	1	0.00517417	0.9922
BIOCARTA_GCR_PATHWAY	51	R	1	0.00275992	0.9935
BIOCARTA_NFAT_PATHWAY	149	R	1	0.00304596	0.9936
BIOCARTA_IL1R_PATHWAY	88	R	1	0.00268893	0.9951
KEGG_NOD_LIKE_RECEPTOR_SIGNALING_PATHWAY	95	R	1	0.0018199	0.997
BIOCARTA_RACCYCD_PATHWAY	48	R	1	0.000873464	0.9976
BIOCARTA_HER2_PATHWAY	75	R	1	0.00156135	0.998
BIOCARTA_TCR_PATHWAY	137	R	1	0.00059712	0.9981
BIOCARTA_STRESS_PATHWAY	59	R	1	0.000146596	0.9993
BIOCARTA_IL12_PATHWAY	51	R	1	0.000223136	0.9997
BIOCARTA_HCMV_PATHWAY	34	R	1	0.000119187	0.9999
BIOCARTA_FMLP_PATHWAY	127	R	1	6.08542e-05	0.9999

## Sheet: LD_controlled_Dominant
(B) Pathway enrichment analysis based on single locus effect for PD-NIA using same set of LD filtered SNPs as in BridGE. Each single locus effect was evaluated based on the hypergeometric test (-log10 pv) under dominant disease model.
size: length of pathway
effect: the disease assoication of the SNPs in the pathway are enriched for increased or decreased disease risk, "P" refers to "decreased risk" and "R" refers to "increased risk"
FDR: false discovery rate
ranksum (-log10 pv): one tail ranksum test comparing pathway SNP's hypergeometric (-log10 pv) test distribution with all SNPs' hypergeometric test (-log10 pv) distribution
perm_pv: sample permutation p-value
Pathways	size	effect	FDR	ranksum (-log10 pv)	perm_pv
BIOCARTA_HER2_PATHWAY	75	P	0.68	3.11409	0.0005
BIOCARTA_RAC1_PATHWAY	75	P	0.89	2.64568	0.0018
BIOCARTA_GCR_PATHWAY	51	P	0.89	2.46908	0.0026
REACTOME_METABOLISM_OF_NITRIC_OXIDE	29	P	0.89	2.45973	0.0026
BIOCARTA_RAS_PATHWAY	49	P	0.91	2.5237	0.0042
BIOCARTA_IL12_PATHWAY	51	P	0.91	2.48755	0.0042
BIOCARTA_DEATH_PATHWAY	87	R	0.91	2.48437	0.0052
KEGG_BIOSYNTHESIS_OF_UNSATURATED_FATTY_ACIDS	60	R	0.91	2.07036	0.0056
KEGG_RIG_I_LIKE_RECEPTOR_SIGNALING_PATHWAY	115	P	0.91	2.08004	0.006
REACTOME_DARPP32_EVENTS	73	P	0.91	2.04072	0.0069
BIOCARTA_MAL_PATHWAY	32	P	0.91	2.09494	0.0078
KEGG_HOMOLOGOUS_RECOMBINATION	72	R	0.91	2.02408	0.008
REACTOME_CASPASE_MEDIATED_CLEAVAGE_OF_CYTOSKELETAL_PROTEINS	25	R	0.92	2.12631	0.0088
REACTOME_INACTIVATION_OF_APC_VIA_DIRECT_INHIBITION_OF_THE_APCOMPLEX	24	R	0.92	2.02042	0.0104
BIOCARTA_RACCYCD_PATHWAY	48	P	0.92	1.90347	0.0125
KEGG_ENDOMETRIAL_CANCER	181	R	0.92	1.80396	0.0128
BIOCARTA_IGF1_PATHWAY	59	P	0.92	1.94744	0.013
BIOCARTA_ARAP_PATHWAY	25	P	0.92	1.77621	0.0133
REACTOME_COLLAGEN_MEDIATED_ACTIVATION_CASCADE	118	P	0.92	1.98185	0.0141
BIOCARTA_CERAMIDE_PATHWAY	61	R	0.92	1.87767	0.0143
BIOCARTA_CTL_PATHWAY	41	P	0.92	1.63625	0.0174
KEGG_DRUG_METABOLISM_CYTOCHROME_P450	92	R	0.92	1.60511	0.0187
REACTOME_MRNA_PROCESSING	61	P	0.92	1.65625	0.0192
BIOCARTA_FMLP_PATHWAY	127	P	0.92	1.68456	0.0195
BIOCARTA_STRESS_PATHWAY	59	P	0.92	1.74981	0.02
REACTOME_MRNA_3_END_PROCESSING	50	R	0.92	1.68212	0.0205
BIOCARTA_HCMV_PATHWAY	34	P	0.92	1.73649	0.0209
REACTOME_TRANSLATION_INITIATION_COMPLEX_FORMATION	90	P	0.92	1.65464	0.0226
REACTOME_PLATELET_ACTIVATION_TRIGGERS	243	P	0.92	1.53437	0.0239
KEGG_TYROSINE_METABOLISM	71	R	0.92	1.71737	0.0241
KEGG_TERPENOID_BACKBONE_BIOSYNTHESIS	28	P	0.92	1.49009	0.0247
KEGG_TOLL_LIKE_RECEPTOR_SIGNALING_PATHWAY	197	P	0.92	1.51639	0.0274
BIOCARTA_BARRESTIN_SRC_PATHWAY	51	P	0.92	1.45715	0.0274
REACTOME_CELL_SURFACE_INTERACTIONS_AT_THE_VASCULAR_WALL	293	P	0.92	1.5224	0.0278
REACTOME_RNA_POL_II_CTD_PHOSPHORYLATION_AND_INTERACTION_WITH_CE	42	P	0.92	1.50321	0.0284
BIOCARTA_TH1TH2_PATHWAY	47	P	0.92	1.5237	0.0286
BIOCARTA_TCR_PATHWAY	137	P	0.92	1.58739	0.029
KEGG_MATURITY_ONSET_DIABETES_OF_THE_YOUNG	83	P	0.92	1.47494	0.0313
REACTOME_TRANSPORT_OF_MATURE_MRNA_DERIVED_FROM_AN_INTRON_CONTAINING_TRANSCRIPT	73	R	0.92	1.58301	0.0314
BIOCARTA_IL7_PATHWAY	52	R	0.92	1.47073	0.0319
REACTOME_FURTHER_PLATELET_RELEASATE	40	P	0.92	1.37193	0.0327
REACTOME_CDC20_PHOSPHO_APC_MEDIATED_DEGRADATION_OF_CYCLIN_A	99	R	0.92	1.45714	0.0329
REACTOME_GOLGI_ASSOCIATED_VESICLE_BIOGENESIS	119	P	0.92	1.49561	0.0335
KEGG_CIRCADIAN_RHYTHM_MAMMAL	28	R	0.92	1.60563	0.0345
BIOCARTA_NFAT_PATHWAY	149	P	0.92	1.46945	0.0345
REACTOME_GENES_INVOLVED_IN_APOPTOTIC_CLEAVAGE_OF_CELLULAR_PROTEINS	91	R	0.92	1.53946	0.035
BIOCARTA_INSULIN_PATHWAY	63	P	0.92	1.49466	0.0356
REACTOME_CD28_CO_STIMULATION	81	P	0.92	1.47317	0.0363
REACTOME_LIPOPROTEIN_METABOLISM	93	P	0.92	1.37188	0.0373
REACTOME_APOPTOSIS	276	R	0.92	1.41132	0.0374
BIOCARTA_AMI_PATHWAY	56	P	0.92	1.5335	0.0377
REACTOME_APOPTOTIC_EXECUTION_PHASE	101	R	0.92	1.47608	0.039
KEGG_PROXIMAL_TUBULE_BICARBONATE_RECLAMATION	50	R	0.92	1.3678	0.0409
BIOCARTA_NDKDYNAMIN_PATHWAY	56	P	0.92	1.35199	0.0414
REACTOME_COMMON_PATHWAY	43	P	0.92	1.40579	0.0427
REACTOME_TRANSLATION	180	P	0.92	1.4274	0.0428
BIOCARTA_ATM_PATHWAY	55	P	0.92	1.3568	0.0428
REACTOME_G2_M_TRANSITION	132	R	0.92	1.34843	0.0434
KEGG_DRUG_METABOLISM_OTHER_ENZYMES	97	R	0.92	1.3508	0.0436
BIOCARTA_IGF1MTOR_PATHWAY	41	P	0.92	1.3595	0.0439
REACTOME_FORMATION_OF_THE_TERNARY_COMPLEX_AND_SUBSEQUENTLY_THE_43S_COMPLEX	77	P	0.92	1.39655	0.0441
BIOCARTA_BARR_MAPK_PATHWAY	43	P	0.92	1.23144	0.0444
BIOCARTA_AKAP13_PATHWAY	40	P	0.92	1.28629	0.0445
REACTOME_ERKS_ARE_INACTIVATED	23	R	0.92	1.50328	0.0446
BIOCARTA_MITOCHONDRIA_PATHWAY	57	R	0.92	1.44927	0.0451
KEGG_PANCREATIC_CANCER	174	P	0.92	1.36442	0.0452
REACTOME_PLATELET_ADHESION_TO_EXPOSED_COLLAGEN	48	P	0.92	1.272	0.0454
KEGG_EPITHELIAL_CELL_SIGNALING_IN_HELICOBACTER_PYLORI_INFECTION	145	P	0.92	1.41275	0.048
BIOCARTA_HDAC_PATHWAY	108	P	0.92	1.29048	0.0486
REACTOME_PECAM1_INTERACTIONS	33	P	0.92	1.2795	0.0491
KEGG_COMPLEMENT_AND_COAGULATION_CASCADES	185	P	0.92	1.26798	0.0493
REACTOME_IMMUNOREGULATORY_INTERACTIONS_BETWEEN_A_LYMPHOID_AND_A_NON_LYMPHOID_CELL	148	P	0.92	1.24615	0.05
REACTOME_NRIF_SIGNALS_CELL_DEATH_FROM_THE_NUCLEUS	35	R	0.92	1.27437	0.0514
BIOCARTA_BCR_PATHWAY	109	P	0.92	1.26577	0.0527
KEGG_GRAFT_VERSUS_HOST_DISEASE	59	P	0.92	1.25487	0.0545
REACTOME_SYNTHESIS_OF_GLYCOSYLPHOSPHATIDYLINOSITOL	31	R	0.92	1.24757	0.0547
REACTOME_CLATHRIN_DERIVED_VESICLE_BUDDING	128	P	0.92	1.24492	0.0561
REACTOME_CLASS_B2_SECRETIN_FAMILY_RECEPTORS	244	P	0.92	1.24278	0.0566
KEGG_REGULATION_OF_AUTOPHAGY	40	P	0.92	1.21478	0.0569
REACTOME_REGULATION_OF_BETA_CELL_DEVELOPMENT	229	P	0.92	1.24877	0.0571
REACTOME_HDL_MEDIATED_LIPID_TRANSPORT	51	P	0.92	1.2243	0.0579
BIOCARTA_BLYMPHOCYTE_PATHWAY	26	P	0.92	1.26851	0.0589
KEGG_THYROID_CANCER	78	R	0.92	1.23463	0.0589
KEGG_PORPHYRIN_AND_CHLOROPHYLL_METABOLISM	70	R	0.92	1.05482	0.0598
BIOCARTA_NOS1_PATHWAY	66	P	0.92	1.22326	0.0601
BIOCARTA_ETS_PATHWAY	53	P	0.92	1.2304	0.0604
REACTOME_PHOSPHORYLATION_OF_THE_APC	15	R	0.92	1.20179	0.0606
REACTOME_NOREPINEPHRINE_NEUROTRANSMITTER_RELEASE_CYCLE	38	P	0.92	1.18974	0.0621
REACTOME_NOTCH_HLH_TRANSCRIPTION_PATHWAY	62	P	0.92	1.27514	0.0624
KEGG_FRUCTOSE_AND_MANNOSE_METABOLISM	117	P	0.92	1.13248	0.0625
BIOCARTA_41BB_PATHWAY	41	P	0.92	1.17321	0.0634
REACTOME_SMOOTH_MUSCLE_CONTRACTION	70	P	0.92	1.10823	0.0637
KEGG_CYTOSOLIC_DNA_SENSING_PATHWAY	90	P	0.92	1.13397	0.0655
REACTOME_FORMATION_OF_THE_EARLY_ELONGATION_COMPLEX	50	P	0.92	1.14842	0.0667
BIOCARTA_ALK_PATHWAY	101	R	0.92	1.1237	0.0673
KEGG_GLYCEROLIPID_METABOLISM	163	P	0.92	1.14422	0.0674
REACTOME_BASIGIN_INTERACTIONS	75	P	0.92	1.14677	0.0685
KEGG_PYRIMIDINE_METABOLISM	208	P	0.92	1.16888	0.0693
BIOCARTA_DREAM_PATHWAY	27	P	0.92	1.22734	0.0697
KEGG_RNA_POLYMERASE	51	P	0.92	1.18086	0.0697
REACTOME_CYCLIN_A1_ASSOCIATED_EVENTS_DURING_G2_M_TRANSITION	21	R	0.92	1.15504	0.0705
BIOCARTA_IL6_PATHWAY	50	P	0.92	1.05587	0.0724
REACTOME_MUSCLE_CONTRACTION	123	P	0.92	1.13798	0.0729
KEGG_GLYCOSYLPHOSPHATIDYLINOSITOL_GPI_ANCHOR_BIOSYNTHESIS	45	R	0.92	1.15606	0.0735
KEGG_GLYCINE_SERINE_AND_THREONINE_METABOLISM	54	P	0.92	0.995764	0.0735
KEGG_GLYCOLYSIS_GLUCONEOGENESIS	134	P	0.92	1.04905	0.0759
KEGG_VIBRIO_CHOLERAE_INFECTION	152	P	0.92	1.07156	0.0772
BIOCARTA_MONOCYTE_PATHWAY	36	P	0.92	1.09467	0.0778
REACTOME_RNA_POLYMERASE_III_TRANSCRIPTION_TERMINATION	63	P	0.92	1.08769	0.0779
REACTOME_REGULATION_OF_GENE_EXPRESSION_IN_BETA_CELLS	172	P	0.92	1.147	0.0787
BIOCARTA_PDGF_PATHWAY	71	P	0.92	1.07092	0.0792
REACTOME_REGULATION_OF_APC_ACTIVATORS_BETWEEN_G1_S_AND_EARLY_ANAPHASE	112	R	0.92	1.05371	0.0794
BIOCARTA_CK1_PATHWAY	62	P	0.92	1.11493	0.0795
REACTOME_GLYCOGEN_BREAKDOWN_GLYCOGENOLYSIS	31	P	0.92	1.01443	0.0807
REACTOME_GTP_HYDROLYSIS_AND_JOINING_OF_THE_60S_RIBOSOMAL_SUBUNIT	162	P	0.92	1.09971	0.0812
REACTOME_APCDC20_MEDIATED_DEGRADATION_OF_CYCLIN_B	16	R	0.92	1.05875	0.0817
BIOCARTA_AGR_PATHWAY	137	R	0.92	1.12173	0.0818
BIOCARTA_FCER1_PATHWAY	116	P	0.92	1.1264	0.0827
BIOCARTA_PAR1_PATHWAY	151	R	0.92	1.02095	0.0831
KEGG_RETINOL_METABOLISM	83	R	0.92	1.04213	0.0835
BIOCARTA_PITX2_PATHWAY	28	R	0.92	1.10873	0.0837
REACTOME_LAGGING_STRAND_SYNTHESIS	52	P	0.92	1.07796	0.0837
BIOCARTA_EIF_PATHWAY	28	P	0.92	1.06212	0.0845
REACTOME_RNA_POLYMERASE_I_TRANSCRIPTION_TERMINATION	35	P	0.92	1.14364	0.0854
BIOCARTA_TPO_PATHWAY	58	P	0.92	1.06334	0.0868
REACTOME_METABOLISM_OF_VITAMINS_AND_COFACTORS	94	R	0.92	1.02346	0.0872
BIOCARTA_WNT_PATHWAY	62	R	0.92	1.06529	0.0873
REACTOME_ABORTIVE_ELONGATION_OF_HIV1_TRANSCRIPT_IN_THE_ABSENCE_OF_TAT	43	P	0.92	1.02169	0.0893
REACTOME_RNA_POLYMERASE_I_PROMOTER_ESCAPE	28	P	0.92	1.0695	0.0894
REACTOME_BETACATENIN_PHOSPHORYLATION_CASCADE	26	R	0.92	1.12415	0.09
KEGG_TYPE_II_DIABETES_MELLITUS	196	P	0.92	1.06361	0.0903
REACTOME_VIRAL_MESSENGER_RNA_SYNTHESIS	26	P	0.92	1.01418	0.0903
KEGG_BASE_EXCISION_REPAIR	88	P	0.92	1.00999	0.0907
BIOCARTA_EXTRINSIC_PATHWAY	27	P	0.92	1.08354	0.0912
BIOCARTA_TID_PATHWAY	44	P	0.92	1.06551	0.0912
REACTOME_G1_PHASE	29	P	0.92	1.00476	0.094
REACTOME_NA_CL_DEPENDENT_NEUROTRANSMITTER_TRANSPORTERS	84	P	0.92	0.982614	0.0951
REACTOME_MEMBRANE_TRAFFICKING	158	P	0.92	0.994039	0.0965
KEGG_METABOLISM_OF_XENOBIOTICS_BY_CYTOCHROME_P450	96	R	0.92	0.989481	0.0966
REACTOME_ADHERENS_JUNCTIONS_INTERACTIONS	158	P	0.92	1.00278	0.0972
REACTOME_GLUCURONIDATION	19	R	0.92	0.924075	0.0976
BIOCARTA_CXCR4_PATHWAY	62	R	0.92	0.947575	0.0993
BIOCARTA_PYK2_PATHWAY	67	P	0.92	0.994267	0.1005
BIOCARTA_GLEEVEC_PATHWAY	52	P	0.92	0.969492	0.1014
BIOCARTA_EIF4_PATHWAY	57	P	0.92	0.969177	0.1017
KEGG_GLYCOSPHINGOLIPID_BIOSYNTHESIS_GANGLIO_SERIES	70	R	0.92	1.05009	0.1023
BIOCARTA_CCR5_PATHWAY	51	P	0.92	0.914155	0.103
KEGG_CHRONIC_MYELOID_LEUKEMIA	197	P	0.92	0.933576	0.1033
BIOCARTA_CHEMICAL_PATHWAY	72	R	0.92	1.00027	0.1034
REACTOME_MICRORNA_BIOGENESIS	35	P	0.92	0.959654	0.104
BIOCARTA_AKAPCENTROSOME_PATHWAY	50	R	0.92	1.00294	0.1064
REACTOME_PLATELET_DEGRANULATION	216	P	0.92	0.938851	0.1065
REACTOME_CONVERSION_FROM_APC_CDC20_TO_APC_CDH1_IN_LATE_ANAPHASE	18	R	0.92	0.985697	0.1066
REACTOME_TRANSCRIPTION_COUPLED_NER	90	P	0.92	0.955479	0.1067
REACTOME_GLUCOSE_TRANSPORT	77	P	0.92	1.02113	0.1068
REACTOME_G_PROTEIN_BETA_GAMMA_SIGNALLING	109	P	0.92	0.991457	0.1072
BIOCARTA_EGF_PATHWAY	72	P	0.92	0.939286	0.1072
REACTOME_PROTEOLYTIC_CLEAVAGE_OF_SNARE_COMPLEX_PROTEINS	60	R	0.92	0.98549	0.1083
REACTOME_GLUCONEOGENESIS	72	R	0.92	0.936576	0.109
REACTOME_CENTROSOME_MATURATION	112	R	0.92	0.949391	0.1098
REACTOME_INTEGRIN_CELL_SURFACE_INTERACTIONS	271	P	0.92	0.951643	0.1099
REACTOME_G_BETA_GAMMA_SIGNALLING_THROUGH_PI3KGAMMA	79	P	0.92	0.982703	0.11
BIOCARTA_ECM_PATHWAY	59	P	0.92	0.94409	0.11
KEGG_NICOTINATE_AND_NICOTINAMIDE_METABOLISM	56	R	0.92	0.920541	0.111
KEGG_PANTOTHENATE_AND_COA_BIOSYNTHESIS	63	R	0.92	0.932597	0.1112
KEGG_COLORECTAL_CANCER	216	R	0.92	0.977997	0.1114
REACTOME_NUCLEAR_EVENTS_KINASE_AND_TRANSCRIPTION_FACTOR_ACTIVATION	58	R	0.92	0.958598	0.1117
BIOCARTA_GPCR_PATHWAY	97	P	0.93	0.940358	0.1137
REACTOME_RNA_POLYMERASE_III_TRANSCRIPTION	100	P	0.93	0.94369	0.1149
KEGG_PPAR_SIGNALING_PATHWAY	186	R	0.93	0.858701	0.1155
REACTOME_ERK_MAPK_TARGETS	54	R	0.94	0.937399	0.1175
KEGG_INOSITOL_PHOSPHATE_METABOLISM	161	P	0.94	0.943674	0.1177
REACTOME_SYNTHESIS_OF_GPI_ANCHORED_PROTEINS	49	R	0.95	0.940227	0.1206
BIOCARTA_CELLCYCLE_PATHWAY	37	P	0.95	0.954324	0.121
REACTOME_BOTULINUM_NEUROTOXICITY	65	R	0.95	0.930264	0.1212
BIOCARTA_MAPK_PATHWAY	197	P	0.95	0.874293	0.122
REACTOME_DEADENYLATION_OF_MRNA	49	P	0.95	0.877646	0.1234
REACTOME_FORMATION_OF_A_POOL_OF_FREE_40S_SUBUNITS	148	P	0.95	0.933725	0.1238
BIOCARTA_TCRA_PATHWAY	30	P	0.96	0.898137	0.1249
REACTOME_MITOTIC_M_M_G1_PHASES	267	R	0.96	0.831223	0.1261
REACTOME_RNA_POLYMERASE_I_CHAIN_ELONGATION	33	P	0.97	0.915871	0.1279
KEGG_OXIDATIVE_PHOSPHORYLATION	217	P	0.97	0.895296	0.1285
BIOCARTA_IL1R_PATHWAY	88	P	0.97	0.895688	0.1301
REACTOME_PI3K_AKT_SIGNALLING	85	P	0.97	0.888055	0.1302
BIOCARTA_IGF1R_PATHWAY	57	P	0.97	0.912629	0.1336
KEGG_GALACTOSE_METABOLISM	82	P	0.97	0.853494	0.1339
REACTOME_RNA_POLYMERASE_I_III_AND_MITOCHONDRIAL_TRANSCRIPTION	174	P	0.97	0.878425	0.1357
BIOCARTA_LAIR_PATHWAY	59	P	0.97	0.849684	0.136
BIOCARTA_MTOR_PATHWAY	48	P	0.97	0.846962	0.1367
KEGG_PROSTATE_CANCER	261	R	0.97	0.847995	0.1369
REACTOME_REV_MEDIATED_NUCLEAR_EXPORT_OF_HIV1_RNA	46	R	0.97	0.90077	0.1378
REACTOME_AKT_PHOSPHORYLATES_TARGETS_IN_THE_CYTOSOL	31	P	0.97	0.892681	0.1378
REACTOME_RNA_POLYMERASE_III_TRANSCRIPTION_INITIATION_FROM_TYPE_3_PROMOTER	44	P	0.97	0.847661	0.1399
REACTOME_TAT_MEDIATED_HIV1_ELONGATION_ARREST_AND_RECOVERY	51	P	0.97	0.84457	0.14
BIOCARTA_CDMAC_PATHWAY	63	P	0.97	0.8332	0.1404
REACTOME_AMINO_ACID_TRANSPORT_ACROSS_THE_PLASMA_MEMBRANE	106	P	0.97	0.849117	0.1408
KEGG_FC_EPSILON_RI_SIGNALING_PATHWAY	248	P	0.97	0.839605	0.1408
BIOCARTA_BCELLSURVIVAL_PATHWAY	44	P	0.97	0.854177	0.1426
REACTOME_ORC1_REMOVAL_FROM_CHROMATIN	103	R	0.97	0.835115	0.1431
REACTOME_HIV1_TRANSCRIPTION_INITIATION	59	P	0.97	0.834944	0.1437
KEGG_VALINE_LEUCINE_AND_ISOLEUCINE_DEGRADATION	103	P	0.97	0.848845	0.1447
KEGG_NOD_LIKE_RECEPTOR_SIGNALING_PATHWAY	95	P	0.97	0.806611	0.1447
REACTOME_G_BETA_GAMMA_SIGNALLING_THROUGH_PLC_BETA	90	P	0.97	0.860652	0.1449
KEGG_ARACHIDONIC_ACID_METABOLISM	120	R	0.97	0.80086	0.1452
BIOCARTA_UCALPAIN_PATHWAY	49	P	0.97	0.815889	0.1453
BIOCARTA_GRANULOCYTES_PATHWAY	30	P	0.97	0.797263	0.1465
BIOCARTA_TOB1_PATHWAY	58	P	0.97	0.775864	0.1466
REACTOME_CD28_DEPENDENT_VAV1_PATHWAY	35	P	0.97	0.904869	0.1476
KEGG_BETA_ALANINE_METABOLISM	66	R	0.97	0.880704	0.1483
KEGG_N_GLYCAN_BIOSYNTHESIS	117	P	0.97	0.85214	0.1485
KEGG_BASAL_CELL_CARCINOMA	156	R	0.97	0.823298	0.1502
BIOCARTA_INTEGRIN_PATHWAY	98	P	0.97	0.77917	0.1511
REACTOME_M_G1_TRANSITION	105	R	0.97	0.80573	0.1519
BIOCARTA_LYM_PATHWAY	30	P	0.97	0.805235	0.1523
KEGG_ALLOGRAFT_REJECTION	65	P	0.97	0.810435	0.1539
REACTOME_EFFECTS_OF_PIP2_HYDROLYSIS	105	P	0.97	0.808494	0.1546
BIOCARTA_CARM_ER_PATHWAY	108	P	0.97	0.748759	0.1557
KEGG_MTOR_SIGNALING_PATHWAY	110	P	0.97	0.835206	0.1567
BIOCARTA_HSP27_PATHWAY	45	R	0.97	0.824901	0.1567
REACTOME_HIV1_TRANSCRIPTION_ELONGATION	63	P	0.97	0.780045	0.1583
REACTOME_GAB1_SIGNALOSOME	31	P	0.97	0.778184	0.1597
REACTOME_G_ALPHA_Z_SIGNALLING_EVENTS	56	R	0.97	0.805299	0.1617
BIOCARTA_TEL_PATHWAY	79	R	0.97	0.846975	0.1626
REACTOME_SPHINGOLIPID_METABOLISM	94	P	0.97	0.796506	0.1632
BIOCARTA_AKT_PATHWAY	52	P	0.97	0.809665	0.1656
BIOCARTA_LONGEVITY_PATHWAY	53	P	0.97	0.796253	0.166
REACTOME_COSTIMULATION_BY_THE_CD28_FAMILY	158	P	0.97	0.813078	0.1664
REACTOME_CAM_PATHWAY	95	P	0.97	0.764842	0.1672
KEGG_ASTHMA	52	P	0.97	0.801713	0.168
KEGG_NITROGEN_METABOLISM	43	R	0.97	0.774793	0.1692
REACTOME_LYSOSOME_VESICLE_BIOGENESIS	45	P	0.97	0.790176	0.1708
REACTOME_NUCLEAR_IMPORT_OF_REV_PROTEIN	44	R	0.97	0.796713	0.1718
KEGG_MELANOMA	242	R	0.97	0.747942	0.1727
REACTOME_CELL_DEATH_SIGNALLING_VIA_NRAGE_NRIF_AND_NADE	273	R	0.97	0.740908	0.1727
REACTOME_SYNTHESIS_OF_BILE_ACIDS_AND_BILE_SALTS_VIA_7ALPHA_HYDROXYCHOLESTEROL	31	R	0.97	0.751761	0.1732
KEGG_VASOPRESSIN_REGULATED_WATER_REABSORPTION	109	R	0.97	0.790269	0.1737
BIOCARTA_MEF2D_PATHWAY	61	P	0.97	0.755505	0.174
BIOCARTA_PLCE_PATHWAY	37	P	0.97	0.744425	0.1742
BIOCARTA_ERK_PATHWAY	83	P	0.97	0.773275	0.1745
BIOCARTA_CLASSIC_PATHWAY	40	P	0.97	0.748025	0.1745
BIOCARTA_P53HYPOXIA_PATHWAY	49	R	0.97	0.720155	0.1752
REACTOME_DEPOLARIZATION_OF_THE_PRESYNAPTIC_TERMINAL_TRIGGERS_THE_OPENING_OF_CALCIUM_CHANNELS	103	P	0.97	0.770772	0.1757
BIOCARTA_IL2_PATHWAY	62	P	0.97	0.723671	0.1759
KEGG_GLUTATHIONE_METABOLISM	88	R	0.97	0.761318	0.176
REACTOME_ACETYLCHOLINE_NEUROTRANSMITTER_RELEASE_CYCLE	35	P	0.97	0.744004	0.1763
REACTOME_CD28_DEPENDENT_PI3K_AKT_SIGNALING	44	P	0.97	0.75515	0.1764
BIOCARTA_NO1_PATHWAY	175	R	0.97	0.752393	0.177
REACTOME_CELLEXTRACELLULAR_MATRIX_INTERACTIONS	62	P	0.97	0.736685	0.1772
REACTOME_SEMA4D_IN_SEMAPHORIN_SIGNALING	78	P	0.97	0.728883	0.1772
KEGG_GLYCOSPHINGOLIPID_BIOSYNTHESIS_LACTO_AND_NEOLACTO_SERIES	68	R	0.97	0.764681	0.1789
REACTOME_TRANSCRIPTION_OF_THE_HIV_GENOME	96	P	0.97	0.739102	0.1794
KEGG_VIRAL_MYOCARDITIS	172	P	0.97	0.712882	0.1804
KEGG_PEROXISOME	168	R	0.97	0.715543	0.1805
BIOCARTA_NKCELLS_PATHWAY	51	P	0.97	0.777563	0.1835
BIOCARTA_TCYTOTOXIC_PATHWAY	31	P	0.97	0.713822	0.1844
REACTOME_RNA_POLYMERASE_I_TRANSCRIPTION_INITIATION	42	P	0.97	0.792346	0.185
KEGG_CYSTEINE_AND_METHIONINE_METABOLISM	70	P	0.97	0.700606	0.185
REACTOME_PROCESSING_OF_CAPPED_INTRON_CONTAINING_PRE_MRNA	222	R	0.97	0.751984	0.1867
BIOCARTA_BARRESTIN_PATHWAY	52	P	0.97	0.687664	0.1879
BIOCARTA_CREB_PATHWAY	76	P	0.97	0.745933	0.1882
REACTOME_RNA_POLYMERASE_I_PROMOTER_OPENING	21	R	0.97	0.738844	0.1886
BIOCARTA_EPO_PATHWAY	34	P	0.97	0.70132	0.1892
BIOCARTA_MTA3_PATHWAY	37	P	0.97	0.719837	0.1894
REACTOME_EGFR_DOWNREGULATION	67	R	0.97	0.733165	0.1898
REACTOME_CDT1_ASSOCIATION_WITH_THE_CDC6_ORC_ORIGIN_COMPLEX	87	R	0.97	0.731179	0.1899
KEGG_OOCYTE_MEIOSIS	300	R	0.97	0.703722	0.1925
REACTOME_TRANSPORT_OF_THE_SLBP_INDEPENDENT_MATURE_MRNA	47	R	0.97	0.737674	0.1952
BIOCARTA_IL3_PATHWAY	24	P	0.97	0.671696	0.1964
BIOCARTA_NTHI_PATHWAY	60	P	0.97	0.732113	0.1999
REACTOME_PHOSPHORYLATION_OF_CD3_AND_TCR_ZETA_CHAINS	45	P	0.97	0.733554	0.2004
KEGG_TYPE_I_DIABETES_MELLITUS	120	P	0.97	0.681631	0.2004
KEGG_O_GLYCAN_BIOSYNTHESIS	151	P	0.97	0.673259	0.2007
BIOCARTA_D4GDI_PATHWAY	37	P	0.97	0.682929	0.2011
REACTOME_DNA_STRAND_ELONGATION	68	P	0.97	0.682622	0.2019
REACTOME_THROMBOXANE_SIGNALLING_THROUGH_TP_RECEPTOR	85	P	0.97	0.668286	0.2026
KEGG_ETHER_LIPID_METABOLISM	74	P	0.97	0.6434	0.2026
REACTOME_INTRINSIC_PATHWAY_FOR_APOPTOSIS	74	R	0.97	0.708751	0.2027
REACTOME_POLYMERASE_SWITCHING	30	P	0.97	0.671935	0.2032
REACTOME_GAP_JUNCTION_ASSEMBLY	30	R	0.97	0.658912	0.2047
KEGG_ANTIGEN_PROCESSING_AND_PRESENTATION	98	P	0.97	0.712888	0.2049
BIOCARTA_RHO_PATHWAY	63	P	0.97	0.717352	0.2055
REACTOME_GRB2_SOS_PROVIDES_LINKAGE_TO_MAPK_SIGNALING_FOR_INTERGRINS_	36	P	0.97	0.713977	0.2061
REACTOME_ACTIVATION_OF_KAINATE_RECEPTORS_UPON_GLUTAMATE_BINDING	150	P	0.97	0.674718	0.2063
REACTOME_HOST_INTERACTIONS_OF_HIV_FACTORS	225	R	0.97	0.705196	0.2065
REACTOME_SYNTHESIS_OF_BILE_ACIDS_AND_BILE_SALTS	42	R	0.97	0.669612	0.2067
REACTOME_AUTODEGRADATION_OF_CDH1_BY_CDH1_APC	88	R	0.97	0.671344	0.2069
REACTOME_SEMAPHORIN_INTERACTIONS	219	P	0.97	0.656624	0.2085
KEGG_ALANINE_ASPARTATE_AND_GLUTAMATE_METABOLISM	88	P	0.97	0.677967	0.209
REACTOME_ACTIVATION_OF_ATR_IN_RESPONSE_TO_REPLICATION_STRESS	59	P	0.97	0.649612	0.2102
BIOCARTA_P53_PATHWAY	51	R	0.97	0.652265	0.2116
KEGG_OTHER_GLYCAN_DEGRADATION	32	P	0.97	0.640887	0.2129
KEGG_DNA_REPLICATION	87	P	0.97	0.672232	0.2133
KEGG_ALDOSTERONE_REGULATED_SODIUM_REABSORPTION	151	R	0.97	0.673489	0.2143
REACTOME_BASE_EXCISION_REPAIR	44	P	0.97	0.664517	0.217
KEGG_SPLICEOSOME	218	R	0.97	0.651583	0.2177
BIOCARTA_CACAM_PATHWAY	50	P	0.97	0.666842	0.2186
REACTOME_G_PROTEIN_ACTIVATION	89	P	0.97	0.687373	0.2191
BIOCARTA_CARM1_PATHWAY	29	P	0.97	0.6584	0.2201
KEGG_LINOLEIC_ACID_METABOLISM	46	R	0.97	0.643996	0.2203
REACTOME_ELECTRON_TRANSPORT_CHAIN	114	P	0.97	0.650588	0.2208
REACTOME_SIGNALING_BY_TGF_BETA	46	R	0.97	0.652897	0.2217
KEGG_ACUTE_MYELOID_LEUKEMIA	144	R	0.97	0.65133	0.2224
REACTOME_BILE_SALT_AND_ORGANIC_ANION_SLC_TRANSPORTERS	28	R	0.97	0.671824	0.2239
KEGG_PHENYLALANINE_METABOLISM	23	R	0.97	0.620698	0.2242
REACTOME_CREB_PHOSPHORYLATION_THROUGH_THE_ACTIVATION_OF_CAMKII	59	P	0.97	0.649704	0.2248
REACTOME_ACTIVATED_AMPK_STIMULATES_FATTY_ACID_OXIDATION_IN_MUSCLE	54	R	0.97	0.601448	0.2253
REACTOME_TRANSPORT_OF_RIBONUCLEOPROTEINS_INTO_THE_HOST_NUCLEUS	41	R	0.97	0.661869	0.2274
REACTOME_MRNA_SPLICING	173	R	0.97	0.653248	0.2291
BIOCARTA_CYTOKINE_PATHWAY	47	P	0.97	0.626417	0.2296
KEGG_TGF_BETA_SIGNALING_PATHWAY	218	R	0.97	0.627596	0.2299
REACTOME_SIGNALLING_TO_RAS	65	P	0.97	0.660823	0.2307
BIOCARTA_PGC1A_PATHWAY	77	P	0.97	0.642906	0.231
BIOCARTA_RARRXR_PATHWAY	38	P	0.97	0.66051	0.2312
REACTOME_GRB2_EVENTS_IN_EGFR_SIGNALING	23	R	0.97	0.646024	0.2321
REACTOME_TOLL_LIKE_RECEPTOR_9_CASCADE	37	R	0.97	0.634381	0.2321
KEGG_GLYCEROPHOSPHOLIPID_METABOLISM	218	P	0.97	0.598036	0.233
REACTOME_P130CAS_LINKAGE_TO_MAPK_SIGNALING_FOR_INTEGRINS	40	P	0.97	0.658606	0.2335
REACTOME_DOWNSTREAM_SIGNALING_OF_ACTIVATED_FGFR	129	P	0.97	0.636081	0.2336
REACTOME_NEP_NS2_INTERACTS_WITH_THE_CELLULAR_EXPORT_MACHINERY	43	R	0.97	0.654372	0.2338
BIOCARTA_P38MAPK_PATHWAY	93	R	0.97	0.60367	0.2361
REACTOME_SEROTONIN_RECEPTORS	25	P	0.97	0.605798	0.2364
KEGG_HISTIDINE_METABOLISM	65	R	0.97	0.668228	0.2368
KEGG_APOPTOSIS	214	R	0.97	0.620582	0.2375
KEGG_ABC_TRANSPORTERS	151	P	0.97	0.586979	0.2384
BIOCARTA_AGPCR_PATHWAY	35	P	0.97	0.619139	0.239
BIOCARTA_SHH_PATHWAY	54	P	0.97	0.626073	0.2419
REACTOME_LOSS_OF_NLP_FROM_MITOTIC_CENTROSOMES	98	R	0.97	0.614106	0.2428
REACTOME_POST_CHAPERONIN_TUBULIN_FOLDING_PATHWAY	39	P	0.97	0.625976	0.2429
REACTOME_EXTENSION_OF_TELOMERES	66	P	0.97	0.612725	0.2448
REACTOME_TOLL_LIKE_RECEPTOR_3_CASCADE	150	P	0.97	0.600824	0.2453
BIOCARTA_CSK_PATHWAY	53	P	0.97	0.609664	0.2456
REACTOME_SIGNALING_BY_WNT	101	R	0.97	0.605377	0.2457
BIOCARTA_CELL2CELL_PATHWAY	86	R	0.97	0.606283	0.2468
REACTOME_EICOSANOID_LIGAND_BINDING_RECEPTORS	30	P	0.97	0.601449	0.2471
REACTOME_SHCMEDIATED_CASCADE	71	P	0.97	0.603708	0.2472
REACTOME_CLASS_C3_METABOTROPIC_GLUTAMATE_PHEROMONE_RECEPTORS	91	R	0.97	0.58653	0.2489
BIOCARTA_INFLAM_PATHWAY	59	P	0.97	0.593675	0.2492
REACTOME_CYTOCHROME_P450_ARRANGED_BY_SUBSTRATE_TYPE	82	P	0.97	0.590062	0.2503
BIOCARTA_ARF_PATHWAY	45	P	0.97	0.588147	0.2506
BIOCARTA_COMP_PATHWAY	57	P	0.97	0.607708	0.2524
KEGG_RIBOSOME	129	P	0.97	0.58692	0.2541
BIOCARTA_HIVNEF_PATHWAY	154	R	0.97	0.582376	0.2542
REACTOME_PYRUVATE_METABOLISM	26	P	0.97	0.57319	0.2544
REACTOME_ADP_SIGNALLING_THROUGH_P2Y_PURINOCEPTOR_12	68	P	0.97	0.599118	0.2557
REACTOME_CYTOSOLIC_TRNA_AMINOACYLATION	34	P	0.97	0.594564	0.2557
REACTOME_HORMONE_BIOSYNTHESIS	138	P	0.97	0.618054	0.2568
KEGG_PROPANOATE_METABOLISM	72	P	0.97	0.619561	0.2573
REACTOME_INFLUENZA_VIRAL_RNA_TRANSCRIPTION_AND_REPLICATION	155	P	0.97	0.588764	0.2579
BIOCARTA_MCM_PATHWAY	27	R	0.97	0.582858	0.2592
REACTOME_PLC_BETA_MEDIATED_EVENTS	200	P	0.97	0.585671	0.2598
KEGG_ADHERENS_JUNCTION	296	R	0.97	0.574795	0.261
BIOCARTA_NO2IL12_PATHWAY	44	P	0.97	0.581436	0.2611
KEGG_NON_HOMOLOGOUS_END_JOINING	22	R	0.97	0.582894	0.2616
KEGG_RNA_DEGRADATION	110	P	0.97	0.582759	0.2621
REACTOME_NCAM_SIGNALING_FOR_NEURITE_OUT_GROWTH	269	R	0.97	0.577034	0.2629
KEGG_MISMATCH_REPAIR	64	P	0.97	0.571931	0.2669
BIOCARTA_VIP_PATHWAY	80	P	0.97	0.578381	0.2679
REACTOME_SEMA3A_PLEXIN_REPULSION_SIGNALING_BY_INHIBITING_INTEGRIN_ADHESION	61	P	0.97	0.576114	0.268
BIOCARTA_CTLA4_PATHWAY	47	P	0.97	0.541808	0.2692
REACTOME_DUAL_INCISION_REACTION_IN_GG_NER	31	R	0.97	0.564928	0.2697
REACTOME_NUCLEAR_RECEPTOR_TRANSCRIPTION_PATHWAY	206	P	0.97	0.558394	0.2699
REACTOME_TIGHT_JUNCTION_INTERACTIONS	80	R	0.97	0.571924	0.2714
REACTOME_GLUCAGON_TYPE_LIGAND_RECEPTORS	120	P	0.97	0.564698	0.2714
BIOCARTA_TGFB_PATHWAY	45	R	0.97	0.569197	0.272
REACTOME_DUAL_INCISION_REACTION_IN_TC_NER	42	P	0.97	0.565071	0.274
REACTOME_METABOLISM_OF_RNA	164	P	0.97	0.553695	0.274
BIOCARTA_PTDINS_PATHWAY	96	P	0.97	0.559148	0.2742
REACTOME_FRS2MEDIATED_CASCADE	86	P	0.97	0.56269	0.2755
KEGG_LEISHMANIA_INFECTION	136	P	0.97	0.568972	0.2757
BIOCARTA_TRKA_PATHWAY	40	P	0.97	0.560336	0.2757
KEGG_PRION_DISEASES	89	P	0.97	0.557702	0.2761
BIOCARTA_NGF_PATHWAY	52	P	0.97	0.561633	0.2785
REACTOME_CHYLOMICRON_MEDIATED_LIPID_TRANSPORT	43	P	0.97	0.550678	0.2792
BIOCARTA_RB_PATHWAY	31	R	0.97	0.558677	0.2795
REACTOME_PLATELET_AGGREGATION_PLUG_FORMATION	69	R	0.97	0.572455	0.2806
REACTOME_TRANSCRIPTION	299	P	0.97	0.545463	0.2818
REACTOME_NCAM1_INTERACTIONS	218	R	0.97	0.548607	0.2822
REACTOME_TOLL_LIKE_RECEPTOR_4_CASCADE	55	P	0.97	0.522672	0.2832
BIOCARTA_EDG1_PATHWAY	96	P	0.97	0.548934	0.2848
BIOCARTA_RANKL_PATHWAY	42	R	0.97	0.536839	0.2848
REACTOME_THROMBIN_SIGNALLING_THROUGH_PROTEINASE_ACTIVATED_RECEPTORS	96	P	0.97	0.531244	0.2855
REACTOME_G2_M_CHECKPOINTS	66	P	0.97	0.519799	0.2863
BIOCARTA_NFKB_PATHWAY	48	R	0.97	0.546211	0.2869
BIOCARTA_PPARA_PATHWAY	138	P	0.97	0.53868	0.287
KEGG_DORSO_VENTRAL_AXIS_FORMATION	93	R	0.97	0.542167	0.2878
REACTOME_ACTIVATED_TLR4_SIGNALLING	42	P	0.97	0.519741	0.2893
KEGG_AUTOIMMUNE_THYROID_DISEASE	87	P	0.97	0.55651	0.2895
REACTOME_STRIATED_MUSCLE_CONTRACTION	65	P	0.97	0.54549	0.2897
BIOCARTA_PTEN_PATHWAY	52	P	0.97	0.521705	0.2912
REACTOME_PEPTIDE_CHAIN_ELONGATION	130	P	0.97	0.541044	0.292
BIOCARTA_G1_PATHWAY	54	P	0.97	0.555885	0.2926
REACTOME_ENERGY_DEPENDENT_REGULATION_OF_MTOR_BY_LKB1_AMPK	46	R	0.97	0.523782	0.2933
KEGG_NUCLEOTIDE_EXCISION_REPAIR	88	P	0.97	0.536692	0.2935
REACTOME_INHIBITION_OF_INSULIN_SECRETION_BY_ADRENALINE_NORADRENALINE	121	R	0.97	0.546957	0.2954
REACTOME_TRAFFICKING_OF_AMPA_RECEPTORS	124	P	0.97	0.530685	0.2959
REACTOME_RETROGRADE_NEUROTROPHIN_SIGNALLING	40	P	0.97	0.532091	0.296
REACTOME_SIGNALING_BY_VEGF	49	R	0.97	0.521548	0.2979
BIOCARTA_ATRBRCA_PATHWAY	30	R	0.97	0.512256	0.2995
REACTOME_NEF_MEDIATES_DOWN_MODULATION_OF_CELL_SURFACE_RECEPTORS_BY_RECRUITING_THEM_TO_CLATHRIN_ADAPTERS	45	R	0.97	0.524702	0.2998
REACTOME_PURINE_METABOLISM	59	P	0.97	0.51876	0.3001
REACTOME_CELL_CELL_ADHESION_SYSTEMS	236	P	0.97	0.523112	0.3007
KEGG_STEROID_BIOSYNTHESIS	34	R	0.97	0.509579	0.3009
KEGG_BLADDER_CANCER	104	P	0.97	0.506617	0.3009
REACTOME_MITOTIC_PROMETAPHASE	159	R	0.97	0.498227	0.3023
BIOCARTA_ASBCELL_PATHWAY	34	P	0.97	0.508392	0.3027
BIOCARTA_NKT_PATHWAY	62	P	0.97	0.515988	0.3037
REACTOME_SIGNALING_BY_BMP	74	P	0.97	0.516596	0.3049
KEGG_P53_SIGNALING_PATHWAY	165	R	0.97	0.519671	0.3054
BIOCARTA_MYOSIN_PATHWAY	139	R	0.97	0.504227	0.3063
BIOCARTA_PLATELETAPP_PATHWAY	51	R	0.97	0.52723	0.3075
REACTOME_ADP_SIGNALLING_THROUGH_P2Y_PURINOCEPTOR_1	96	P	0.97	0.50626	0.3098
REACTOME_COMPLEMENT_CASCADE	61	P	0.97	0.514473	0.3105
REACTOME_AMINO_ACID_AND_OLIGOPEPTIDE_SLC_TRANSPORTERS	165	P	0.97	0.50113	0.3105
REACTOME_ZINC_TRANSPORTATION	35	R	0.97	0.508328	0.3115
REACTOME_INNATE_IMMUNITY_SIGNALING	259	P	0.97	0.510836	0.3119
REACTOME_SHC_MEDIATED_SIGNALLING	18	R	0.97	0.50645	0.3124
REACTOME_SIGNAL_ATTENUATION	35	R	0.97	0.512565	0.3126
REACTOME_ELONGATION_AND_PROCESSING_OF_CAPPED_TRANSCRIPTS	213	R	0.97	0.50631	0.3128
REACTOME_PD1_SIGNALING	48	P	0.97	0.512248	0.3149
BIOCARTA_EGFR_SMRTE_PATHWAY	54	R	0.97	0.503229	0.3165
REACTOME_PACKAGING_OF_TELOMERE_ENDS	25	R	0.97	0.502949	0.3165
KEGG_AMINOACYL_TRNA_BIOSYNTHESIS	86	P	0.97	0.490585	0.3165
KEGG_PRIMARY_BILE_ACID_BIOSYNTHESIS	36	R	0.97	0.487373	0.3173
REACTOME_DNA_REPLICATION_PRE_INITIATION	138	R	0.97	0.487091	0.3174
BIOCARTA_CBL_PATHWAY	37	P	0.97	0.512199	0.3176
REACTOME_REGULATION_OF_INSULIN_SECRETION_BY_FREE_FATTY_ACIDS	121	R	0.97	0.493607	0.3186
BIOCARTA_CALCINEURIN_PATHWAY	65	P	0.97	0.495654	0.3194
BIOCARTA_CTCF_PATHWAY	70	R	0.97	0.482165	0.3204
KEGG_GLYCOSAMINOGLYCAN_BIOSYNTHESIS_KERATAN_SULFATE	42	R	0.97	0.485806	0.3208
REACTOME_NUCLEOTIDE_EXCISION_REPAIR	98	P	0.97	0.499794	0.3223
REACTOME_METABOLISM_OF_MRNA	87	P	0.97	0.478462	0.3235
REACTOME_ADENYLATE_CYCLASE_ACTIVATING_PATHWAY	56	R	0.97	0.498288	0.3242
REACTOME_RNA_POLYMERASE_III_TRANSCRIPTION_INITIATION_FROM_TYPE_2_PROMOTER	42	R	0.97	0.481306	0.3242
REACTOME_OLFACTORY_SIGNALING_PATHWAY	237	R	0.97	0.48006	0.3242
REACTOME_PI3K_CASCADE	117	P	0.97	0.489998	0.3264
KEGG_GLIOMA	198	P	0.97	0.476409	0.327
BIOCARTA_LECTIN_PATHWAY	49	P	0.97	0.490537	0.329
KEGG_ALPHA_LINOLENIC_ACID_METABOLISM	38	R	0.97	0.474594	0.3293
REACTOME_STEROID_HORMONES	64	P	0.97	0.481611	0.3309
BIOCARTA_GATA3_PATHWAY	55	R	0.97	0.473104	0.3313
REACTOME_FORMATION_OF_ATP_BY_CHEMIOSMOTIC_COUPLING	18	P	0.97	0.493065	0.3314
REACTOME_REMOVAL_OF_THE_FLAP_INTERMEDIATE	32	P	0.97	0.492908	0.332
REACTOME_EARLY_PHASE_OF_HIV_LIFE_CYCLE	34	R	0.97	0.478203	0.3332
KEGG_GLYOXYLATE_AND_DICARBOXYLATE_METABOLISM	44	P	0.97	0.473476	0.3343
REACTOME_GLUTAMATE_NEUROTRANSMITTER_RELEASE_CYCLE	51	P	0.97	0.477252	0.3347
REACTOME_RNA_POLYMERASE_I_PROMOTER_CLEARANCE	62	P	0.97	0.491264	0.3372
REACTOME_SEMA4D_INDUCED_CELL_MIGRATION_AND_GROWTH_CONE_COLLAPSE	68	P	0.97	0.46355	0.338
REACTOME_PKA_ACTIVATION	62	R	0.97	0.474877	0.3391
REACTOME_STEROID_METABOLISM	130	R	0.97	0.467506	0.3397
REACTOME_GENERATION_OF_SECOND_MESSENGER_MOLECULES	72	R	0.97	0.474564	0.34
REACTOME_METABOLISM_OF_BILE_ACIDS_AND_BILE_SALTS	65	R	0.97	0.461702	0.3412
BIOCARTA_SPPA_PATHWAY	93	P	0.97	0.46402	0.3414
REACTOME_P38MAPK_EVENTS	31	P	0.97	0.478706	0.3415
REACTOME_REPAIR_SYNTHESIS_OF_PATCH_27_30_BASES_LONG_BY_DNA_POLYMERASE	41	P	0.97	0.471295	0.3438
REACTOME_REGULATION_OF_ORNITHINE_DECARBOXYLASE	87	R	0.97	0.448664	0.3445
REACTOME_FORMATION_OF_FIBRIN_CLOT_CLOTTING_CASCADE	86	P	0.97	0.464344	0.3447
REACTOME_NEUROTRANSMITTER_RELEASE_CYCLE	99	R	0.97	0.459417	0.3447
REACTOME_PHASE_II_CONJUGATION	105	R	0.97	0.458895	0.3447
REACTOME_SIGNAL_AMPLIFICATION	110	P	0.97	0.457726	0.3453
REACTOME_GLUCAGON_SIGNALING_IN_METABOLIC_REGULATION	124	P	0.97	0.460285	0.3459
REACTOME_SIGNALING_BY_PDGF	212	P	0.97	0.452504	0.3477
KEGG_STEROID_HORMONE_BIOSYNTHESIS	82	P	0.97	0.449628	0.3485
KEGG_HEDGEHOG_SIGNALING_PATHWAY	152	R	0.97	0.457469	0.3486
REACTOME_PEROXISOMAL_LIPID_METABOLISM	44	P	0.97	0.465841	0.3488
REACTOME_CELL_CYCLE_CHECKPOINTS	178	R	0.97	0.437875	0.3499
BIOCARTA_ERYTH_PATHWAY	35	P	0.97	0.457972	0.3501
REACTOME_FORMATION_AND_MATURATION_OF_MRNA_TRANSCRIPT	246	R	0.97	0.444624	0.3514
KEGG_TRYPTOPHAN_METABOLISM	79	R	0.97	0.451922	0.3517
KEGG_ADIPOCYTOKINE_SIGNALING_PATHWAY	218	P	0.97	0.434209	0.352
REACTOME_CREB_PHOPHORYLATION_THROUGH_THE_ACTIVATION_OF_RAS	101	P	0.97	0.442356	0.3531
KEGG_BUTANOATE_METABOLISM	71	P	0.97	0.451359	0.354
REACTOME_INTRINSIC_PATHWAY	44	R	0.97	0.450667	0.3552
BIOCARTA_CDC42RAC_PATHWAY	27	P	0.97	0.438916	0.3572
REACTOME_GLOBAL_GENOMIC_NER	68	P	0.97	0.446341	0.3592
REACTOME_NRAGE_SIGNALS_DEATH_THROUGH_JNK	245	R	0.97	0.44769	0.3593
REACTOME_TRAF6_MEDIATED_INDUCTION_OF_THE_ANTIVIRAL_CYTOKINE_IFN_ALPHA_BETA_CASCADE	133	P	0.97	0.440915	0.3598
KEGG_GLYCOSPHINGOLIPID_BIOSYNTHESIS_GLOBO_SERIES	49	R	0.97	0.446867	0.36
REACTOME_SYNTHESIS_AND_INTERCONVERSION_OF_NUCLEOTIDE_DI_AND_TRIPHOSPHATES	35	R	0.97	0.444124	0.3601
BIOCARTA_ERK5_PATHWAY	36	R	0.97	0.432714	0.3605
BIOCARTA_RELA_PATHWAY	42	P	0.97	0.446771	0.3606
BIOCARTA_CCR3_PATHWAY	71	P	0.97	0.434541	0.362
REACTOME_INFLUENZA_LIFE_CYCLE	206	P	0.97	0.438493	0.3625
BIOCARTA_ACTINY_PATHWAY	32	R	0.97	0.431878	0.366
BIOCARTA_TOLL_PATHWAY	80	P	0.97	0.438373	0.3668
REACTOME_SIGNALING_BY_ROBO_RECEPTOR	145	R	0.97	0.441195	0.3669
BIOCARTA_THELPER_PATHWAY	39	P	0.97	0.430727	0.3681
KEGG_PROTEIN_EXPORT	50	R	0.97	0.429211	0.3682
BIOCARTA_IL22BP_PATHWAY	41	P	0.97	0.435372	0.3702
KEGG_PYRUVATE_METABOLISM	85	P	0.97	0.436929	0.3706
KEGG_SULFUR_METABOLISM	34	P	0.97	0.417427	0.3706
REACTOME_TELOMERE_MAINTENANCE	91	P	0.97	0.43218	0.3727
REACTOME_P53_INDEPENDENT_DNA_DAMAGE_RESPONSE	71	R	0.97	0.423106	0.3729
REACTOME_G1_S_TRANSITION	183	P	0.97	0.417161	0.3732
REACTOME_GENERIC_TRANSCRIPTION_PATHWAY	112	P	0.97	0.434827	0.3736
KEGG_NON_SMALL_CELL_LUNG_CANCER	193	R	0.97	0.427858	0.3736
KEGG_PENTOSE_AND_GLUCURONATE_INTERCONVERSIONS	40	R	0.97	0.415418	0.3755
KEGG_PROTEASOME	75	R	0.97	0.414103	0.3756
BIOCARTA_IL10_PATHWAY	33	R	0.97	0.427274	0.3766
REACTOME_MAPK_TARGETS_NUCLEAR_EVENTS_MEDIATED_BY_MAP_KINASES	84	R	0.97	0.424187	0.3771
REACTOME_REGULATION_OF_INSULIN_SECRETION_BY_ACETYLCHOLINE	145	P	0.97	0.418512	0.3782
BIOCARTA_CASPASE_PATHWAY	56	R	0.97	0.413011	0.3785
REACTOME_ENDOGENOUS_STEROLS	24	P	0.97	0.413741	0.3791
REACTOME_TRNA_AMINOACYLATION	80	P	0.97	0.417084	0.3795
BIOCARTA_BIOPEPTIDES_PATHWAY	119	R	0.97	0.400751	0.3801
REACTOME_DOWN_STREAM_SIGNAL_TRANSDUCTION	79	P	0.97	0.412402	0.3812
KEGG_SYSTEMIC_LUPUS_ERYTHEMATOSUS	143	P	0.97	0.419701	0.3832
REACTOME_PYRIMIDINE_METABOLISM	64	P	0.97	0.415917	0.3832
REACTOME_TOLL_RECEPTOR_CASCADES	198	P	0.97	0.414811	0.3835
REACTOME_VPR_MEDIATED_NUCLEAR_IMPORT_OF_PICS	44	R	0.97	0.422576	0.3856
REACTOME_POST_NMDA_RECEPTOR_ACTIVATION_EVENTS	132	R	0.97	0.405915	0.3858
KEGG_B_CELL_RECEPTOR_SIGNALING_PATHWAY	258	P	0.97	0.417944	0.3879
REACTOME_REGULATION_OF_GLUCOKINASE_BY_GLUCOKINASE_REGULATORY_PROTEIN	45	R	0.97	0.415633	0.3895
KEGG_SNARE_INTERACTIONS_IN_VESICULAR_TRANSPORT	104	R	0.97	0.414697	0.3896
REACTOME_STABILIZATION_OF_P53	82	R	0.97	0.401785	0.3902
REACTOME_THE_ROLE_OF_NEF_IN_HIV1_REPLICATION_AND_DISEASE_PATHOGENESIS	90	R	0.97	0.407014	0.3907
REACTOME_FANCONI_ANEMIA_PATHWAY	22	R	0.97	0.40948	0.3915
REACTOME_SYNTHESIS_OF_DNA	165	R	0.97	0.40374	0.3921
KEGG_UBIQUITIN_MEDIATED_PROTEOLYSIS	274	P	0.97	0.40296	0.3938
REACTOME_IRS_RELATED_EVENTS	200	P	0.97	0.403039	0.3946
BIOCARTA_G2_PATHWAY	52	R	0.97	0.40512	0.3949
REACTOME_SIGNALLING_TO_ERKS	92	P	0.97	0.404535	0.395
KEGG_LONG_TERM_DEPRESSION	299	R	0.97	0.400041	0.3973
BIOCARTA_MET_PATHWAY	111	R	0.97	0.392096	0.3982
KEGG_ONE_CARBON_POOL_BY_FOLATE	45	P	0.97	0.413668	0.3986
REACTOME_P75NTR_SIGNALS_VIA_NFKB	35	P	0.97	0.395119	0.3994
REACTOME_AMINE_DERIVED_HORMONES	31	P	0.97	0.41123	0.4005
REACTOME_RAS_ACTIVATION_UOPN_CA2_INFUX_THROUGH_NMDA_RECEPTOR	79	P	0.97	0.394589	0.4007
REACTOME_TRIACYLGLYCERIDE_BIOSYNTHESIS	46	R	0.97	0.397156	0.4008
REACTOME_GLUTATHIONE_CONJUGATION	35	R	0.97	0.389616	0.4038
BIOCARTA_FIBRINOLYSIS_PATHWAY	30	P	0.97	0.391537	0.4042
REACTOME_AMINE_COMPOUND_SLC_TRANSPORTERS	112	P	0.97	0.39078	0.4051
BIOCARTA_GSK3_PATHWAY	59	R	0.97	0.384837	0.4055
REACTOME_VIRAL_MRNA_TRANSLATION	126	P	0.97	0.391419	0.4057
REACTOME_MYOGENESSIS	137	R	0.97	0.384221	0.4065
REACTOME_INSULIN_SYNTHESIS_AND_SECRETION	237	P	0.97	0.384996	0.4067
BIOCARTA_TNFR2_PATHWAY	44	P	0.97	0.38873	0.4074
KEGG_TASTE_TRANSDUCTION	175	R	0.97	0.391927	0.4088
KEGG_SELENOAMINO_ACID_METABOLISM	49	R	0.97	0.393835	0.4093
KEGG_LYSOSOME	266	R	0.97	0.377169	0.4097
REACTOME_DEATH_RECEPTOR_SIGNALLING	35	P	0.97	0.384327	0.4101
REACTOME_METABLISM_OF_NUCLEOTIDES	164	R	0.97	0.395584	0.4111
REACTOME_INTEGRIN_ALPHAIIBBETA3_SIGNALING	63	R	0.97	0.394587	0.4115
REACTOME_E2F_MEDIATED_REGULATION_OF_DNA_REPLICATION	57	R	0.97	0.384833	0.4118
REACTOME_HOMOLOGOUS_RECOMBINATION_REPAIR	41	R	0.97	0.389845	0.4126
KEGG_AMYOTROPHIC_LATERAL_SCLEROSIS_ALS	164	R	0.97	0.386652	0.4128
BIOCARTA_INTRINSIC_PATHWAY	74	P	0.97	0.391967	0.4129
REACTOME_GLUCOSE_METABOLISM	129	R	0.97	0.381557	0.4129
REACTOME_SOS_MEDIATED_SIGNALLING	22	R	0.97	0.382385	0.413
BIOCARTA_PML_PATHWAY	52	P	0.97	0.382551	0.4134
BIOCARTA_VEGF_PATHWAY	80	P	0.97	0.380259	0.4142
REACTOME_APOPTOTIC_CLEAVAGE_OF_CELL_ADHESION_PROTEINS	31	R	0.97	0.389401	0.4151
REACTOME_CYCLIN_E_ASSOCIATED_EVENTS_DURING_G1_S_TRANSITION_	94	P	0.97	0.370247	0.4154
REACTOME_DNA_REPAIR	206	R	0.97	0.382149	0.4155
KEGG_GLYCOSAMINOGLYCAN_BIOSYNTHESIS_HEPARAN_SULFATE	113	R	0.97	0.37208	0.416
REACTOME_RNA_POLYMERASE_III_TRANSCRIPTION_INITIATION	61	P	0.97	0.373352	0.4169
REACTOME_AMINO_ACID_SYNTHESIS_AND_INTERCONVERSION	25	R	0.97	0.377982	0.4176
REACTOME_PREFOLDIN_MEDIATED_TRANSFER_OF_SUBSTRATE_TO_CCT_TRIC	49	R	0.97	0.385712	0.418
REACTOME_SIGNALING_BY_EGFR	129	P	0.97	0.373791	0.4196
REACTOME_PHOSPHOLIPASE_CMEDIATED_CASCADE	78	P	0.97	0.38185	0.4203
REACTOME_SCF_SKP2_MEDIATED_DEGRADATION_OF_P27_P21	90	P	0.97	0.361854	0.4203
REACTOME_IONOTROPIC_ACTIVITY_OF_KAINATE_RECEPTORS	63	P	0.97	0.379715	0.4208
REACTOME_S_PHASE	192	P	0.97	0.363366	0.4208
REACTOME_BIOLOGICAL_OXIDATIONS	213	R	0.97	0.37231	0.4217
REACTOME_TRAFFICKING_OF_GLUR2_CONTAINING_AMPA_RECEPTORS	69	P	0.97	0.373373	0.4235
KEGG_CITRATE_CYCLE_TCA_CYCLE	67	R	0.97	0.362149	0.4236
REACTOME_CHOLESTEROL_BIOSYNTHESIS	33	R	0.97	0.366729	0.4242
REACTOME_REGULATION_OF_INSULIN_SECRETION_BY_GLUCAGON_LIKE_PEPTIDE_1	274	P	0.97	0.380219	0.4248
REACTOME_SHC_RELATED_EVENTS	32	R	0.97	0.368615	0.4251
REACTOME_RNA_POLYMERASE_II_TRANSCRIPTION	142	R	0.97	0.363692	0.426
REACTOME_GAP_JUNCTION_TRAFFICKING	50	R	0.97	0.368298	0.4266
REACTOME_TCR_SIGNALING	154	R	0.97	0.369347	0.4269
REACTOME_ACTIVATION_OF_RAC	63	P	0.97	0.369934	0.427
KEGG_INTESTINAL_IMMUNE_NETWORK_FOR_IGA_PRODUCTION	111	R	0.97	0.363189	0.4272
BIOCARTA_PARKIN_PATHWAY	67	R	0.97	0.372334	0.4273
REACTOME_TRANSLOCATION_OF_ZAP70_TO_IMMUNOLOGICAL_SYNAPSE	40	P	0.97	0.366339	0.4282
BIOCARTA_TFF_PATHWAY	51	R	0.97	0.358369	0.4295
BIOCARTA_CFTR_PATHWAY	34	R	0.97	0.365662	0.4298
REACTOME_PYRUVATE_METABOLISM_AND_TCA_CYCLE	69	R	0.97	0.356835	0.4298
KEGG_PATHOGENIC_ESCHERICHIA_COLI_INFECTION	128	P	0.97	0.367588	0.4301
REACTOME_REMOVAL_OF_DNA_PATCH_CONTAINING_ABASIC_RESIDUE	36	R	0.97	0.36905	0.4303
BIOCARTA_TALL1_PATHWAY	34	P	0.97	0.359904	0.4321
KEGG_CARDIAC_MUSCLE_CONTRACTION	255	R	0.97	0.365351	0.4327
REACTOME_FRS2_MEDIATED_ACTIVATION	41	R	0.97	0.348163	0.4339
REACTOME_GS_ALPHA_MEDIATED_EVENTS_IN_GLUCAGON_SIGNALLING	109	P	0.97	0.362338	0.4352
BIOCARTA_CD40_PATHWAY	36	P	0.97	0.361951	0.4355
BIOCARTA_STATHMIN_PATHWAY	52	R	0.97	0.368616	0.4362
KEGG_RIBOFLAVIN_METABOLISM	38	P	0.97	0.35727	0.4364
REACTOME_MITOCHONDRIAL_TRNA_AMINOACYLATION	49	P	0.97	0.357144	0.4377
BIOCARTA_GH_PATHWAY	69	P	0.97	0.358016	0.4382
KEGG_PRIMARY_IMMUNODEFICIENCY	87	R	0.97	0.359973	0.4417
REACTOME_FORMATION_OF_TUBULIN_FOLDING_INTERMEDIATES_BY_CCT_TRIC	41	R	0.97	0.35365	0.4424
REACTOME_MTOR_SIGNALLING	59	R	0.97	0.354061	0.4434
BIOCARTA_NUCLEARRS_PATHWAY	35	R	0.97	0.339962	0.4442
KEGG_HEMATOPOIETIC_CELL_LINEAGE	206	P	0.97	0.344353	0.4447
REACTOME_OTHER_SEMAPHORIN_INTERACTIONS	80	R	0.97	0.349319	0.4454
BIOCARTA_IL17_PATHWAY	42	P	0.97	0.346498	0.4459
REACTOME_GLUCOSE_AND_OTHER_SUGAR_SLC_TRANSPORTERS	225	R	0.97	0.342353	0.4459
KEGG_LYSINE_DEGRADATION	84	R	0.97	0.352266	0.4461
KEGG_PROGESTERONE_MEDIATED_OOCYTE_MATURATION	219	R	0.97	0.350739	0.4474
BIOCARTA_IL2RB_PATHWAY	111	R	0.97	0.355328	0.4476
REACTOME_FGFR_LIGAND_BINDING_AND_ACTIVATION	91	P	0.97	0.356071	0.4484
REACTOME_DOUBLE_STRAND_BREAK_REPAIR	54	R	0.97	0.34837	0.4499
REACTOME_CTLA4_INHIBITORY_SIGNALING	56	R	0.97	0.343758	0.4504
BIOCARTA_TNFR1_PATHWAY	75	P	0.97	0.340481	0.4513
REACTOME_NUCLEOTIDE_LIKE_PURINERGIC_RECEPTORS	31	R	0.97	0.348751	0.4518
REACTOME_PHASE_1_FUNCTIONALIZATION_OF_COMPOUNDS	108	P	0.97	0.345895	0.452
BIOCARTA_MPR_PATHWAY	63	P	0.97	0.350421	0.4522
REACTOME_METAL_ION_SLC_TRANSPORTERS	46	R	0.97	0.340141	0.4523
REACTOME_PLC_GAMMA1_SIGNALLING	174	P	0.97	0.347755	0.4526
REACTOME_G_ALPHA_12_13_SIGNALLING_EVENTS	262	R	0.97	0.343762	0.4528
BIOCARTA_PS1_PATHWAY	28	P	0.97	0.348829	0.4535
KEGG_FATTY_ACID_METABOLISM	82	R	0.97	0.348257	0.4536
KEGG_RENIN_ANGIOTENSIN_SYSTEM	50	P	0.97	0.337717	0.4539
REACTOME_RNA_POLYMERASE_III_CHAIN_ELONGATION	24	P	0.97	0.337384	0.4544
BIOCARTA_IL4_PATHWAY	26	P	0.97	0.346908	0.4549
REACTOME_DOWNSTREAM_TCR_SIGNALING	113	R	0.97	0.336442	0.4562
KEGG_ASCORBATE_AND_ALDARATE_METABOLISM	36	P	0.97	0.342012	0.4566
KEGG_GLYCOSAMINOGLYCAN_BIOSYNTHESIS_CHONDROITIN_SULFATE	100	R	0.97	0.334339	0.4575
BIOCARTA_HIF_PATHWAY	30	P	0.97	0.342526	0.4576
REACTOME_SEMA3A_PAK_DEPENDENT_AXON_REPULSION	57	P	0.97	0.348146	0.4579
REACTOME_CRMPS_IN_SEMA3A_SIGNALING	69	P	0.97	0.352985	0.4587
REACTOME_METABOLISM_OF_CARBOHYDRATES	239	P	0.97	0.339915	0.459
REACTOME_SIGNALING_BY_NOTCH	34	R	0.97	0.33985	0.4594
REACTOME_RECYCLING_OF_BILE_ACIDS_AND_SALTS	30	R	0.97	0.332803	0.46
REACTOME_XENOBIOTICS	14	P	0.97	0.33609	0.4601
REACTOME_HIV_LIFE_CYCLE	176	R	0.97	0.332958	0.4604
REACTOME_VITAMIN_B5_(PANTOTHENATE)_METABOLISM	19	R	0.97	0.337921	0.4612
REACTOME_UNFOLDED_PROTEIN_RESPONSE	41	R	0.97	0.342823	0.4621
REACTOME_LATE_PHASE_OF_HIV_LIFE_CYCLE	142	P	0.97	0.332859	0.4622
BIOCARTA_BAD_PATHWAY	84	R	0.97	0.331316	0.4633
KEGG_GLYCOSAMINOGLYCAN_DEGRADATION	77	P	0.97	0.330047	0.4634
REACTOME_STEROID_HORMONE_BIOSYNTHESIS	32	R	0.97	0.330577	0.4638
REACTOME_REGULATION_OF_LIPID_METABOLISM_BY_PEROXISOME_PROLIFERATOR_ACTIVATED_RECEPTOR_ALPHA	166	R	0.97	0.327932	0.4653
BIOCARTA_FAS_PATHWAY	67	R	0.97	0.333255	0.4663
REACTOME_SEROTONIN_NEUROTRANSMITTER_RELEASE_CYCLE	59	P	0.97	0.32263	0.4669
KEGG_NOTCH_SIGNALING_PATHWAY	145	R	0.97	0.324293	0.4673
KEGG_STARCH_AND_SUCROSE_METABOLISM	102	P	0.97	0.332869	0.468
KEGG_SPHINGOLIPID_METABOLISM	97	R	0.97	0.325353	0.4688
REACTOME_CHAPERONIN_MEDIATED_PROTEIN_FOLDING	88	R	0.97	0.331501	0.4689
REACTOME_GLYCOLYSIS	60	R	0.97	0.328567	0.469
REACTOME_POST_TRANSLATIONAL_PROTEIN_MODIFICATION	79	P	0.97	0.324818	0.469
REACTOME_TIE2_SIGNALING	57	R	0.97	0.337125	0.47
KEGG_CELL_CYCLE	231	P	0.97	0.329889	0.4701
REACTOME_VIF_MEDIATED_DEGRADATION_OF_APOBEC3G	78	R	0.97	0.319313	0.4703
BIOCARTA_DC_PATHWAY	43	P	0.97	0.325265	0.4716
REACTOME_ACTIVATION_OF_THE_PRE_REPLICATIVE_COMPLEX	54	R	0.97	0.319807	0.473
BIOCARTA_CARDIACEGF_PATHWAY	77	P	0.97	0.322974	0.4734
KEGG_AMINO_SUGAR_AND_NUCLEOTIDE_SUGAR_METABOLISM	123	P	0.97	0.323851	0.4743
BIOCARTA_STEM_PATHWAY	38	R	0.97	0.316561	0.4745
KEGG_SMALL_CELL_LUNG_CANCER	298	R	0.97	0.315164	0.4745
KEGG_RENAL_CELL_CARCINOMA	190	R	0.97	0.318474	0.4747
KEGG_PENTOSE_PHOSPHATE_PATHWAY	67	P	0.97	0.323916	0.4751
BIOCARTA_AT1R_PATHWAY	81	R	0.97	0.322533	0.4754
REACTOME_MAP_KINASES_ACTIVATION_IN_TLR_CASCADE	115	P	0.97	0.323526	0.4759
REACTOME_FACILITATIVE_NA_INDEPENDENT_GLUCOSE_TRANSPORTERS	32	P	0.97	0.317969	0.4759
REACTOME_CITRIC_ACID_CYCLE	48	R	0.97	0.315001	0.4771
REACTOME_SIGNALLING_TO_P38_VIA_RIT_AND_RIN	31	P	0.97	0.318802	0.4785
REACTOME_MYD88_CASCADE	27	R	0.97	0.322803	0.4797
REACTOME_MRNA_SPLICING_MINOR_PATHWAY	72	R	0.97	0.31569	0.4812
REACTOME_AMINE_LIGAND_BINDING_RECEPTORS	117	P	0.97	0.307061	0.4814
KEGG_ARGININE_AND_PROLINE_METABOLISM	103	P	0.97	0.320107	0.4815
REACTOME_ACTIVATION_OF_NMDA_RECEPTOR_UPON_GLUTAMATE_BINDING_AND_POSTSYNAPTIC_EVENTS	147	R	0.97	0.314241	0.4818
BIOCARTA_MCALPAIN_PATHWAY	58	P	0.97	0.307895	0.4822
BIOCARTA_KERATINOCYTE_PATHWAY	182	R	0.97	0.318788	0.4825
KEGG_BASAL_TRANSCRIPTION_FACTORS	50	P	0.97	0.30755	0.4827
REACTOME_ASSOCIATION_OF_TRIC_CCT_WITH_TARGET_PROTEINS_DURING_BIOSYNTHESIS	56	P	0.97	0.31456	0.4833
REACTOME_SCF_BETA_TRCP_MEDIATED_DEGRADATION_OF_EMI1	81	P	0.97	0.304485	0.4834
BIOCARTA_ACH_PATHWAY	59	P	0.97	0.317025	0.4836
REACTOME_BRANCHED_CHAIN_AMINO_ACID_CATABOLISM	44	P	0.97	0.314456	0.4846
REACTOME_ACTIVATION_OF_BH3_ONLY_PROTEINS	50	P	0.97	0.308265	0.4846
KEGG_VEGF_SIGNALING_PATHWAY	202	P	0.97	0.319355	0.4874
BIOCARTA_SPRY_PATHWAY	36	P	0.97	0.313809	0.4878
REACTOME_E2F_TRANSCRIPTIONAL_TARGETS_AT_G1_S	47	R	0.97	0.316749	0.4895
BIOCARTA_PROTEASOME_PATHWAY	33	P	0.97	0.300371	0.4899
REACTOME_SNRNP_ASSEMBLY	79	P	0.97	0.31096	0.4912
KEGG_LONG_TERM_POTENTIATION	288	R	0.97	0.30381	0.4915
REACTOME_CHEMOKINE_RECEPTORS_BIND_CHEMOKINES	86	R	0.97	0.30248	0.4922
BIOCARTA_ARENRF2_PATHWAY	44	P	0.97	0.306139	0.4928
KEGG_PARKINSONS_DISEASE	252	R	0.97	0.309028	0.493
REACTOME_DOPAMINE_NEUROTRANSMITTER_RELEASE_CYCLE	60	R	0.97	0.301931	0.4933
BIOCARTA_CDK5_PATHWAY	30	R	0.97	0.302805	0.4955
BIOCARTA_CHREBP2_PATHWAY	113	P	0.97	0.309108	0.4969
BIOCARTA_SARS_PATHWAY	15	R	0.97	0.305195	0.4985
REACTOME_INITIAL_TRIGGERING_OF_COMPLEMENT	33	R	0.97	0.300305	0.4994
BIOCARTA_SARS_PATHWAY	15	P	0.97	0.304973	0.5016
REACTOME_REGULATION_OF_INSULIN_LIKE_GROWTH_FACTOR_ACTIVITY_BY_INSULIN_LIKE_GROWTH_FACTOR_BINDING_PROTEINS	51	P	0.97	0.302282	0.5019
REACTOME_REGULATION_OF_INSULIN_LIKE_GROWTH_FACTOR_ACTIVITY_BY_INSULIN_LIKE_GROWTH_FACTOR_BINDING_PROTEINS	51	R	0.97	0.295027	0.504
REACTOME_INITIAL_TRIGGERING_OF_COMPLEMENT	33	P	0.97	0.299765	0.505
BIOCARTA_PROTEASOME_PATHWAY	33	R	0.97	0.299566	0.5056
REACTOME_DOPAMINE_NEUROTRANSMITTER_RELEASE_CYCLE	60	P	0.97	0.289971	0.506
BIOCARTA_CHREBP2_PATHWAY	113	R	0.97	0.291886	0.5062
REACTOME_ACTIVATION_OF_BH3_ONLY_PROTEINS	50	R	0.97	0.287555	0.5085
REACTOME_SNRNP_ASSEMBLY	79	R	0.97	0.291126	0.5089
KEGG_PARKINSONS_DISEASE	252	P	0.97	0.291103	0.5099
REACTOME_CITRIC_ACID_CYCLE	48	P	0.97	0.287073	0.5101
BIOCARTA_ARENRF2_PATHWAY	44	R	0.97	0.294816	0.5107
REACTOME_ASSOCIATION_OF_TRIC_CCT_WITH_TARGET_PROTEINS_DURING_BIOSYNTHESIS	56	R	0.97	0.28915	0.511
KEGG_LONG_TERM_POTENTIATION	288	P	0.97	0.295457	0.5115
REACTOME_BRANCHED_CHAIN_AMINO_ACID_CATABOLISM	44	R	0.97	0.29249	0.5123
BIOCARTA_MCALPAIN_PATHWAY	58	R	0.97	0.289452	0.5134
BIOCARTA_CDK5_PATHWAY	30	P	0.97	0.288646	0.5135
REACTOME_MRNA_SPLICING_MINOR_PATHWAY	72	P	0.97	0.287047	0.5135
KEGG_VEGF_SIGNALING_PATHWAY	202	R	0.97	0.283947	0.5135
REACTOME_CHEMOKINE_RECEPTORS_BIND_CHEMOKINES	86	P	0.97	0.285271	0.5139
REACTOME_E2F_TRANSCRIPTIONAL_TARGETS_AT_G1_S	47	P	0.97	0.290574	0.5141
BIOCARTA_ACH_PATHWAY	59	R	0.97	0.289098	0.5155
REACTOME_ACTIVATION_OF_NMDA_RECEPTOR_UPON_GLUTAMATE_BINDING_AND_POSTSYNAPTIC_EVENTS	147	P	0.97	0.292587	0.5158
BIOCARTA_SPRY_PATHWAY	36	R	0.97	0.286418	0.5159
REACTOME_AMINE_LIGAND_BINDING_RECEPTORS	117	R	0.97	0.291748	0.516
BIOCARTA_STEM_PATHWAY	38	P	0.97	0.284586	0.5169
BIOCARTA_KERATINOCYTE_PATHWAY	182	P	0.97	0.280714	0.5185
KEGG_ARGININE_AND_PROLINE_METABOLISM	103	R	0.97	0.28226	0.5189
REACTOME_SCF_BETA_TRCP_MEDIATED_DEGRADATION_OF_EMI1	81	R	0.97	0.278927	0.5194
KEGG_SMALL_CELL_LUNG_CANCER	298	P	0.97	0.286919	0.5198
REACTOME_MYD88_CASCADE	27	P	0.97	0.286407	0.5208
KEGG_BASAL_TRANSCRIPTION_FACTORS	50	R	0.97	0.287765	0.5209
REACTOME_CHAPERONIN_MEDIATED_PROTEIN_FOLDING	88	P	0.97	0.276609	0.5228
REACTOME_SIGNALLING_TO_P38_VIA_RIT_AND_RIN	31	R	0.97	0.279547	0.5236
REACTOME_MAP_KINASES_ACTIVATION_IN_TLR_CASCADE	115	R	0.97	0.277333	0.5238
REACTOME_TIE2_SIGNALING	57	P	0.97	0.27652	0.5245
BIOCARTA_AT1R_PATHWAY	81	P	0.97	0.276441	0.5253
BIOCARTA_DC_PATHWAY	43	R	0.97	0.279103	0.5254
REACTOME_FACILITATIVE_NA_INDEPENDENT_GLUCOSE_TRANSPORTERS	32	R	0.97	0.281167	0.5255
KEGG_SPHINGOLIPID_METABOLISM	97	P	0.97	0.27412	0.527
KEGG_RENAL_CELL_CARCINOMA	190	P	0.97	0.278838	0.5275
KEGG_PENTOSE_PHOSPHATE_PATHWAY	67	R	0.97	0.279788	0.5276
REACTOME_ACTIVATION_OF_THE_PRE_REPLICATIVE_COMPLEX	54	P	0.97	0.283386	0.5306
KEGG_AMINO_SUGAR_AND_NUCLEOTIDE_SUGAR_METABOLISM	123	R	0.97	0.26868	0.5316
REACTOME_VIF_MEDIATED_DEGRADATION_OF_APOBEC3G	78	P	0.97	0.270002	0.5317
REACTOME_STEROID_HORMONE_BIOSYNTHESIS	32	P	0.97	0.275815	0.5318
KEGG_GLYCOSAMINOGLYCAN_DEGRADATION	77	R	0.97	0.274085	0.532
REACTOME_RECYCLING_OF_BILE_ACIDS_AND_SALTS	30	P	0.97	0.265462	0.5331
REACTOME_VITAMIN_B5_(PANTOTHENATE)_METABOLISM	19	P	0.97	0.269219	0.5333
KEGG_STARCH_AND_SUCROSE_METABOLISM	102	R	0.97	0.278876	0.5339
KEGG_CELL_CYCLE	231	R	0.97	0.270715	0.5344
REACTOME_REGULATION_OF_LIPID_METABOLISM_BY_PEROXISOME_PROLIFERATOR_ACTIVATED_RECEPTOR_ALPHA	166	P	0.97	0.275317	0.5349
REACTOME_SEROTONIN_NEUROTRANSMITTER_RELEASE_CYCLE	59	R	0.97	0.266629	0.5353
BIOCARTA_BAD_PATHWAY	84	P	0.97	0.270441	0.5355
REACTOME_POST_TRANSLATIONAL_PROTEIN_MODIFICATION	79	R	0.97	0.267616	0.5367
REACTOME_GLYCOLYSIS	60	P	0.97	0.278303	0.5376
BIOCARTA_CARDIACEGF_PATHWAY	77	R	0.97	0.26875	0.5376
REACTOME_UNFOLDED_PROTEIN_RESPONSE	41	P	0.97	0.26861	0.5378
KEGG_NOTCH_SIGNALING_PATHWAY	145	P	0.97	0.274214	0.538
KEGG_GLYCOSAMINOGLYCAN_BIOSYNTHESIS_CHONDROITIN_SULFATE	100	P	0.97	0.273602	0.5391
KEGG_RENIN_ANGIOTENSIN_SYSTEM	50	R	0.97	0.263221	0.5405
BIOCARTA_FAS_PATHWAY	67	P	0.97	0.264627	0.5406
REACTOME_XENOBIOTICS	14	R	0.97	0.271683	0.5407
BIOCARTA_IL4_PATHWAY	26	R	0.97	0.268575	0.541
REACTOME_DOWNSTREAM_TCR_SIGNALING	113	P	0.97	0.261704	0.5412
REACTOME_G_ALPHA_12_13_SIGNALLING_EVENTS	262	P	0.97	0.274023	0.5414
REACTOME_RNA_POLYMERASE_III_CHAIN_ELONGATION	24	R	0.97	0.267798	0.5415
REACTOME_LATE_PHASE_OF_HIV_LIFE_CYCLE	142	R	0.97	0.263951	0.5415
REACTOME_CRMPS_IN_SEMA3A_SIGNALING	69	R	0.97	0.262631	0.5415
REACTOME_SEMA3A_PAK_DEPENDENT_AXON_REPULSION	57	R	0.97	0.267198	0.5421
REACTOME_SIGNALING_BY_NOTCH	34	P	0.97	0.260041	0.5429
REACTOME_PHASE_1_FUNCTIONALIZATION_OF_COMPOUNDS	108	R	0.97	0.262286	0.5456
REACTOME_HIV_LIFE_CYCLE	176	P	0.97	0.263392	0.546
KEGG_ASCORBATE_AND_ALDARATE_METABOLISM	36	R	0.97	0.270473	0.5465
KEGG_FATTY_ACID_METABOLISM	82	P	0.97	0.260562	0.5474
BIOCARTA_IL17_PATHWAY	42	R	0.97	0.261764	0.548
BIOCARTA_PS1_PATHWAY	28	R	0.97	0.255211	0.5481
BIOCARTA_HIF_PATHWAY	30	R	0.97	0.264183	0.5488
REACTOME_CTLA4_INHIBITORY_SIGNALING	56	P	0.97	0.258726	0.5493
REACTOME_PLC_GAMMA1_SIGNALLING	174	R	0.97	0.265468	0.5499
KEGG_PROGESTERONE_MEDIATED_OOCYTE_MATURATION	219	P	0.97	0.259663	0.5499
REACTOME_NUCLEOTIDE_LIKE_PURINERGIC_RECEPTORS	31	P	0.97	0.259275	0.5506
REACTOME_FORMATION_OF_TUBULIN_FOLDING_INTERMEDIATES_BY_CCT_TRIC	41	P	0.97	0.258007	0.5507
BIOCARTA_MPR_PATHWAY	63	R	0.97	0.25531	0.5513
BIOCARTA_IL2RB_PATHWAY	111	P	0.97	0.249422	0.5517
REACTOME_FGFR_LIGAND_BINDING_AND_ACTIVATION	91	R	0.97	0.25488	0.5518
BIOCARTA_TNFR1_PATHWAY	75	R	0.97	0.256733	0.5522
REACTOME_METAL_ION_SLC_TRANSPORTERS	46	P	0.97	0.251945	0.5525
BIOCARTA_NUCLEARRS_PATHWAY	35	P	0.97	0.262305	0.5526
REACTOME_DOUBLE_STRAND_BREAK_REPAIR	54	P	0.97	0.26166	0.5533
KEGG_PRIMARY_IMMUNODEFICIENCY	87	P	0.97	0.254489	0.5536
KEGG_HEMATOPOIETIC_CELL_LINEAGE	206	R	0.97	0.256116	0.5555
REACTOME_METABOLISM_OF_CARBOHYDRATES	239	R	0.97	0.254927	0.5555
BIOCARTA_CD40_PATHWAY	36	R	0.97	0.258811	0.5578
REACTOME_PYRUVATE_METABOLISM_AND_TCA_CYCLE	69	P	0.97	0.255635	0.5596
REACTOME_OTHER_SEMAPHORIN_INTERACTIONS	80	P	0.97	0.255932	0.5598
BIOCARTA_TFF_PATHWAY	51	P	0.97	0.251193	0.5606
REACTOME_GLUCOSE_AND_OTHER_SUGAR_SLC_TRANSPORTERS	225	P	0.97	0.252593	0.561
BIOCARTA_GH_PATHWAY	69	R	0.97	0.246383	0.5614
REACTOME_MTOR_SIGNALLING	59	P	0.97	0.248044	0.5617
KEGG_LYSINE_DEGRADATION	84	P	0.97	0.253241	0.5631
BIOCARTA_TALL1_PATHWAY	34	R	0.97	0.249641	0.5637
REACTOME_FRS2_MEDIATED_ACTIVATION	41	P	0.97	0.249405	0.5637
BIOCARTA_STATHMIN_PATHWAY	52	P	0.97	0.243839	0.5654
KEGG_PATHOGENIC_ESCHERICHIA_COLI_INFECTION	128	R	0.97	0.249582	0.5656
REACTOME_MITOCHONDRIAL_TRNA_AMINOACYLATION	49	R	0.97	0.256127	0.5657
KEGG_CITRATE_CYCLE_TCA_CYCLE	67	P	0.97	0.247873	0.5658
KEGG_RIBOFLAVIN_METABOLISM	38	R	0.97	0.246676	0.5668
KEGG_CARDIAC_MUSCLE_CONTRACTION	255	P	0.97	0.244825	0.5679
REACTOME_GAP_JUNCTION_TRAFFICKING	50	P	0.97	0.244998	0.568
REACTOME_GS_ALPHA_MEDIATED_EVENTS_IN_GLUCAGON_SIGNALLING	109	R	0.97	0.252535	0.5685
BIOCARTA_CFTR_PATHWAY	34	P	0.97	0.24672	0.5689
REACTOME_BIOLOGICAL_OXIDATIONS	213	P	0.97	0.242683	0.5707
REACTOME_SIGNALING_BY_EGFR	129	R	0.97	0.240504	0.5711
REACTOME_TCR_SIGNALING	154	P	0.97	0.238561	0.5717
REACTOME_REMOVAL_OF_DNA_PATCH_CONTAINING_ABASIC_RESIDUE	36	P	0.97	0.249337	0.5722
REACTOME_TRANSLOCATION_OF_ZAP70_TO_IMMUNOLOGICAL_SYNAPSE	40	R	0.97	0.23691	0.5727
KEGG_INTESTINAL_IMMUNE_NETWORK_FOR_IGA_PRODUCTION	111	P	0.97	0.236576	0.574
BIOCARTA_PARKIN_PATHWAY	67	P	0.97	0.245361	0.5753
REACTOME_TRAFFICKING_OF_GLUR2_CONTAINING_AMPA_RECEPTORS	69	R	0.97	0.242526	0.5755
REACTOME_RNA_POLYMERASE_II_TRANSCRIPTION	142	P	0.97	0.23922	0.5763
REACTOME_REGULATION_OF_INSULIN_SECRETION_BY_GLUCAGON_LIKE_PEPTIDE_1	274	R	0.97	0.236698	0.5764
REACTOME_PREFOLDIN_MEDIATED_TRANSFER_OF_SUBSTRATE_TO_CCT_TRIC	49	P	0.97	0.234601	0.5769
REACTOME_SHC_RELATED_EVENTS	32	P	0.97	0.236413	0.5773
REACTOME_CHOLESTEROL_BIOSYNTHESIS	33	P	0.97	0.240667	0.5776
REACTOME_APOPTOTIC_CLEAVAGE_OF_CELL_ADHESION_PROTEINS	31	P	0.97	0.225245	0.5785
REACTOME_ACTIVATION_OF_RAC	63	R	0.97	0.241939	0.579
REACTOME_PHOSPHOLIPASE_CMEDIATED_CASCADE	78	R	0.97	0.233887	0.58
BIOCARTA_VEGF_PATHWAY	80	R	0.97	0.237331	0.5801
REACTOME_RNA_POLYMERASE_III_TRANSCRIPTION_INITIATION	61	R	0.97	0.234879	0.5817
REACTOME_AMINO_ACID_SYNTHESIS_AND_INTERCONVERSION	25	P	0.97	0.230586	0.5823
REACTOME_SCF_SKP2_MEDIATED_DEGRADATION_OF_P27_P21	90	R	0.97	0.233207	0.5828
REACTOME_VIRAL_MRNA_TRANSLATION	126	R	0.97	0.228249	0.5834
REACTOME_S_PHASE	192	R	0.97	0.237415	0.5836
REACTOME_DNA_REPAIR	206	P	0.97	0.237872	0.5862
REACTOME_INSULIN_SYNTHESIS_AND_SECRETION	237	R	0.97	0.232092	0.5865
BIOCARTA_TNFR2_PATHWAY	44	R	0.97	0.235353	0.587
REACTOME_HOMOLOGOUS_RECOMBINATION_REPAIR	41	P	0.97	0.232173	0.5871
BIOCARTA_GSK3_PATHWAY	59	P	0.97	0.233818	0.5875
KEGG_GLYCOSAMINOGLYCAN_BIOSYNTHESIS_HEPARAN_SULFATE	113	P	0.97	0.234435	0.5878
REACTOME_INTEGRIN_ALPHAIIBBETA3_SIGNALING	63	P	0.97	0.222804	0.588
REACTOME_CYCLIN_E_ASSOCIATED_EVENTS_DURING_G1_S_TRANSITION_	94	R	0.97	0.227092	0.5882
REACTOME_METABLISM_OF_NUCLEOTIDES	164	P	0.97	0.222323	0.5884
KEGG_AMYOTROPHIC_LATERAL_SCLEROSIS_ALS	164	P	0.97	0.223969	0.589
BIOCARTA_FIBRINOLYSIS_PATHWAY	30	R	0.97	0.231097	0.5891
REACTOME_DEATH_RECEPTOR_SIGNALLING	35	R	0.97	0.227784	0.5893
BIOCARTA_INTRINSIC_PATHWAY	74	R	0.97	0.223091	0.5898
REACTOME_E2F_MEDIATED_REGULATION_OF_DNA_REPLICATION	57	P	0.97	0.236466	0.5902
KEGG_TASTE_TRANSDUCTION	175	P	0.97	0.23655	0.5903
REACTOME_SOS_MEDIATED_SIGNALLING	22	P	0.97	0.227226	0.5911
KEGG_SELENOAMINO_ACID_METABOLISM	49	P	0.97	0.233882	0.5914
KEGG_LYSOSOME	266	P	0.97	0.229152	0.5915
BIOCARTA_PML_PATHWAY	52	R	0.97	0.230081	0.5916
REACTOME_IONOTROPIC_ACTIVITY_OF_KAINATE_RECEPTORS	63	R	0.97	0.231569	0.594
REACTOME_MYOGENESSIS	137	P	0.97	0.225305	0.5959
REACTOME_GLUCOSE_METABOLISM	129	P	0.97	0.228512	0.5961
KEGG_ONE_CARBON_POOL_BY_FOLATE	45	R	0.97	0.22314	0.5965
REACTOME_GLUTATHIONE_CONJUGATION	35	P	0.97	0.21373	0.5984
REACTOME_AMINE_DERIVED_HORMONES	31	R	0.97	0.211094	0.5987
REACTOME_P75NTR_SIGNALS_VIA_NFKB	35	R	0.97	0.222964	0.5999
REACTOME_RAS_ACTIVATION_UOPN_CA2_INFUX_THROUGH_NMDA_RECEPTOR	79	R	0.97	0.222961	0.6001
REACTOME_AMINE_COMPOUND_SLC_TRANSPORTERS	112	R	0.97	0.224126	0.6005
BIOCARTA_MET_PATHWAY	111	P	0.97	0.22039	0.6006
REACTOME_TRIACYLGLYCERIDE_BIOSYNTHESIS	46	P	0.97	0.216576	0.602
BIOCARTA_G2_PATHWAY	52	P	0.97	0.215468	0.6021
KEGG_UBIQUITIN_MEDIATED_PROTEOLYSIS	274	R	0.97	0.221391	0.6035
REACTOME_SIGNALLING_TO_ERKS	92	R	0.97	0.213625	0.6049
REACTOME_IRS_RELATED_EVENTS	200	R	0.97	0.21682	0.6052
REACTOME_THE_ROLE_OF_NEF_IN_HIV1_REPLICATION_AND_DISEASE_PATHOGENESIS	90	P	0.97	0.21204	0.6068
KEGG_LONG_TERM_DEPRESSION	299	P	0.97	0.214915	0.6093
KEGG_SNARE_INTERACTIONS_IN_VESICULAR_TRANSPORT	104	P	0.97	0.216529	0.6101
REACTOME_STABILIZATION_OF_P53	82	P	0.97	0.206685	0.6101
REACTOME_DOWN_STREAM_SIGNAL_TRANSDUCTION	79	R	0.97	0.214378	0.6102
REACTOME_SYNTHESIS_OF_DNA	165	P	0.97	0.211841	0.6107
REACTOME_ENDOGENOUS_STEROLS	24	R	0.97	0.210955	0.6116
REACTOME_POST_NMDA_RECEPTOR_ACTIVATION_EVENTS	132	P	0.97	0.218758	0.6138
KEGG_PENTOSE_AND_GLUCURONATE_INTERCONVERSIONS	40	P	0.97	0.220683	0.614
REACTOME_TOLL_RECEPTOR_CASCADES	198	R	0.97	0.210165	0.6141
REACTOME_FANCONI_ANEMIA_PATHWAY	22	P	0.97	0.210424	0.6145
REACTOME_REGULATION_OF_GLUCOKINASE_BY_GLUCOKINASE_REGULATORY_PROTEIN	45	P	0.97	0.205806	0.6147
KEGG_B_CELL_RECEPTOR_SIGNALING_PATHWAY	258	R	0.97	0.211537	0.6156
REACTOME_VPR_MEDIATED_NUCLEAR_IMPORT_OF_PICS	44	P	0.97	0.204777	0.6163
BIOCARTA_IL10_PATHWAY	33	P	0.98	0.202268	0.6192
REACTOME_PYRIMIDINE_METABOLISM	64	R	0.98	0.209576	0.6206
KEGG_SULFUR_METABOLISM	34	R	0.98	0.212023	0.6211
KEGG_SYSTEMIC_LUPUS_ERYTHEMATOSUS	143	R	0.98	0.20934	0.6217
REACTOME_REGULATION_OF_INSULIN_SECRETION_BY_ACETYLCHOLINE	145	R	0.98	0.209489	0.6219
KEGG_NON_SMALL_CELL_LUNG_CANCER	193	P	0.98	0.20767	0.623
REACTOME_MAPK_TARGETS_NUCLEAR_EVENTS_MEDIATED_BY_MAP_KINASES	84	P	0.98	0.200164	0.6236
KEGG_PROTEASOME	75	P	0.98	0.199737	0.6239
BIOCARTA_CASPASE_PATHWAY	56	P	0.98	0.206132	0.624
REACTOME_TRNA_AMINOACYLATION	80	R	0.98	0.214109	0.6241
BIOCARTA_BIOPEPTIDES_PATHWAY	119	P	0.98	0.215291	0.6245
REACTOME_P53_INDEPENDENT_DNA_DAMAGE_RESPONSE	71	P	0.98	0.193497	0.6278
REACTOME_INFLUENZA_LIFE_CYCLE	206	R	0.98	0.198318	0.628
BIOCARTA_IL22BP_PATHWAY	41	R	0.98	0.200987	0.6281
REACTOME_G1_S_TRANSITION	183	R	0.98	0.203009	0.6304
BIOCARTA_ERK5_PATHWAY	36	P	0.98	0.196143	0.6304
KEGG_PYRUVATE_METABOLISM	85	R	0.98	0.202757	0.6311
BIOCARTA_TOLL_PATHWAY	80	R	0.98	0.199837	0.6314
KEGG_PROTEIN_EXPORT	50	P	0.98	0.197064	0.6353
REACTOME_NRAGE_SIGNALS_DEATH_THROUGH_JNK	245	P	0.98	0.200369	0.6361
BIOCARTA_CCR3_PATHWAY	71	R	0.98	0.193681	0.6361
BIOCARTA_RELA_PATHWAY	42	R	0.98	0.190324	0.6361
BIOCARTA_ACTINY_PATHWAY	32	P	0.98	0.204888	0.6362
BIOCARTA_THELPER_PATHWAY	39	R	0.98	0.19891	0.6369
REACTOME_TELOMERE_MAINTENANCE	91	R	0.98	0.201078	0.6374
REACTOME_GENERIC_TRANSCRIPTION_PATHWAY	112	R	0.98	0.194962	0.638
REACTOME_SIGNALING_BY_ROBO_RECEPTOR	145	P	0.98	0.195522	0.6383
BIOCARTA_CDC42RAC_PATHWAY	27	R	0.98	0.200023	0.6397
REACTOME_TRAF6_MEDIATED_INDUCTION_OF_THE_ANTIVIRAL_CYTOKINE_IFN_ALPHA_BETA_CASCADE	133	R	0.98	0.19066	0.6403
KEGG_GLYCOSPHINGOLIPID_BIOSYNTHESIS_GLOBO_SERIES	49	P	0.98	0.192534	0.6422
REACTOME_PHASE_II_CONJUGATION	105	P	0.98	0.187373	0.6443
REACTOME_GLOBAL_GENOMIC_NER	68	R	0.98	0.199803	0.6451
REACTOME_SYNTHESIS_AND_INTERCONVERSION_OF_NUCLEOTIDE_DI_AND_TRIPHOSPHATES	35	P	0.98	0.195525	0.6457
REACTOME_INTRINSIC_PATHWAY	44	P	0.98	0.193449	0.6466
REACTOME_CREB_PHOPHORYLATION_THROUGH_THE_ACTIVATION_OF_RAS	101	R	0.98	0.193354	0.6469
KEGG_BUTANOATE_METABOLISM	71	R	0.98	0.188723	0.647
KEGG_STEROID_HORMONE_BIOSYNTHESIS	82	R	0.98	0.189706	0.6471
REACTOME_PEROXISOMAL_LIPID_METABOLISM	44	R	0.98	0.182904	0.6476
BIOCARTA_ERYTH_PATHWAY	35	R	0.98	0.190992	0.648
REACTOME_FORMATION_AND_MATURATION_OF_MRNA_TRANSCRIPT	246	P	0.98	0.190261	0.6482
KEGG_HEDGEHOG_SIGNALING_PATHWAY	152	P	0.98	0.195081	0.6492
REACTOME_SIGNALING_BY_PDGF	212	R	0.98	0.191077	0.6497
REACTOME_METABOLISM_OF_BILE_ACIDS_AND_BILE_SALTS	65	P	0.98	0.185059	0.6521
KEGG_TRYPTOPHAN_METABOLISM	79	P	0.98	0.183838	0.6523
REACTOME_FORMATION_OF_FIBRIN_CLOT_CLOTTING_CASCADE	86	R	0.98	0.184936	0.6532
REACTOME_STEROID_METABOLISM	130	P	0.98	0.181271	0.6533
KEGG_ADIPOCYTOKINE_SIGNALING_PATHWAY	218	R	0.98	0.190338	0.6535
REACTOME_SIGNAL_AMPLIFICATION	110	R	0.98	0.187793	0.6543
REACTOME_CELL_CYCLE_CHECKPOINTS	178	P	0.98	0.184289	0.6545
REACTOME_REGULATION_OF_ORNITHINE_DECARBOXYLASE	87	P	0.98	0.179694	0.6555
REACTOME_GLUCAGON_SIGNALING_IN_METABOLIC_REGULATION	124	R	0.98	0.189528	0.6568
REACTOME_REPAIR_SYNTHESIS_OF_PATCH_27_30_BASES_LONG_BY_DNA_POLYMERASE	41	R	0.98	0.186489	0.6575
REACTOME_SEMA4D_INDUCED_CELL_MIGRATION_AND_GROWTH_CONE_COLLAPSE	68	R	0.98	0.189145	0.658
REACTOME_NEUROTRANSMITTER_RELEASE_CYCLE	99	P	0.98	0.176345	0.6582
BIOCARTA_SPPA_PATHWAY	93	R	0.98	0.179036	0.6587
REACTOME_GENERATION_OF_SECOND_MESSENGER_MOLECULES	72	P	0.98	0.173378	0.6604
REACTOME_P38MAPK_EVENTS	31	R	0.98	0.171801	0.6616
KEGG_GLYOXYLATE_AND_DICARBOXYLATE_METABOLISM	44	R	0.98	0.179525	0.6634
REACTOME_PKA_ACTIVATION	62	P	0.98	0.182328	0.6652
REACTOME_STEROID_HORMONES	64	R	0.98	0.174058	0.6672
REACTOME_GLUTAMATE_NEUROTRANSMITTER_RELEASE_CYCLE	51	R	0.98	0.171203	0.6678
REACTOME_REMOVAL_OF_THE_FLAP_INTERMEDIATE	32	R	0.98	0.173735	0.6679
REACTOME_FORMATION_OF_ATP_BY_CHEMIOSMOTIC_COUPLING	18	R	0.98	0.172345	0.6682
REACTOME_RNA_POLYMERASE_I_PROMOTER_CLEARANCE	62	R	0.98	0.170361	0.6686
REACTOME_PI3K_CASCADE	117	R	0.98	0.17253	0.6711
REACTOME_METABOLISM_OF_MRNA	87	R	0.98	0.17924	0.6712
BIOCARTA_GATA3_PATHWAY	55	P	0.98	0.176825	0.6713
REACTOME_EARLY_PHASE_OF_HIV_LIFE_CYCLE	34	P	0.98	0.173445	0.6718
REACTOME_RNA_POLYMERASE_III_TRANSCRIPTION_INITIATION_FROM_TYPE_2_PROMOTER	42	P	0.98	0.171298	0.6747
KEGG_ALPHA_LINOLENIC_ACID_METABOLISM	38	P	0.98	0.173927	0.6751
REACTOME_OLFACTORY_SIGNALING_PATHWAY	237	P	0.98	0.171625	0.6753
KEGG_PRIMARY_BILE_ACID_BIOSYNTHESIS	36	P	0.98	0.175452	0.6764
REACTOME_NUCLEOTIDE_EXCISION_REPAIR	98	R	0.98	0.170988	0.6778
REACTOME_ADENYLATE_CYCLASE_ACTIVATING_PATHWAY	56	P	0.98	0.170902	0.6778
BIOCARTA_LECTIN_PATHWAY	49	R	0.98	0.170224	0.678
KEGG_GLIOMA	198	R	0.98	0.176528	0.6784
BIOCARTA_CALCINEURIN_PATHWAY	65	R	0.98	0.166673	0.6808
BIOCARTA_CTCF_PATHWAY	70	P	0.98	0.170606	0.6809
KEGG_GLYCOSAMINOGLYCAN_BIOSYNTHESIS_KERATAN_SULFATE	42	P	0.98	0.164921	0.6818
REACTOME_REGULATION_OF_INSULIN_SECRETION_BY_FREE_FATTY_ACIDS	121	P	0.98	0.168595	0.6823
REACTOME_SIGNAL_ATTENUATION	35	P	0.98	0.157047	0.6836
REACTOME_ELONGATION_AND_PROCESSING_OF_CAPPED_TRANSCRIPTS	213	P	0.98	0.164255	0.6842
REACTOME_PD1_SIGNALING	48	R	0.98	0.152074	0.6849
REACTOME_DNA_REPLICATION_PRE_INITIATION	138	P	0.98	0.164814	0.6852
BIOCARTA_CBL_PATHWAY	37	R	0.98	0.161294	0.6855
REACTOME_AMINO_ACID_AND_OLIGOPEPTIDE_SLC_TRANSPORTERS	165	R	0.98	0.167328	0.6858
KEGG_AMINOACYL_TRNA_BIOSYNTHESIS	86	R	0.98	0.174926	0.686
BIOCARTA_EGFR_SMRTE_PATHWAY	54	P	0.98	0.166783	0.6864
BIOCARTA_MYOSIN_PATHWAY	139	P	0.98	0.16663	0.6866
REACTOME_PACKAGING_OF_TELOMERE_ENDS	25	P	0.99	0.16189	0.6893
REACTOME_INNATE_IMMUNITY_SIGNALING	259	R	0.99	0.160067	0.69
REACTOME_SHC_MEDIATED_SIGNALLING	18	P	0.99	0.157011	0.69
REACTOME_ZINC_TRANSPORTATION	35	P	0.99	0.155978	0.6909
REACTOME_ADP_SIGNALLING_THROUGH_P2Y_PURINOCEPTOR_1	96	R	0.99	0.166822	0.6932
REACTOME_SIGNALING_BY_BMP	74	R	0.99	0.1566	0.6946
REACTOME_PURINE_METABOLISM	59	R	0.99	0.154976	0.6951
BIOCARTA_PLATELETAPP_PATHWAY	51	P	0.99	0.152309	0.6955
REACTOME_COMPLEMENT_CASCADE	61	R	0.99	0.159508	0.6962
BIOCARTA_ATRBRCA_PATHWAY	30	P	0.99	0.157954	0.6962
REACTOME_PEPTIDE_CHAIN_ELONGATION	130	R	0.99	0.148526	0.6965
KEGG_P53_SIGNALING_PATHWAY	165	P	0.99	0.149398	0.6972
REACTOME_RETROGRADE_NEUROTROPHIN_SIGNALLING	40	R	0.99	0.14911	0.699
BIOCARTA_NKT_PATHWAY	62	R	0.99	0.156113	0.6995
BIOCARTA_ASBCELL_PATHWAY	34	R	0.99	0.16016	0.7001
REACTOME_NEF_MEDIATES_DOWN_MODULATION_OF_CELL_SURFACE_RECEPTORS_BY_RECRUITING_THEM_TO_CLATHRIN_ADAPTERS	45	P	0.99	0.153302	0.7004
KEGG_STEROID_BIOSYNTHESIS	34	P	0.99	0.160972	0.7018
REACTOME_MITOTIC_PROMETAPHASE	159	P	0.99	0.161842	0.7021
REACTOME_CELL_CELL_ADHESION_SYSTEMS	236	R	0.99	0.153657	0.7026
REACTOME_TRAFFICKING_OF_AMPA_RECEPTORS	124	R	0.99	0.153845	0.7038
REACTOME_SIGNALING_BY_VEGF	49	P	0.99	0.152076	0.7042
BIOCARTA_PTEN_PATHWAY	52	R	0.99	0.150452	0.7045
KEGG_BLADDER_CANCER	104	R	0.99	0.156581	0.7055
REACTOME_INHIBITION_OF_INSULIN_SECRETION_BY_ADRENALINE_NORADRENALINE	121	P	0.99	0.151297	0.7057
BIOCARTA_G1_PATHWAY	54	R	0.99	0.14203	0.7091
REACTOME_ACTIVATED_TLR4_SIGNALLING	42	R	0.99	0.159736	0.7098
BIOCARTA_NFKB_PATHWAY	48	P	0.99	0.144855	0.7106
KEGG_NUCLEOTIDE_EXCISION_REPAIR	88	R	0.99	0.153516	0.7109
BIOCARTA_EDG1_PATHWAY	96	R	0.99	0.147048	0.7109
KEGG_AUTOIMMUNE_THYROID_DISEASE	87	R	0.99	0.136882	0.7113
REACTOME_ENERGY_DEPENDENT_REGULATION_OF_MTOR_BY_LKB1_AMPK	46	P	0.99	0.152059	0.7124
BIOCARTA_PPARA_PATHWAY	138	R	0.99	0.150957	0.7125
REACTOME_TOLL_LIKE_RECEPTOR_4_CASCADE	55	R	0.99	0.157454	0.714
REACTOME_STRIATED_MUSCLE_CONTRACTION	65	R	0.99	0.143031	0.714
REACTOME_THROMBIN_SIGNALLING_THROUGH_PROTEINASE_ACTIVATED_RECEPTORS	96	R	0.99	0.154889	0.7158
REACTOME_G2_M_CHECKPOINTS	66	R	0.99	0.152325	0.7161
BIOCARTA_RANKL_PATHWAY	42	P	0.99	0.144513	0.7166
REACTOME_PLATELET_AGGREGATION_PLUG_FORMATION	69	P	0.99	0.134359	0.7188
BIOCARTA_TRKA_PATHWAY	40	R	0.99	0.140106	0.7193
BIOCARTA_RB_PATHWAY	31	P	0.99	0.13383	0.7202
KEGG_DORSO_VENTRAL_AXIS_FORMATION	93	P	0.99	0.140949	0.7204
REACTOME_TRANSCRIPTION	299	R	0.99	0.143758	0.7206
REACTOME_NCAM1_INTERACTIONS	218	P	0.99	0.146478	0.7212
REACTOME_CHYLOMICRON_MEDIATED_LIPID_TRANSPORT	43	R	0.99	0.138381	0.7223
REACTOME_METABOLISM_OF_RNA	164	R	0.99	0.145041	0.7229
BIOCARTA_NGF_PATHWAY	52	R	0.99	0.135492	0.7232
REACTOME_DUAL_INCISION_REACTION_IN_TC_NER	42	R	0.99	0.14095	0.7235
BIOCARTA_PTDINS_PATHWAY	96	R	0.99	0.146385	0.7237
REACTOME_FRS2MEDIATED_CASCADE	86	R	0.99	0.139871	0.7239
BIOCARTA_CTLA4_PATHWAY	47	R	0.99	0.145532	0.7242
KEGG_PRION_DISEASES	89	R	0.99	0.148669	0.7244
REACTOME_NUCLEAR_RECEPTOR_TRANSCRIPTION_PATHWAY	206	R	0.99	0.147117	0.7282
REACTOME_GLUCAGON_TYPE_LIGAND_RECEPTORS	120	R	0.99	0.140404	0.7297
BIOCARTA_VIP_PATHWAY	80	R	0.99	0.133477	0.7308
REACTOME_SEMA3A_PLEXIN_REPULSION_SIGNALING_BY_INHIBITING_INTEGRIN_ADHESION	61	R	0.99	0.138007	0.7318
KEGG_LEISHMANIA_INFECTION	136	R	0.99	0.132912	0.7319
BIOCARTA_TGFB_PATHWAY	45	P	0.99	0.13493	0.7324
REACTOME_INFLUENZA_VIRAL_RNA_TRANSCRIPTION_AND_REPLICATION	155	R	0.99	0.131512	0.7326
REACTOME_TIGHT_JUNCTION_INTERACTIONS	80	P	0.99	0.133878	0.7327
REACTOME_DUAL_INCISION_REACTION_IN_GG_NER	31	P	0.99	0.144563	0.7329
KEGG_RNA_DEGRADATION	110	R	0.99	0.134811	0.7339
KEGG_MISMATCH_REPAIR	64	R	0.99	0.139531	0.7346
KEGG_NON_HOMOLOGOUS_END_JOINING	22	P	0.99	0.13159	0.737
KEGG_RIBOSOME	129	R	0.99	0.130873	0.7377
REACTOME_NCAM_SIGNALING_FOR_NEURITE_OUT_GROWTH	269	P	0.99	0.136703	0.7381
REACTOME_PYRUVATE_METABOLISM	26	R	0.99	0.140539	0.7394
KEGG_PROPANOATE_METABOLISM	72	R	0.99	0.131502	0.7402
REACTOME_HORMONE_BIOSYNTHESIS	138	R	0.99	0.122636	0.741
REACTOME_ADP_SIGNALLING_THROUGH_P2Y_PURINOCEPTOR_12	68	R	0.99	0.129302	0.7424
KEGG_ADHERENS_JUNCTION	296	P	0.99	0.12907	0.7431
REACTOME_EICOSANOID_LIGAND_BINDING_RECEPTORS	30	R	0.99	0.127904	0.744
BIOCARTA_HIVNEF_PATHWAY	154	P	0.99	0.126172	0.7448
REACTOME_PLC_BETA_MEDIATED_EVENTS	200	R	0.99	0.130281	0.7449
BIOCARTA_NO2IL12_PATHWAY	44	R	0.99	0.128746	0.7449
REACTOME_CYTOCHROME_P450_ARRANGED_BY_SUBSTRATE_TYPE	82	R	0.99	0.131835	0.7454
REACTOME_CYTOSOLIC_TRNA_AMINOACYLATION	34	R	0.99	0.128473	0.7458
BIOCARTA_INFLAM_PATHWAY	59	R	0.99	0.126552	0.7476
BIOCARTA_MCM_PATHWAY	27	P	0.99	0.127339	0.7483
BIOCARTA_CELL2CELL_PATHWAY	86	P	0.99	0.118999	0.7484
BIOCARTA_ARF_PATHWAY	45	R	0.99	0.132705	0.7502
REACTOME_POST_CHAPERONIN_TUBULIN_FOLDING_PATHWAY	39	R	0.99	0.116068	0.7519
REACTOME_CLASS_C3_METABOTROPIC_GLUTAMATE_PHEROMONE_RECEPTORS	91	P	0.99	0.130032	0.7521
REACTOME_SHCMEDIATED_CASCADE	71	R	0.99	0.126286	0.7521
BIOCARTA_COMP_PATHWAY	57	R	0.99	0.123268	0.7524
REACTOME_TOLL_LIKE_RECEPTOR_3_CASCADE	150	R	0.99	0.123119	0.7537
BIOCARTA_CSK_PATHWAY	53	R	0.99	0.120925	0.7561
REACTOME_LOSS_OF_NLP_FROM_MITOTIC_CENTROSOMES	98	P	0.99	0.116273	0.7564
BIOCARTA_SHH_PATHWAY	54	R	0.99	0.121886	0.7582
REACTOME_SIGNALING_BY_WNT	101	P	0.99	0.115464	0.7583
KEGG_ABC_TRANSPORTERS	151	R	0.99	0.129459	0.7595
BIOCARTA_AGPCR_PATHWAY	35	R	0.99	0.118901	0.7605
REACTOME_EXTENSION_OF_TELOMERES	66	R	0.99	0.122876	0.7616
KEGG_APOPTOSIS	214	P	0.99	0.114693	0.7618
REACTOME_DOWNSTREAM_SIGNALING_OF_ACTIVATED_FGFR	129	R	0.99	0.116634	0.7622
REACTOME_P130CAS_LINKAGE_TO_MAPK_SIGNALING_FOR_INTEGRINS	40	R	0.99	0.108041	0.7623
BIOCARTA_P38MAPK_PATHWAY	93	P	0.99	0.120556	0.7624
REACTOME_SEROTONIN_RECEPTORS	25	R	0.99	0.124203	0.764
BIOCARTA_CYTOKINE_PATHWAY	47	R	1	0.117854	0.7653
KEGG_HISTIDINE_METABOLISM	65	P	1	0.108397	0.7662
REACTOME_TOLL_LIKE_RECEPTOR_9_CASCADE	37	P	1	0.118727	0.7665
REACTOME_MRNA_SPLICING	173	P	1	0.111695	0.7672
REACTOME_NEP_NS2_INTERACTS_WITH_THE_CELLULAR_EXPORT_MACHINERY	43	P	1	0.107906	0.7689
KEGG_GLYCEROPHOSPHOLIPID_METABOLISM	218	R	1	0.114701	0.7708
BIOCARTA_PGC1A_PATHWAY	77	R	1	0.107515	0.771
REACTOME_SIGNALLING_TO_RAS	65	R	1	0.105253	0.7714
REACTOME_GRB2_EVENTS_IN_EGFR_SIGNALING	23	P	1	0.107859	0.7724
REACTOME_TRANSPORT_OF_RIBONUCLEOPROTEINS_INTO_THE_HOST_NUCLEUS	41	P	1	0.10538	0.774
KEGG_TGF_BETA_SIGNALING_PATHWAY	218	P	1	0.115026	0.7746
BIOCARTA_RARRXR_PATHWAY	38	R	1	0.105027	0.7763
REACTOME_BILE_SALT_AND_ORGANIC_ANION_SLC_TRANSPORTERS	28	P	1	0.100513	0.7765
REACTOME_ELECTRON_TRANSPORT_CHAIN	114	R	1	0.112688	0.7767
REACTOME_CREB_PHOSPHORYLATION_THROUGH_THE_ACTIVATION_OF_CAMKII	59	R	1	0.109512	0.7784
REACTOME_ACTIVATED_AMPK_STIMULATES_FATTY_ACID_OXIDATION_IN_MUSCLE	54	P	1	0.123237	0.779
KEGG_ACUTE_MYELOID_LEUKEMIA	144	P	1	0.109917	0.7802
BIOCARTA_CARM1_PATHWAY	29	R	1	0.10755	0.7805
REACTOME_SIGNALING_BY_TGF_BETA	46	P	1	0.110092	0.781
REACTOME_G_PROTEIN_ACTIVATION	89	R	1	0.102942	0.7814
KEGG_PHENYLALANINE_METABOLISM	23	P	1	0.117133	0.7815
BIOCARTA_CACAM_PATHWAY	50	R	1	0.106272	0.7833
KEGG_SPLICEOSOME	218	P	1	0.10897	0.7844
KEGG_DNA_REPLICATION	87	R	1	0.108126	0.786
KEGG_LINOLEIC_ACID_METABOLISM	46	P	1	0.110011	0.787
REACTOME_BASE_EXCISION_REPAIR	44	R	1	0.108614	0.7871
KEGG_OTHER_GLYCAN_DEGRADATION	32	R	1	0.108487	0.7877
KEGG_ALDOSTERONE_REGULATED_SODIUM_REABSORPTION	151	P	1	0.105219	0.7883
REACTOME_SYNTHESIS_OF_BILE_ACIDS_AND_BILE_SALTS	42	P	1	0.10733	0.7893
REACTOME_ACTIVATION_OF_ATR_IN_RESPONSE_TO_REPLICATION_STRESS	59	R	1	0.108131	0.7903
BIOCARTA_P53_PATHWAY	51	P	1	0.102468	0.7908
REACTOME_GRB2_SOS_PROVIDES_LINKAGE_TO_MAPK_SIGNALING_FOR_INTERGRINS_	36	R	1	0.0940136	0.7918
REACTOME_SEMAPHORIN_INTERACTIONS	219	R	1	0.111453	0.7929
REACTOME_AUTODEGRADATION_OF_CDH1_BY_CDH1_APC	88	P	1	0.0959385	0.7929
KEGG_ALANINE_ASPARTATE_AND_GLUTAMATE_METABOLISM	88	R	1	0.0977526	0.7936
REACTOME_GAP_JUNCTION_ASSEMBLY	30	P	1	0.11111	0.7937
REACTOME_HOST_INTERACTIONS_OF_HIV_FACTORS	225	P	1	0.0906317	0.7938
KEGG_O_GLYCAN_BIOSYNTHESIS	151	R	1	0.104063	0.7953
REACTOME_INTRINSIC_PATHWAY_FOR_APOPTOSIS	74	P	1	0.0909582	0.7953
BIOCARTA_RHO_PATHWAY	63	R	1	0.0943429	0.7959
REACTOME_THROMBOXANE_SIGNALLING_THROUGH_TP_RECEPTOR	85	R	1	0.107156	0.7969
REACTOME_POLYMERASE_SWITCHING	30	R	1	0.106092	0.7969
KEGG_ANTIGEN_PROCESSING_AND_PRESENTATION	98	R	1	0.0910939	0.7976
REACTOME_DNA_STRAND_ELONGATION	68	R	1	0.104358	0.7978
KEGG_TYPE_I_DIABETES_MELLITUS	120	R	1	0.100153	0.7999
REACTOME_PHOSPHORYLATION_OF_CD3_AND_TCR_ZETA_CHAINS	45	R	1	0.0860414	0.8004
REACTOME_ACTIVATION_OF_KAINATE_RECEPTORS_UPON_GLUTAMATE_BINDING	150	R	1	0.10342	0.8013
KEGG_ETHER_LIPID_METABOLISM	74	R	1	0.104955	0.8017
BIOCARTA_NTHI_PATHWAY	60	R	1	0.0879581	0.8026
REACTOME_EGFR_DOWNREGULATION	67	P	1	0.0888768	0.8029
BIOCARTA_D4GDI_PATHWAY	37	R	1	0.0941897	0.8035
BIOCARTA_MTA3_PATHWAY	37	R	1	0.0933489	0.8043
REACTOME_TRANSPORT_OF_THE_SLBP_INDEPENDENT_MATURE_MRNA	47	P	1	0.0873722	0.8069
BIOCARTA_IL3_PATHWAY	24	R	1	0.0961309	0.8072
KEGG_OOCYTE_MEIOSIS	300	P	1	0.0976324	0.8093
BIOCARTA_CREB_PATHWAY	76	R	1	0.0849761	0.8111
REACTOME_CDT1_ASSOCIATION_WITH_THE_CDC6_ORC_ORIGIN_COMPLEX	87	P	1	0.0844787	0.8116
REACTOME_PROCESSING_OF_CAPPED_INTRON_CONTAINING_PRE_MRNA	222	P	1	0.0851266	0.8117
BIOCARTA_EPO_PATHWAY	34	R	1	0.089404	0.8128
BIOCARTA_BARRESTIN_PATHWAY	52	R	1	0.0949704	0.8133
BIOCARTA_NKCELLS_PATHWAY	51	R	1	0.082516	0.8143
KEGG_CYSTEINE_AND_METHIONINE_METABOLISM	70	R	1	0.0967199	0.8151
REACTOME_RNA_POLYMERASE_I_PROMOTER_OPENING	21	P	1	0.0865612	0.8153
REACTOME_RNA_POLYMERASE_I_TRANSCRIPTION_INITIATION	42	R	1	0.0778108	0.8168
BIOCARTA_TCYTOTOXIC_PATHWAY	31	R	1	0.0921664	0.8187
KEGG_PEROXISOME	168	P	1	0.0892245	0.8188
REACTOME_SEMA4D_IN_SEMAPHORIN_SIGNALING	78	R	1	0.0941106	0.8199
BIOCARTA_NO1_PATHWAY	175	P	1	0.0876287	0.8199
KEGG_GLYCOSPHINGOLIPID_BIOSYNTHESIS_LACTO_AND_NEOLACTO_SERIES	68	P	1	0.0804061	0.8202
REACTOME_TRANSCRIPTION_OF_THE_HIV_GENOME	96	R	1	0.0843045	0.8216
REACTOME_CELLEXTRACELLULAR_MATRIX_INTERACTIONS	62	R	1	0.0906326	0.822
KEGG_VIRAL_MYOCARDITIS	172	R	1	0.093008	0.8223
REACTOME_CD28_DEPENDENT_PI3K_AKT_SIGNALING	44	R	1	0.0886653	0.8228
REACTOME_DEPOLARIZATION_OF_THE_PRESYNAPTIC_TERMINAL_TRIGGERS_THE_OPENING_OF_CALCIUM_CHANNELS	103	R	1	0.0830686	0.8229
KEGG_GLUTATHIONE_METABOLISM	88	P	1	0.0809271	0.8236
BIOCARTA_P53HYPOXIA_PATHWAY	49	P	1	0.0939591	0.824
REACTOME_CELL_DEATH_SIGNALLING_VIA_NRAGE_NRIF_AND_NADE	273	P	1	0.0903415	0.8243
KEGG_VASOPRESSIN_REGULATED_WATER_REABSORPTION	109	P	1	0.0838359	0.8247
REACTOME_SYNTHESIS_OF_BILE_ACIDS_AND_BILE_SALTS_VIA_7ALPHA_HYDROXYCHOLESTEROL	31	P	1	0.0860358	0.8249
BIOCARTA_IL2_PATHWAY	62	R	1	0.0848517	0.826
BIOCARTA_MEF2D_PATHWAY	61	R	1	0.0806067	0.8269
BIOCARTA_PLCE_PATHWAY	37	R	1	0.0853634	0.8271
REACTOME_ACETYLCHOLINE_NEUROTRANSMITTER_RELEASE_CYCLE	35	R	1	0.0816313	0.8272
REACTOME_LYSOSOME_VESICLE_BIOGENESIS	45	R	1	0.0763906	0.8275
BIOCARTA_ERK_PATHWAY	83	R	1	0.0777885	0.828
BIOCARTA_LONGEVITY_PATHWAY	53	R	1	0.076923	0.828
BIOCARTA_CLASSIC_PATHWAY	40	R	1	0.0865783	0.8283
REACTOME_NUCLEAR_IMPORT_OF_REV_PROTEIN	44	P	1	0.0749945	0.8301
BIOCARTA_AKT_PATHWAY	52	R	1	0.0755566	0.8303
KEGG_MELANOMA	242	P	1	0.0837143	0.8311
KEGG_ASTHMA	52	R	1	0.073786	0.8316
REACTOME_COSTIMULATION_BY_THE_CD28_FAMILY	158	R	1	0.072695	0.8321
REACTOME_CAM_PATHWAY	95	R	1	0.0857492	0.834
REACTOME_SPHINGOLIPID_METABOLISM	94	R	1	0.0757398	0.8351
KEGG_NITROGEN_METABOLISM	43	P	1	0.0759682	0.8356
BIOCARTA_TEL_PATHWAY	79	P	1	0.0647344	0.8382
REACTOME_GAB1_SIGNALOSOME	31	R	1	0.0832483	0.8386
REACTOME_G_ALPHA_Z_SIGNALLING_EVENTS	56	P	1	0.0763198	0.8394
REACTOME_HIV1_TRANSCRIPTION_ELONGATION	63	R	1	0.0805099	0.8398
KEGG_MTOR_SIGNALING_PATHWAY	110	R	1	0.0728688	0.8434
BIOCARTA_HSP27_PATHWAY	45	P	1	0.0682988	0.8441
KEGG_BASAL_CELL_CARCINOMA	156	P	1	0.073962	0.8455
BIOCARTA_INTEGRIN_PATHWAY	98	R	1	0.0764848	0.8468
BIOCARTA_LYM_PATHWAY	30	R	1	0.0733842	0.8469
KEGG_N_GLYCAN_BIOSYNTHESIS	117	R	1	0.0657152	0.8476
REACTOME_EFFECTS_OF_PIP2_HYDROLYSIS	105	R	1	0.0714186	0.8477
KEGG_ALLOGRAFT_REJECTION	65	R	1	0.0696426	0.8478
BIOCARTA_CARM_ER_PATHWAY	108	R	1	0.0819722	0.8482
REACTOME_M_G1_TRANSITION	105	P	1	0.0700973	0.8488
REACTOME_CD28_DEPENDENT_VAV1_PATHWAY	35	R	1	0.0611546	0.8514
BIOCARTA_UCALPAIN_PATHWAY	49	R	1	0.0735412	0.8517
KEGG_BETA_ALANINE_METABOLISM	66	P	1	0.0646461	0.8542
BIOCARTA_TOB1_PATHWAY	58	R	1	0.0755188	0.8557
REACTOME_G_BETA_GAMMA_SIGNALLING_THROUGH_PLC_BETA	90	R	1	0.0660242	0.8557
REACTOME_HIV1_TRANSCRIPTION_INITIATION	59	R	1	0.0653441	0.8557
KEGG_NOD_LIKE_RECEPTOR_SIGNALING_PATHWAY	95	R	1	0.072373	0.8562
BIOCARTA_BCELLSURVIVAL_PATHWAY	44	R	1	0.0663444	0.8562
BIOCARTA_GRANULOCYTES_PATHWAY	30	R	1	0.0722049	0.8569
KEGG_VALINE_LEUCINE_AND_ISOLEUCINE_DEGRADATION	103	R	1	0.0663912	0.8572
REACTOME_TAT_MEDIATED_HIV1_ELONGATION_ARREST_AND_RECOVERY	51	R	1	0.067516	0.858
REACTOME_ORC1_REMOVAL_FROM_CHROMATIN	103	P	1	0.0635945	0.8581
REACTOME_RNA_POLYMERASE_III_TRANSCRIPTION_INITIATION_FROM_TYPE_3_PROMOTER	44	R	1	0.0644558	0.8585
REACTOME_AMINO_ACID_TRANSPORT_ACROSS_THE_PLASMA_MEMBRANE	106	R	1	0.0659626	0.8586
BIOCARTA_MTOR_PATHWAY	48	R	1	0.0687638	0.8589
KEGG_ARACHIDONIC_ACID_METABOLISM	120	P	1	0.0767733	0.8593
BIOCARTA_CDMAC_PATHWAY	63	R	1	0.0665681	0.8614
KEGG_FC_EPSILON_RI_SIGNALING_PATHWAY	248	R	1	0.0702587	0.8625
REACTOME_AKT_PHOSPHORYLATES_TARGETS_IN_THE_CYTOSOL	31	R	1	0.0596284	0.8627
REACTOME_REV_MEDIATED_NUCLEAR_EXPORT_OF_HIV1_RNA	46	P	1	0.0574693	0.8631
BIOCARTA_LAIR_PATHWAY	59	R	1	0.0681776	0.8646
REACTOME_RNA_POLYMERASE_I_III_AND_MITOCHONDRIAL_TRANSCRIPTION	174	R	1	0.0629189	0.8646
BIOCARTA_IGF1R_PATHWAY	57	R	1	0.057311	0.8651
KEGG_PROSTATE_CANCER	261	P	1	0.0672817	0.8654
KEGG_GALACTOSE_METABOLISM	82	R	1	0.0659845	0.8661
REACTOME_PI3K_AKT_SIGNALLING	85	R	1	0.0609547	0.8702
BIOCARTA_IL1R_PATHWAY	88	R	1	0.059175	0.8707
KEGG_OXIDATIVE_PHOSPHORYLATION	217	R	1	0.0594648	0.8708
REACTOME_FORMATION_OF_A_POOL_OF_FREE_40S_SUBUNITS	148	R	1	0.0551793	0.872
REACTOME_DEADENYLATION_OF_MRNA	49	R	1	0.0626146	0.8723
REACTOME_RNA_POLYMERASE_I_CHAIN_ELONGATION	33	R	1	0.0573846	0.8746
BIOCARTA_TCRA_PATHWAY	30	R	1	0.0593406	0.8753
BIOCARTA_MAPK_PATHWAY	197	R	1	0.0606015	0.8769
REACTOME_MITOTIC_M_M_G1_PHASES	267	P	1	0.0652186	0.8772
REACTOME_BOTULINUM_NEUROTOXICITY	65	P	1	0.0564249	0.8782
REACTOME_ERK_MAPK_TARGETS	54	P	1	0.0525821	0.8799
REACTOME_SYNTHESIS_OF_GPI_ANCHORED_PROTEINS	49	P	1	0.0515589	0.8805
BIOCARTA_CELLCYCLE_PATHWAY	37	R	1	0.0496908	0.8824
REACTOME_RNA_POLYMERASE_III_TRANSCRIPTION	100	R	1	0.0526961	0.8833
BIOCARTA_GPCR_PATHWAY	97	R	1	0.0496679	0.8867
REACTOME_NUCLEAR_EVENTS_KINASE_AND_TRANSCRIPTION_FACTOR_ACTIVATION	58	P	1	0.0501237	0.887
KEGG_PPAR_SIGNALING_PATHWAY	186	P	1	0.0613934	0.8872
KEGG_NICOTINATE_AND_NICOTINAMIDE_METABOLISM	56	P	1	0.0553466	0.8873
KEGG_INOSITOL_PHOSPHATE_METABOLISM	161	R	1	0.0497606	0.8879
KEGG_COLORECTAL_CANCER	216	P	1	0.0471113	0.8879
BIOCARTA_ECM_PATHWAY	59	R	1	0.0539771	0.8884
KEGG_PANTOTHENATE_AND_COA_BIOSYNTHESIS	63	P	1	0.053891	0.8892
REACTOME_CENTROSOME_MATURATION	112	P	1	0.0490494	0.8898
BIOCARTA_AKAPCENTROSOME_PATHWAY	50	P	1	0.0474655	0.8901
REACTOME_G_BETA_GAMMA_SIGNALLING_THROUGH_PI3KGAMMA	79	R	1	0.0497606	0.8904
REACTOME_INTEGRIN_CELL_SURFACE_INTERACTIONS	271	R	1	0.0510137	0.8918
BIOCARTA_EGF_PATHWAY	72	R	1	0.0509452	0.8919
REACTOME_PLATELET_DEGRANULATION	216	R	1	0.0536167	0.892
REACTOME_PROTEOLYTIC_CLEAVAGE_OF_SNARE_COMPLEX_PROTEINS	60	P	1	0.049553	0.892
REACTOME_G_PROTEIN_BETA_GAMMA_SIGNALLING	109	R	1	0.0478646	0.8937
BIOCARTA_CHEMICAL_PATHWAY	72	P	1	0.0440537	0.8938
REACTOME_TRANSCRIPTION_COUPLED_NER	90	R	1	0.0535371	0.894
REACTOME_MICRORNA_BIOGENESIS	35	R	1	0.051238	0.8941
REACTOME_CONVERSION_FROM_APC_CDC20_TO_APC_CDH1_IN_LATE_ANAPHASE	18	P	1	0.0449171	0.8947
REACTOME_GLUCONEOGENESIS	72	P	1	0.0514713	0.8956
REACTOME_GLUCOSE_TRANSPORT	77	R	1	0.0417671	0.8961
BIOCARTA_EIF4_PATHWAY	57	R	1	0.0508281	0.8965
BIOCARTA_CXCR4_PATHWAY	62	P	1	0.0508265	0.8969
BIOCARTA_CCR5_PATHWAY	51	R	1	0.0548785	0.8984
KEGG_CHRONIC_MYELOID_LEUKEMIA	197	R	1	0.0524099	0.8984
KEGG_GLYCOSPHINGOLIPID_BIOSYNTHESIS_GANGLIO_SERIES	70	P	1	0.0401237	0.8986
BIOCARTA_GLEEVEC_PATHWAY	52	R	1	0.0469346	0.9007
BIOCARTA_PYK2_PATHWAY	67	R	1	0.0448882	0.901
REACTOME_GLUCURONIDATION	19	P	1	0.0572317	0.9016
REACTOME_ADHERENS_JUNCTIONS_INTERACTIONS	158	R	1	0.0454571	0.903
KEGG_METABOLISM_OF_XENOBIOTICS_BY_CYTOCHROME_P450	96	P	1	0.046279	0.9035
REACTOME_MEMBRANE_TRAFFICKING	158	R	1	0.0447268	0.9054
REACTOME_NA_CL_DEPENDENT_NEUROTRANSMITTER_TRANSPORTERS	84	R	1	0.0464339	0.9068
REACTOME_G1_PHASE	29	R	1	0.0460547	0.9071
REACTOME_VIRAL_MESSENGER_RNA_SYNTHESIS	26	R	1	0.0447652	0.9073
REACTOME_ABORTIVE_ELONGATION_OF_HIV1_TRANSCRIPT_IN_THE_ABSENCE_OF_TAT	43	R	1	0.0437822	0.9084
BIOCARTA_EXTRINSIC_PATHWAY	27	R	1	0.036213	0.9096
KEGG_TYPE_II_DIABETES_MELLITUS	196	R	1	0.0410022	0.9104
BIOCARTA_TID_PATHWAY	44	R	1	0.0398826	0.9109
KEGG_BASE_EXCISION_REPAIR	88	R	1	0.0453958	0.9111
REACTOME_BETACATENIN_PHOSPHORYLATION_CASCADE	26	P	1	0.0332744	0.9112
REACTOME_RNA_POLYMERASE_I_PROMOTER_ESCAPE	28	R	1	0.0402878	0.9113
BIOCARTA_PITX2_PATHWAY	28	P	1	0.0353798	0.9125
REACTOME_METABOLISM_OF_VITAMINS_AND_COFACTORS	94	P	1	0.044937	0.9126
BIOCARTA_WNT_PATHWAY	62	P	1	0.0382468	0.913
BIOCARTA_TPO_PATHWAY	58	R	1	0.0382329	0.9131
REACTOME_GTP_HYDROLYSIS_AND_JOINING_OF_THE_60S_RIBOSOMAL_SUBUNIT	162	R	1	0.0371712	0.9141
BIOCARTA_EIF_PATHWAY	28	R	1	0.0386654	0.9143
BIOCARTA_PAR1_PATHWAY	151	P	1	0.0451466	0.9153
KEGG_RETINOL_METABOLISM	83	P	1	0.0403066	0.9158
REACTOME_RNA_POLYMERASE_I_TRANSCRIPTION_TERMINATION	35	R	1	0.0333201	0.9164
REACTOME_LAGGING_STRAND_SYNTHESIS	52	R	1	0.0394653	0.9176
REACTOME_REGULATION_OF_GENE_EXPRESSION_IN_BETA_CELLS	172	R	1	0.0324871	0.9181
BIOCARTA_FCER1_PATHWAY	116	R	1	0.0331225	0.9188
REACTOME_APCDC20_MEDIATED_DEGRADATION_OF_CYCLIN_B	16	P	1	0.0374068	0.9195
REACTOME_RNA_POLYMERASE_III_TRANSCRIPTION_TERMINATION	63	R	1	0.0382807	0.9197
BIOCARTA_CK1_PATHWAY	62	R	1	0.0348839	0.92
REACTOME_GLYCOGEN_BREAKDOWN_GLYCOGENOLYSIS	31	R	1	0.0423737	0.9204
BIOCARTA_AGR_PATHWAY	137	P	1	0.0332981	0.9204
BIOCARTA_PDGF_PATHWAY	71	R	1	0.0374232	0.9205
KEGG_VIBRIO_CHOLERAE_INFECTION	152	R	1	0.0392882	0.922
BIOCARTA_MONOCYTE_PATHWAY	36	R	1	0.0350664	0.9222
REACTOME_REGULATION_OF_APC_ACTIVATORS_BETWEEN_G1_S_AND_EARLY_ANAPHASE	112	P	1	0.0352427	0.9231
KEGG_GLYCINE_SERINE_AND_THREONINE_METABOLISM	54	R	1	0.0483252	0.9248
KEGG_GLYCOLYSIS_GLUCONEOGENESIS	134	R	1	0.0421778	0.9258
REACTOME_MUSCLE_CONTRACTION	123	R	1	0.0323062	0.9267
KEGG_GLYCOSYLPHOSPHATIDYLINOSITOL_GPI_ANCHOR_BIOSYNTHESIS	45	P	1	0.0313543	0.9269
BIOCARTA_IL6_PATHWAY	50	R	1	0.0376024	0.9283
KEGG_RNA_POLYMERASE	51	R	1	0.0299735	0.9291
KEGG_PYRIMIDINE_METABOLISM	208	R	1	0.0309429	0.93
REACTOME_CYCLIN_A1_ASSOCIATED_EVENTS_DURING_G2_M_TRANSITION	21	P	1	0.0308947	0.9308
BIOCARTA_DREAM_PATHWAY	27	R	1	0.0258576	0.9309
REACTOME_FORMATION_OF_THE_EARLY_ELONGATION_COMPLEX	50	R	1	0.0327252	0.9319
REACTOME_BASIGIN_INTERACTIONS	75	R	1	0.0326977	0.9321
BIOCARTA_ALK_PATHWAY	101	P	1	0.0330597	0.9322
KEGG_CYTOSOLIC_DNA_SENSING_PATHWAY	90	R	1	0.0327211	0.9326
REACTOME_SMOOTH_MUSCLE_CONTRACTION	70	R	1	0.0350719	0.935
BIOCARTA_41BB_PATHWAY	41	R	1	0.028721	0.935
KEGG_GLYCEROLIPID_METABOLISM	163	R	1	0.0295175	0.9353
KEGG_PORPHYRIN_AND_CHLOROPHYLL_METABOLISM	70	P	1	0.0395449	0.9383
KEGG_FRUCTOSE_AND_MANNOSE_METABOLISM	117	R	1	0.0321789	0.9384
BIOCARTA_NOS1_PATHWAY	66	R	1	0.0268121	0.9392
REACTOME_NOREPINEPHRINE_NEUROTRANSMITTER_RELEASE_CYCLE	38	R	1	0.0266541	0.9398
REACTOME_PHOSPHORYLATION_OF_THE_APC	15	P	1	0.0269804	0.9404
REACTOME_NOTCH_HLH_TRANSCRIPTION_PATHWAY	62	R	1	0.0229916	0.9407
REACTOME_REGULATION_OF_BETA_CELL_DEVELOPMENT	229	R	1	0.0258266	0.9411
KEGG_THYROID_CANCER	78	P	1	0.0256075	0.9411
REACTOME_HDL_MEDIATED_LIPID_TRANSPORT	51	R	1	0.0262359	0.942
BIOCARTA_ETS_PATHWAY	53	R	1	0.0241121	0.9425
BIOCARTA_BLYMPHOCYTE_PATHWAY	26	R	1	0.0230895	0.9433
KEGG_REGULATION_OF_AUTOPHAGY	40	R	1	0.0274594	0.9434
REACTOME_CLASS_B2_SECRETIN_FAMILY_RECEPTORS	244	R	1	0.0266945	0.9436
REACTOME_SYNTHESIS_OF_GLYCOSYLPHOSPHATIDYLINOSITOL	31	P	1	0.02537	0.9448
REACTOME_CLATHRIN_DERIVED_VESICLE_BUDDING	128	R	1	0.0249856	0.9452
KEGG_GRAFT_VERSUS_HOST_DISEASE	59	R	1	0.02364	0.9458
BIOCARTA_BCR_PATHWAY	109	R	1	0.0234858	0.9473
REACTOME_IMMUNOREGULATORY_INTERACTIONS_BETWEEN_A_LYMPHOID_AND_A_NON_LYMPHOID_CELL	148	R	1	0.0262375	0.9493
REACTOME_NRIF_SIGNALS_CELL_DEATH_FROM_THE_NUCLEUS	35	P	1	0.0226873	0.9496
REACTOME_PECAM1_INTERACTIONS	33	R	1	0.0241109	0.9504
BIOCARTA_HDAC_PATHWAY	108	R	1	0.0232743	0.9511
KEGG_COMPLEMENT_AND_COAGULATION_CASCADES	185	R	1	0.0244495	0.9523
KEGG_EPITHELIAL_CELL_SIGNALING_IN_HELICOBACTER_PYLORI_INFECTION	145	R	1	0.0168024	0.9528
BIOCARTA_AKAP13_PATHWAY	40	R	1	0.0240061	0.9541
REACTOME_TRANSLATION	180	R	1	0.0171511	0.9547
REACTOME_PLATELET_ADHESION_TO_EXPOSED_COLLAGEN	48	R	1	0.0242502	0.9548
KEGG_DRUG_METABOLISM_OTHER_ENZYMES	97	P	1	0.020413	0.955
REACTOME_FORMATION_OF_THE_TERNARY_COMPLEX_AND_SUBSEQUENTLY_THE_43S_COMPLEX	77	R	1	0.0173955	0.9554
KEGG_PANCREATIC_CANCER	174	R	1	0.0187501	0.9558
BIOCARTA_BARR_MAPK_PATHWAY	43	R	1	0.025058	0.9559
BIOCARTA_MITOCHONDRIA_PATHWAY	57	P	1	0.0144313	0.956
REACTOME_ERKS_ARE_INACTIVATED	23	P	1	0.0136193	0.9561
REACTOME_G2_M_TRANSITION	132	P	1	0.0187106	0.9562
REACTOME_COMMON_PATHWAY	43	R	1	0.0173997	0.9565
BIOCARTA_ATM_PATHWAY	55	R	1	0.0193229	0.957
BIOCARTA_IGF1MTOR_PATHWAY	41	R	1	0.0193615	0.9576
BIOCARTA_NDKDYNAMIN_PATHWAY	56	R	1	0.0190332	0.9584
REACTOME_APOPTOTIC_EXECUTION_PHASE	101	P	1	0.0145258	0.9601
REACTOME_APOPTOSIS	276	P	1	0.0158927	0.9615
KEGG_PROXIMAL_TUBULE_BICARBONATE_RECLAMATION	50	P	1	0.0177787	0.9616
BIOCARTA_AMI_PATHWAY	56	R	1	0.0123841	0.9626
REACTOME_LIPOPROTEIN_METABOLISM	93	R	1	0.0178881	0.963
REACTOME_CD28_CO_STIMULATION	81	R	1	0.0164357	0.9634
REACTOME_GENES_INVOLVED_IN_APOPTOTIC_CLEAVAGE_OF_CELLULAR_PROTEINS	91	P	1	0.0125383	0.9645
KEGG_CIRCADIAN_RHYTHM_MAMMAL	28	P	1	0.0112036	0.9649
BIOCARTA_INSULIN_PATHWAY	63	R	1	0.0128717	0.9652
REACTOME_FURTHER_PLATELET_RELEASATE	40	R	1	0.0188511	0.9663
BIOCARTA_NFAT_PATHWAY	149	R	1	0.0152642	0.9663
REACTOME_GOLGI_ASSOCIATED_VESICLE_BIOGENESIS	119	R	1	0.0139627	0.9672
REACTOME_CDC20_PHOSPHO_APC_MEDIATED_DEGRADATION_OF_CYCLIN_A	99	P	1	0.0137167	0.9677
BIOCARTA_IL7_PATHWAY	52	P	1	0.0152215	0.968
REACTOME_TRANSPORT_OF_MATURE_MRNA_DERIVED_FROM_AN_INTRON_CONTAINING_TRANSCRIPT	73	P	1	0.0109974	0.9691
KEGG_MATURITY_ONSET_DIABETES_OF_THE_YOUNG	83	R	1	0.0152574	0.9697
REACTOME_RNA_POL_II_CTD_PHOSPHORYLATION_AND_INTERACTION_WITH_CE	42	R	1	0.0141356	0.9704
BIOCARTA_TCR_PATHWAY	137	R	1	0.0113902	0.9711
KEGG_TOLL_LIKE_RECEPTOR_SIGNALING_PATHWAY	197	R	1	0.0134905	0.9715
BIOCARTA_TH1TH2_PATHWAY	47	R	1	0.0127324	0.9719
REACTOME_CELL_SURFACE_INTERACTIONS_AT_THE_VASCULAR_WALL	293	R	1	0.0137467	0.9725
BIOCARTA_BARRESTIN_SRC_PATHWAY	51	R	1	0.0145428	0.9733
KEGG_TERPENOID_BACKBONE_BIOSYNTHESIS	28	R	1	0.0138097	0.976
REACTOME_PLATELET_ACTIVATION_TRIGGERS	243	R	1	0.0136212	0.9761
KEGG_TYROSINE_METABOLISM	71	P	1	0.00815039	0.9763
REACTOME_TRANSLATION_INITIATION_COMPLEX_FORMATION	90	R	1	0.00970599	0.9776
BIOCARTA_HCMV_PATHWAY	34	R	1	0.00848604	0.979
REACTOME_MRNA_3_END_PROCESSING	50	P	1	0.00900564	0.9797
REACTOME_MRNA_PROCESSING	61	R	1	0.0099548	0.9798
BIOCARTA_STRESS_PATHWAY	59	R	1	0.00773137	0.9803
BIOCARTA_FMLP_PATHWAY	127	R	1	0.00902751	0.9811
KEGG_DRUG_METABOLISM_CYTOCHROME_P450	92	P	1	0.0100065	0.9819
BIOCARTA_CTL_PATHWAY	41	R	1	0.00993228	0.9834
BIOCARTA_CERAMIDE_PATHWAY	61	P	1	0.00541963	0.9858
REACTOME_COLLAGEN_MEDIATED_ACTIVATION_CASCADE	118	R	1	0.0049585	0.986
BIOCARTA_ARAP_PATHWAY	25	R	1	0.00720577	0.9867
BIOCARTA_IGF1_PATHWAY	59	R	1	0.00476718	0.9873
KEGG_ENDOMETRIAL_CANCER	181	P	1	0.00602266	0.9875
BIOCARTA_RACCYCD_PATHWAY	48	R	1	0.00533094	0.988
REACTOME_INACTIVATION_OF_APC_VIA_DIRECT_INHIBITION_OF_THE_APCOMPLEX	24	P	1	0.00382539	0.9898
KEGG_HOMOLOGOUS_RECOMBINATION	72	P	1	0.0043028	0.9917
REACTOME_CASPASE_MEDIATED_CLEAVAGE_OF_CYTOSKELETAL_PROTEINS	25	P	1	0.00306214	0.9919
BIOCARTA_MAL_PATHWAY	32	R	1	0.00317046	0.9925
REACTOME_DARPP32_EVENTS	73	R	1	0.00408968	0.9929
KEGG_RIG_I_LIKE_RECEPTOR_SIGNALING_PATHWAY	115	R	1	0.00364242	0.9939
KEGG_BIOSYNTHESIS_OF_UNSATURATED_FATTY_ACIDS	60	P	1	0.003206	0.9946
BIOCARTA_DEATH_PATHWAY	87	P	1	0.00127407	0.9948
BIOCARTA_RAS_PATHWAY	49	R	1	0.00120489	0.9959
BIOCARTA_IL12_PATHWAY	51	R	1	0.00133341	0.9963
REACTOME_METABOLISM_OF_NITRIC_OXIDE	29	R	1	0.00158389	0.9975
BIOCARTA_GCR_PATHWAY	51	R	1	0.00139647	0.9975
BIOCARTA_RAC1_PATHWAY	75	R	1	0.00105742	0.9984
BIOCARTA_HER2_PATHWAY	75	R	1	0.000357048	0.9996

## Sheet: LD_controlled_Recessive
(C) Pathway enrichment analysis based on single locus effect for PD-NIA using same set of LD filtered SNPs as in BridGE. Each single locus effect was evaluated based on the hypergeometric test (-log10 pv) under recessive disease model.
size: length of pathway
effect: the disease assoication of the SNPs in the pathway are enriched for increased or decreased disease risk, "P" refers to "decreased risk" and "R" refers to "increased risk"
FDR: false discovery rate
ranksum (-log10 pv): one tail ranksum test comparing pathway SNP's hypergeometric (-log10 pv) test distribution with all SNPs' hypergeometric test (-log10 pv) distribution
perm_pv: sample permutation p-value
Pathways	size	effect	FDR	ranksum (-log10 pv)	perm_pv
BIOCARTA_STRESS_PATHWAY	59	P	0.62	3.1058	0.0012
BIOCARTA_IL1R_PATHWAY	88	P	0.62	2.6995	0.0016
REACTOME_PACKAGING_OF_TELOMERE_ENDS	25	R	0.62	2.5975	0.0017
REACTOME_SIGNAL_ATTENUATION	35	R	0.62	2.6852	0.0018
REACTOME_GOLGI_ASSOCIATED_VESICLE_BIOGENESIS	119	P	0.62	2.7772	0.0024
KEGG_GLUTATHIONE_METABOLISM	88	R	0.62	2.294	0.0027
BIOCARTA_HCMV_PATHWAY	34	P	0.63	2.7166	0.0032
REACTOME_CLATHRIN_DERIVED_VESICLE_BUDDING	128	P	0.78	2.3196	0.0061
KEGG_LYSOSOME	266	P	0.78	2.0522	0.0062
BIOCARTA_IL12_PATHWAY	51	P	0.78	2.4073	0.0065
BIOCARTA_PARKIN_PATHWAY	67	R	0.78	2.5177	0.0073
REACTOME_GLUTATHIONE_CONJUGATION	35	R	0.78	1.535	0.0073
REACTOME_RNA_POLYMERASE_I_PROMOTER_OPENING	21	R	0.78	2.1694	0.0074
REACTOME_MEMBRANE_TRAFFICKING	158	P	0.85	2.0474	0.0087
KEGG_PARKINSONS_DISEASE	252	R	0.87	1.9324	0.0119
REACTOME_REGULATION_OF_BETA_CELL_DEVELOPMENT	229	R	0.87	1.7763	0.0128
REACTOME_MITOCHONDRIAL_TRNA_AMINOACYLATION	49	R	0.87	1.8252	0.0133
KEGG_GRAFT_VERSUS_HOST_DISEASE	59	R	0.87	1.5157	0.0133
REACTOME_PLATELET_ADHESION_TO_EXPOSED_COLLAGEN	48	P	0.87	2.0614	0.0137
REACTOME_M_G1_TRANSITION	105	P	0.87	1.7008	0.0151
REACTOME_SIGNALING_BY_ROBO_RECEPTOR	145	R	0.87	1.7541	0.0163
BIOCARTA_TOLL_PATHWAY	80	P	0.87	1.8795	0.0164
BIOCARTA_G2_PATHWAY	52	R	0.87	1.6439	0.0164
REACTOME_GTP_HYDROLYSIS_AND_JOINING_OF_THE_60S_RIBOSOMAL_SUBUNIT	162	R	0.87	1.7397	0.0166
BIOCARTA_ARAP_PATHWAY	25	P	0.87	1.4967	0.0166
REACTOME_TRAFFICKING_OF_AMPA_RECEPTORS	124	P	0.87	1.6208	0.0176
BIOCARTA_PITX2_PATHWAY	28	R	0.87	1.844	0.0177
BIOCARTA_TCR_PATHWAY	137	P	0.87	1.6549	0.018
REACTOME_MITOTIC_M_M_G1_PHASES	267	P	0.87	1.6082	0.0211
BIOCARTA_ERYTH_PATHWAY	35	P	0.87	1.8498	0.0214
KEGG_PRIMARY_IMMUNODEFICIENCY	87	R	0.87	1.6674	0.0219
BIOCARTA_NTHI_PATHWAY	60	P	0.87	1.7951	0.0222
REACTOME_PEROXISOMAL_LIPID_METABOLISM	44	P	0.87	1.5513	0.0222
REACTOME_BRANCHED_CHAIN_AMINO_ACID_CATABOLISM	44	P	0.87	1.6626	0.0223
REACTOME_REGULATION_OF_GENE_EXPRESSION_IN_BETA_CELLS	172	R	0.87	1.5367	0.0232
REACTOME_NEF_MEDIATES_DOWN_MODULATION_OF_CELL_SURFACE_RECEPTORS_BY_RECRUITING_THEM_TO_CLATHRIN_ADAPTERS	45	P	0.87	1.3948	0.0257
BIOCARTA_IL10_PATHWAY	33	P	0.87	1.7236	0.0269
BIOCARTA_PS1_PATHWAY	28	R	0.87	1.5043	0.0286
REACTOME_VIRAL_MRNA_TRANSLATION	126	R	0.87	1.4874	0.029
REACTOME_TRANSLATION	180	R	0.87	1.5435	0.0293
KEGG_B_CELL_RECEPTOR_SIGNALING_PATHWAY	258	P	0.87	1.5021	0.0305
KEGG_RIBOSOME	129	R	0.87	1.4523	0.032
KEGG_AMINOACYL_TRNA_BIOSYNTHESIS	86	R	0.87	1.5373	0.0324
BIOCARTA_FMLP_PATHWAY	127	P	0.87	1.3709	0.0325
KEGG_RETINOL_METABOLISM	83	R	0.87	1.4707	0.0341
BIOCARTA_TOB1_PATHWAY	58	P	0.87	1.1673	0.0358
REACTOME_AKT_PHOSPHORYLATES_TARGETS_IN_THE_CYTOSOL	31	P	0.87	1.4466	0.036
KEGG_ADIPOCYTOKINE_SIGNALING_PATHWAY	218	P	0.87	1.1161	0.0362
REACTOME_EFFECTS_OF_PIP2_HYDROLYSIS	105	P	0.87	1.5274	0.0377
REACTOME_SHCMEDIATED_CASCADE	71	P	0.87	1.4611	0.0379
BIOCARTA_NUCLEARRS_PATHWAY	35	P	0.87	1.2956	0.0386
KEGG_GALACTOSE_METABOLISM	82	P	0.87	1.4012	0.0389
KEGG_CHRONIC_MYELOID_LEUKEMIA	197	P	0.87	1.2798	0.039
KEGG_BETA_ALANINE_METABOLISM	66	R	0.87	1.6758	0.0393
REACTOME_TRAF6_MEDIATED_INDUCTION_OF_THE_ANTIVIRAL_CYTOKINE_IFN_ALPHA_BETA_CASCADE	133	P	0.87	1.0901	0.0394
REACTOME_PEPTIDE_CHAIN_ELONGATION	130	R	0.87	1.3104	0.0397
BIOCARTA_FCER1_PATHWAY	116	P	0.87	1.3646	0.0416
BIOCARTA_GATA3_PATHWAY	55	P	0.87	1.499	0.0417
BIOCARTA_MAPK_PATHWAY	197	P	0.87	1.097	0.042
REACTOME_INFLUENZA_LIFE_CYCLE	206	R	0.87	1.4773	0.0425
BIOCARTA_ACTINY_PATHWAY	32	P	0.87	1.4749	0.0429
REACTOME_DNA_REPLICATION_PRE_INITIATION	138	P	0.87	1.2919	0.0434
KEGG_FC_EPSILON_RI_SIGNALING_PATHWAY	248	P	0.87	1.3933	0.0438
REACTOME_NOREPINEPHRINE_NEUROTRANSMITTER_RELEASE_CYCLE	38	P	0.87	1.1808	0.044
REACTOME_TRNA_AMINOACYLATION	80	R	0.87	1.3618	0.0451
KEGG_AUTOIMMUNE_THYROID_DISEASE	87	R	0.87	1.055	0.0453
BIOCARTA_MEF2D_PATHWAY	61	P	0.87	1.287	0.0454
BIOCARTA_ALK_PATHWAY	101	R	0.87	1.4775	0.0458
REACTOME_COLLAGEN_MEDIATED_ACTIVATION_CASCADE	118	P	0.87	1.5671	0.0461
KEGG_PRION_DISEASES	89	P	0.87	1.6093	0.0463
REACTOME_BILE_SALT_AND_ORGANIC_ANION_SLC_TRANSPORTERS	28	R	0.87	1.3048	0.0464
BIOCARTA_PYK2_PATHWAY	67	P	0.87	1.4301	0.0472
BIOCARTA_NFAT_PATHWAY	149	P	0.87	1.3949	0.0474
REACTOME_FRS2_MEDIATED_ACTIVATION	41	R	0.87	1.1593	0.0475
REACTOME_REGULATION_OF_INSULIN_SECRETION_BY_ACETYLCHOLINE	145	P	0.87	1.3604	0.0477
REACTOME_FGFR_LIGAND_BINDING_AND_ACTIVATION	91	P	0.88	1.3362	0.0488
REACTOME_RNA_POLYMERASE_I_PROMOTER_CLEARANCE	62	R	0.89	1.5255	0.05
KEGG_TYROSINE_METABOLISM	71	R	0.89	1.395	0.0504
REACTOME_AMINE_LIGAND_BINDING_RECEPTORS	117	R	0.89	1.2958	0.0527
REACTOME_FORMATION_OF_A_POOL_OF_FREE_40S_SUBUNITS	148	R	0.89	1.3094	0.0532
BIOCARTA_AKAP13_PATHWAY	40	P	0.89	1.3302	0.0544
KEGG_MATURITY_ONSET_DIABETES_OF_THE_YOUNG	83	R	0.89	1.2558	0.0546
REACTOME_CELL_DEATH_SIGNALLING_VIA_NRAGE_NRIF_AND_NADE	273	R	0.89	1.2277	0.055
REACTOME_TIGHT_JUNCTION_INTERACTIONS	80	P	0.89	1.2967	0.0569
BIOCARTA_MTA3_PATHWAY	37	P	0.89	1.2927	0.057
KEGG_ANTIGEN_PROCESSING_AND_PRESENTATION	98	R	0.89	1.1226	0.0572
BIOCARTA_41BB_PATHWAY	41	P	0.89	0.82446	0.0596
REACTOME_PYRUVATE_METABOLISM_AND_TCA_CYCLE	69	R	0.89	1.0111	0.0605
REACTOME_G1_PHASE	29	P	0.89	1.3409	0.0616
KEGG_ACUTE_MYELOID_LEUKEMIA	144	P	0.89	1.3099	0.063
KEGG_GLYCOLYSIS_GLUCONEOGENESIS	134	P	0.89	1.4247	0.0634
REACTOME_FRS2MEDIATED_CASCADE	86	P	0.89	1.1948	0.0635
BIOCARTA_NOS1_PATHWAY	66	P	0.89	1.253	0.064
REACTOME_STABILIZATION_OF_P53	82	P	0.89	1.0037	0.064
BIOCARTA_FIBRINOLYSIS_PATHWAY	30	P	0.89	1.2505	0.0645
KEGG_PYRUVATE_METABOLISM	85	P	0.89	1.3602	0.0648
REACTOME_INFLUENZA_VIRAL_RNA_TRANSCRIPTION_AND_REPLICATION	155	R	0.89	1.2	0.0663
KEGG_AMYOTROPHIC_LATERAL_SCLEROSIS_ALS	164	P	0.89	1.1588	0.0663
BIOCARTA_PPARA_PATHWAY	138	P	0.89	1.1606	0.0688
KEGG_EPITHELIAL_CELL_SIGNALING_IN_HELICOBACTER_PYLORI_INFECTION	145	P	0.89	1.1187	0.0691
BIOCARTA_AKT_PATHWAY	52	P	0.89	1.1456	0.0696
BIOCARTA_G1_PATHWAY	54	P	0.89	1.2287	0.0706
BIOCARTA_VIP_PATHWAY	80	P	0.89	1.11	0.0716
KEGG_ALLOGRAFT_REJECTION	65	R	0.89	0.83755	0.0717
BIOCARTA_LONGEVITY_PATHWAY	53	P	0.89	1.0458	0.0719
BIOCARTA_GLEEVEC_PATHWAY	52	P	0.89	1.0718	0.0726
REACTOME_SEROTONIN_NEUROTRANSMITTER_RELEASE_CYCLE	59	P	0.89	0.90393	0.073
BIOCARTA_HDAC_PATHWAY	108	P	0.89	1.1805	0.0741
REACTOME_DEATH_RECEPTOR_SIGNALLING	35	R	0.89	1.18	0.0746
BIOCARTA_LYM_PATHWAY	30	P	0.89	0.99691	0.0746
BIOCARTA_CXCR4_PATHWAY	62	R	0.89	0.98927	0.0766
KEGG_BIOSYNTHESIS_OF_UNSATURATED_FATTY_ACIDS	60	R	0.89	0.77875	0.0783
KEGG_OTHER_GLYCAN_DEGRADATION	32	P	0.89	1.0157	0.0798
KEGG_COLORECTAL_CANCER	216	P	0.89	0.85778	0.0812
REACTOME_STEROID_HORMONE_BIOSYNTHESIS	32	P	0.89	1.1208	0.0818
REACTOME_PLATELET_ACTIVATION_TRIGGERS	243	P	0.89	1.1465	0.0821
BIOCARTA_RARRXR_PATHWAY	38	R	0.89	1.0758	0.0829
BIOCARTA_TGFB_PATHWAY	45	P	0.89	1.1822	0.0838
REACTOME_NRAGE_SIGNALS_DEATH_THROUGH_JNK	245	R	0.89	1.0829	0.0839
REACTOME_SYNTHESIS_OF_DNA	165	P	0.89	1.0364	0.0849
REACTOME_CDT1_ASSOCIATION_WITH_THE_CDC6_ORC_ORIGIN_COMPLEX	87	P	0.89	0.93883	0.0859
REACTOME_VIF_MEDIATED_DEGRADATION_OF_APOBEC3G	78	P	0.89	0.9412	0.0872
REACTOME_PHASE_II_CONJUGATION	105	R	0.89	0.88415	0.0881
REACTOME_SEMA3A_PLEXIN_REPULSION_SIGNALING_BY_INHIBITING_INTEGRIN_ADHESION	61	R	0.89	1.1075	0.0895
REACTOME_EICOSANOID_LIGAND_BINDING_RECEPTORS	30	R	0.89	0.90131	0.0898
KEGG_PANCREATIC_CANCER	174	P	0.89	0.9459	0.0901
REACTOME_DNA_STRAND_ELONGATION	68	P	0.89	1.1532	0.0903
REACTOME_SIGNALING_BY_VEGF	49	R	0.89	1.0737	0.0907
REACTOME_AMINE_DERIVED_HORMONES	31	R	0.89	1.0429	0.091
KEGG_PROSTATE_CANCER	261	P	0.89	0.95923	0.091
BIOCARTA_EIF_PATHWAY	28	R	0.89	0.98361	0.0911
KEGG_BASAL_CELL_CARCINOMA	156	R	0.89	1.0702	0.0912
REACTOME_TOLL_LIKE_RECEPTOR_3_CASCADE	150	P	0.89	0.77476	0.0918
KEGG_BASAL_TRANSCRIPTION_FACTORS	50	R	0.89	1.0505	0.093
REACTOME_HOST_INTERACTIONS_OF_HIV_FACTORS	225	P	0.89	0.92337	0.0931
REACTOME_G1_S_TRANSITION	183	P	0.89	1.0152	0.0938
REACTOME_DEADENYLATION_OF_MRNA	49	R	0.89	0.93771	0.0938
BIOCARTA_IL2_PATHWAY	62	P	0.89	0.67926	0.0942
REACTOME_E2F_MEDIATED_REGULATION_OF_DNA_REPLICATION	57	P	0.89	1.1857	0.0948
KEGG_GLYOXYLATE_AND_DICARBOXYLATE_METABOLISM	44	R	0.89	0.98357	0.0955
BIOCARTA_RHO_PATHWAY	63	P	0.89	1.1519	0.0957
REACTOME_G_PROTEIN_ACTIVATION	89	P	0.89	1.1435	0.0957
REACTOME_AMINO_ACID_AND_OLIGOPEPTIDE_SLC_TRANSPORTERS	165	P	0.89	0.98633	0.0957
KEGG_UBIQUITIN_MEDIATED_PROTEOLYSIS	274	R	0.89	1.116	0.0958
KEGG_N_GLYCAN_BIOSYNTHESIS	117	P	0.89	0.93271	0.096
REACTOME_FORMATION_OF_THE_EARLY_ELONGATION_COMPLEX	50	R	0.89	1.0696	0.0963
KEGG_LONG_TERM_POTENTIATION	288	P	0.89	1.005	0.0987
KEGG_ETHER_LIPID_METABOLISM	74	R	0.89	0.91376	0.0987
BIOCARTA_EGF_PATHWAY	72	P	0.89	0.92504	0.0995
REACTOME_S_PHASE	192	P	0.89	0.95311	0.0997
REACTOME_REGULATION_OF_INSULIN_SECRETION_BY_FREE_FATTY_ACIDS	121	P	0.89	1.0187	0.1007
REACTOME_STRIATED_MUSCLE_CONTRACTION	65	R	0.89	0.93819	0.1007
REACTOME_METABOLISM_OF_MRNA	87	R	0.89	1.0523	0.1013
BIOCARTA_TPO_PATHWAY	58	P	0.89	0.9367	0.1024
BIOCARTA_PML_PATHWAY	52	R	0.89	1.0651	0.1031
REACTOME_ACETYLCHOLINE_NEUROTRANSMITTER_RELEASE_CYCLE	35	P	0.89	0.92166	0.1034
REACTOME_LYSOSOME_VESICLE_BIOGENESIS	45	P	0.89	1.112	0.1038
REACTOME_CYTOCHROME_P450_ARRANGED_BY_SUBSTRATE_TYPE	82	P	0.89	1.0626	0.104
REACTOME_THE_ROLE_OF_NEF_IN_HIV1_REPLICATION_AND_DISEASE_PATHOGENESIS	90	P	0.89	0.83522	0.1041
BIOCARTA_GPCR_PATHWAY	97	P	0.89	0.93232	0.1048
REACTOME_INHIBITION_OF_INSULIN_SECRETION_BY_ADRENALINE_NORADRENALINE	121	R	0.89	1.1801	0.1049
BIOCARTA_NDKDYNAMIN_PATHWAY	56	P	0.89	0.76772	0.1062
KEGG_GLYCOSPHINGOLIPID_BIOSYNTHESIS_LACTO_AND_NEOLACTO_SERIES	68	P	0.89	0.91029	0.1072
REACTOME_ABORTIVE_ELONGATION_OF_HIV1_TRANSCRIPT_IN_THE_ABSENCE_OF_TAT	43	R	0.89	0.95101	0.1077
REACTOME_HDL_MEDIATED_LIPID_TRANSPORT	51	R	0.89	0.92374	0.1081
REACTOME_TOLL_RECEPTOR_CASCADES	198	P	0.89	0.7621	0.1082
KEGG_PPAR_SIGNALING_PATHWAY	186	P	0.9	0.69499	0.1092
REACTOME_PECAM1_INTERACTIONS	33	P	0.9	1.001	0.1113
KEGG_BASE_EXCISION_REPAIR	88	P	0.9	0.98426	0.1115
BIOCARTA_KERATINOCYTE_PATHWAY	182	P	0.9	0.8001	0.1118
REACTOME_XENOBIOTICS	14	P	0.9	0.90801	0.1135
REACTOME_UNFOLDED_PROTEIN_RESPONSE	41	R	0.9	1.078	0.1136
BIOCARTA_BIOPEPTIDES_PATHWAY	119	P	0.91	0.92299	0.1167
REACTOME_PHOSPHOLIPASE_CMEDIATED_CASCADE	78	P	0.91	0.94225	0.117
KEGG_APOPTOSIS	214	P	0.91	0.7941	0.1173
KEGG_VIBRIO_CHOLERAE_INFECTION	152	P	0.91	1.0127	0.1179
REACTOME_E2F_TRANSCRIPTIONAL_TARGETS_AT_G1_S	47	P	0.91	1.1093	0.1188
REACTOME_NRIF_SIGNALS_CELL_DEATH_FROM_THE_NUCLEUS	35	R	0.91	0.85175	0.1199
KEGG_STARCH_AND_SUCROSE_METABOLISM	102	P	0.91	1.1151	0.1203
REACTOME_TRIACYLGLYCERIDE_BIOSYNTHESIS	46	R	0.91	0.84634	0.121
REACTOME_G_BETA_GAMMA_SIGNALLING_THROUGH_PI3KGAMMA	79	P	0.91	0.98314	0.1214
REACTOME_ORC1_REMOVAL_FROM_CHROMATIN	103	P	0.91	0.78508	0.1219
REACTOME_DOPAMINE_NEUROTRANSMITTER_RELEASE_CYCLE	60	P	0.91	0.77437	0.123
KEGG_PHENYLALANINE_METABOLISM	23	R	0.91	0.96581	0.124
REACTOME_P53_INDEPENDENT_DNA_DAMAGE_RESPONSE	71	P	0.91	0.76384	0.124
KEGG_TYPE_II_DIABETES_MELLITUS	196	R	0.91	0.89588	0.1242
BIOCARTA_BCR_PATHWAY	109	P	0.91	0.88467	0.1242
REACTOME_SEMA4D_INDUCED_CELL_MIGRATION_AND_GROWTH_CONE_COLLAPSE	68	R	0.91	0.9141	0.1249
REACTOME_POST_CHAPERONIN_TUBULIN_FOLDING_PATHWAY	39	R	0.91	0.69917	0.1259
KEGG_THYROID_CANCER	78	P	0.91	0.90826	0.1267
REACTOME_MAP_KINASES_ACTIVATION_IN_TLR_CASCADE	115	P	0.91	0.71709	0.1269
REACTOME_PHOSPHORYLATION_OF_THE_APC	15	R	0.91	0.78579	0.1278
REACTOME_ACTIVATION_OF_RAC	63	R	0.91	0.91843	0.1301
REACTOME_SEMA4D_IN_SEMAPHORIN_SIGNALING	78	R	0.91	0.94661	0.1306
REACTOME_GLUTAMATE_NEUROTRANSMITTER_RELEASE_CYCLE	51	P	0.91	0.88863	0.1306
REACTOME_FURTHER_PLATELET_RELEASATE	40	R	0.91	0.83973	0.132
BIOCARTA_TCYTOTOXIC_PATHWAY	31	P	0.91	0.8834	0.1321
BIOCARTA_CALCINEURIN_PATHWAY	65	P	0.91	0.87404	0.1321
REACTOME_RNA_POLYMERASE_I_CHAIN_ELONGATION	33	R	0.91	0.99093	0.1331
BIOCARTA_D4GDI_PATHWAY	37	P	0.91	0.8219	0.1336
REACTOME_GLUCOSE_TRANSPORT	77	P	0.91	0.94943	0.134
KEGG_CELL_CYCLE	231	P	0.91	0.90628	0.1353
BIOCARTA_WNT_PATHWAY	62	R	0.91	0.88511	0.1363
REACTOME_SHC_RELATED_EVENTS	32	R	0.91	0.81623	0.1366
BIOCARTA_NKCELLS_PATHWAY	51	P	0.91	0.96519	0.1372
KEGG_SYSTEMIC_LUPUS_ERYTHEMATOSUS	143	R	0.91	0.87473	0.1378
REACTOME_FACILITATIVE_NA_INDEPENDENT_GLUCOSE_TRANSPORTERS	32	P	0.91	0.8678	0.1393
BIOCARTA_PLATELETAPP_PATHWAY	51	P	0.91	0.75048	0.1393
KEGG_NON_HOMOLOGOUS_END_JOINING	22	R	0.91	0.74993	0.1394
BIOCARTA_NKT_PATHWAY	62	P	0.91	0.7177	0.1396
REACTOME_AMINO_ACID_TRANSPORT_ACROSS_THE_PLASMA_MEMBRANE	106	P	0.91	0.78742	0.1402
REACTOME_PLC_BETA_MEDIATED_EVENTS	200	P	0.91	0.90111	0.1407
BIOCARTA_PAR1_PATHWAY	151	P	0.91	0.7934	0.1413
REACTOME_PYRUVATE_METABOLISM	26	R	0.91	0.8382	0.1426
REACTOME_MUSCLE_CONTRACTION	123	R	0.91	0.82359	0.1442
REACTOME_BETACATENIN_PHOSPHORYLATION_CASCADE	26	R	0.91	0.85433	0.1444
KEGG_GLYCOSYLPHOSPHATIDYLINOSITOL_GPI_ANCHOR_BIOSYNTHESIS	45	R	0.91	0.9104	0.1445
REACTOME_DOUBLE_STRAND_BREAK_REPAIR	54	R	0.91	0.81855	0.1456
BIOCARTA_HER2_PATHWAY	75	P	0.91	0.94013	0.1459
KEGG_ADHERENS_JUNCTION	296	R	0.91	0.86521	0.1467
BIOCARTA_VEGF_PATHWAY	80	R	0.91	0.80447	0.1467
REACTOME_CHOLESTEROL_BIOSYNTHESIS	33	R	0.91	0.79412	0.1484
KEGG_PEROXISOME	168	P	0.91	0.73822	0.1487
KEGG_DRUG_METABOLISM_CYTOCHROME_P450	92	R	0.91	0.64604	0.1494
KEGG_NOD_LIKE_RECEPTOR_SIGNALING_PATHWAY	95	P	0.91	0.66173	0.1503
REACTOME_LATE_PHASE_OF_HIV_LIFE_CYCLE	142	R	0.91	0.85478	0.1508
KEGG_METABOLISM_OF_XENOBIOTICS_BY_CYTOCHROME_P450	96	R	0.92	0.71704	0.1518
BIOCARTA_RACCYCD_PATHWAY	48	P	0.92	0.7935	0.1532
REACTOME_SCF_SKP2_MEDIATED_DEGRADATION_OF_P27_P21	90	P	0.92	0.72423	0.1544
REACTOME_TRANSCRIPTION_OF_THE_HIV_GENOME	96	R	0.92	0.78025	0.1559
BIOCARTA_CTCF_PATHWAY	70	P	0.92	0.76535	0.1567
BIOCARTA_THELPER_PATHWAY	39	P	0.92	0.78994	0.1569
BIOCARTA_PTDINS_PATHWAY	96	P	0.92	0.79542	0.1578
REACTOME_HIV_LIFE_CYCLE	176	R	0.92	0.8076	0.1583
REACTOME_HIV1_TRANSCRIPTION_ELONGATION	63	R	0.92	0.89201	0.1586
KEGG_GLYCINE_SERINE_AND_THREONINE_METABOLISM	54	P	0.92	0.92722	0.1594
REACTOME_RNA_POLYMERASE_III_TRANSCRIPTION_INITIATION_FROM_TYPE_2_PROMOTER	42	R	0.92	0.74599	0.1602
BIOCARTA_DREAM_PATHWAY	27	P	0.92	0.85827	0.1612
REACTOME_BASE_EXCISION_REPAIR	44	P	0.92	0.87463	0.1633
BIOCARTA_MCALPAIN_PATHWAY	58	P	0.92	0.77558	0.1636
REACTOME_CONVERSION_FROM_APC_CDC20_TO_APC_CDH1_IN_LATE_ANAPHASE	18	R	0.92	0.6361	0.1654
REACTOME_GLUCOSE_AND_OTHER_SUGAR_SLC_TRANSPORTERS	225	R	0.92	0.71064	0.1658
BIOCARTA_GH_PATHWAY	69	R	0.92	0.70436	0.1668
REACTOME_RETROGRADE_NEUROTROPHIN_SIGNALLING	40	R	0.92	0.6324	0.1673
REACTOME_POST_TRANSLATIONAL_PROTEIN_MODIFICATION	79	R	0.92	0.73402	0.1688
REACTOME_DARPP32_EVENTS	73	P	0.92	0.85391	0.1693
BIOCARTA_MCM_PATHWAY	27	P	0.92	0.78994	0.1701
KEGG_ABC_TRANSPORTERS	151	R	0.92	0.68465	0.1702
REACTOME_GAB1_SIGNALOSOME	31	P	0.92	0.8565	0.1706
BIOCARTA_CTL_PATHWAY	41	P	0.92	0.69638	0.1729
REACTOME_SIGNALLING_TO_ERKS	92	R	0.92	0.69751	0.1732
REACTOME_PREFOLDIN_MEDIATED_TRANSFER_OF_SUBSTRATE_TO_CCT_TRIC	49	R	0.92	0.71757	0.1733
REACTOME_CD28_CO_STIMULATION	81	P	0.92	0.91063	0.174
REACTOME_MITOTIC_PROMETAPHASE	159	P	0.92	0.75699	0.174
REACTOME_SCF_BETA_TRCP_MEDIATED_DEGRADATION_OF_EMI1	81	P	0.92	0.63918	0.174
REACTOME_HIV1_TRANSCRIPTION_INITIATION	59	R	0.92	0.73735	0.1747
BIOCARTA_AGR_PATHWAY	137	P	0.92	0.77509	0.1754
REACTOME_METABOLISM_OF_RNA	164	R	0.92	0.84839	0.1765
REACTOME_ELECTRON_TRANSPORT_CHAIN	114	P	0.92	0.8123	0.1783
REACTOME_VITAMIN_B5_(PANTOTHENATE)_METABOLISM	19	R	0.92	0.70782	0.1799
REACTOME_REMOVAL_OF_THE_FLAP_INTERMEDIATE	32	P	0.92	0.80039	0.1819
BIOCARTA_IGF1_PATHWAY	59	P	0.92	0.64241	0.183
BIOCARTA_ERK5_PATHWAY	36	P	0.92	0.59219	0.183
REACTOME_SIGNALING_BY_NOTCH	34	P	0.92	0.75493	0.1835
BIOCARTA_CDC42RAC_PATHWAY	27	R	0.92	0.75385	0.1842
REACTOME_GLYCOGEN_BREAKDOWN_GLYCOGENOLYSIS	31	P	0.92	0.6049	0.1853
KEGG_CITRATE_CYCLE_TCA_CYCLE	67	R	0.92	0.6341	0.1864
REACTOME_LAGGING_STRAND_SYNTHESIS	52	P	0.92	0.78816	0.1866
KEGG_HISTIDINE_METABOLISM	65	R	0.92	0.90295	0.1884
KEGG_TASTE_TRANSDUCTION	175	P	0.92	0.88331	0.1891
KEGG_PROTEASOME	75	P	0.92	0.59995	0.1893
BIOCARTA_TCRA_PATHWAY	30	P	0.92	0.77512	0.1908
KEGG_TOLL_LIKE_RECEPTOR_SIGNALING_PATHWAY	197	P	0.92	0.60919	0.1913
BIOCARTA_SARS_PATHWAY	15	P	0.92	0.83313	0.1921
REACTOME_CTLA4_INHIBITORY_SIGNALING	56	P	0.92	0.7156	0.1933
REACTOME_REGULATION_OF_INSULIN_SECRETION_BY_GLUCAGON_LIKE_PEPTIDE_1	274	P	0.92	0.78694	0.1956
BIOCARTA_INFLAM_PATHWAY	59	P	0.92	0.52403	0.1956
REACTOME_FORMATION_AND_MATURATION_OF_MRNA_TRANSCRIPT	246	R	0.92	0.65638	0.1957
BIOCARTA_PDGF_PATHWAY	71	P	0.92	0.63717	0.1965
REACTOME_ENDOGENOUS_STEROLS	24	P	0.92	0.646	0.1972
BIOCARTA_CACAM_PATHWAY	50	R	0.92	0.71406	0.1975
REACTOME_GAP_JUNCTION_ASSEMBLY	30	P	0.92	0.82386	0.1989
KEGG_GLIOMA	198	P	0.92	0.70163	0.1992
REACTOME_TELOMERE_MAINTENANCE	91	R	0.92	0.74091	0.1996
REACTOME_G_PROTEIN_BETA_GAMMA_SIGNALLING	109	P	0.92	0.67113	0.2002
KEGG_LYSINE_DEGRADATION	84	R	0.92	0.77665	0.2005
REACTOME_CHEMOKINE_RECEPTORS_BIND_CHEMOKINES	86	R	0.92	0.60855	0.2009
KEGG_MTOR_SIGNALING_PATHWAY	110	R	0.92	0.77127	0.2011
BIOCARTA_CFTR_PATHWAY	34	P	0.92	0.73837	0.2027
BIOCARTA_CCR3_PATHWAY	71	R	0.92	0.55868	0.2029
REACTOME_ADHERENS_JUNCTIONS_INTERACTIONS	158	R	0.92	0.60336	0.203
BIOCARTA_CDK5_PATHWAY	30	R	0.92	0.64722	0.2035
REACTOME_NA_CL_DEPENDENT_NEUROTRANSMITTER_TRANSPORTERS	84	P	0.92	0.64644	0.2037
BIOCARTA_CSK_PATHWAY	53	P	0.92	0.76105	0.205
BIOCARTA_LECTIN_PATHWAY	49	R	0.92	0.70372	0.2055
KEGG_GLYCOSPHINGOLIPID_BIOSYNTHESIS_GANGLIO_SERIES	70	R	0.92	0.61914	0.2055
REACTOME_TRANSLATION_INITIATION_COMPLEX_FORMATION	90	R	0.92	0.63104	0.2061
BIOCARTA_AMI_PATHWAY	56	P	0.92	0.52892	0.2065
BIOCARTA_BAD_PATHWAY	84	P	0.92	0.54998	0.207
KEGG_ASTHMA	52	P	0.92	0.63276	0.2073
KEGG_PORPHYRIN_AND_CHLOROPHYLL_METABOLISM	70	P	0.92	0.69485	0.2075
KEGG_MELANOMA	242	P	0.92	0.67846	0.2078
BIOCARTA_MONOCYTE_PATHWAY	36	P	0.92	0.56048	0.2083
REACTOME_COSTIMULATION_BY_THE_CD28_FAMILY	158	P	0.92	0.62967	0.2085
REACTOME_RNA_POLYMERASE_II_TRANSCRIPTION	142	R	0.92	0.65814	0.2087
KEGG_RNA_DEGRADATION	110	R	0.92	0.77484	0.2089
KEGG_LONG_TERM_DEPRESSION	299	P	0.92	0.66935	0.2094
REACTOME_NUCLEAR_RECEPTOR_TRANSCRIPTION_PATHWAY	206	P	0.92	0.82611	0.2099
KEGG_DORSO_VENTRAL_AXIS_FORMATION	93	P	0.92	0.67671	0.2101
REACTOME_CD28_DEPENDENT_PI3K_AKT_SIGNALING	44	P	0.92	0.82114	0.2107
REACTOME_SIGNALING_BY_EGFR	129	P	0.92	0.5489	0.2109
REACTOME_PLATELET_AGGREGATION_PLUG_FORMATION	69	R	0.92	0.65704	0.2113
REACTOME_TAT_MEDIATED_HIV1_ELONGATION_ARREST_AND_RECOVERY	51	R	0.92	0.7045	0.2126
KEGG_RIBOFLAVIN_METABOLISM	38	R	0.92	0.65944	0.2126
BIOCARTA_IL17_PATHWAY	42	R	0.92	0.63587	0.2126
REACTOME_GLUCAGON_TYPE_LIGAND_RECEPTORS	120	P	0.92	0.59792	0.214
REACTOME_RNA_POLYMERASE_I_PROMOTER_ESCAPE	28	R	0.92	0.78257	0.2141
REACTOME_INNATE_IMMUNITY_SIGNALING	259	P	0.92	0.51953	0.2146
KEGG_ALDOSTERONE_REGULATED_SODIUM_REABSORPTION	151	R	0.92	0.8213	0.2149
REACTOME_ELONGATION_AND_PROCESSING_OF_CAPPED_TRANSCRIPTS	213	R	0.92	0.67014	0.2157
REACTOME_CDC20_PHOSPHO_APC_MEDIATED_DEGRADATION_OF_CYCLIN_A	99	P	0.92	0.53538	0.216
BIOCARTA_SPRY_PATHWAY	36	P	0.92	0.65162	0.2167
BIOCARTA_CLASSIC_PATHWAY	40	R	0.92	0.64406	0.2174
REACTOME_OLFACTORY_SIGNALING_PATHWAY	237	R	0.92	0.6276	0.2176
REACTOME_BASIGIN_INTERACTIONS	75	R	0.92	0.65608	0.2182
BIOCARTA_ECM_PATHWAY	59	P	0.92	0.68245	0.222
REACTOME_SIGNALING_BY_BMP	74	R	0.92	0.71412	0.2228
REACTOME_AMINE_COMPOUND_SLC_TRANSPORTERS	112	R	0.92	0.66623	0.2229
REACTOME_DOWNSTREAM_TCR_SIGNALING	113	P	0.92	0.5354	0.223
REACTOME_CYCLIN_E_ASSOCIATED_EVENTS_DURING_G1_S_TRANSITION_	94	P	0.92	0.57074	0.2245
KEGG_RENAL_CELL_CARCINOMA	190	P	0.92	0.66321	0.2247
REACTOME_ADP_SIGNALLING_THROUGH_P2Y_PURINOCEPTOR_1	96	P	0.92	0.66788	0.2248
BIOCARTA_CARDIACEGF_PATHWAY	77	P	0.92	0.62684	0.2249
REACTOME_RNA_POLYMERASE_III_CHAIN_ELONGATION	24	R	0.92	0.64161	0.2254
KEGG_BLADDER_CANCER	104	P	0.92	0.65186	0.2255
REACTOME_LOSS_OF_NLP_FROM_MITOTIC_CENTROSOMES	98	R	0.93	0.51296	0.2282
BIOCARTA_MYOSIN_PATHWAY	139	P	0.93	0.53279	0.2284
REACTOME_GRB2_EVENTS_IN_EGFR_SIGNALING	23	P	0.93	0.63856	0.2288
REACTOME_PHASE_1_FUNCTIONALIZATION_OF_COMPOUNDS	108	P	0.93	0.68682	0.2313
REACTOME_NUCLEAR_EVENTS_KINASE_AND_TRANSCRIPTION_FACTOR_ACTIVATION	58	P	0.94	0.52083	0.2327
REACTOME_ADENYLATE_CYCLASE_ACTIVATING_PATHWAY	56	R	0.94	0.84439	0.2336
KEGG_LEISHMANIA_INFECTION	136	P	0.94	0.5449	0.2337
BIOCARTA_CELL2CELL_PATHWAY	86	R	0.94	0.61384	0.2345
BIOCARTA_P53HYPOXIA_PATHWAY	49	R	0.94	0.61652	0.2364
REACTOME_EXTENSION_OF_TELOMERES	66	P	0.94	0.69037	0.2365
REACTOME_PLC_GAMMA1_SIGNALLING	174	P	0.94	0.82604	0.2375
KEGG_HEDGEHOG_SIGNALING_PATHWAY	152	R	0.94	0.73829	0.2381
BIOCARTA_STEM_PATHWAY	38	R	0.94	0.42592	0.2394
REACTOME_APCDC20_MEDIATED_DEGRADATION_OF_CYCLIN_B	16	R	0.94	0.52517	0.2414
KEGG_CYSTEINE_AND_METHIONINE_METABOLISM	70	P	0.94	0.59542	0.242
BIOCARTA_TEL_PATHWAY	79	P	0.94	0.44174	0.242
BIOCARTA_ATRBRCA_PATHWAY	30	R	0.95	0.48904	0.2437
REACTOME_FORMATION_OF_THE_TERNARY_COMPLEX_AND_SUBSEQUENTLY_THE_43S_COMPLEX	77	R	0.95	0.56228	0.2443
BIOCARTA_AGPCR_PATHWAY	35	P	0.95	0.66567	0.2447
BIOCARTA_IL3_PATHWAY	24	P	0.95	0.48756	0.2459
REACTOME_CRMPS_IN_SEMA3A_SIGNALING	69	R	0.95	0.68868	0.247
KEGG_GLYCOSPHINGOLIPID_BIOSYNTHESIS_GLOBO_SERIES	49	P	0.95	0.62364	0.2478
KEGG_ONE_CARBON_POOL_BY_FOLATE	45	P	0.95	0.64966	0.2501
REACTOME_METABOLISM_OF_VITAMINS_AND_COFACTORS	94	P	0.95	0.69443	0.2503
KEGG_VIRAL_MYOCARDITIS	172	R	0.95	0.61126	0.2505
REACTOME_HORMONE_BIOSYNTHESIS	138	R	0.95	0.61494	0.2509
REACTOME_SIGNALLING_TO_P38_VIA_RIT_AND_RIN	31	R	0.95	0.53027	0.2516
BIOCARTA_CYTOKINE_PATHWAY	47	R	0.95	0.42134	0.2521
REACTOME_G_ALPHA_Z_SIGNALLING_EVENTS	56	R	0.95	0.78817	0.2527
KEGG_MISMATCH_REPAIR	64	P	0.95	0.62027	0.2536
REACTOME_FORMATION_OF_TUBULIN_FOLDING_INTERMEDIATES_BY_CCT_TRIC	41	R	0.95	0.52024	0.2551
KEGG_VALINE_LEUCINE_AND_ISOLEUCINE_DEGRADATION	103	P	0.96	0.62003	0.258
BIOCARTA_TALL1_PATHWAY	34	P	0.96	0.55267	0.2588
BIOCARTA_EGFR_SMRTE_PATHWAY	54	P	0.96	0.65442	0.2592
BIOCARTA_CARM1_PATHWAY	29	P	0.96	0.64315	0.2609
REACTOME_CHAPERONIN_MEDIATED_PROTEIN_FOLDING	88	R	0.96	0.49681	0.2619
REACTOME_TCR_SIGNALING	154	P	0.96	0.50023	0.262
BIOCARTA_IL2RB_PATHWAY	111	P	0.96	0.47063	0.2622
REACTOME_EGFR_DOWNREGULATION	67	P	0.96	0.44711	0.2642
KEGG_PANTOTHENATE_AND_COA_BIOSYNTHESIS	63	R	0.96	0.54646	0.2655
REACTOME_G_ALPHA_12_13_SIGNALLING_EVENTS	262	R	0.96	0.58928	0.2659
BIOCARTA_RAC1_PATHWAY	75	P	0.96	0.61446	0.2661
BIOCARTA_GCR_PATHWAY	51	P	0.96	0.45673	0.2661
KEGG_STEROID_BIOSYNTHESIS	34	P	0.96	0.53458	0.2671
REACTOME_G2_M_TRANSITION	132	R	0.96	0.44691	0.2672
REACTOME_TRAFFICKING_OF_GLUR2_CONTAINING_AMPA_RECEPTORS	69	P	0.96	0.52126	0.2674
KEGG_PROGESTERONE_MEDIATED_OOCYTE_MATURATION	219	P	0.96	0.54626	0.2696
REACTOME_REMOVAL_OF_DNA_PATCH_CONTAINING_ABASIC_RESIDUE	36	P	0.96	0.62207	0.2701
REACTOME_CITRIC_ACID_CYCLE	48	R	0.96	0.46044	0.2703
REACTOME_TRANSCRIPTION_COUPLED_NER	90	P	0.96	0.64858	0.2704
REACTOME_INITIAL_TRIGGERING_OF_COMPLEMENT	33	R	0.96	0.54875	0.2714
BIOCARTA_ATM_PATHWAY	55	P	0.96	0.47156	0.2725
REACTOME_POLYMERASE_SWITCHING	30	P	0.96	0.56395	0.2757
REACTOME_GLOBAL_GENOMIC_NER	68	P	0.96	0.65036	0.2761
REACTOME_APOPTOTIC_EXECUTION_PHASE	101	R	0.96	0.53302	0.2764
KEGG_TGF_BETA_SIGNALING_PATHWAY	218	R	0.96	0.66261	0.2765
BIOCARTA_RB_PATHWAY	31	R	0.96	0.43257	0.2768
BIOCARTA_SPPA_PATHWAY	93	P	0.96	0.42494	0.2771
REACTOME_CENTROSOME_MATURATION	112	R	0.96	0.43194	0.2773
BIOCARTA_COMP_PATHWAY	57	R	0.96	0.55002	0.2784
REACTOME_AUTODEGRADATION_OF_CDH1_BY_CDH1_APC	88	P	0.96	0.42996	0.2784
REACTOME_SYNTHESIS_OF_GLYCOSYLPHOSPHATIDYLINOSITOL	31	R	0.97	0.63363	0.2804
REACTOME_PROTEOLYTIC_CLEAVAGE_OF_SNARE_COMPLEX_PROTEINS	60	R	0.97	0.71259	0.281
REACTOME_MAPK_TARGETS_NUCLEAR_EVENTS_MEDIATED_BY_MAP_KINASES	84	P	0.97	0.3684	0.2822
BIOCARTA_NFKB_PATHWAY	48	R	0.97	0.51738	0.2843
REACTOME_CD28_DEPENDENT_VAV1_PATHWAY	35	R	0.97	0.62982	0.2859
BIOCARTA_NO1_PATHWAY	175	R	0.97	0.61363	0.2869
KEGG_PROTEIN_EXPORT	50	P	0.97	0.47595	0.2873
REACTOME_RECYCLING_OF_BILE_ACIDS_AND_SALTS	30	R	0.97	0.44924	0.2877
REACTOME_CELL_CYCLE_CHECKPOINTS	178	P	0.97	0.37274	0.2883
REACTOME_HOMOLOGOUS_RECOMBINATION_REPAIR	41	R	0.97	0.55488	0.2884
REACTOME_NEUROTRANSMITTER_RELEASE_CYCLE	99	P	0.97	0.45732	0.2893
REACTOME_GAP_JUNCTION_TRAFFICKING	50	P	0.97	0.61747	0.2896
REACTOME_RNA_POLYMERASE_I_TRANSCRIPTION_INITIATION	42	R	0.97	0.61802	0.2897
BIOCARTA_MTOR_PATHWAY	48	R	0.97	0.39832	0.2903
KEGG_PENTOSE_AND_GLUCURONATE_INTERCONVERSIONS	40	R	0.98	0.60555	0.2958
REACTOME_SEMA3A_PAK_DEPENDENT_AXON_REPULSION	57	R	0.98	0.59626	0.296
REACTOME_NUCLEOTIDE_EXCISION_REPAIR	98	P	0.98	0.59855	0.2965
BIOCARTA_CELLCYCLE_PATHWAY	37	P	0.98	0.5401	0.2965
BIOCARTA_EXTRINSIC_PATHWAY	27	R	0.98	0.52194	0.2972
BIOCARTA_FAS_PATHWAY	67	R	0.98	0.57533	0.2973
KEGG_VASOPRESSIN_REGULATED_WATER_REABSORPTION	109	R	0.98	0.72013	0.2986
REACTOME_COMPLEMENT_CASCADE	61	R	0.98	0.51925	0.2992
KEGG_TYPE_I_DIABETES_MELLITUS	120	R	0.98	0.43597	0.2995
REACTOME_RNA_POLYMERASE_III_TRANSCRIPTION_INITIATION_FROM_TYPE_3_PROMOTER	44	R	0.98	0.45939	0.3006
BIOCARTA_ASBCELL_PATHWAY	34	R	0.98	0.42566	0.3013
BIOCARTA_UCALPAIN_PATHWAY	49	R	0.98	0.53291	0.3016
REACTOME_G2_M_CHECKPOINTS	66	R	0.98	0.40754	0.3034
REACTOME_CAM_PATHWAY	95	P	0.98	0.6935	0.3041
REACTOME_LIPOPROTEIN_METABOLISM	93	R	0.98	0.48468	0.3042
REACTOME_SEMAPHORIN_INTERACTIONS	219	R	0.98	0.58259	0.3048
BIOCARTA_PLCE_PATHWAY	37	P	0.98	0.52811	0.3059
BIOCARTA_P38MAPK_PATHWAY	93	P	0.98	0.43341	0.3059
KEGG_ENDOMETRIAL_CANCER	181	P	0.98	0.44431	0.3061
REACTOME_REGULATION_OF_INSULIN_LIKE_GROWTH_FACTOR_ACTIVITY_BY_INSULIN_LIKE_GROWTH_FACTOR_BINDING_PROTEINS	51	P	0.98	0.4782	0.3067
REACTOME_DNA_REPAIR	206	P	0.98	0.5632	0.308
REACTOME_ERK_MAPK_TARGETS	54	P	0.98	0.39579	0.309
REACTOME_SIGNALING_BY_WNT	101	P	0.98	0.43333	0.3093
REACTOME_ZINC_TRANSPORTATION	35	P	0.98	0.43233	0.3097
KEGG_NON_SMALL_CELL_LUNG_CANCER	193	P	0.98	0.55475	0.3106
KEGG_CYTOSOLIC_DNA_SENSING_PATHWAY	90	P	0.98	0.43478	0.3116
REACTOME_DUAL_INCISION_REACTION_IN_GG_NER	31	P	0.98	0.63596	0.3125
REACTOME_NOTCH_HLH_TRANSCRIPTION_PATHWAY	62	P	0.98	0.55161	0.3126
REACTOME_PYRIMIDINE_METABOLISM	64	P	0.98	0.55607	0.3147
REACTOME_CHYLOMICRON_MEDIATED_LIPID_TRANSPORT	43	P	0.98	0.47873	0.3149
REACTOME_RNA_POLYMERASE_III_TRANSCRIPTION	100	P	0.98	0.4363	0.3151
BIOCARTA_TFF_PATHWAY	51	P	0.98	0.44451	0.3177
KEGG_SELENOAMINO_ACID_METABOLISM	49	P	0.98	0.63965	0.3178
BIOCARTA_PTEN_PATHWAY	52	P	0.98	0.37191	0.3182
REACTOME_ADP_SIGNALLING_THROUGH_P2Y_PURINOCEPTOR_12	68	P	0.98	0.52479	0.3217
REACTOME_REGULATION_OF_APC_ACTIVATORS_BETWEEN_G1_S_AND_EARLY_ANAPHASE	112	P	0.98	0.38229	0.322
REACTOME_BIOLOGICAL_OXIDATIONS	213	R	0.98	0.43374	0.3223
REACTOME_CELL_CELL_ADHESION_SYSTEMS	236	P	0.98	0.44354	0.3254
REACTOME_ACTIVATION_OF_THE_PRE_REPLICATIVE_COMPLEX	54	P	0.98	0.52318	0.3259
KEGG_ALANINE_ASPARTATE_AND_GLUTAMATE_METABOLISM	88	R	0.98	0.43336	0.3263
BIOCARTA_GSK3_PATHWAY	59	P	0.98	0.43518	0.3266
REACTOME_THROMBIN_SIGNALLING_THROUGH_PROTEINASE_ACTIVATED_RECEPTORS	96	P	0.98	0.52111	0.3283
BIOCARTA_INTRINSIC_PATHWAY	74	P	0.98	0.4062	0.3286
BIOCARTA_IL4_PATHWAY	26	R	0.98	0.49579	0.3317
BIOCARTA_PGC1A_PATHWAY	77	P	0.98	0.38815	0.3317
BIOCARTA_INTEGRIN_PATHWAY	98	P	0.98	0.42419	0.3327
REACTOME_METABOLISM_OF_CARBOHYDRATES	239	P	0.98	0.48463	0.3341
REACTOME_P130CAS_LINKAGE_TO_MAPK_SIGNALING_FOR_INTEGRINS	40	R	0.98	0.43771	0.3345
REACTOME_SIGNALLING_TO_RAS	65	P	0.98	0.44498	0.3346
REACTOME_NCAM1_INTERACTIONS	218	R	0.98	0.40318	0.3348
REACTOME_GENES_INVOLVED_IN_APOPTOTIC_CLEAVAGE_OF_CELLULAR_PROTEINS	91	R	0.98	0.4459	0.3351
REACTOME_GENERIC_TRANSCRIPTION_PATHWAY	112	R	0.98	0.54575	0.3353
REACTOME_FANCONI_ANEMIA_PATHWAY	22	P	0.98	0.53341	0.3356
REACTOME_PI3K_AKT_SIGNALLING	85	P	0.98	0.46307	0.337
REACTOME_MRNA_SPLICING_MINOR_PATHWAY	72	R	0.98	0.50197	0.3372
REACTOME_RNA_POLYMERASE_III_TRANSCRIPTION_TERMINATION	63	P	0.98	0.45108	0.3373
BIOCARTA_GRANULOCYTES_PATHWAY	30	P	0.98	0.41574	0.3378
REACTOME_PURINE_METABOLISM	59	P	0.98	0.39743	0.3385
REACTOME_SIGNALING_BY_PDGF	212	R	0.98	0.41775	0.3392
REACTOME_ACTIVATION_OF_NMDA_RECEPTOR_UPON_GLUTAMATE_BINDING_AND_POSTSYNAPTIC_EVENTS	147	P	0.98	0.46653	0.3401
BIOCARTA_CREB_PATHWAY	76	R	0.98	0.42779	0.3402
REACTOME_DOWN_STREAM_SIGNAL_TRANSDUCTION	79	R	0.98	0.41329	0.3406
REACTOME_CASPASE_MEDIATED_CLEAVAGE_OF_CYTOSKELETAL_PROTEINS	25	R	0.98	0.47146	0.341
REACTOME_SEROTONIN_RECEPTORS	25	P	0.98	0.48269	0.343
KEGG_FRUCTOSE_AND_MANNOSE_METABOLISM	117	P	0.98	0.45991	0.3433
BIOCARTA_CK1_PATHWAY	62	P	0.98	0.43484	0.3442
REACTOME_TRANSPORT_OF_THE_SLBP_INDEPENDENT_MATURE_MRNA	47	R	0.98	0.50608	0.3449
REACTOME_SYNTHESIS_OF_GPI_ANCHORED_PROTEINS	49	R	0.98	0.48263	0.3459
KEGG_OXIDATIVE_PHOSPHORYLATION	217	P	0.98	0.49501	0.3462
KEGG_PROPANOATE_METABOLISM	72	P	0.98	0.63292	0.3464
BIOCARTA_CCR5_PATHWAY	51	P	0.98	0.45314	0.3465
BIOCARTA_CDMAC_PATHWAY	63	P	0.98	0.33784	0.3468
BIOCARTA_CBL_PATHWAY	37	P	0.98	0.54371	0.3476
REACTOME_DUAL_INCISION_REACTION_IN_TC_NER	42	P	0.98	0.52427	0.3476
REACTOME_GLUCAGON_SIGNALING_IN_METABOLIC_REGULATION	124	P	0.98	0.55747	0.3477
KEGG_INTESTINAL_IMMUNE_NETWORK_FOR_IGA_PRODUCTION	111	P	0.98	0.34453	0.3482
REACTOME_STEROID_HORMONES	64	P	0.98	0.46072	0.3487
KEGG_LINOLEIC_ACID_METABOLISM	46	P	0.98	0.44306	0.3504
REACTOME_MRNA_SPLICING	173	R	0.98	0.49396	0.3517
REACTOME_REGULATION_OF_GLUCOKINASE_BY_GLUCOKINASE_REGULATORY_PROTEIN	45	R	0.98	0.46753	0.3519
REACTOME_SMOOTH_MUSCLE_CONTRACTION	70	R	0.98	0.44562	0.3523
KEGG_GLYCOSAMINOGLYCAN_BIOSYNTHESIS_CHONDROITIN_SULFATE	100	P	0.98	0.44179	0.3524
REACTOME_REV_MEDIATED_NUCLEAR_EXPORT_OF_HIV1_RNA	46	R	0.98	0.51174	0.3529
BIOCARTA_CARM_ER_PATHWAY	108	P	0.98	0.42654	0.3531
REACTOME_CYCLIN_A1_ASSOCIATED_EVENTS_DURING_G2_M_TRANSITION	21	R	0.98	0.45884	0.3537
REACTOME_ACTIVATION_OF_BH3_ONLY_PROTEINS	50	P	0.98	0.28323	0.3559
KEGG_PROXIMAL_TUBULE_BICARBONATE_RECLAMATION	50	P	0.98	0.36721	0.3567
KEGG_DRUG_METABOLISM_OTHER_ENZYMES	97	R	0.98	0.52613	0.3573
REACTOME_INACTIVATION_OF_APC_VIA_DIRECT_INHIBITION_OF_THE_APCOMPLEX	24	R	0.98	0.37339	0.3581
REACTOME_SOS_MEDIATED_SIGNALLING	22	R	0.98	0.43226	0.3582
REACTOME_MYOGENESSIS	137	P	0.98	0.41187	0.3589
REACTOME_ENERGY_DEPENDENT_REGULATION_OF_MTOR_BY_LKB1_AMPK	46	P	0.98	0.4858	0.3624
BIOCARTA_TID_PATHWAY	44	R	0.98	0.49299	0.3626
REACTOME_P38MAPK_EVENTS	31	P	0.98	0.4089	0.3627
BIOCARTA_HIF_PATHWAY	30	P	0.98	0.52107	0.3631
REACTOME_IONOTROPIC_ACTIVITY_OF_KAINATE_RECEPTORS	63	P	0.98	0.51303	0.3633
REACTOME_APOPTOSIS	276	P	0.98	0.34053	0.3639
REACTOME_RNA_POL_II_CTD_PHOSPHORYLATION_AND_INTERACTION_WITH_CE	42	P	0.98	0.48295	0.364
KEGG_INOSITOL_PHOSPHATE_METABOLISM	161	R	0.98	0.39058	0.3641
REACTOME_ACTIVATION_OF_ATR_IN_RESPONSE_TO_REPLICATION_STRESS	59	R	0.98	0.33971	0.3641
BIOCARTA_NO2IL12_PATHWAY	44	P	0.98	0.4389	0.3642
BIOCARTA_RANKL_PATHWAY	42	P	0.98	0.39323	0.3645
REACTOME_RNA_POLYMERASE_III_TRANSCRIPTION_INITIATION	61	R	0.98	0.38609	0.3657
REACTOME_ACTIVATION_OF_KAINATE_RECEPTORS_UPON_GLUTAMATE_BINDING	150	P	0.98	0.46587	0.3666
REACTOME_DEPOLARIZATION_OF_THE_PRESYNAPTIC_TERMINAL_TRIGGERS_THE_OPENING_OF_CALCIUM_CHANNELS	103	R	0.98	0.46634	0.3671
BIOCARTA_ETS_PATHWAY	53	P	0.98	0.36657	0.3703
REACTOME_INTEGRIN_CELL_SURFACE_INTERACTIONS	271	P	0.98	0.40932	0.3706
REACTOME_PROCESSING_OF_CAPPED_INTRON_CONTAINING_PRE_MRNA	222	R	0.98	0.44161	0.3712
BIOCARTA_TH1TH2_PATHWAY	47	P	0.99	0.34579	0.3734
KEGG_OOCYTE_MEIOSIS	300	R	0.99	0.51321	0.3755
BIOCARTA_BCELLSURVIVAL_PATHWAY	44	P	0.99	0.45854	0.3764
BIOCARTA_MET_PATHWAY	111	P	0.99	0.38275	0.3797
REACTOME_RNA_POLYMERASE_I_TRANSCRIPTION_TERMINATION	35	R	0.99	0.4741	0.3799
KEGG_BUTANOATE_METABOLISM	71	R	0.99	0.42154	0.3806
REACTOME_TRANSLOCATION_OF_ZAP70_TO_IMMUNOLOGICAL_SYNAPSE	40	P	1	0.32994	0.3831
BIOCARTA_IGF1MTOR_PATHWAY	41	R	1	0.41069	0.3832
KEGG_FATTY_ACID_METABOLISM	82	R	1	0.40661	0.3836
BIOCARTA_MAL_PATHWAY	32	R	1	0.33095	0.3843
REACTOME_CLASS_C3_METABOTROPIC_GLUTAMATE_PHEROMONE_RECEPTORS	91	P	1	0.42393	0.3845
REACTOME_CREB_PHOPHORYLATION_THROUGH_THE_ACTIVATION_OF_RAS	101	P	1	0.36361	0.3864
KEGG_STEROID_HORMONE_BIOSYNTHESIS	82	P	1	0.41941	0.3865
BIOCARTA_BARR_MAPK_PATHWAY	43	P	1	0.33803	0.3882
REACTOME_BOTULINUM_NEUROTOXICITY	65	R	1	0.52975	0.3892
BIOCARTA_BARRESTIN_PATHWAY	52	P	1	0.23575	0.3893
BIOCARTA_CERAMIDE_PATHWAY	61	R	1	0.28135	0.391
BIOCARTA_SHH_PATHWAY	54	P	1	0.50959	0.3915
REACTOME_CYTOSOLIC_TRNA_AMINOACYLATION	34	R	1	0.40003	0.3924
BIOCARTA_INSULIN_PATHWAY	63	R	1	0.29415	0.3925
REACTOME_ACTIVATED_AMPK_STIMULATES_FATTY_ACID_OXIDATION_IN_MUSCLE	54	P	1	0.43665	0.3928
REACTOME_REGULATION_OF_ORNITHINE_DECARBOXYLASE	87	R	1	0.34092	0.3937
BIOCARTA_CASPASE_PATHWAY	56	R	1	0.37639	0.394
BIOCARTA_IL7_PATHWAY	52	P	1	0.34949	0.3959
REACTOME_G_BETA_GAMMA_SIGNALLING_THROUGH_PLC_BETA	90	P	1	0.38051	0.3972
REACTOME_SHC_MEDIATED_SIGNALLING	18	P	1	0.34988	0.3974
REACTOME_CELLEXTRACELLULAR_MATRIX_INTERACTIONS	62	P	1	0.42543	0.3984
REACTOME_PLATELET_DEGRANULATION	216	P	1	0.39918	0.3996
REACTOME_POST_NMDA_RECEPTOR_ACTIVATION_EVENTS	132	P	1	0.37789	0.4023
BIOCARTA_EPO_PATHWAY	34	P	1	0.30276	0.4023
REACTOME_RNA_POLYMERASE_I_III_AND_MITOCHONDRIAL_TRANSCRIPTION	174	R	1	0.42226	0.4028
REACTOME_METABOLISM_OF_BILE_ACIDS_AND_BILE_SALTS	65	R	1	0.35699	0.4032
KEGG_NICOTINATE_AND_NICOTINAMIDE_METABOLISM	56	R	1	0.38587	0.4038
KEGG_P53_SIGNALING_PATHWAY	165	R	1	0.3679	0.4047
REACTOME_ACTIVATED_TLR4_SIGNALLING	42	R	1	0.41525	0.4051
REACTOME_CREB_PHOSPHORYLATION_THROUGH_THE_ACTIVATION_OF_CAMKII	59	R	1	0.38041	0.4073
KEGG_DNA_REPLICATION	87	P	1	0.44709	0.4092
KEGG_HEMATOPOIETIC_CELL_LINEAGE	206	P	1	0.34087	0.4124
BIOCARTA_BARRESTIN_SRC_PATHWAY	51	P	1	0.30203	0.4128
BIOCARTA_CHREBP2_PATHWAY	113	R	1	0.40908	0.4134
KEGG_RENIN_ANGIOTENSIN_SYSTEM	50	R	1	0.3472	0.4144
REACTOME_TOLL_LIKE_RECEPTOR_9_CASCADE	37	R	1	0.43043	0.4148
REACTOME_SIGNALING_BY_TGF_BETA	46	R	1	0.46376	0.4159
BIOCARTA_IGF1R_PATHWAY	57	R	1	0.35261	0.4163
BIOCARTA_AT1R_PATHWAY	81	P	1	0.37348	0.4185
REACTOME_TIE2_SIGNALING	57	P	1	0.38088	0.4191
REACTOME_INSULIN_SYNTHESIS_AND_SECRETION	237	R	1	0.38468	0.4197
KEGG_TERPENOID_BACKBONE_BIOSYNTHESIS	28	P	1	0.38818	0.4201
REACTOME_PHOSPHORYLATION_OF_CD3_AND_TCR_ZETA_CHAINS	45	R	1	0.31129	0.4203
KEGG_ALPHA_LINOLENIC_ACID_METABOLISM	38	R	1	0.36472	0.4215
REACTOME_APOPTOTIC_CLEAVAGE_OF_CELL_ADHESION_PROTEINS	31	R	1	0.33921	0.4219
BIOCARTA_RAS_PATHWAY	49	P	1	0.26757	0.4219
KEGG_ARGININE_AND_PROLINE_METABOLISM	103	P	1	0.40607	0.422
REACTOME_SYNTHESIS_OF_BILE_ACIDS_AND_BILE_SALTS	42	R	1	0.35571	0.4227
REACTOME_INTEGRIN_ALPHAIIBBETA3_SIGNALING	63	R	1	0.35245	0.4229
BIOCARTA_CD40_PATHWAY	36	P	1	0.40508	0.4238
REACTOME_METABOLISM_OF_NITRIC_OXIDE	29	P	1	0.40027	0.4249
REACTOME_GS_ALPHA_MEDIATED_EVENTS_IN_GLUCAGON_SIGNALLING	109	R	1	0.4589	0.4268
KEGG_ARACHIDONIC_ACID_METABOLISM	120	P	1	0.40956	0.4269
KEGG_RNA_POLYMERASE	51	R	1	0.42085	0.4281
BIOCARTA_STATHMIN_PATHWAY	52	R	1	0.37638	0.4286
REACTOME_P75NTR_SIGNALS_VIA_NFKB	35	P	1	0.33302	0.4289
REACTOME_METAL_ION_SLC_TRANSPORTERS	46	P	1	0.28723	0.4289
BIOCARTA_BLYMPHOCYTE_PATHWAY	26	R	1	0.33279	0.4291
REACTOME_MICRORNA_BIOGENESIS	35	R	1	0.4164	0.431
REACTOME_VPR_MEDIATED_NUCLEAR_IMPORT_OF_PICS	44	P	1	0.40347	0.4311
BIOCARTA_MPR_PATHWAY	63	P	1	0.4314	0.4326
REACTOME_EARLY_PHASE_OF_HIV_LIFE_CYCLE	34	R	1	0.33536	0.4328
REACTOME_PI3K_CASCADE	117	R	1	0.36133	0.4335
REACTOME_CLASS_B2_SECRETIN_FAMILY_RECEPTORS	244	R	1	0.36257	0.4339
BIOCARTA_EDG1_PATHWAY	96	R	1	0.33437	0.4341
BIOCARTA_TNFR2_PATHWAY	44	R	1	0.3755	0.4345
KEGG_AMINO_SUGAR_AND_NUCLEOTIDE_SUGAR_METABOLISM	123	P	1	0.35875	0.4355
KEGG_GLYCEROPHOSPHOLIPID_METABOLISM	218	P	1	0.24889	0.4356
KEGG_VEGF_SIGNALING_PATHWAY	202	P	1	0.36224	0.4357
KEGG_GLYCOSAMINOGLYCAN_DEGRADATION	77	R	1	0.35142	0.4357
BIOCARTA_DEATH_PATHWAY	87	P	1	0.22995	0.4363
REACTOME_GLUCONEOGENESIS	72	P	1	0.35037	0.4396
REACTOME_TOLL_LIKE_RECEPTOR_4_CASCADE	55	R	1	0.33285	0.4397
BIOCARTA_CHEMICAL_PATHWAY	72	P	1	0.24516	0.4397
KEGG_CIRCADIAN_RHYTHM_MAMMAL	28	P	1	0.35721	0.44
KEGG_PATHOGENIC_ESCHERICHIA_COLI_INFECTION	128	R	1	0.36261	0.4402
BIOCARTA_ACH_PATHWAY	59	P	1	0.35723	0.4412
KEGG_NOTCH_SIGNALING_PATHWAY	145	R	1	0.34338	0.4414
BIOCARTA_EIF4_PATHWAY	57	R	1	0.35084	0.4424
KEGG_RIG_I_LIKE_RECEPTOR_SIGNALING_PATHWAY	115	R	1	0.25751	0.4426
REACTOME_TRANSCRIPTION	299	R	1	0.3488	0.4432
REACTOME_SNRNP_ASSEMBLY	79	R	1	0.40244	0.4435
BIOCARTA_DC_PATHWAY	43	P	1	0.33566	0.4442
BIOCARTA_ERK_PATHWAY	83	R	1	0.35182	0.446
REACTOME_THROMBOXANE_SIGNALLING_THROUGH_TP_RECEPTOR	85	R	1	0.34987	0.4473
KEGG_GLYCOSAMINOGLYCAN_BIOSYNTHESIS_HEPARAN_SULFATE	113	R	1	0.35973	0.451
REACTOME_GENERATION_OF_SECOND_MESSENGER_MOLECULES	72	P	1	0.28207	0.4515
BIOCARTA_AKAPCENTROSOME_PATHWAY	50	P	1	0.3416	0.4518
REACTOME_RAS_ACTIVATION_UOPN_CA2_INFUX_THROUGH_NMDA_RECEPTOR	79	P	1	0.3034	0.4522
REACTOME_MRNA_3_END_PROCESSING	50	R	1	0.3459	0.4526
BIOCARTA_PROTEASOME_PATHWAY	33	P	1	0.32167	0.4526
REACTOME_SYNTHESIS_AND_INTERCONVERSION_OF_NUCLEOTIDE_DI_AND_TRIPHOSPHATES	35	R	1	0.41871	0.4536
REACTOME_ERKS_ARE_INACTIVATED	23	R	1	0.27468	0.4539
KEGG_GLYCOSAMINOGLYCAN_BIOSYNTHESIS_KERATAN_SULFATE	42	R	1	0.33618	0.4563
REACTOME_NEP_NS2_INTERACTS_WITH_THE_CELLULAR_EXPORT_MACHINERY	43	R	1	0.38421	0.4582
REACTOME_REPAIR_SYNTHESIS_OF_PATCH_27_30_BASES_LONG_BY_DNA_POLYMERASE	41	P	1	0.39461	0.459
BIOCARTA_RELA_PATHWAY	42	R	1	0.29528	0.4595
REACTOME_GLYCOLYSIS	60	R	1	0.37545	0.4604
REACTOME_PD1_SIGNALING	48	P	1	0.24174	0.4613
REACTOME_TRANSPORT_OF_MATURE_MRNA_DERIVED_FROM_AN_INTRON_CONTAINING_TRANSCRIPT	73	P	1	0.3266	0.4621
BIOCARTA_HSP27_PATHWAY	45	R	1	0.26367	0.4625
KEGG_CARDIAC_MUSCLE_CONTRACTION	255	R	1	0.3497	0.4634
REACTOME_MRNA_PROCESSING	61	R	1	0.33574	0.4635
BIOCARTA_TNFR1_PATHWAY	75	R	1	0.3124	0.4646
REACTOME_NUCLEOTIDE_LIKE_PURINERGIC_RECEPTORS	31	P	1	0.35175	0.4659
REACTOME_INTRINSIC_PATHWAY_FOR_APOPTOSIS	74	P	1	0.24587	0.4665
KEGG_REGULATION_OF_AUTOPHAGY	40	R	1	0.27802	0.4667
REACTOME_ASSOCIATION_OF_TRIC_CCT_WITH_TARGET_PROTEINS_DURING_BIOSYNTHESIS	56	P	1	0.29749	0.4672
KEGG_TRYPTOPHAN_METABOLISM	79	R	1	0.29487	0.4674
BIOCARTA_HIVNEF_PATHWAY	154	R	1	0.24055	0.4683
BIOCARTA_ARF_PATHWAY	45	R	1	0.35287	0.4706
REACTOME_VIRAL_MESSENGER_RNA_SYNTHESIS	26	R	1	0.3646	0.4715
KEGG_GLYCEROLIPID_METABOLISM	163	R	1	0.326	0.4717
REACTOME_SYNTHESIS_OF_BILE_ACIDS_AND_BILE_SALTS_VIA_7ALPHA_HYDROXYCHOLESTEROL	31	R	1	0.29301	0.4718
REACTOME_NCAM_SIGNALING_FOR_NEURITE_OUT_GROWTH	269	R	1	0.28238	0.473
REACTOME_FORMATION_OF_ATP_BY_CHEMIOSMOTIC_COUPLING	18	P	1	0.38375	0.4731
KEGG_GLYCEROLIPID_METABOLISM	163	P	1	0.3234	0.4737
KEGG_PRIMARY_BILE_ACID_BIOSYNTHESIS	36	P	1	0.29724	0.4747
KEGG_O_GLYCAN_BIOSYNTHESIS	151	R	1	0.32282	0.4759
REACTOME_MYD88_CASCADE	27	P	1	0.36222	0.4762
BIOCARTA_TNFR1_PATHWAY	75	P	1	0.29785	0.4762
REACTOME_TRANSPORT_OF_RIBONUCLEOPROTEINS_INTO_THE_HOST_NUCLEUS	41	P	1	0.34835	0.4771
REACTOME_MTOR_SIGNALLING	59	P	1	0.32746	0.4775
REACTOME_GRB2_SOS_PROVIDES_LINKAGE_TO_MAPK_SIGNALING_FOR_INTERGRINS_	36	P	1	0.31825	0.4775
KEGG_SMALL_CELL_LUNG_CANCER	298	P	1	0.24509	0.4776
REACTOME_CELL_SURFACE_INTERACTIONS_AT_THE_VASCULAR_WALL	293	R	1	0.35482	0.4777
KEGG_HOMOLOGOUS_RECOMBINATION	72	P	1	0.30341	0.4781
REACTOME_INTRINSIC_PATHWAY	44	P	1	0.37128	0.4783
REACTOME_AMINO_ACID_SYNTHESIS_AND_INTERCONVERSION	25	P	1	0.28663	0.4785
BIOCARTA_ARENRF2_PATHWAY	44	R	1	0.34787	0.4787
KEGG_PENTOSE_PHOSPHATE_PATHWAY	67	P	1	0.34167	0.4793
BIOCARTA_P53_PATHWAY	51	P	1	0.19754	0.4793
REACTOME_OTHER_SEMAPHORIN_INTERACTIONS	80	R	1	0.32054	0.4798
KEGG_NITROGEN_METABOLISM	43	R	1	0.30038	0.4805
REACTOME_REGULATION_OF_LIPID_METABOLISM_BY_PEROXISOME_PROLIFERATOR_ACTIVATED_RECEPTOR_ALPHA	166	R	1	0.33027	0.4806
KEGG_NUCLEOTIDE_EXCISION_REPAIR	88	R	1	0.37964	0.4807
KEGG_PYRIMIDINE_METABOLISM	208	P	1	0.37038	0.4812
BIOCARTA_MITOCHONDRIA_PATHWAY	57	R	1	0.204	0.4819
KEGG_SPLICEOSOME	218	R	1	0.29447	0.4829
REACTOME_CELL_SURFACE_INTERACTIONS_AT_THE_VASCULAR_WALL	293	P	1	0.34861	0.4831
REACTOME_SPHINGOLIPID_METABOLISM	94	R	1	0.35707	0.4836
REACTOME_SPHINGOLIPID_METABOLISM	94	P	1	0.34727	0.4848
KEGG_COMPLEMENT_AND_COAGULATION_CASCADES	185	P	1	0.3408	0.4861
REACTOME_IMMUNOREGULATORY_INTERACTIONS_BETWEEN_A_LYMPHOID_AND_A_NON_LYMPHOID_CELL	148	P	1	0.31086	0.4866
KEGG_NITROGEN_METABOLISM	43	P	1	0.29492	0.4869
BIOCARTA_HIVNEF_PATHWAY	154	P	1	0.22702	0.4876
REACTOME_PKA_ACTIVATION	62	R	1	0.4459	0.4883
BIOCARTA_NGF_PATHWAY	52	P	1	0.26032	0.4896
REACTOME_DOWNSTREAM_SIGNALING_OF_ACTIVATED_FGFR	129	P	1	0.31809	0.4902
REACTOME_NUCLEAR_IMPORT_OF_REV_PROTEIN	44	P	1	0.34983	0.4917
REACTOME_GLUCURONIDATION	19	R	1	0.37759	0.4936
REACTOME_GENERATION_OF_SECOND_MESSENGER_MOLECULES	72	R	1	0.25044	0.4951
REACTOME_ASSOCIATION_OF_TRIC_CCT_WITH_TARGET_PROTEINS_DURING_BIOSYNTHESIS	56	R	1	0.26822	0.4952
REACTOME_SIGNAL_AMPLIFICATION	110	P	1	0.30123	0.4956
REACTOME_RAS_ACTIVATION_UOPN_CA2_INFUX_THROUGH_NMDA_RECEPTOR	79	R	1	0.26037	0.4964
BIOCARTA_ARENRF2_PATHWAY	44	P	1	0.32712	0.4966
BIOCARTA_RELA_PATHWAY	42	P	1	0.26485	0.5001
REACTOME_METABLISM_OF_NUCLEOTIDES	164	R	1	0.33311	0.5004
KEGG_ASCORBATE_AND_ALDARATE_METABOLISM	36	P	1	0.4218	0.5009
KEGG_SNARE_INTERACTIONS_IN_VESICULAR_TRANSPORT	104	R	1	0.38491	0.5023
BIOCARTA_IL6_PATHWAY	50	P	1	0.23113	0.5028
BIOCARTA_CTLA4_PATHWAY	47	R	1	0.16459	0.5029
BIOCARTA_TRKA_PATHWAY	40	R	1	0.22665	0.5031
KEGG_TRYPTOPHAN_METABOLISM	79	P	1	0.26471	0.5033
REACTOME_IRS_RELATED_EVENTS	200	P	1	0.28096	0.5037
BIOCARTA_IL22BP_PATHWAY	41	P	1	0.31891	0.504
BIOCARTA_IL22BP_PATHWAY	41	R	1	0.31786	0.5052
BIOCARTA_CTLA4_PATHWAY	47	P	1	0.1579	0.5062
REACTOME_PKA_ACTIVATION	62	P	1	0.42594	0.5063
KEGG_SNARE_INTERACTIONS_IN_VESICULAR_TRANSPORT	104	P	1	0.37827	0.507
KEGG_SPLICEOSOME	218	P	1	0.27047	0.5073
REACTOME_IRS_RELATED_EVENTS	200	R	1	0.28145	0.5086
KEGG_SULFUR_METABOLISM	34	P	1	0.25651	0.5088
REACTOME_METABLISM_OF_NUCLEOTIDES	164	P	1	0.32408	0.509
BIOCARTA_ARF_PATHWAY	45	P	1	0.31233	0.5099
BIOCARTA_NGF_PATHWAY	52	R	1	0.23532	0.5101
BIOCARTA_HSP27_PATHWAY	45	P	1	0.22311	0.5158
BIOCARTA_LAIR_PATHWAY	59	P	1	0.30235	0.5159
REACTOME_FORMATION_OF_ATP_BY_CHEMIOSMOTIC_COUPLING	18	R	1	0.32597	0.5166
REACTOME_GLUCURONIDATION	19	P	1	0.35391	0.5181
REACTOME_SIGNAL_AMPLIFICATION	110	R	1	0.2756	0.5183
KEGG_SULFUR_METABOLISM	34	R	1	0.2438	0.5187
KEGG_O_GLYCAN_BIOSYNTHESIS	151	P	1	0.27638	0.5191
KEGG_ASCORBATE_AND_ALDARATE_METABOLISM	36	R	1	0.40838	0.5192
KEGG_REGULATION_OF_AUTOPHAGY	40	P	1	0.22908	0.5198
REACTOME_GLUCOSE_METABOLISM	129	R	1	0.27259	0.52
BIOCARTA_TRKA_PATHWAY	40	P	1	0.21165	0.5213
REACTOME_TOLL_LIKE_RECEPTOR_4_CASCADE	55	P	1	0.26711	0.5223
REACTOME_NCAM_SIGNALING_FOR_NEURITE_OUT_GROWTH	269	P	1	0.24274	0.5224
REACTOME_NUCLEOTIDE_LIKE_PURINERGIC_RECEPTORS	31	R	1	0.30424	0.523
BIOCARTA_IL6_PATHWAY	50	R	1	0.21366	0.5233
BIOCARTA_LAIR_PATHWAY	59	R	1	0.2957	0.5234
KEGG_RIG_I_LIKE_RECEPTOR_SIGNALING_PATHWAY	115	P	1	0.20085	0.5254
REACTOME_FORMATION_OF_FIBRIN_CLOT_CLOTTING_CASCADE	86	R	1	0.294	0.5258
REACTOME_MRNA_PROCESSING	61	P	1	0.28735	0.526
REACTOME_COMMON_PATHWAY	43	R	1	0.25377	0.5262
REACTOME_IMMUNOREGULATORY_INTERACTIONS_BETWEEN_A_LYMPHOID_AND_A_NON_LYMPHOID_CELL	148	R	1	0.27732	0.5269
KEGG_SPHINGOLIPID_METABOLISM	97	P	1	0.24242	0.5269
REACTOME_STEROID_METABOLISM	130	R	1	0.25561	0.5284
KEGG_ARACHIDONIC_ACID_METABOLISM	120	R	1	0.31847	0.5292
REACTOME_GS_ALPHA_MEDIATED_EVENTS_IN_GLUCAGON_SIGNALLING	109	P	1	0.33312	0.5294
BIOCARTA_PROTEASOME_PATHWAY	33	R	1	0.24875	0.5306
REACTOME_DOWNSTREAM_SIGNALING_OF_ACTIVATED_FGFR	129	R	1	0.27161	0.5316
REACTOME_POST_NMDA_RECEPTOR_ACTIVATION_EVENTS	132	R	1	0.25849	0.5317
REACTOME_AMINO_ACID_SYNTHESIS_AND_INTERCONVERSION	25	R	1	0.24568	0.5317
REACTOME_PD1_SIGNALING	48	R	1	0.1915	0.5322
REACTOME_GLUCOSE_METABOLISM	129	P	1	0.25783	0.5332
BIOCARTA_AKAPCENTROSOME_PATHWAY	50	R	1	0.27278	0.5337
REACTOME_MTOR_SIGNALLING	59	R	1	0.27968	0.534
REACTOME_COMMON_PATHWAY	43	P	1	0.24366	0.534
REACTOME_MRNA_3_END_PROCESSING	50	P	1	0.26793	0.5344
KEGG_NOTCH_SIGNALING_PATHWAY	145	P	1	0.25398	0.5354
KEGG_PENTOSE_PHOSPHATE_PATHWAY	67	R	1	0.28751	0.5359
KEGG_PATHOGENIC_ESCHERICHIA_COLI_INFECTION	128	P	1	0.27466	0.5361
REACTOME_VIRAL_MESSENGER_RNA_SYNTHESIS	26	P	1	0.29889	0.5375
KEGG_SPHINGOLIPID_METABOLISM	97	R	1	0.22872	0.5375
REACTOME_TRANSCRIPTION	299	P	1	0.26253	0.5414
REACTOME_REGULATION_OF_ORNITHINE_DECARBOXYLASE	87	P	1	0.2082	0.542
BIOCARTA_MAL_PATHWAY	32	P	1	0.20456	0.5429
REACTOME_STEROID_METABOLISM	130	P	1	0.24065	0.5441
BIOCARTA_MPR_PATHWAY	63	R	1	0.32022	0.5459
BIOCARTA_P53_PATHWAY	51	R	1	0.1576	0.5473
BIOCARTA_MITOCHONDRIA_PATHWAY	57	P	1	0.1643	0.5478
REACTOME_NUCLEAR_IMPORT_OF_REV_PROTEIN	44	R	1	0.29776	0.5485
REACTOME_MYD88_CASCADE	27	R	1	0.29412	0.5491
REACTOME_ERKS_ARE_INACTIVATED	23	P	1	0.20337	0.5495
KEGG_NUCLEOTIDE_EXCISION_REPAIR	88	P	1	0.31616	0.5499
REACTOME_FORMATION_OF_FIBRIN_CLOT_CLOTTING_CASCADE	86	P	1	0.27043	0.5502
BIOCARTA_RAS_PATHWAY	49	R	1	0.17673	0.5504
KEGG_PYRIMIDINE_METABOLISM	208	R	1	0.30962	0.5513
KEGG_GLYCOSAMINOGLYCAN_DEGRADATION	77	P	1	0.24668	0.5529
BIOCARTA_TNFR2_PATHWAY	44	P	1	0.25917	0.554
KEGG_GLYCOSAMINOGLYCAN_BIOSYNTHESIS_KERATAN_SULFATE	42	P	1	0.25345	0.554
REACTOME_CREB_PHOPHORYLATION_THROUGH_THE_ACTIVATION_OF_RAS	101	R	1	0.21189	0.5545
REACTOME_APOPTOTIC_CLEAVAGE_OF_CELL_ADHESION_PROTEINS	31	P	1	0.2155	0.5572
KEGG_HOMOLOGOUS_RECOMBINATION	72	R	1	0.23354	0.5595
BIOCARTA_DC_PATHWAY	43	R	1	0.23877	0.5598
REACTOME_TRANSPORT_OF_MATURE_MRNA_DERIVED_FROM_AN_INTRON_CONTAINING_TRANSCRIPT	73	R	1	0.23994	0.5605
BIOCARTA_INSULIN_PATHWAY	63	P	1	0.17732	0.5606
KEGG_VEGF_SIGNALING_PATHWAY	202	R	1	0.25062	0.5615
REACTOME_RNA_POLYMERASE_I_III_AND_MITOCHONDRIAL_TRANSCRIPTION	174	P	1	0.25785	0.5616
BIOCARTA_ACH_PATHWAY	59	R	1	0.24322	0.563
REACTOME_THROMBOXANE_SIGNALLING_THROUGH_TP_RECEPTOR	85	P	1	0.24499	0.5644
KEGG_ARGININE_AND_PROLINE_METABOLISM	103	R	1	0.26512	0.5646
KEGG_COMPLEMENT_AND_COAGULATION_CASCADES	185	R	1	0.26924	0.5659
KEGG_SMALL_CELL_LUNG_CANCER	298	R	1	0.18593	0.5664
REACTOME_INSULIN_SYNTHESIS_AND_SECRETION	237	P	1	0.25531	0.5671
REACTOME_OTHER_SEMAPHORIN_INTERACTIONS	80	P	1	0.24749	0.568
REACTOME_MICRORNA_BIOGENESIS	35	P	1	0.28421	0.5691
KEGG_GLYCEROPHOSPHOLIPID_METABOLISM	218	R	1	0.15894	0.5691
REACTOME_METABOLISM_OF_NITRIC_OXIDE	29	R	1	0.27171	0.5696
REACTOME_TRANSPORT_OF_RIBONUCLEOPROTEINS_INTO_THE_HOST_NUCLEUS	41	R	1	0.26953	0.5696
REACTOME_PHOSPHORYLATION_OF_CD3_AND_TCR_ZETA_CHAINS	45	P	1	0.2013	0.5704
BIOCARTA_ERK_PATHWAY	83	P	1	0.22913	0.572
REACTOME_CLASS_B2_SECRETIN_FAMILY_RECEPTORS	244	P	1	0.24894	0.5722
REACTOME_P75NTR_SIGNALS_VIA_NFKB	35	R	1	0.2094	0.5725
BIOCARTA_BLYMPHOCYTE_PATHWAY	26	P	1	0.21341	0.5726
REACTOME_CREB_PHOSPHORYLATION_THROUGH_THE_ACTIVATION_OF_CAMKII	59	P	1	0.23514	0.5735
REACTOME_REGULATION_OF_LIPID_METABOLISM_BY_PEROXISOME_PROLIFERATOR_ACTIVATED_RECEPTOR_ALPHA	166	P	1	0.24782	0.5736
KEGG_NICOTINATE_AND_NICOTINAMIDE_METABOLISM	56	P	1	0.22896	0.5738
REACTOME_CLASS_C3_METABOTROPIC_GLUTAMATE_PHEROMONE_RECEPTORS	91	R	1	0.24457	0.5741
REACTOME_PI3K_CASCADE	117	P	1	0.23924	0.5746
REACTOME_INTRINSIC_PATHWAY	44	R	1	0.28368	0.5764
KEGG_ALPHA_LINOLENIC_ACID_METABOLISM	38	P	1	0.22832	0.5766
KEGG_AMINO_SUGAR_AND_NUCLEOTIDE_SUGAR_METABOLISM	123	R	1	0.23697	0.5771
BIOCARTA_AT1R_PATHWAY	81	R	1	0.23435	0.5783
KEGG_CIRCADIAN_RHYTHM_MAMMAL	28	R	1	0.23788	0.5794
REACTOME_ACTIVATED_TLR4_SIGNALLING	42	P	1	0.25967	0.5812
KEGG_PRIMARY_BILE_ACID_BIOSYNTHESIS	36	R	1	0.21415	0.5823
REACTOME_NEP_NS2_INTERACTS_WITH_THE_CELLULAR_EXPORT_MACHINERY	43	P	1	0.25951	0.5824
KEGG_CARDIAC_MUSCLE_CONTRACTION	255	P	1	0.24831	0.5827
REACTOME_REGULATION_OF_APC_ACTIVATORS_BETWEEN_G1_S_AND_EARLY_ANAPHASE	112	R	1	0.16905	0.583
REACTOME_TIE2_SIGNALING	57	R	1	0.2441	0.5835
REACTOME_SYNTHESIS_AND_INTERCONVERSION_OF_NUCLEOTIDE_DI_AND_TRIPHOSPHATES	35	P	1	0.28204	0.5839
KEGG_RNA_POLYMERASE	51	P	1	0.26478	0.5844
BIOCARTA_EPO_PATHWAY	34	R	1	0.16291	0.5854
REACTOME_METAL_ION_SLC_TRANSPORTERS	46	R	1	0.18065	0.5863
REACTOME_MYOGENESSIS	137	R	1	0.20517	0.5883
REACTOME_REPAIR_SYNTHESIS_OF_PATCH_27_30_BASES_LONG_BY_DNA_POLYMERASE	41	R	1	0.27334	0.589
REACTOME_SMOOTH_MUSCLE_CONTRACTION	70	P	1	0.22463	0.5891
REACTOME_SYNTHESIS_OF_GPI_ANCHORED_PROTEINS	49	P	1	0.26056	0.5892
BIOCARTA_DEATH_PATHWAY	87	R	1	0.1391	0.5892
BIOCARTA_BARRESTIN_SRC_PATHWAY	51	R	1	0.17529	0.5912
BIOCARTA_CD40_PATHWAY	36	R	1	0.24717	0.5922
REACTOME_GRB2_SOS_PROVIDES_LINKAGE_TO_MAPK_SIGNALING_FOR_INTERGRINS_	36	R	1	0.21831	0.5926
REACTOME_APOPTOSIS	276	R	1	0.16817	0.5929
BIOCARTA_EIF4_PATHWAY	57	P	1	0.23093	0.5932
REACTOME_INACTIVATION_OF_APC_VIA_DIRECT_INHIBITION_OF_THE_APCOMPLEX	24	P	1	0.18375	0.5939
REACTOME_EARLY_PHASE_OF_HIV_LIFE_CYCLE	34	P	1	0.20843	0.595
REACTOME_SIGNALING_BY_TGF_BETA	46	P	1	0.27967	0.5952
KEGG_OOCYTE_MEIOSIS	300	P	1	0.27942	0.5956
KEGG_LINOLEIC_ACID_METABOLISM	46	R	1	0.22163	0.5967
BIOCARTA_SHH_PATHWAY	54	R	1	0.28981	0.5997
BIOCARTA_TH1TH2_PATHWAY	47	R	1	0.18068	0.6001
REACTOME_SNRNP_ASSEMBLY	79	P	1	0.25843	0.6004
BIOCARTA_EDG1_PATHWAY	96	P	1	0.19796	0.6017
REACTOME_SOS_MEDIATED_SIGNALLING	22	P	1	0.20511	0.6029
REACTOME_ACTIVATION_OF_NMDA_RECEPTOR_UPON_GLUTAMATE_BINDING_AND_POSTSYNAPTIC_EVENTS	147	R	1	0.21898	0.6041
REACTOME_SIGNALING_BY_WNT	101	R	1	0.17424	0.6056
BIOCARTA_STATHMIN_PATHWAY	52	P	1	0.22412	0.6059
BIOCARTA_IL7_PATHWAY	52	R	1	0.17405	0.6064
REACTOME_TOLL_LIKE_RECEPTOR_9_CASCADE	37	P	1	0.25147	0.6067
REACTOME_INTRINSIC_PATHWAY_FOR_APOPTOSIS	74	R	1	0.15763	0.607
REACTOME_GLUCONEOGENESIS	72	R	1	0.20991	0.6072
REACTOME_BOTULINUM_NEUROTOXICITY	65	P	1	0.28464	0.6087
REACTOME_GLYCOLYSIS	60	P	1	0.24354	0.6088
REACTOME_ACTIVATED_AMPK_STIMULATES_FATTY_ACID_OXIDATION_IN_MUSCLE	54	R	1	0.22291	0.6091
REACTOME_SYNTHESIS_OF_BILE_ACIDS_AND_BILE_SALTS_VIA_7ALPHA_HYDROXYCHOLESTEROL	31	P	1	0.1919	0.6102
REACTOME_SHC_MEDIATED_SIGNALLING	18	R	1	0.17559	0.6114
REACTOME_RNA_POLYMERASE_III_TRANSCRIPTION_INITIATION	61	P	1	0.17552	0.6129
REACTOME_TRANSLOCATION_OF_ZAP70_TO_IMMUNOLOGICAL_SYNAPSE	40	R	1	0.16258	0.6138
REACTOME_CELL_CELL_ADHESION_SYSTEMS	236	R	1	0.20373	0.6145
BIOCARTA_CHEMICAL_PATHWAY	72	R	1	0.13979	0.615
REACTOME_PLATELET_DEGRANULATION	216	R	1	0.20745	0.6162
REACTOME_PURINE_METABOLISM	59	R	1	0.1799	0.6173
KEGG_STEROID_HORMONE_BIOSYNTHESIS	82	R	1	0.22195	0.6179
BIOCARTA_BCELLSURVIVAL_PATHWAY	44	R	1	0.21203	0.6181
KEGG_GLYCOSAMINOGLYCAN_BIOSYNTHESIS_HEPARAN_SULFATE	113	P	1	0.22454	0.6187
REACTOME_VPR_MEDIATED_NUCLEAR_IMPORT_OF_PICS	44	R	1	0.22866	0.6188
BIOCARTA_BARR_MAPK_PATHWAY	43	R	1	0.16669	0.6232
KEGG_ALANINE_ASPARTATE_AND_GLUTAMATE_METABOLISM	88	P	1	0.17268	0.6235
REACTOME_MRNA_SPLICING	173	P	1	0.23427	0.6241
BIOCARTA_CERAMIDE_PATHWAY	61	P	1	0.12461	0.6253
KEGG_DNA_REPLICATION	87	R	1	0.2434	0.6254
REACTOME_RNA_POL_II_CTD_PHOSPHORYLATION_AND_INTERACTION_WITH_CE	42	R	1	0.22807	0.6258
KEGG_PROXIMAL_TUBULE_BICARBONATE_RECLAMATION	50	R	1	0.16137	0.6259
BIOCARTA_CHREBP2_PATHWAY	113	P	1	0.20756	0.6264
REACTOME_GENERIC_TRANSCRIPTION_PATHWAY	112	P	1	0.23477	0.6265
REACTOME_RNA_POLYMERASE_I_TRANSCRIPTION_TERMINATION	35	P	1	0.23395	0.6286
KEGG_HEMATOPOIETIC_CELL_LINEAGE	206	R	1	0.17945	0.629
REACTOME_GLUCAGON_SIGNALING_IN_METABOLIC_REGULATION	124	R	1	0.26335	0.6291
BIOCARTA_CASPASE_PATHWAY	56	P	1	0.19169	0.6304
REACTOME_CHYLOMICRON_MEDIATED_LIPID_TRANSPORT	43	R	1	0.18632	0.6312
REACTOME_PROCESSING_OF_CAPPED_INTRON_CONTAINING_PRE_MRNA	222	P	1	0.21146	0.6319
REACTOME_IONOTROPIC_ACTIVITY_OF_KAINATE_RECEPTORS	63	R	1	0.24971	0.6326
REACTOME_AUTODEGRADATION_OF_CDH1_BY_CDH1_APC	88	R	1	0.13771	0.634
BIOCARTA_BARRESTIN_PATHWAY	52	R	1	0.10581	0.6343
REACTOME_LIPOPROTEIN_METABOLISM	93	P	1	0.1763	0.6346
BIOCARTA_CBL_PATHWAY	37	R	1	0.23151	0.6352
REACTOME_METABOLISM_OF_BILE_ACIDS_AND_BILE_SALTS	65	P	1	0.16996	0.6352
REACTOME_G_BETA_GAMMA_SIGNALLING_THROUGH_PLC_BETA	90	R	1	0.18649	0.6367
BIOCARTA_CCR5_PATHWAY	51	R	1	0.20041	0.6371
BIOCARTA_CARM_ER_PATHWAY	108	R	1	0.19105	0.6374
BIOCARTA_RANKL_PATHWAY	42	R	1	0.16936	0.638
REACTOME_CYTOSOLIC_TRNA_AMINOACYLATION	34	P	1	0.18701	0.6388
REACTOME_INTEGRIN_ALPHAIIBBETA3_SIGNALING	63	P	1	0.17846	0.6391
BIOCARTA_IGF1R_PATHWAY	57	P	1	0.17622	0.6402
BIOCARTA_HIF_PATHWAY	30	R	1	0.22681	0.6414
REACTOME_RNA_POLYMERASE_III_TRANSCRIPTION_TERMINATION	63	R	1	0.18493	0.6436
BIOCARTA_MET_PATHWAY	111	R	1	0.16025	0.6438
REACTOME_SYNTHESIS_OF_BILE_ACIDS_AND_BILE_SALTS	42	P	1	0.1765	0.644
KEGG_TERPENOID_BACKBONE_BIOSYNTHESIS	28	R	1	0.19721	0.6472
REACTOME_P38MAPK_EVENTS	31	R	1	0.16496	0.6474
BIOCARTA_P38MAPK_PATHWAY	93	R	1	0.147	0.6477
KEGG_PROPANOATE_METABOLISM	72	R	1	0.27733	0.6491
REACTOME_NCAM1_INTERACTIONS	218	P	1	0.15491	0.6499
KEGG_DRUG_METABOLISM_OTHER_ENZYMES	97	P	1	0.23285	0.65
REACTOME_MRNA_SPLICING_MINOR_PATHWAY	72	P	1	0.19563	0.6515
REACTOME_GENES_INVOLVED_IN_APOPTOTIC_CLEAVAGE_OF_CELLULAR_PROTEINS	91	P	1	0.16443	0.6517
REACTOME_BIOLOGICAL_OXIDATIONS	213	P	1	0.1665	0.6539
REACTOME_RNA_POLYMERASE_III_TRANSCRIPTION	100	R	1	0.16004	0.6544
BIOCARTA_TID_PATHWAY	44	P	1	0.21879	0.655
KEGG_BUTANOATE_METABOLISM	71	P	1	0.18051	0.6562
REACTOME_DEPOLARIZATION_OF_THE_PRESYNAPTIC_TERMINAL_TRIGGERS_THE_OPENING_OF_CALCIUM_CHANNELS	103	P	1	0.19762	0.6568
REACTOME_STEROID_HORMONES	64	R	1	0.17955	0.658
KEGG_TYPE_I_DIABETES_MELLITUS	120	P	1	0.13822	0.6589
REACTOME_ENERGY_DEPENDENT_REGULATION_OF_MTOR_BY_LKB1_AMPK	46	R	1	0.19801	0.6601
BIOCARTA_IGF1MTOR_PATHWAY	41	P	1	0.16747	0.6602
REACTOME_CELLEXTRACELLULAR_MATRIX_INTERACTIONS	62	R	1	0.19762	0.6612
REACTOME_DUAL_INCISION_REACTION_IN_TC_NER	42	R	1	0.20656	0.6615
REACTOME_ACTIVATION_OF_KAINATE_RECEPTORS_UPON_GLUTAMATE_BINDING	150	R	1	0.19033	0.6627
BIOCARTA_ASBCELL_PATHWAY	34	P	1	0.12767	0.6645
KEGG_OXIDATIVE_PHOSPHORYLATION	217	R	1	0.18256	0.6648
REACTOME_CELL_CYCLE_CHECKPOINTS	178	R	1	0.11716	0.665
KEGG_FATTY_ACID_METABOLISM	82	P	1	0.16656	0.6681
REACTOME_INTEGRIN_CELL_SURFACE_INTERACTIONS	271	R	1	0.16729	0.6686
REACTOME_REGULATION_OF_INSULIN_LIKE_GROWTH_FACTOR_ACTIVITY_BY_INSULIN_LIKE_GROWTH_FACTOR_BINDING_PROTEINS	51	R	1	0.15867	0.6686
KEGG_RENIN_ANGIOTENSIN_SYSTEM	50	P	1	0.1452	0.6695
REACTOME_CHAPERONIN_MEDIATED_PROTEIN_FOLDING	88	P	1	0.14454	0.6707
BIOCARTA_PGC1A_PATHWAY	77	R	1	0.12946	0.6707
REACTOME_FORMATION_OF_TUBULIN_FOLDING_INTERMEDIATES_BY_CCT_TRIC	41	P	1	0.14278	0.6726
REACTOME_PI3K_AKT_SIGNALLING	85	R	1	0.16328	0.673
REACTOME_CITRIC_ACID_CYCLE	48	P	1	0.1359	0.6732
BIOCARTA_GSK3_PATHWAY	59	R	1	0.13675	0.6734
BIOCARTA_CREB_PATHWAY	76	P	1	0.15625	0.6753
REACTOME_ACTIVATION_OF_THE_PRE_REPLICATIVE_COMPLEX	54	R	1	0.18542	0.6754
REACTOME_NOTCH_HLH_TRANSCRIPTION_PATHWAY	62	R	1	0.18952	0.6755
BIOCARTA_ETS_PATHWAY	53	R	1	0.12829	0.6755
KEGG_INTESTINAL_IMMUNE_NETWORK_FOR_IGA_PRODUCTION	111	R	1	0.10399	0.676
BIOCARTA_INTRINSIC_PATHWAY	74	R	1	0.13486	0.6762
REACTOME_DOWN_STREAM_SIGNAL_TRANSDUCTION	79	P	1	0.15309	0.6764
REACTOME_CASPASE_MEDIATED_CLEAVAGE_OF_CYTOSKELETAL_PROTEINS	25	P	1	0.16039	0.6765
BIOCARTA_FAS_PATHWAY	67	P	1	0.19753	0.6776
REACTOME_EGFR_DOWNREGULATION	67	R	1	0.11231	0.6777
KEGG_GLYCOSAMINOGLYCAN_BIOSYNTHESIS_CHONDROITIN_SULFATE	100	R	1	0.16426	0.6791
BIOCARTA_NO2IL12_PATHWAY	44	R	1	0.16678	0.6792
REACTOME_SEROTONIN_RECEPTORS	25	R	1	0.18313	0.6805
REACTOME_CYCLIN_A1_ASSOCIATED_EVENTS_DURING_G2_M_TRANSITION	21	P	1	0.15918	0.681
BIOCARTA_NFKB_PATHWAY	48	P	1	0.14014	0.6825
REACTOME_ADP_SIGNALLING_THROUGH_P2Y_PURINOCEPTOR_12	68	R	1	0.18435	0.6831
KEGG_FRUCTOSE_AND_MANNOSE_METABOLISM	117	R	1	0.16023	0.6839
BIOCARTA_PLCE_PATHWAY	37	R	1	0.16599	0.6842
REACTOME_APOPTOTIC_EXECUTION_PHASE	101	P	1	0.15106	0.6855
BIOCARTA_CK1_PATHWAY	62	R	1	0.13944	0.6858
REACTOME_SYNTHESIS_OF_GLYCOSYLPHOSPHATIDYLINOSITOL	31	P	1	0.1977	0.6875
REACTOME_ACTIVATION_OF_ATR_IN_RESPONSE_TO_REPLICATION_STRESS	59	P	1	0.11764	0.6881
REACTOME_FANCONI_ANEMIA_PATHWAY	22	R	1	0.17484	0.69
REACTOME_THROMBIN_SIGNALLING_THROUGH_PROTEINASE_ACTIVATED_RECEPTORS	96	R	1	0.18283	0.6901
KEGG_SELENOAMINO_ACID_METABOLISM	49	R	1	0.237	0.6909
REACTOME_ERK_MAPK_TARGETS	54	R	1	0.12011	0.6922
KEGG_NON_SMALL_CELL_LUNG_CANCER	193	R	1	0.17363	0.6923
REACTOME_RNA_POLYMERASE_III_TRANSCRIPTION_INITIATION_FROM_TYPE_3_PROMOTER	44	P	1	0.12771	0.6928
REACTOME_REGULATION_OF_GLUCOKINASE_BY_GLUCOKINASE_REGULATORY_PROTEIN	45	P	1	0.16086	0.6934
BIOCARTA_INTEGRIN_PATHWAY	98	R	1	0.13155	0.6937
REACTOME_SIGNALING_BY_PDGF	212	P	1	0.1392	0.6941
KEGG_P53_SIGNALING_PATHWAY	165	P	1	0.15345	0.6945
BIOCARTA_CDMAC_PATHWAY	63	R	1	0.10839	0.6948
KEGG_ENDOMETRIAL_CANCER	181	R	1	0.12018	0.6957
KEGG_INOSITOL_PHOSPHATE_METABOLISM	161	P	1	0.12787	0.6959
REACTOME_REV_MEDIATED_NUCLEAR_EXPORT_OF_HIV1_RNA	46	P	1	0.17032	0.6979
REACTOME_ACTIVATION_OF_BH3_ONLY_PROTEINS	50	R	1	0.08648	0.6979
REACTOME_DNA_REPAIR	206	R	1	0.17567	0.6985
BIOCARTA_GCR_PATHWAY	51	R	1	0.11109	0.6992
REACTOME_TRANSPORT_OF_THE_SLBP_INDEPENDENT_MATURE_MRNA	47	P	1	0.16844	0.7001
BIOCARTA_NO1_PATHWAY	175	P	1	0.19193	0.7002
REACTOME_CAM_PATHWAY	95	R	1	0.23718	0.7003
BIOCARTA_IL4_PATHWAY	26	P	1	0.16045	0.7011
REACTOME_SIGNALLING_TO_RAS	65	R	1	0.14254	0.7033
BIOCARTA_UCALPAIN_PATHWAY	49	P	1	0.1374	0.7035
BIOCARTA_GRANULOCYTES_PATHWAY	30	R	1	0.12934	0.7044
KEGG_CYTOSOLIC_DNA_SENSING_PATHWAY	90	R	1	0.13307	0.705
REACTOME_CD28_DEPENDENT_VAV1_PATHWAY	35	P	1	0.17955	0.7061
REACTOME_PYRIMIDINE_METABOLISM	64	R	1	0.17418	0.7086
REACTOME_MAPK_TARGETS_NUCLEAR_EVENTS_MEDIATED_BY_MAP_KINASES	84	R	1	0.089435	0.7088
REACTOME_DUAL_INCISION_REACTION_IN_GG_NER	31	R	1	0.21259	0.7102
REACTOME_NEUROTRANSMITTER_RELEASE_CYCLE	99	R	1	0.11051	0.7126
REACTOME_CDC20_PHOSPHO_APC_MEDIATED_DEGRADATION_OF_CYCLIN_A	99	R	1	0.10582	0.7129
REACTOME_APCDC20_MEDIATED_DEGRADATION_OF_CYCLIN_B	16	P	1	0.12395	0.7148
REACTOME_TCR_SIGNALING	154	R	1	0.12909	0.7159
KEGG_VASOPRESSIN_REGULATED_WATER_REABSORPTION	109	P	1	0.22601	0.717
BIOCARTA_CARM1_PATHWAY	29	R	1	0.15489	0.7181
REACTOME_G_ALPHA_Z_SIGNALLING_EVENTS	56	P	1	0.21224	0.7191
BIOCARTA_EXTRINSIC_PATHWAY	27	P	1	0.12655	0.7191
REACTOME_SEMA3A_PAK_DEPENDENT_AXON_REPULSION	57	P	1	0.15684	0.7197
REACTOME_RNA_POLYMERASE_I_TRANSCRIPTION_INITIATION	42	P	1	0.16051	0.7198
REACTOME_RECYCLING_OF_BILE_ACIDS_AND_SALTS	30	P	1	0.10406	0.7204
REACTOME_GAP_JUNCTION_TRAFFICKING	50	R	1	0.15987	0.7205
BIOCARTA_TALL1_PATHWAY	34	R	1	0.13272	0.7209
REACTOME_P130CAS_LINKAGE_TO_MAPK_SIGNALING_FOR_INTEGRINS	40	P	1	0.12907	0.7209
REACTOME_PROTEOLYTIC_CLEAVAGE_OF_SNARE_COMPLEX_PROTEINS	60	P	1	0.19322	0.7228
REACTOME_HOMOLOGOUS_RECOMBINATION_REPAIR	41	P	1	0.15649	0.7228
REACTOME_METABOLISM_OF_CARBOHYDRATES	239	R	1	0.14183	0.7234
KEGG_PROGESTERONE_MEDIATED_OOCYTE_MATURATION	219	R	1	0.13559	0.7242
KEGG_PENTOSE_AND_GLUCURONATE_INTERCONVERSIONS	40	P	1	0.17498	0.7255
REACTOME_CYCLIN_E_ASSOCIATED_EVENTS_DURING_G1_S_TRANSITION_	94	R	1	0.11119	0.7264
REACTOME_SEMAPHORIN_INTERACTIONS	219	P	1	0.16266	0.7265
REACTOME_G_ALPHA_12_13_SIGNALLING_EVENTS	262	P	1	0.14403	0.73
BIOCARTA_SPPA_PATHWAY	93	R	1	0.096669	0.7308
KEGG_PANTOTHENATE_AND_COA_BIOSYNTHESIS	63	P	1	0.122	0.7314
REACTOME_TRAFFICKING_OF_GLUR2_CONTAINING_AMPA_RECEPTORS	69	R	1	0.11782	0.7317
BIOCARTA_MYOSIN_PATHWAY	139	R	1	0.10438	0.7326
REACTOME_REMOVAL_OF_DNA_PATCH_CONTAINING_ABASIC_RESIDUE	36	R	1	0.16167	0.7329
REACTOME_SIGNALING_BY_EGFR	129	R	1	0.098727	0.7333
BIOCARTA_MTOR_PATHWAY	48	P	1	0.087745	0.7343
BIOCARTA_IL2RB_PATHWAY	111	R	1	0.08452	0.7349
BIOCARTA_CYTOKINE_PATHWAY	47	P	1	0.080451	0.7349
REACTOME_COMPLEMENT_CASCADE	61	P	1	0.13291	0.7368
REACTOME_CENTROSOME_MATURATION	112	P	1	0.082129	0.7374
KEGG_DORSO_VENTRAL_AXIS_FORMATION	93	R	1	0.13091	0.7388
KEGG_TGF_BETA_SIGNALING_PATHWAY	218	P	1	0.15331	0.739
REACTOME_FORMATION_OF_THE_TERNARY_COMPLEX_AND_SUBSEQUENTLY_THE_43S_COMPLEX	77	P	1	0.12072	0.7392
REACTOME_ADENYLATE_CYCLASE_ACTIVATING_PATHWAY	56	P	1	0.19354	0.7393
REACTOME_ZINC_TRANSPORTATION	35	R	1	0.10461	0.7409
BIOCARTA_RAC1_PATHWAY	75	R	1	0.1474	0.7411
REACTOME_ADHERENS_JUNCTIONS_INTERACTIONS	158	P	1	0.11379	0.743
BIOCARTA_TFF_PATHWAY	51	R	1	0.11225	0.7433
BIOCARTA_ATM_PATHWAY	55	R	1	0.087876	0.7437
KEGG_RIBOFLAVIN_METABOLISM	38	P	1	0.11849	0.7444
BIOCARTA_CARDIACEGF_PATHWAY	77	R	1	0.10848	0.7445
REACTOME_GRB2_EVENTS_IN_EGFR_SIGNALING	23	R	1	0.11871	0.7458
BIOCARTA_PTEN_PATHWAY	52	R	1	0.083855	0.7461
BIOCARTA_EGFR_SMRTE_PATHWAY	54	R	1	0.14848	0.7462
BIOCARTA_AGPCR_PATHWAY	35	R	1	0.13388	0.7469
BIOCARTA_TEL_PATHWAY	79	R	1	0.075512	0.748
REACTOME_NUCLEOTIDE_EXCISION_REPAIR	98	R	1	0.16545	0.7482
REACTOME_G2_M_CHECKPOINTS	66	P	1	0.086642	0.7495
KEGG_GLYCOSPHINGOLIPID_BIOSYNTHESIS_GLOBO_SERIES	49	R	1	0.12468	0.7496
KEGG_STEROID_BIOSYNTHESIS	34	R	1	0.10936	0.7501
REACTOME_BASIGIN_INTERACTIONS	75	P	1	0.14193	0.7512
KEGG_PROTEIN_EXPORT	50	R	1	0.096393	0.7522
REACTOME_SIGNALLING_TO_P38_VIA_RIT_AND_RIN	31	P	1	0.10817	0.7524
KEGG_ONE_CARBON_POOL_BY_FOLATE	45	R	1	0.14029	0.7531
REACTOME_SIGNALING_BY_BMP	74	P	1	0.13964	0.7548
REACTOME_METABOLISM_OF_VITAMINS_AND_COFACTORS	94	R	1	0.14066	0.7571
REACTOME_G2_M_TRANSITION	132	P	1	0.076346	0.7572
REACTOME_SCF_BETA_TRCP_MEDIATED_DEGRADATION_OF_EMI1	81	R	1	0.085742	0.7582
REACTOME_HORMONE_BIOSYNTHESIS	138	P	1	0.11882	0.7588
BIOCARTA_CELL2CELL_PATHWAY	86	P	1	0.097953	0.759
BIOCARTA_COMP_PATHWAY	57	P	1	0.11691	0.7591
REACTOME_PHASE_1_FUNCTIONALIZATION_OF_COMPOUNDS	108	R	1	0.13257	0.7592
REACTOME_POLYMERASE_SWITCHING	30	R	1	0.1294	0.7599
BIOCARTA_CELLCYCLE_PATHWAY	37	R	1	0.12772	0.7602
KEGG_CYSTEINE_AND_METHIONINE_METABOLISM	70	R	1	0.11214	0.7608
KEGG_HEDGEHOG_SIGNALING_PATHWAY	152	P	1	0.1607	0.7619
BIOCARTA_P53HYPOXIA_PATHWAY	49	P	1	0.111	0.7647
KEGG_PROTEASOME	75	R	1	0.078426	0.7662
REACTOME_NUCLEAR_EVENTS_KINASE_AND_TRANSCRIPTION_FACTOR_ACTIVATION	58	R	1	0.09229	0.7664
REACTOME_AMINE_COMPOUND_SLC_TRANSPORTERS	112	P	1	0.11936	0.767
REACTOME_POST_TRANSLATIONAL_PROTEIN_MODIFICATION	79	P	1	0.11032	0.7673
BIOCARTA_CFTR_PATHWAY	34	R	1	0.13095	0.7676
REACTOME_TRANSCRIPTION_COUPLED_NER	90	R	1	0.15238	0.7688
BIOCARTA_RB_PATHWAY	31	P	1	0.074201	0.7689
KEGG_GLYCOSPHINGOLIPID_BIOSYNTHESIS_GANGLIO_SERIES	70	P	1	0.088306	0.7693
REACTOME_GLOBAL_GENOMIC_NER	68	R	1	0.1541	0.7699
KEGG_BLADDER_CANCER	104	R	1	0.1115	0.7739
KEGG_VALINE_LEUCINE_AND_ISOLEUCINE_DEGRADATION	103	R	1	0.12584	0.7741
REACTOME_RNA_POLYMERASE_I_PROMOTER_ESCAPE	28	P	1	0.14777	0.7746
KEGG_CITRATE_CYCLE_TCA_CYCLE	67	P	1	0.097042	0.7746
REACTOME_PREFOLDIN_MEDIATED_TRANSFER_OF_SUBSTRATE_TO_CCT_TRIC	49	P	1	0.10682	0.7754
REACTOME_EXTENSION_OF_TELOMERES	66	R	1	0.12869	0.7758
KEGG_HISTIDINE_METABOLISM	65	P	1	0.16965	0.7764
REACTOME_ELONGATION_AND_PROCESSING_OF_CAPPED_TRANSCRIPTS	213	P	1	0.12259	0.7764
KEGG_ASTHMA	52	R	1	0.09325	0.7767
KEGG_ALDOSTERONE_REGULATED_SODIUM_REABSORPTION	151	P	1	0.15283	0.777
KEGG_MISMATCH_REPAIR	64	R	1	0.11288	0.7779
REACTOME_INNATE_IMMUNITY_SIGNALING	259	R	1	0.0732	0.7787
REACTOME_INITIAL_TRIGGERING_OF_COMPLEMENT	33	P	1	0.092076	0.7792
REACTOME_TRANSLATION_INITIATION_COMPLEX_FORMATION	90	P	1	0.10089	0.7802
REACTOME_COSTIMULATION_BY_THE_CD28_FAMILY	158	R	1	0.090539	0.7805
BIOCARTA_CSK_PATHWAY	53	R	1	0.11753	0.782
REACTOME_PLC_GAMMA1_SIGNALLING	174	R	1	0.16359	0.7821
BIOCARTA_PDGF_PATHWAY	71	R	1	0.078467	0.7826
REACTOME_ADP_SIGNALLING_THROUGH_P2Y_PURINOCEPTOR_1	96	R	1	0.11988	0.7828
REACTOME_RNA_POLYMERASE_III_CHAIN_ELONGATION	24	P	1	0.10607	0.7828
KEGG_VIRAL_MYOCARDITIS	172	P	1	0.12088	0.7829
REACTOME_CRMPS_IN_SEMA3A_SIGNALING	69	P	1	0.11765	0.7831
REACTOME_OLFACTORY_SIGNALING_PATHWAY	237	P	1	0.096291	0.7843
REACTOME_TELOMERE_MAINTENANCE	91	P	1	0.12295	0.7847
REACTOME_NA_CL_DEPENDENT_NEUROTRANSMITTER_TRANSPORTERS	84	R	1	0.09544	0.7856
REACTOME_DOWNSTREAM_TCR_SIGNALING	113	R	1	0.083392	0.7873
KEGG_TASTE_TRANSDUCTION	175	R	1	0.14873	0.7879
BIOCARTA_CACAM_PATHWAY	50	P	1	0.1116	0.7885
BIOCARTA_CCR3_PATHWAY	71	P	1	0.066285	0.7889
BIOCARTA_IL3_PATHWAY	24	R	1	0.061729	0.7895
BIOCARTA_SPRY_PATHWAY	36	R	1	0.1126	0.7901
BIOCARTA_STEM_PATHWAY	38	P	1	0.052952	0.7908
REACTOME_GLUCAGON_TYPE_LIGAND_RECEPTORS	120	R	1	0.089229	0.7913
KEGG_LYSINE_DEGRADATION	84	P	1	0.1181	0.7914
REACTOME_RNA_POLYMERASE_II_TRANSCRIPTION	142	P	1	0.10128	0.792
REACTOME_LOSS_OF_NLP_FROM_MITOTIC_CENTROSOMES	98	P	1	0.063499	0.7924
REACTOME_NUCLEAR_RECEPTOR_TRANSCRIPTION_PATHWAY	206	R	1	0.14705	0.7928
KEGG_RENAL_CELL_CARCINOMA	190	R	1	0.087596	0.7928
KEGG_LEISHMANIA_INFECTION	136	R	1	0.078465	0.7929
BIOCARTA_AMI_PATHWAY	56	R	1	0.065336	0.793
BIOCARTA_CDK5_PATHWAY	30	P	1	0.084567	0.7931
BIOCARTA_CDC42RAC_PATHWAY	27	P	1	0.1133	0.7951
KEGG_LONG_TERM_DEPRESSION	299	R	1	0.098852	0.7951
BIOCARTA_ATRBRCA_PATHWAY	30	P	1	0.060416	0.7964
BIOCARTA_GH_PATHWAY	69	P	1	0.085132	0.7968
KEGG_MTOR_SIGNALING_PATHWAY	110	P	1	0.11586	0.7974
REACTOME_FORMATION_AND_MATURATION_OF_MRNA_TRANSCRIPT	246	P	1	0.099821	0.7979
REACTOME_CD28_DEPENDENT_PI3K_AKT_SIGNALING	44	R	1	0.12116	0.7994
BIOCARTA_AGR_PATHWAY	137	R	1	0.10754	0.8024
BIOCARTA_ECM_PATHWAY	59	R	1	0.086039	0.8024
REACTOME_DARPP32_EVENTS	73	R	1	0.084533	0.8028
REACTOME_ENDOGENOUS_STEROLS	24	R	1	0.088327	0.8033
BIOCARTA_SARS_PATHWAY	15	R	1	0.13052	0.8035
REACTOME_TAT_MEDIATED_HIV1_ELONGATION_ARREST_AND_RECOVERY	51	P	1	0.10555	0.8061
REACTOME_SIGNALING_BY_NOTCH	34	R	1	0.088531	0.8064
KEGG_TOLL_LIKE_RECEPTOR_SIGNALING_PATHWAY	197	R	1	0.063932	0.8067
REACTOME_CONVERSION_FROM_APC_CDC20_TO_APC_CDH1_IN_LATE_ANAPHASE	18	P	1	0.074064	0.8071
REACTOME_SCF_SKP2_MEDIATED_DEGRADATION_OF_P27_P21	90	R	1	0.069312	0.8071
KEGG_RNA_DEGRADATION	110	P	1	0.12007	0.8073
BIOCARTA_WNT_PATHWAY	62	P	1	0.10061	0.8076
REACTOME_REGULATION_OF_INSULIN_SECRETION_BY_GLUCAGON_LIKE_PEPTIDE_1	274	R	1	0.12255	0.8081
REACTOME_ELECTRON_TRANSPORT_CHAIN	114	R	1	0.11318	0.8088
KEGG_METABOLISM_OF_XENOBIOTICS_BY_CYTOCHROME_P450	96	P	1	0.076023	0.8097
REACTOME_GAP_JUNCTION_ASSEMBLY	30	R	1	0.10212	0.8105
REACTOME_GAB1_SIGNALOSOME	31	R	1	0.095082	0.8105
REACTOME_CTLA4_INHIBITORY_SIGNALING	56	R	1	0.079761	0.8106
BIOCARTA_IGF1_PATHWAY	59	R	1	0.0597	0.8107
BIOCARTA_CLASSIC_PATHWAY	40	P	1	0.085267	0.8112
REACTOME_POST_CHAPERONIN_TUBULIN_FOLDING_PATHWAY	39	P	1	0.051742	0.8119
KEGG_PORPHYRIN_AND_CHLOROPHYLL_METABOLISM	70	R	1	0.08541	0.8136
REACTOME_GLUCOSE_AND_OTHER_SUGAR_SLC_TRANSPORTERS	225	P	1	0.085213	0.814
REACTOME_FACILITATIVE_NA_INDEPENDENT_GLUCOSE_TRANSPORTERS	32	R	1	0.10009	0.8143
BIOCARTA_LECTIN_PATHWAY	49	P	1	0.086726	0.8152
KEGG_ABC_TRANSPORTERS	151	P	1	0.068973	0.8173
REACTOME_AMINO_ACID_TRANSPORT_ACROSS_THE_PLASMA_MEMBRANE	106	R	1	0.082827	0.8202
BIOCARTA_INFLAM_PATHWAY	59	R	1	0.047038	0.8209
REACTOME_CD28_CO_STIMULATION	81	R	1	0.12136	0.8217
KEGG_DRUG_METABOLISM_CYTOCHROME_P450	92	P	1	0.057845	0.8218
REACTOME_RNA_POLYMERASE_III_TRANSCRIPTION_INITIATION_FROM_TYPE_2_PROMOTER	42	P	1	0.063138	0.8236
REACTOME_PLATELET_AGGREGATION_PLUG_FORMATION	69	P	1	0.074169	0.8243
KEGG_GLIOMA	198	R	1	0.089346	0.8272
REACTOME_P53_INDEPENDENT_DNA_DAMAGE_RESPONSE	71	R	1	0.055984	0.8276
REACTOME_RETROGRADE_NEUROTROPHIN_SIGNALLING	40	P	1	0.049513	0.8289
BIOCARTA_BAD_PATHWAY	84	R	1	0.048973	0.8295
REACTOME_HIV1_TRANSCRIPTION_INITIATION	59	P	1	0.07542	0.8301
REACTOME_GLYCOGEN_BREAKDOWN_GLYCOGENOLYSIS	31	R	1	0.052702	0.8301
BIOCARTA_PAR1_PATHWAY	151	R	1	0.070793	0.8315
BIOCARTA_TCRA_PATHWAY	30	R	1	0.096567	0.8319
KEGG_GLYCOSYLPHOSPHATIDYLINOSITOL_GPI_ANCHOR_BIOSYNTHESIS	45	P	1	0.092468	0.8327
BIOCARTA_MCM_PATHWAY	27	R	1	0.074027	0.8332
REACTOME_RNA_POLYMERASE_I_CHAIN_ELONGATION	33	P	1	0.10711	0.8336
REACTOME_G_PROTEIN_BETA_GAMMA_SIGNALLING	109	R	1	0.078712	0.8346
KEGG_ADHERENS_JUNCTION	296	P	1	0.069816	0.8347
REACTOME_NRIF_SIGNALS_CELL_DEATH_FROM_THE_NUCLEUS	35	P	1	0.06218	0.8355
REACTOME_ORC1_REMOVAL_FROM_CHROMATIN	103	R	1	0.058822	0.8355
BIOCARTA_IL17_PATHWAY	42	P	1	0.079714	0.8358
REACTOME_TRIACYLGLYCERIDE_BIOSYNTHESIS	46	P	1	0.074882	0.8369
REACTOME_REMOVAL_OF_THE_FLAP_INTERMEDIATE	32	R	1	0.098914	0.8374
REACTOME_MUSCLE_CONTRACTION	123	P	1	0.066232	0.8382
REACTOME_MITOTIC_PROMETAPHASE	159	R	1	0.072945	0.8389
REACTOME_BETACATENIN_PHOSPHORYLATION_CASCADE	26	P	1	0.065682	0.8391
BIOCARTA_CTL_PATHWAY	41	R	1	0.064996	0.8396
BIOCARTA_MONOCYTE_PATHWAY	36	R	1	0.061375	0.84
BIOCARTA_PLATELETAPP_PATHWAY	51	R	1	0.059505	0.8401
REACTOME_VITAMIN_B5_(PANTOTHENATE)_METABOLISM	19	P	1	0.072106	0.8406
REACTOME_METABOLISM_OF_RNA	164	P	1	0.10467	0.8414
REACTOME_SHC_RELATED_EVENTS	32	P	1	0.064497	0.8445
REACTOME_BASE_EXCISION_REPAIR	44	R	1	0.083062	0.8451
REACTOME_LAGGING_STRAND_SYNTHESIS	52	R	1	0.086655	0.8456
KEGG_MELANOMA	242	R	1	0.070673	0.8493
BIOCARTA_ERK5_PATHWAY	36	R	1	0.046388	0.8499
REACTOME_CHEMOKINE_RECEPTORS_BIND_CHEMOKINES	86	P	1	0.045656	0.8501
BIOCARTA_CALCINEURIN_PATHWAY	65	R	1	0.070654	0.8518
REACTOME_DOUBLE_STRAND_BREAK_REPAIR	54	P	1	0.070869	0.8519
KEGG_SYSTEMIC_LUPUS_ERYTHEMATOSUS	143	P	1	0.065879	0.852
BIOCARTA_MCALPAIN_PATHWAY	58	R	1	0.056026	0.8534
REACTOME_SIGNALLING_TO_ERKS	92	P	1	0.055347	0.8536
KEGG_VIBRIO_CHOLERAE_INFECTION	152	R	1	0.084206	0.8546
KEGG_GLYCINE_SERINE_AND_THREONINE_METABOLISM	54	R	1	0.089984	0.8547
BIOCARTA_CTCF_PATHWAY	70	R	1	0.057987	0.8564
REACTOME_SEMA4D_IN_SEMAPHORIN_SIGNALING	78	P	1	0.081213	0.8578
REACTOME_TRANSCRIPTION_OF_THE_HIV_GENOME	96	P	1	0.067604	0.8581
REACTOME_PHOSPHORYLATION_OF_THE_APC	15	P	1	0.060582	0.8596
BIOCARTA_DREAM_PATHWAY	27	R	1	0.053244	0.8604
KEGG_TYPE_II_DIABETES_MELLITUS	196	P	1	0.062397	0.8608
REACTOME_HIV1_TRANSCRIPTION_ELONGATION	63	P	1	0.081913	0.8613
BIOCARTA_NKCELLS_PATHWAY	51	R	1	0.074722	0.8627
BIOCARTA_BIOPEPTIDES_PATHWAY	119	R	1	0.060067	0.863
KEGG_THYROID_CANCER	78	R	1	0.052072	0.8634
REACTOME_SEMA4D_INDUCED_CELL_MIGRATION_AND_GROWTH_CONE_COLLAPSE	68	P	1	0.068507	0.8639
KEGG_NON_HOMOLOGOUS_END_JOINING	22	P	1	0.054133	0.8639
BIOCARTA_PML_PATHWAY	52	P	1	0.074794	0.8642
KEGG_PEROXISOME	168	R	1	0.045872	0.8653
BIOCARTA_PTDINS_PATHWAY	96	R	1	0.069602	0.8655
REACTOME_GLUTAMATE_NEUROTRANSMITTER_RELEASE_CYCLE	51	R	1	0.059333	0.8678
REACTOME_DOPAMINE_NEUROTRANSMITTER_RELEASE_CYCLE	60	R	1	0.038716	0.8689
REACTOME_PLC_BETA_MEDIATED_EVENTS	200	R	1	0.076685	0.8693
KEGG_NOD_LIKE_RECEPTOR_SIGNALING_PATHWAY	95	R	1	0.038836	0.8693
BIOCARTA_RACCYCD_PATHWAY	48	R	1	0.049162	0.8696
REACTOME_MAP_KINASES_ACTIVATION_IN_TLR_CASCADE	115	R	1	0.038847	0.8696
REACTOME_CDT1_ASSOCIATION_WITH_THE_CDC6_ORC_ORIGIN_COMPLEX	87	R	1	0.045936	0.8705
KEGG_PHENYLALANINE_METABOLISM	23	P	1	0.060787	0.8712
REACTOME_PYRUVATE_METABOLISM	26	P	1	0.062032	0.8713
REACTOME_FURTHER_PLATELET_RELEASATE	40	P	1	0.052216	0.8719
BIOCARTA_THELPER_PATHWAY	39	R	1	0.051095	0.8722
BIOCARTA_VEGF_PATHWAY	80	P	1	0.051512	0.8736
REACTOME_LATE_PHASE_OF_HIV_LIFE_CYCLE	142	P	1	0.060105	0.874
REACTOME_HIV_LIFE_CYCLE	176	P	1	0.058438	0.8742
REACTOME_TOLL_RECEPTOR_CASCADES	198	R	1	0.03325	0.8744
BIOCARTA_BCR_PATHWAY	109	R	1	0.046769	0.8749
BIOCARTA_KERATINOCYTE_PATHWAY	182	R	1	0.043627	0.8753
REACTOME_HDL_MEDIATED_LIPID_TRANSPORT	51	P	1	0.054156	0.8765
REACTOME_ACTIVATION_OF_RAC	63	P	1	0.066569	0.8768
BIOCARTA_NKT_PATHWAY	62	R	1	0.042099	0.8771
REACTOME_UNFOLDED_PROTEIN_RESPONSE	41	P	1	0.067059	0.8775
REACTOME_CHOLESTEROL_BIOSYNTHESIS	33	P	1	0.058539	0.878
KEGG_CELL_CYCLE	231	R	1	0.066915	0.8782
REACTOME_GLUCOSE_TRANSPORT	77	R	1	0.05653	0.879
BIOCARTA_EGF_PATHWAY	72	R	1	0.034764	0.8796
REACTOME_LYSOSOME_VESICLE_BIOGENESIS	45	R	1	0.064531	0.8798
BIOCARTA_HER2_PATHWAY	75	R	1	0.072541	0.8803
REACTOME_PECAM1_INTERACTIONS	33	R	1	0.06429	0.8809
REACTOME_VIF_MEDIATED_DEGRADATION_OF_APOBEC3G	78	R	1	0.043226	0.8809
BIOCARTA_GPCR_PATHWAY	97	R	1	0.043295	0.8811
KEGG_BASAL_CELL_CARCINOMA	156	P	1	0.059318	0.8827
REACTOME_AMINO_ACID_AND_OLIGOPEPTIDE_SLC_TRANSPORTERS	165	R	1	0.055258	0.8839
BIOCARTA_TCYTOTOXIC_PATHWAY	31	R	1	0.045659	0.8871
REACTOME_E2F_TRANSCRIPTIONAL_TARGETS_AT_G1_S	47	R	1	0.065696	0.8872
KEGG_STARCH_AND_SUCROSE_METABOLISM	102	R	1	0.063771	0.8893
REACTOME_INHIBITION_OF_INSULIN_SECRETION_BY_ADRENALINE_NORADRENALINE	121	P	1	0.075035	0.8905
REACTOME_G1_S_TRANSITION	183	R	1	0.056078	0.8912
KEGG_ETHER_LIPID_METABOLISM	74	P	1	0.030334	0.8925
REACTOME_EICOSANOID_LIGAND_BINDING_RECEPTORS	30	P	1	0.046605	0.8928
REACTOME_ACETYLCHOLINE_NEUROTRANSMITTER_RELEASE_CYCLE	35	R	1	0.034797	0.8936
REACTOME_CYTOCHROME_P450_ARRANGED_BY_SUBSTRATE_TYPE	82	R	1	0.053665	0.8941
BIOCARTA_IL2_PATHWAY	62	R	1	0.018379	0.8943
REACTOME_S_PHASE	192	R	1	0.044016	0.895
REACTOME_STABILIZATION_OF_P53	82	R	1	0.028539	0.895
REACTOME_TOLL_LIKE_RECEPTOR_3_CASCADE	150	R	1	0.02598	0.8955
REACTOME_G_BETA_GAMMA_SIGNALLING_THROUGH_PI3KGAMMA	79	R	1	0.061774	0.8966
KEGG_LONG_TERM_POTENTIATION	288	R	1	0.047675	0.8972
BIOCARTA_RARRXR_PATHWAY	38	P	1	0.050065	0.8973
REACTOME_HOST_INTERACTIONS_OF_HIV_FACTORS	225	R	1	0.033283	0.8986
KEGG_BASE_EXCISION_REPAIR	88	R	1	0.051434	0.8992
BIOCARTA_TPO_PATHWAY	58	R	1	0.033421	0.8998
KEGG_GLYOXYLATE_AND_DICARBOXYLATE_METABOLISM	44	P	1	0.046823	0.8999
REACTOME_THE_ROLE_OF_NEF_IN_HIV1_REPLICATION_AND_DISEASE_PATHOGENESIS	90	R	1	0.027619	0.9001
REACTOME_METABOLISM_OF_MRNA	87	P	1	0.053165	0.9003
REACTOME_ABORTIVE_ELONGATION_OF_HIV1_TRANSCRIPT_IN_THE_ABSENCE_OF_TAT	43	P	1	0.04573	0.9018
REACTOME_SYNTHESIS_OF_DNA	165	R	1	0.039579	0.9021
REACTOME_PHASE_II_CONJUGATION	105	P	1	0.029539	0.9027
KEGG_N_GLYCAN_BIOSYNTHESIS	117	R	1	0.031883	0.903
BIOCARTA_D4GDI_PATHWAY	37	R	1	0.034614	0.9031
REACTOME_PHOSPHOLIPASE_CMEDIATED_CASCADE	78	R	1	0.039632	0.9034
REACTOME_DEADENYLATION_OF_MRNA	49	P	1	0.038081	0.9045
KEGG_UBIQUITIN_MEDIATED_PROTEOLYSIS	274	P	1	0.060594	0.9057
KEGG_APOPTOSIS	214	R	1	0.027202	0.9065
REACTOME_STRIATED_MUSCLE_CONTRACTION	65	P	1	0.034771	0.9072
REACTOME_XENOBIOTICS	14	R	1	0.047417	0.9073
REACTOME_E2F_MEDIATED_REGULATION_OF_DNA_REPLICATION	57	R	1	0.057816	0.9082
REACTOME_G_PROTEIN_ACTIVATION	89	R	1	0.054	0.9085
REACTOME_REGULATION_OF_INSULIN_SECRETION_BY_FREE_FATTY_ACIDS	121	R	1	0.041765	0.9089
REACTOME_FORMATION_OF_THE_EARLY_ELONGATION_COMPLEX	50	P	1	0.044389	0.911
KEGG_BASAL_TRANSCRIPTION_FACTORS	50	P	1	0.038529	0.911
BIOCARTA_NDKDYNAMIN_PATHWAY	56	R	1	0.026336	0.9111
KEGG_PPAR_SIGNALING_PATHWAY	186	R	1	0.020217	0.9119
KEGG_OTHER_GLYCAN_DEGRADATION	32	R	1	0.023471	0.9121
REACTOME_DEATH_RECEPTOR_SIGNALLING	35	P	1	0.038163	0.9149
KEGG_COLORECTAL_CANCER	216	R	1	0.022277	0.9149
BIOCARTA_TGFB_PATHWAY	45	R	1	0.043534	0.915
BIOCARTA_RHO_PATHWAY	63	R	1	0.039331	0.9166
BIOCARTA_EIF_PATHWAY	28	P	1	0.027095	0.918
KEGG_PROSTATE_CANCER	261	R	1	0.04406	0.9184
REACTOME_NRAGE_SIGNALS_DEATH_THROUGH_JNK	245	P	1	0.04182	0.9188
KEGG_EPITHELIAL_CELL_SIGNALING_IN_HELICOBACTER_PYLORI_INFECTION	145	R	1	0.028841	0.9207
KEGG_PANCREATIC_CANCER	174	R	1	0.026379	0.9217
KEGG_ALLOGRAFT_REJECTION	65	P	1	0.016039	0.9222
BIOCARTA_HDAC_PATHWAY	108	R	1	0.037764	0.9224
REACTOME_SEROTONIN_NEUROTRANSMITTER_RELEASE_CYCLE	59	R	1	0.015572	0.9226
REACTOME_AMINE_DERIVED_HORMONES	31	P	1	0.023564	0.9233
REACTOME_SIGNALING_BY_VEGF	49	P	1	0.032331	0.9237
REACTOME_PYRUVATE_METABOLISM_AND_TCA_CYCLE	69	P	1	0.031209	0.9259
REACTOME_SEMA3A_PLEXIN_REPULSION_SIGNALING_BY_INHIBITING_INTEGRIN_ADHESION	61	P	1	0.028454	0.9281
BIOCARTA_CXCR4_PATHWAY	62	P	1	0.024561	0.9281
KEGG_GLYCOSPHINGOLIPID_BIOSYNTHESIS_LACTO_AND_NEOLACTO_SERIES	68	R	1	0.026685	0.929
BIOCARTA_VIP_PATHWAY	80	R	1	0.033189	0.9295
REACTOME_DNA_STRAND_ELONGATION	68	R	1	0.036015	0.9308
BIOCARTA_GLEEVEC_PATHWAY	52	R	1	0.021255	0.9309
BIOCARTA_LONGEVITY_PATHWAY	53	R	1	0.018812	0.9313
BIOCARTA_41BB_PATHWAY	41	R	1	0.010322	0.9316
KEGG_PYRUVATE_METABOLISM	85	R	1	0.046722	0.9326
REACTOME_STEROID_HORMONE_BIOSYNTHESIS	32	R	1	0.029749	0.9328
BIOCARTA_AKT_PATHWAY	52	R	1	0.025557	0.9345
REACTOME_PLATELET_ACTIVATION_TRIGGERS	243	R	1	0.046697	0.9346
REACTOME_INFLUENZA_VIRAL_RNA_TRANSCRIPTION_AND_REPLICATION	155	P	1	0.024751	0.9365
KEGG_ACUTE_MYELOID_LEUKEMIA	144	R	1	0.02312	0.9366
KEGG_AMYOTROPHIC_LATERAL_SCLEROSIS_ALS	164	R	1	0.022308	0.9369
REACTOME_CELL_DEATH_SIGNALLING_VIA_NRAGE_NRIF_AND_NADE	273	P	1	0.030807	0.9381
BIOCARTA_PPARA_PATHWAY	138	R	1	0.024173	0.9381
KEGG_GLYCOLYSIS_GLUCONEOGENESIS	134	R	1	0.046376	0.939
BIOCARTA_LYM_PATHWAY	30	R	1	0.02678	0.9397
REACTOME_TIGHT_JUNCTION_INTERACTIONS	80	R	1	0.032021	0.9409
BIOCARTA_NOS1_PATHWAY	66	R	1	0.02292	0.942
REACTOME_RNA_POLYMERASE_I_PROMOTER_CLEARANCE	62	P	1	0.031581	0.9424
REACTOME_DNA_REPLICATION_PRE_INITIATION	138	R	1	0.0244	0.9426
BIOCARTA_MTA3_PATHWAY	37	R	1	0.019364	0.9449
KEGG_TYROSINE_METABOLISM	71	P	1	0.024004	0.9455
BIOCARTA_G1_PATHWAY	54	R	1	0.032432	0.9472
BIOCARTA_MEF2D_PATHWAY	61	R	1	0.02149	0.9472
REACTOME_BILE_SALT_AND_ORGANIC_ANION_SLC_TRANSPORTERS	28	P	1	0.017288	0.9477
REACTOME_FORMATION_OF_A_POOL_OF_FREE_40S_SUBUNITS	148	P	1	0.022278	0.9486
BIOCARTA_FIBRINOLYSIS_PATHWAY	30	R	1	0.023324	0.9488
BIOCARTA_ALK_PATHWAY	101	P	1	0.020265	0.9489
REACTOME_NOREPINEPHRINE_NEUROTRANSMITTER_RELEASE_CYCLE	38	R	1	0.014445	0.9505
REACTOME_REGULATION_OF_INSULIN_SECRETION_BY_ACETYLCHOLINE	145	R	1	0.02061	0.9507
REACTOME_FRS2MEDIATED_CASCADE	86	R	1	0.018624	0.9517
BIOCARTA_NFAT_PATHWAY	149	R	1	0.016889	0.9517
KEGG_ANTIGEN_PROCESSING_AND_PRESENTATION	98	P	1	0.016448	0.9517
REACTOME_AMINE_LIGAND_BINDING_RECEPTORS	117	P	1	0.019061	0.9524
KEGG_AUTOIMMUNE_THYROID_DISEASE	87	P	1	0.009746	0.9525
BIOCARTA_PYK2_PATHWAY	67	R	1	0.017432	0.9528
BIOCARTA_MAPK_PATHWAY	197	R	1	0.012701	0.9529
KEGG_BIOSYNTHESIS_OF_UNSATURATED_FATTY_ACIDS	60	P	1	0.005681	0.9545
KEGG_MATURITY_ONSET_DIABETES_OF_THE_YOUNG	83	P	1	0.022156	0.9556
REACTOME_TRAF6_MEDIATED_INDUCTION_OF_THE_ANTIVIRAL_CYTOKINE_IFN_ALPHA_BETA_CASCADE	133	R	1	0.00808	0.9559
REACTOME_G1_PHASE	29	R	1	0.027107	0.9567
KEGG_RETINOL_METABOLISM	83	P	1	0.013842	0.9579
KEGG_PRION_DISEASES	89	R	1	0.023367	0.9587
KEGG_FC_EPSILON_RI_SIGNALING_PATHWAY	248	R	1	0.018017	0.9589
BIOCARTA_AKAP13_PATHWAY	40	R	1	0.019753	0.9592
BIOCARTA_NUCLEARRS_PATHWAY	35	R	1	0.009777	0.9604
BIOCARTA_FCER1_PATHWAY	116	R	1	0.012875	0.9606
KEGG_ADIPOCYTOKINE_SIGNALING_PATHWAY	218	R	1	0.006488	0.9606
REACTOME_AKT_PHOSPHORYLATES_TARGETS_IN_THE_CYTOSOL	31	R	1	0.018609	0.9609
REACTOME_PEPTIDE_CHAIN_ELONGATION	130	P	1	0.012019	0.9621
REACTOME_INFLUENZA_LIFE_CYCLE	206	P	1	0.015658	0.9624
BIOCARTA_GATA3_PATHWAY	55	R	1	0.019695	0.9625
REACTOME_EFFECTS_OF_PIP2_HYDROLYSIS	105	R	1	0.017197	0.963
REACTOME_COLLAGEN_MEDIATED_ACTIVATION_CASCADE	118	R	1	0.025516	0.9631
REACTOME_FRS2_MEDIATED_ACTIVATION	41	P	1	0.007934	0.9635
KEGG_BETA_ALANINE_METABOLISM	66	P	1	0.034649	0.9638
BIOCARTA_ACTINY_PATHWAY	32	R	1	0.021116	0.9649
BIOCARTA_TOB1_PATHWAY	58	R	1	0.007998	0.965
REACTOME_FGFR_LIGAND_BINDING_AND_ACTIVATION	91	R	1	0.014872	0.9654
REACTOME_TRNA_AMINOACYLATION	80	P	1	0.016433	0.9663
BIOCARTA_FMLP_PATHWAY	127	R	1	0.013353	0.9673
KEGG_RIBOSOME	129	P	1	0.010351	0.9683
BIOCARTA_IL10_PATHWAY	33	R	1	0.009145	0.969
KEGG_GALACTOSE_METABOLISM	82	R	1	0.014738	0.9691
BIOCARTA_PS1_PATHWAY	28	P	1	0.012947	0.9699
KEGG_CHRONIC_MYELOID_LEUKEMIA	197	R	1	0.01137	0.9711
REACTOME_NEF_MEDIATES_DOWN_MODULATION_OF_CELL_SURFACE_RECEPTORS_BY_RECRUITING_THEM_TO_CLATHRIN_ADAPTERS	45	R	1	0.009938	0.9716
REACTOME_VIRAL_MRNA_TRANSLATION	126	P	1	0.009566	0.9724
REACTOME_SHCMEDIATED_CASCADE	71	R	1	0.009526	0.9729
REACTOME_TRANSLATION	180	P	1	0.012871	0.9731
KEGG_AMINOACYL_TRNA_BIOSYNTHESIS	86	P	1	0.013405	0.9755
BIOCARTA_NTHI_PATHWAY	60	R	1	0.00993	0.9758
REACTOME_SIGNALING_BY_ROBO_RECEPTOR	145	P	1	0.01284	0.9761
BIOCARTA_PITX2_PATHWAY	28	P	1	0.009017	0.9761
REACTOME_MITOTIC_M_M_G1_PHASES	267	R	1	0.008023	0.9764
BIOCARTA_ARAP_PATHWAY	25	R	1	0.007814	0.9764
KEGG_B_CELL_RECEPTOR_SIGNALING_PATHWAY	258	R	1	0.013076	0.9773
REACTOME_M_G1_TRANSITION	105	R	1	0.00791	0.9782
REACTOME_BRANCHED_CHAIN_AMINO_ACID_CATABOLISM	44	R	1	0.01052	0.9792
REACTOME_TRAFFICKING_OF_AMPA_RECEPTORS	124	R	1	0.010483	0.9792
REACTOME_REGULATION_OF_GENE_EXPRESSION_IN_BETA_CELLS	172	P	1	0.007783	0.9796
BIOCARTA_TCR_PATHWAY	137	R	1	0.007826	0.98
KEGG_PRIMARY_IMMUNODEFICIENCY	87	P	1	0.008002	0.9811
BIOCARTA_ERYTH_PATHWAY	35	R	1	0.009996	0.9826
REACTOME_PEROXISOMAL_LIPID_METABOLISM	44	R	1	0.007173	0.983
REACTOME_GTP_HYDROLYSIS_AND_JOINING_OF_THE_60S_RIBOSOMAL_SUBUNIT	162	P	1	0.008165	0.9835
KEGG_GRAFT_VERSUS_HOST_DISEASE	59	P	1	0.002204	0.9845
KEGG_PARKINSONS_DISEASE	252	P	1	0.012389	0.9849
BIOCARTA_TOLL_PATHWAY	80	R	1	0.006945	0.9854
BIOCARTA_G2_PATHWAY	52	P	1	0.004591	0.9864
REACTOME_RNA_POLYMERASE_I_PROMOTER_OPENING	21	P	1	0.009499	0.9872
REACTOME_MITOCHONDRIAL_TRNA_AMINOACYLATION	49	P	1	0.006887	0.9888
REACTOME_REGULATION_OF_BETA_CELL_DEVELOPMENT	229	P	1	0.00475	0.9903
REACTOME_PLATELET_ADHESION_TO_EXPOSED_COLLAGEN	48	R	1	0.005872	0.9905
REACTOME_MEMBRANE_TRAFFICKING	158	R	1	0.003938	0.9911
BIOCARTA_PARKIN_PATHWAY	67	P	1	0.005182	0.9921
REACTOME_GLUTATHIONE_CONJUGATION	35	P	1	0.001198	0.9922
BIOCARTA_IL12_PATHWAY	51	R	1	0.002561	0.994
REACTOME_CLATHRIN_DERIVED_VESICLE_BUDDING	128	R	1	0.00245	0.994
KEGG_LYSOSOME	266	R	1	0.002434	0.995
KEGG_GLUTATHIONE_METABOLISM	88	P	1	0.000874	0.9963
REACTOME_PACKAGING_OF_TELOMERE_ENDS	25	P	1	0.001716	0.9966
REACTOME_SIGNAL_ATTENUATION	35	P	1	0.00078	0.9974
REACTOME_GOLGI_ASSOCIATED_VESICLE_BIOGENESIS	119	R	1	0.00135	0.9977
BIOCARTA_HCMV_PATHWAY	34	R	1	0.001129	0.998
BIOCARTA_IL1R_PATHWAY	88	R	1	0.000927	0.9983
BIOCARTA_STRESS_PATHWAY	59	R	1	0.000728	0.9984

## Sheet: LD_not_controlled_Combined
(D) Pathway enrichment analysis based on single locus effect for PD-NIA using larger set of SNPs (LD not filtered). Each single locus effect was evaluated based on the maximum value of the hypergeometric test (-log10 pv) under dominant and recessive disease model.
size: length of pathway
effect: the disease assoication of the SNPs in the pathway are enriched for increased or decreased disease risk, "P" refers to "decreased risk" and "R" refers to "increased risk"
FDR: false discovery rate
ranksum (-log10 pv): one tail ranksum test comparing pathway SNP's hypergeometric (-log10 pv) test distribution with all SNPs' hypergeometric test (-log10 pv) distribution
perm_pv: sample permutation p-value
Pathways	size	effect	FDR	ranksum (-log10 pv)	perm_pv
BIOCARTA_RAC1_PATHWAY	216	P	0.14	5.99631	0.0001
BIOCARTA_HDAC_PATHWAY	328	P	0.29	4.87883	0.0004
KEGG_N_GLYCAN_BIOSYNTHESIS	397	P	0.29	4.39867	0.0006
REACTOME_CD28_CO_STIMULATION	274	P	0.43	4.11645	0.0012
BIOCARTA_STRESS_PATHWAY	199	P	0.7	3.46455	0.0024
BIOCARTA_AKT_PATHWAY	149	P	0.78	3.23579	0.0039
REACTOME_PROSTANOID_HORMONES	143	P	0.78	3.19908	0.0041
REACTOME_CELL_SURFACE_INTERACTIONS_AT_THE_VASCULAR_WALL	972	P	0.78	3.04547	0.0046
REACTOME_CD28_DEPENDENT_PI3K_AKT_SIGNALING	159	P	0.78	2.92958	0.0052
REACTOME_COLLAGEN_MEDIATED_ACTIVATION_CASCADE	353	P	0.78	2.86588	0.0061
BIOCARTA_HER2_PATHWAY	319	P	0.78	2.93942	0.0064
BIOCARTA_IL12_PATHWAY	190	P	0.78	2.97526	0.007
KEGG_GLYCOSYLPHOSPHATIDYLINOSITOL_GPI_ANCHOR_BIOSYNTHESIS	176	R	0.78	2.90638	0.007
REACTOME_PLATELET_ADHESION_TO_EXPOSED_COLLAGEN	181	P	0.78	2.78385	0.008
BIOCARTA_LONGEVITY_PATHWAY	151	P	0.78	2.99621	0.0085
BIOCARTA_FMLP_PATHWAY	428	P	0.78	2.88072	0.0086
REACTOME_CTLA4_INHIBITORY_SIGNALING	180	P	0.85	2.46344	0.0109
REACTOME_SIGNALING_BY_VEGF	158	R	0.85	3.02224	0.011
REACTOME_PECAM1_INTERACTIONS	123	P	0.85	2.67338	0.0111
BIOCARTA_CARM1_PATHWAY	119	R	0.91	2.71828	0.0127
REACTOME_PLATELET_ACTIVATION_TRIGGERS	739	P	0.91	2.38312	0.0147
BIOCARTA_RAS_PATHWAY	169	P	0.91	2.15129	0.0172
REACTOME_PHOSPHORYLATION_OF_THE_APC	70	R	0.91	2.73734	0.0174
REACTOME_DUAL_INCISION_REACTION_IN_GG_NER	155	R	0.91	2.21979	0.0183
BIOCARTA_CARM_ER_PATHWAY	420	P	0.91	2.4606	0.0188
BIOCARTA_MONOCYTE_PATHWAY	128	P	0.91	2.00274	0.02
BIOCARTA_HCMV_PATHWAY	138	P	0.91	2.0172	0.0204
KEGG_STARCH_AND_SUCROSE_METABOLISM	365	P	0.91	2.15327	0.0216
KEGG_ETHER_LIPID_METABOLISM	259	R	0.91	2.27941	0.022
REACTOME_GLOBAL_GENOMIC_NER	252	R	0.91	2.01261	0.0229
REACTOME_A_THIRD_PROTEOLYTIC_CLEAVAGE_RELEASES_NICD	94	P	0.91	2.17331	0.0232
REACTOME_PI3K_AKT_SIGNALLING	291	P	0.91	2.45357	0.0236
KEGG_VALINE_LEUCINE_AND_ISOLEUCINE_BIOSYNTHESIS	94	P	0.91	1.8428	0.0261
REACTOME_APCDC20_MEDIATED_DEGRADATION_OF_CYCLIN_B	73	R	0.91	2.34585	0.0285
BIOCARTA_TCR_PATHWAY	435	P	0.91	2.10211	0.0296
REACTOME_CYCLIN_A1_ASSOCIATED_EVENTS_DURING_G2_M_TRANSITION	79	R	0.91	1.6713	0.0297
KEGG_TOLL_LIKE_RECEPTOR_SIGNALING_PATHWAY	680	P	0.91	1.85444	0.0301
KEGG_GALACTOSE_METABOLISM	271	P	0.91	2.02762	0.0303
BIOCARTA_STATHMIN_PATHWAY	187	R	0.91	1.87325	0.0304
REACTOME_PHASE_1_FUNCTIONALIZATION	117	P	0.91	2.24106	0.0313
BIOCARTA_G1_PATHWAY	209	P	0.91	1.99536	0.0313
REACTOME_FURTHER_PLATELET_RELEASATE	186	P	0.91	2.26051	0.0336
KEGG_PANCREATIC_CANCER	607	P	0.91	2.00197	0.034
BIOCARTA_NTHI_PATHWAY	220	P	0.91	1.62615	0.0349
REACTOME_GLYCOGEN_BREAKDOWN_GLYCOGENOLYSIS	120	P	0.91	1.76459	0.0351
REACTOME_RNA_POLYMERASE_II_TRANSCRIPTION	590	R	0.91	1.93114	0.0352
BIOCARTA_AKAP95_PATHWAY	67	R	0.91	1.75629	0.037
REACTOME_LATE_PHASE_OF_HIV_LIFE_CYCLE	611	R	0.91	1.82093	0.0372
BIOCARTA_AGR_PATHWAY	561	R	0.91	2.27648	0.0373
KEGG_GLYCOSAMINOGLYCAN_BIOSYNTHESIS_HEPARAN_SULFATE	325	R	0.91	1.6962	0.0374
REACTOME_ACTIVATED_TLR4_SIGNALLING	149	P	0.91	1.93807	0.0387
KEGG_BIOSYNTHESIS_OF_UNSATURATED_FATTY_ACIDS	183	R	0.91	1.53824	0.0387
REACTOME_PLC_GAMMA1_SIGNALLING	625	P	0.91	1.86073	0.0391
REACTOME_TOLL_LIKE_RECEPTOR_4_CASCADE	192	P	0.91	1.83275	0.0398
BIOCARTA_TCRA_PATHWAY	134	P	0.91	1.76656	0.0419
BIOCARTA_TCYTOTOXIC_PATHWAY	106	P	0.91	1.54975	0.0425
REACTOME_TRANSCRIPTION_OF_THE_HIV_GENOME	400	R	0.91	1.78659	0.0441
BIOCARTA_ETS_PATHWAY	173	P	0.91	1.53524	0.0443
REACTOME_P38MAPK_EVENTS	93	P	0.91	1.60276	0.045
BIOCARTA_TOB1_PATHWAY	185	P	0.91	1.48309	0.0459
REACTOME_MRNA_3_END_PROCESSING	197	R	0.91	1.70391	0.0462
KEGG_OTHER_GLYCAN_DEGRADATION	102	P	0.91	1.58599	0.0464
KEGG_RIBOFLAVIN_METABOLISM	131	P	0.91	1.79525	0.0465
BIOCARTA_CSK_PATHWAY	219	P	0.91	1.68568	0.0477
REACTOME_SIGNALING_BY_NOTCH	155	P	0.91	1.84706	0.0478
KEGG_BASAL_TRANSCRIPTION_FACTORS	229	R	0.91	1.8914	0.0482
BIOCARTA_FCER1_PATHWAY	381	P	0.91	1.6901	0.0489
KEGG_RNA_POLYMERASE	213	P	0.91	2.00148	0.0491
REACTOME_COSTIMULATION_BY_THE_CD28_FAMILY	625	P	0.91	1.66297	0.0494
REACTOME_FORMATION_OF_THE_EARLY_ELONGATION_COMPLEX	238	R	0.91	1.71358	0.0495
BIOCARTA_EXTRINSIC_PATHWAY	86	R	0.91	1.63267	0.0498
KEGG_STEROID_HORMONE_BIOSYNTHESIS	370	P	0.91	2.01231	0.0505
KEGG_PHENYLALANINE_METABOLISM	103	R	0.91	1.61847	0.0509
REACTOME_SYNTHESIS_OF_GLYCOSYLPHOSPHATIDYLINOSITOL	121	R	0.91	1.56307	0.0521
REACTOME_NOTCH_HLH_TRANSCRIPTION_PATHWAY	201	P	0.91	1.8921	0.0523
REACTOME_SIGNAL_ATTENUATION	97	R	0.91	1.53401	0.0546
BIOCARTA_LYM_PATHWAY	104	P	0.91	1.37245	0.0547
BIOCARTA_PS1_PATHWAY	107	R	0.91	1.63323	0.0548
REACTOME_RNA_POLYMERASE_III_TRANSCRIPTION_INITIATION_FROM_TYPE_3_PROMOTER	150	P	0.91	1.37242	0.0552
REACTOME_MITOCHONDRIAL_TRNA_AMINOACYLATION	169	R	0.91	1.30794	0.0585
BIOCARTA_AKAP13_PATHWAY	153	P	0.91	1.57918	0.0597
KEGG_NUCLEOTIDE_EXCISION_REPAIR	312	R	0.91	1.49981	0.0598
REACTOME_E2F_MEDIATED_REGULATION_OF_DNA_REPLICATION	235	R	0.91	1.52134	0.0606
BIOCARTA_NFAT_PATHWAY	548	P	0.91	1.5847	0.0615
REACTOME_RNA_POLYMERASE_III_TRANSCRIPTION	294	P	0.91	1.4227	0.0618
BIOCARTA_RACCYCD_PATHWAY	170	P	0.91	1.50255	0.0638
KEGG_DRUG_METABOLISM_OTHER_ENZYMES	396	P	0.91	1.7637	0.0642
KEGG_PROGESTERONE_MEDIATED_OOCYTE_MATURATION	790	P	0.91	1.54062	0.0657
BIOCARTA_GCR_PATHWAY	186	P	0.91	1.26491	0.0659
BIOCARTA_ERYTH_PATHWAY	110	P	0.91	1.53243	0.066
REACTOME_P75NTR_SIGNALS_VIA_NFKB	99	P	0.91	1.51491	0.0667
REACTOME_CELL_DEATH_SIGNALLING_VIA_NRAGE_NRIF_AND_NADE	832	P	0.91	1.3662	0.0674
BIOCARTA_GH_PATHWAY	264	R	0.91	1.29127	0.0679
KEGG_MTOR_SIGNALING_PATHWAY	385	R	0.91	1.60093	0.068
KEGG_O_GLYCAN_BIOSYNTHESIS	491	P	0.91	1.45234	0.068
REACTOME_AKT_PHOSPHORYLATES_TARGETS_IN_THE_CYTOSOL	107	P	0.91	1.63007	0.0691
BIOCARTA_BCELLSURVIVAL_PATHWAY	146	P	0.91	1.42338	0.0694
KEGG_PYRIMIDINE_METABOLISM	800	P	0.91	1.47444	0.07
REACTOME_DNA_REPAIR	737	R	0.91	1.4605	0.0706
BIOCARTA_ECM_PATHWAY	222	P	0.91	1.42993	0.0708
BIOCARTA_BARRESTIN_SRC_PATHWAY	198	P	0.91	1.43396	0.0712
REACTOME_CELL_CYCLE_CHECKPOINTS	693	R	0.91	1.35197	0.0712
REACTOME_HIV1_TRANSCRIPTION_INITIATION	248	R	0.91	1.49363	0.0713
KEGG_ALPHA_LINOLENIC_ACID_METABOLISM	140	R	0.91	1.57345	0.0715
BIOCARTA_ATRBRCA_PATHWAY	129	R	0.91	1.44451	0.0718
KEGG_TYPE_II_DIABETES_MELLITUS	632	R	0.91	1.43958	0.0723
KEGG_TERPENOID_BACKBONE_BIOSYNTHESIS	117	P	0.91	1.44047	0.0731
REACTOME_HIV_LIFE_CYCLE	708	R	0.91	1.39581	0.0736
REACTOME_NRIF_SIGNALS_CELL_DEATH_FROM_THE_NUCLEUS	105	P	0.91	1.43995	0.0749
REACTOME_INACTIVATION_OF_APC_VIA_DIRECT_INHIBITION_OF_THE_APCOMPLEX	88	R	0.91	1.60639	0.075
BIOCARTA_ERK_PATHWAY	298	P	0.91	1.71299	0.0754
BIOCARTA_TRKA_PATHWAY	134	P	0.91	1.42528	0.0756
BIOCARTA_TH1TH2_PATHWAY	200	P	0.91	1.35863	0.0766
REACTOME_CHEMOKINE_RECEPTORS_BIND_CHEMOKINES	241	R	0.91	1.28546	0.0782
BIOCARTA_GRANULOCYTES_PATHWAY	140	P	0.91	1.30699	0.0797
REACTOME_G_ALPHA_12_13_SIGNALLING_EVENTS	801	P	0.91	1.3003	0.0801
REACTOME_IMMUNOREGULATORY_INTERACTIONS_BETWEEN_A_LYMPHOID_AND_A_NON_LYMPHOID_CELL	551	P	0.91	1.32855	0.0805
REACTOME_G_PROTEIN_BETA_GAMMA_SIGNALLING	314	P	0.91	1.38695	0.0815
REACTOME_APOPTOTIC_CLEAVAGE_OF_CELL_ADHESION_PROTEINS	96	R	0.91	1.34533	0.0829
BIOCARTA_IGF1MTOR_PATHWAY	136	P	0.91	1.37243	0.0836
REACTOME_MYD88_CASCADE	104	P	0.91	1.43997	0.0842
REACTOME_BOTULINUM_NEUROTOXICITY	197	R	0.91	1.29716	0.0845
KEGG_FC_EPSILON_RI_SIGNALING_PATHWAY	849	P	0.91	1.34916	0.0849
REACTOME_ASSOCIATION_OF_LICENSING_FACTORS_WITH_THE_PREREPLICATIVE_COMPLEX	75	R	0.91	1.23417	0.0856
KEGG_PROSTATE_CANCER	919	P	0.91	1.40788	0.086
REACTOME_TRNA_AMINOACYLATION	284	R	0.91	1.22907	0.0862
KEGG_SNARE_INTERACTIONS_IN_VESICULAR_TRANSPORT	340	P	0.91	1.41195	0.0864
KEGG_CARDIAC_MUSCLE_CONTRACTION	933	P	0.91	1.45923	0.0888
REACTOME_SIGNALING_BY_ROBO_RECEPTOR	478	R	0.91	1.34225	0.0888
REACTOME_CDC6_ASSOCIATION_WITH_THE_ORC:ORIGIN_COMPLEX	62	R	0.91	1.18355	0.0903
BIOCARTA_AKAPCENTROSOME_PATHWAY	175	R	0.91	1.40886	0.0906
BIOCARTA_MTA3_PATHWAY	121	P	0.91	1.31219	0.0919
BIOCARTA_CDC42RAC_PATHWAY	92	P	0.91	1.26231	0.0921
BIOCARTA_PPARA_PATHWAY	507	P	0.91	1.2854	0.0923
BIOCARTA_SPPA_PATHWAY	363	P	0.91	1.26169	0.0923
BIOCARTA_CTLA4_PATHWAY	191	P	0.91	1.05717	0.093
BIOCARTA_IL1R_PATHWAY	293	P	0.91	1.12377	0.0932
BIOCARTA_ARF_PATHWAY	146	P	0.91	1.29809	0.0944
BIOCARTA_PYK2_PATHWAY	272	P	0.91	1.26693	0.0952
KEGG_PATHOGENIC_ESCHERICHIA_COLI_INFECTION	400	P	0.91	1.18187	0.0955
BIOCARTA_DNAFRAGMENT_PATHWAY	72	R	0.91	1.27621	0.0961
REACTOME_HORMONE_BIOSYNTHESIS	532	P	0.91	1.25755	0.0966
BIOCARTA_BCR_PATHWAY	370	P	0.91	1.33711	0.0978
REACTOME_NCAM1_INTERACTIONS	712	P	0.91	1.25293	0.0989
BIOCARTA_UCALPAIN_PATHWAY	173	P	0.91	1.25651	0.0992
KEGG_AMINOACYL_TRNA_BIOSYNTHESIS	307	R	0.91	1.19213	0.0992
BIOCARTA_MPR_PATHWAY	241	R	0.91	1.20641	0.0993
BIOCARTA_TOLL_PATHWAY	261	P	0.91	1.28472	0.0996
BIOCARTA_GLEEVEC_PATHWAY	180	P	0.91	1.21418	0.0996
REACTOME_METABOLISM_OF_NITRIC_OXIDE	104	P	0.91	1.24718	0.0999
REACTOME_SYNTHESIS_AND_INTERCONVERSION_OF_NUCLEOTIDE_DI_AND_TRIPHOSPHATES	150	R	0.91	1.10769	0.1
REACTOME_CAM_PATHWAY	351	P	0.91	1.24256	0.1002
REACTOME_G_BETA_GAMMA_SIGNALLING_THROUGH_PLC_BETA	266	P	0.91	1.18682	0.1002
REACTOME_DEADENYLATION_OF_MRNA	163	R	0.91	1.10967	0.1002
REACTOME_NUCLEOTIDE_EXCISION_REPAIR	358	R	0.91	1.24655	0.1016
BIOCARTA_THELPER_PATHWAY	122	P	0.91	1.08481	0.1019
REACTOME_XENOBIOTICS	76	P	0.91	1.92151	0.1021
KEGG_DORSO_VENTRAL_AXIS_FORMATION	342	P	0.91	1.25322	0.1024
KEGG_ALDOSTERONE_REGULATED_SODIUM_REABSORPTION	445	R	0.91	1.20485	0.1028
BIOCARTA_ALK_PATHWAY	346	R	0.91	1.14249	0.1048
BIOCARTA_CREB_PATHWAY	315	R	0.91	1.23143	0.1049
KEGG_BLADDER_CANCER	384	R	0.91	1.2911	0.1059
BIOCARTA_MAPK_PATHWAY	725	P	0.91	1.09477	0.1071
REACTOME_RNA_POLYMERASE_III_TRANSCRIPTION_INITIATION	192	P	0.91	1.03755	0.1075
REACTOME_SIGNALLING_TO_RAS	202	P	0.91	1.29316	0.1097
REACTOME_PLC_BETA_MEDIATED_EVENTS	710	P	0.91	1.21901	0.1108
BIOCARTA_41BB_PATHWAY	119	P	0.91	0.952429	0.1114
BIOCARTA_IGF1_PATHWAY	169	P	0.91	1.13676	0.1122
REACTOME_PURINE_RIBONUCLEOSIDE_MONOPHOSPHATE_BIOSYNTHESIS	67	R	0.91	1.05145	0.114
BIOCARTA_AMI_PATHWAY	167	P	0.91	0.967362	0.114
BIOCARTA_NKCELLS_PATHWAY	187	P	0.91	1.1302	0.1155
REACTOME_MITOCHONDRIAL_FATTY_ACID_BETA_OXIDATION	47	P	0.91	1.1827	0.1165
REACTOME_S_PHASE	678	R	0.91	1.11202	0.1165
BIOCARTA_MEF2D_PATHWAY	219	P	0.91	1.13171	0.1176
REACTOME_NRAGE_SIGNALS_DEATH_THROUGH_JNK	732	P	0.91	1.1231	0.1176
BIOCARTA_VEGF_PATHWAY	261	R	0.91	1.03438	0.1184
KEGG_GLYCEROLIPID_METABOLISM	559	P	0.91	1.13463	0.1191
REACTOME_METABOLISM_OF_RNA	609	R	0.91	1.12752	0.1201
REACTOME_APOPTOTIC_EXECUTION_PHASE	397	R	0.91	1.00282	0.1217
REACTOME_G2_M_CHECKPOINTS	258	R	0.91	0.943848	0.1227
BIOCARTA_CK1_PATHWAY	225	P	0.91	1.28367	0.123
KEGG_INOSITOL_PHOSPHATE_METABOLISM	614	P	0.91	1.19343	0.123
BIOCARTA_MCM_PATHWAY	110	R	0.91	1.13819	0.1249
REACTOME_MRNA_PROCESSING	264	P	0.91	0.941919	0.1291
REACTOME_COMPLEMENT_CASCADE	167	R	0.91	1.10906	0.1294
BIOCARTA_CDK5_PATHWAY	88	P	0.91	1.19845	0.1295
REACTOME_SHCMEDIATED_CASCADE	166	P	0.91	1.04347	0.1297
BIOCARTA_AT1R_PATHWAY	331	P	0.91	1.1497	0.1309
BIOCARTA_CXCR4_PATHWAY	269	R	0.91	0.983514	0.1313
REACTOME_TIE2_SIGNALING	223	R	0.91	1.13896	0.1323
BIOCARTA_INFLAM_PATHWAY	240	P	0.91	1.01973	0.133
REACTOME_REGULATION_OF_ORNITHINE_DECARBOXYLASE	320	R	0.91	1.03242	0.1331
REACTOME_INTRINSIC_PATHWAY	151	R	0.91	1.04218	0.1334
REACTOME_G2_M_TRANSITION	540	R	0.91	1.00849	0.1334
REACTOME_PROTEOLYTIC_CLEAVAGE_OF_SNARE_COMPLEX_PROTEINS	181	R	0.91	1.05097	0.1343
REACTOME_PLATELET_DEGRANULATION	750	P	0.91	1.14684	0.1344
REACTOME_LYSOSOME_VESICLE_BIOGENESIS	214	R	0.91	1.17758	0.1346
REACTOME_PEPTIDE_CHAIN_ELONGATION	456	R	0.91	1.07553	0.1346
REACTOME_HIV1_TRANSCRIPTION_ELONGATION	294	R	0.91	1.08762	0.1347
REACTOME_CONVERSION_FROM_APC_CDC20_TO_APC_CDH1_IN_LATE_ANAPHASE	86	R	0.91	1.06838	0.1351
KEGG_FRUCTOSE_AND_MANNOSE_METABOLISM	371	P	0.91	1.06931	0.136
REACTOME_FORMATION_OF_FIBRIN_CLOT_CLOTTING_CASCADE	281	R	0.91	1.01101	0.1363
REACTOME_APOPTOSIS_INDUCED_DNA_FRAGMENTATION	79	R	0.91	1.11809	0.1372
KEGG_GLUTATHIONE_METABOLISM	307	R	0.91	1.00409	0.1377
REACTOME_HORMONE_SENSITIVE_LIPASE_HSL_MEDIATED_TRIACYLGLYCEROL_HYDROLYSIS	79	P	0.91	1.10771	0.1392
KEGG_CELL_CYCLE	841	P	0.91	1.03099	0.1397
REACTOME_MRNA_DECAY_BY_5_TO_3_EXORIBONUCLEASE	91	P	0.91	1.21543	0.1399
REACTOME_P130CAS_LINKAGE_TO_MAPK_SIGNALING_FOR_INTEGRINS	175	R	0.91	0.994923	0.1408
KEGG_COMPLEMENT_AND_COAGULATION_CASCADES	587	R	0.91	0.988867	0.1412
KEGG_ALANINE_ASPARTATE_AND_GLUTAMATE_METABOLISM	303	R	0.91	1.01605	0.1416
REACTOME_E2F_TRANSCRIPTIONAL_TARGETS_AT_G1_S	181	R	0.91	1.00267	0.1417
BIOCARTA_IL3_PATHWAY	93	P	0.91	1.01072	0.142
REACTOME_SMOOTH_MUSCLE_CONTRACTION	238	P	0.91	1.0364	0.1421
BIOCARTA_CTL_PATHWAY	132	P	0.91	0.911329	0.1424
REACTOME_GLUCAGON_SIGNALING_IN_METABOLIC_REGULATION	400	P	0.91	1.06745	0.1432
REACTOME_GLUCAGON_TYPE_LIGAND_RECEPTORS	320	P	0.91	0.996582	0.1441
BIOCARTA_PTDINS_PATHWAY	290	P	0.91	1.00455	0.1443
REACTOME_TRANSPORT_OF_MATURE_MRNA_DERIVED_FROM_AN_INTRON_CONTAINING_TRANSCRIPT	315	R	0.91	0.928395	0.1451
REACTOME_G1_S_TRANSITION	710	R	0.91	0.999623	0.1454
REACTOME_ACTIVATION_OF_KAINATE_RECEPTORS_UPON_GLUTAMATE_BINDING	504	P	0.91	1.04	0.1459
REACTOME_GRB2_SOS_PROVIDES_LINKAGE_TO_MAPK_SIGNALING_FOR_INTERGRINS_	163	R	0.91	1.01695	0.1461
KEGG_VALINE_LEUCINE_AND_ISOLEUCINE_BIOSYNTHESIS	94	R	0.91	0.92356	0.1463
BIOCARTA_PDGF_PATHWAY	255	P	0.91	0.987829	0.1464
REACTOME_NOREPINEPHRINE_NEUROTRANSMITTER_RELEASE_CYCLE	169	P	0.91	0.942622	0.1472
REACTOME_RNA_POLYMERASE_I_PROMOTER_OPENING	136	R	0.91	1.18125	0.1482
REACTOME_PLATELET_AGGREGATION_PLUG_FORMATION	292	R	0.91	1.00305	0.1485
REACTOME_CDC20_PHOSPHO_APC_MEDIATED_DEGRADATION_OF_CYCLIN_A	375	R	0.91	1.03167	0.1486
REACTOME_METABOLISM_OF_MRNA	305	R	0.91	1.02665	0.1496
KEGG_SULFUR_METABOLISM	122	R	0.91	0.926627	0.1503
REACTOME_P75_NTR_RECEPTOR_MEDIATED_SIGNALLING	995	P	0.91	0.951727	0.1506
KEGG_P53_SIGNALING_PATHWAY	538	R	0.91	0.960079	0.1514
REACTOME_MRNA_PROCESSING	264	R	0.91	0.877806	0.1522
KEGG_BASE_EXCISION_REPAIR	263	P	0.91	0.876622	0.1523
REACTOME_TRIACYLGLYCERIDE_BIOSYNTHESIS	176	P	0.91	1.09806	0.1526
REACTOME_ADP_SIGNALLING_THROUGH_P2Y_PURINOCEPTOR_1	272	P	0.91	0.9855	0.1536
BIOCARTA_KERATINOCYTE_PATHWAY	613	P	0.91	0.91117	0.1542
BIOCARTA_SET_PATHWAY	83	P	0.91	0.919619	0.1545
BIOCARTA_CHREBP2_PATHWAY	390	P	0.91	1.01269	0.1547
REACTOME_FANCONI_ANEMIA_PATHWAY	100	R	0.91	1.15619	0.1553
REACTOME_DOWN_STREAM_SIGNAL_TRANSDUCTION	270	P	0.91	0.91987	0.1554
BIOCARTA_PML_PATHWAY	167	R	0.91	0.888569	0.1555
KEGG_CIRCADIAN_RHYTHM_MAMMAL	113	R	0.91	1.09665	0.1557
KEGG_GLYCOSPHINGOLIPID_BIOSYNTHESIS_GANGLIO_SERIES	212	R	0.91	0.895718	0.157
BIOCARTA_CFTR_PATHWAY	124	R	0.91	0.966222	0.1572
BIOCARTA_EGF_PATHWAY	275	P	0.91	0.945329	0.1575
REACTOME_TELOMERE_MAINTENANCE	329	R	0.91	0.949817	0.1582
KEGG_PANTOTHENATE_AND_COA_BIOSYNTHESIS	201	R	0.91	0.990853	0.1583
KEGG_VALINE_LEUCINE_AND_ISOLEUCINE_DEGRADATION	409	P	0.91	0.920009	0.1586
REACTOME_CYTOCHROME_P450_ARRANGED_BY_SUBSTRATE_TYPE	376	P	0.91	1.15907	0.1587
REACTOME_BIOLOGICAL_OXIDATIONS	940	P	0.91	1.0943	0.1587
REACTOME_TOLL_RECEPTOR_CASCADES	655	P	0.91	0.954828	0.1589
REACTOME_EFFECTS_OF_PIP2_HYDROLYSIS	359	P	0.91	1.01467	0.1592
BIOCARTA_NKT_PATHWAY	190	P	0.91	0.965145	0.1596
BIOCARTA_ACH_PATHWAY	198	P	0.91	1.06864	0.1614
BIOCARTA_PLCE_PATHWAY	128	P	0.91	0.945185	0.162
BIOCARTA_VIP_PATHWAY	245	P	0.91	0.972192	0.1629
BIOCARTA_WNT_PATHWAY	222	R	0.91	0.969953	0.1645
BIOCARTA_AGPCR_PATHWAY	153	R	0.91	0.884513	0.1652
REACTOME_ETHANOL_OXIDATION	71	R	0.91	1.042	0.1657
REACTOME_NCAM_SIGNALING_FOR_NEURITE_OUT_GROWTH	968	P	0.91	0.97529	0.166
KEGG_NOTCH_SIGNALING_PATHWAY	490	P	0.91	0.969593	0.1664
REACTOME_REPAIR_SYNTHESIS_OF_PATCH_27_30_BASES_LONG_BY_DNA_POLYMERASE	123	R	0.91	0.909245	0.1668
REACTOME_SYNTHESIS_OF_DNA	596	R	0.91	0.914361	0.1672
REACTOME_G_BETA_GAMMA_SIGNALLING_THROUGH_PI3KGAMMA	211	P	0.91	0.990311	0.1687
REACTOME_DOUBLE_STRAND_BREAK_REPAIR	181	R	0.91	0.881201	0.1717
BIOCARTA_FAS_PATHWAY	245	R	0.91	0.808394	0.1718
REACTOME_FORMATION_OF_A_POOL_OF_FREE_40S_SUBUNITS	514	R	0.91	0.949473	0.1727
REACTOME_LIPOPROTEIN_METABOLISM	313	P	0.91	0.938117	0.1727
BIOCARTA_COMP_PATHWAY	159	R	0.91	0.94173	0.1728
KEGG_TASTE_TRANSDUCTION	538	R	0.91	0.940786	0.1728
REACTOME_RNA_POLYMERASE_III_TRANSCRIPTION_TERMINATION	181	P	0.91	0.924998	0.1734
REACTOME_EGFR_DOWNREGULATION	243	R	0.91	0.961776	0.1736
BIOCARTA_NO1_PATHWAY	562	P	0.91	0.936143	0.1741
KEGG_AMINO_SUGAR_AND_NUCLEOTIDE_SUGAR_METABOLISM	389	P	0.91	0.919294	0.1746
KEGG_GLYOXYLATE_AND_DICARBOXYLATE_METABOLISM	131	R	0.91	0.847963	0.1747
REACTOME_GTP_HYDROLYSIS_AND_JOINING_OF_THE_60S_RIBOSOMAL_SUBUNIT	576	R	0.91	0.940726	0.1752
REACTOME_ACTIVATION_OF_THE_PRE_REPLICATIVE_COMPLEX	199	R	0.91	0.869121	0.1753
BIOCARTA_CCR5_PATHWAY	186	P	0.91	0.852918	0.177
KEGG_LINOLEIC_ACID_METABOLISM	189	R	0.91	0.939837	0.1772
REACTOME_CHYLOMICRON_MEDIATED_LIPID_TRANSPORT	141	P	0.91	0.842472	0.1778
REACTOME_DARPP32_EVENTS	292	P	0.91	1.00582	0.1792
REACTOME_BASE_EXCISION_REPAIR	139	P	0.91	0.80153	0.1794
KEGG_PRIMARY_IMMUNODEFICIENCY	260	R	0.91	0.799222	0.1804
KEGG_PROTEIN_EXPORT	199	P	0.91	0.925504	0.1824
BIOCARTA_IGF1R_PATHWAY	197	P	0.91	0.859596	0.1824
REACTOME_FORMATION_AND_MATURATION_OF_MRNA_TRANSCRIPT	911	R	0.91	0.887037	0.1826
REACTOME_ADHERENS_JUNCTIONS_INTERACTIONS	606	R	0.91	0.932269	0.1829
REACTOME_DEPOLARIZATION_OF_THE_PRESYNAPTIC_TERMINAL_TRIGGERS_THE_OPENING_OF_CALCIUM_CHANNELS	363	P	0.91	0.95284	0.1831
KEGG_TASTE_TRANSDUCTION	538	P	0.91	0.922514	0.1833
REACTOME_GS_ALPHA_MEDIATED_EVENTS_IN_GLUCAGON_SIGNALLING	347	P	0.91	0.89836	0.1835
REACTOME_GLUCONEOGENESIS	234	R	0.91	0.870134	0.1838
KEGG_MELANOMA	718	R	0.91	0.906712	0.1845
REACTOME_REMOVAL_OF_DNA_PATCH_CONTAINING_ABASIC_RESIDUE	121	P	0.91	0.787656	0.1846
REACTOME_DOPAMINE_NEUROTRANSMITTER_RELEASE_CYCLE	249	R	0.91	0.863394	0.1862
REACTOME_RNA_POLYMERASE_I_III_AND_MITOCHONDRIAL_TRANSCRIPTION	650	P	0.91	0.923458	0.1864
REACTOME_GENES_INVOLVED_IN_APOPTOTIC_CLEAVAGE_OF_CELLULAR_PROTEINS	317	R	0.91	0.797074	0.1865
KEGG_TYROSINE_METABOLISM	346	R	0.91	0.940627	0.1869
REACTOME_POLYMERASE_SWITCHING	83	R	0.91	0.741854	0.1869
REACTOME_PHASE_II_CONJUGATION	429	P	0.91	0.973483	0.1874
KEGG_CYTOSOLIC_DNA_SENSING_PATHWAY	292	P	0.91	0.835673	0.1881
REACTOME_E2F_TRANSCRIPTIONAL_TARGETS_AT_G1_S	181	P	0.91	0.849925	0.1896
REACTOME_NRIF_SIGNALS_CELL_DEATH_FROM_THE_NUCLEUS	105	R	0.91	0.855776	0.1903
REACTOME_GENERIC_TRANSCRIPTION_PATHWAY	351	P	0.91	0.867194	0.1913
KEGG_VASOPRESSIN_REGULATED_WATER_REABSORPTION	444	P	0.91	0.940292	0.1922
BIOCARTA_BARR_MAPK_PATHWAY	175	P	0.91	0.839347	0.194
REACTOME_VIRAL_MESSENGER_RNA_SYNTHESIS	100	P	0.91	0.830836	0.1954
REACTOME_EXTENSION_OF_TELOMERES	185	R	0.91	0.825314	0.1957
REACTOME_INTEGRIN_CELL_SURFACE_INTERACTIONS	989	P	0.91	0.8001	0.1962
REACTOME_BETACATENIN_PHOSPHORYLATION_CASCADE	99	R	0.91	0.807375	0.1967
REACTOME_CD28_DEPENDENT_VAV1_PATHWAY	119	P	0.91	0.876361	0.1973
REACTOME_ACTIVATION_OF_THE_AP1_FAMILY_OF_TRANSCRIPTION_FACTORS	100	R	0.91	0.786206	0.1993
REACTOME_NUCLEOTIDE_LIKE_PURINERGIC_RECEPTORS	86	R	0.91	0.779	0.1995
BIOCARTA_CBL_PATHWAY	165	P	0.91	0.892982	0.2001
BIOCARTA_TFF_PATHWAY	171	P	0.91	0.794495	0.2002
BIOCARTA_CTCF_PATHWAY	202	P	0.91	0.815859	0.2009
REACTOME_REGULATION_OF_APC_ACTIVATORS_BETWEEN_G1_S_AND_EARLY_ANAPHASE	438	R	0.91	0.781553	0.2012
REACTOME_BILE_SALT_AND_ORGANIC_ANION_SLC_TRANSPORTERS	102	R	0.91	0.891761	0.2015
KEGG_MATURITY_ONSET_DIABETES_OF_THE_YOUNG	222	P	0.91	0.774834	0.2042
BIOCARTA_EDG1_PATHWAY	342	P	0.91	0.790515	0.2045
REACTOME_MICRORNA_BIOGENESIS	132	P	0.91	0.841828	0.2048
BIOCARTA_GATA3_PATHWAY	168	P	0.91	0.808888	0.2051
REACTOME_TOLL_LIKE_RECEPTOR_3_CASCADE	482	P	0.91	0.788844	0.2052
KEGG_ADIPOCYTOKINE_SIGNALING_PATHWAY	696	P	0.91	0.77442	0.2063
REACTOME_M_G1_TRANSITION	404	R	0.91	0.818194	0.2064
BIOCARTA_AHSP_PATHWAY	79	R	0.91	0.738129	0.2068
BIOCARTA_TPO_PATHWAY	207	P	0.91	0.768219	0.207
REACTOME_CLASS_B2_SECRETIN_FAMILY_RECEPTORS	651	P	0.91	0.856007	0.208
BIOCARTA_IL22BP_PATHWAY	150	P	0.91	0.865563	0.2097
REACTOME_BASIGIN_INTERACTIONS	228	P	0.91	0.785173	0.2098
BIOCARTA_TNFR1_PATHWAY	246	R	0.91	0.759767	0.2098
REACTOME_INTEGRIN_ALPHAIIBBETA3_SIGNALING	278	R	0.91	0.787932	0.2099
BIOCARTA_BLYMPHOCYTE_PATHWAY	131	P	0.91	0.765054	0.2112
REACTOME_PKA_ACTIVATION	230	P	0.91	0.831874	0.2119
KEGG_METABOLISM_OF_XENOBIOTICS_BY_CYTOCHROME_P450	396	P	0.91	0.876895	0.2133
REACTOME_VIRAL_MRNA_TRANSLATION	445	R	0.91	0.797811	0.215
REACTOME_SIGNALING_BY_EGFR	466	R	0.91	0.83694	0.2158
KEGG_PANTOTHENATE_AND_COA_BIOSYNTHESIS	201	P	0.91	0.786165	0.2176
BIOCARTA_HIF_PATHWAY	113	R	0.91	0.809746	0.2177
REACTOME_AUTODEGRADATION_OF_CDH1_BY_CDH1_APC	347	R	0.91	0.77582	0.2178
BIOCARTA_D4GDI_PATHWAY	95	P	0.91	0.725136	0.2183
KEGG_RENAL_CELL_CARCINOMA	632	P	0.91	0.819002	0.2186
REACTOME_SEROTONIN_RECEPTORS	94	P	0.91	0.804313	0.2195
REACTOME_AMINO_ACID_SYNTHESIS_AND_INTERCONVERSION	84	R	0.91	0.74373	0.2197
REACTOME_ORC1_REMOVAL_FROM_CHROMATIN	412	R	0.91	0.769159	0.2201
REACTOME_HOMOLOGOUS_RECOMBINATION_REPAIR	136	R	0.91	0.761326	0.2201
KEGG_FC_EPSILON_RI_SIGNALING_PATHWAY	849	R	0.91	0.779805	0.2207
REACTOME_G1_PHASE	116	P	0.91	0.715122	0.2212
REACTOME_CENTROSOME_MATURATION	469	R	0.91	0.71302	0.2212
BIOCARTA_LECTIN_PATHWAY	131	R	0.91	0.799601	0.2236
REACTOME_SIGNALING_BY_PDGF	673	P	0.91	0.711527	0.2251
BIOCARTA_IL7_PATHWAY	191	R	0.91	0.740298	0.2263
REACTOME_ACTIVATED_AMPK_STIMULATES_FATTY_ACID_OXIDATION_IN_MUSCLE	179	R	0.91	0.742162	0.2266
KEGG_RETINOL_METABOLISM	364	R	0.91	0.8259	0.2267
REACTOME_STEROID_HORMONE_BIOSYNTHESIS	117	P	0.91	0.792587	0.2274
BIOCARTA_TALL1_PATHWAY	120	P	0.91	0.636479	0.229
REACTOME_TRANSLATION	656	R	0.91	0.802278	0.2304
REACTOME_REMOVAL_OF_THE_FLAP_INTERMEDIATE_FROM_THE_C_STRAND	93	R	0.91	0.743534	0.2306
BIOCARTA_INTEGRIN_PATHWAY	368	R	0.91	0.692972	0.2315
BIOCARTA_SODD_PATHWAY	86	R	0.91	0.749496	0.2318
BIOCARTA_BAD_PATHWAY	260	P	0.91	0.670844	0.2322
REACTOME_BASE_FREE_SUGAR_PHOSPHATE_REMOVAL_VIA_THE_SINGLE_NUCLEOTIDE_REPLACEMENT_PATHWAY	81	P	0.91	0.680649	0.2334
BIOCARTA_PTC1_PATHWAY	57	R	0.91	0.701881	0.2339
REACTOME_TRANSPORT_OF_THE_SLBP_INDEPENDENT_MATURE_MRNA	204	R	0.91	0.707613	0.2341
KEGG_PENTOSE_PHOSPHATE_PATHWAY	212	R	0.91	0.698415	0.235
REACTOME_DOWNSTREAM_SIGNALING_OF_ACTIVATED_FGFR	346	P	0.91	0.685378	0.2353
REACTOME_CELLEXTRACELLULAR_MATRIX_INTERACTIONS	206	P	0.91	0.791185	0.2354
REACTOME_GLUCOSE_TRANSPORT	282	P	0.91	0.714299	0.2354
REACTOME_GLUCOSE_METABOLISM	441	R	0.91	0.710819	0.2358
REACTOME_REGULATED_PROTEOLYSIS_OF_P75NTR	80	R	0.91	0.597779	0.2359
BIOCARTA_SKP2E2F_PATHWAY	57	P	0.91	0.773073	0.2362
REACTOME_AMINE_LIGAND_BINDING_RECEPTORS	368	R	0.91	0.717477	0.237
BIOCARTA_MYOSIN_PATHWAY	413	P	0.91	0.70021	0.237
BIOCARTA_BARRESTIN_PATHWAY	181	P	0.91	0.719116	0.2372
BIOCARTA_INSULIN_PATHWAY	170	P	0.91	0.626629	0.239
REACTOME_FORMATION_OF_ATP_BY_CHEMIOSMOTIC_COUPLING	67	P	0.91	0.671183	0.241
KEGG_RIBOSOME	455	R	0.91	0.736531	0.2413
REACTOME_DUAL_INCISION_REACTION_IN_TC_NER	187	P	0.91	0.74113	0.2415
REACTOME_SEROTONIN_NEUROTRANSMITTER_RELEASE_CYCLE	243	R	0.91	0.676139	0.2433
REACTOME_ASSOCIATION_OF_LICENSING_FACTORS_WITH_THE_PREREPLICATIVE_COMPLEX	75	P	0.91	0.679071	0.2455
KEGG_PPAR_SIGNALING_PATHWAY	639	R	0.91	0.687004	0.2467
REACTOME_MYOGENESSIS	458	R	0.91	0.704916	0.247
REACTOME_ADHERENS_JUNCTIONS_INTERACTIONS	606	P	0.91	0.707787	0.2482
REACTOME_INTRINSIC_PATHWAY	151	P	0.91	0.666247	0.2485
REACTOME_SNRNP_ASSEMBLY	310	R	0.91	0.677214	0.2488
KEGG_CHRONIC_MYELOID_LEUKEMIA	637	P	0.91	0.651877	0.2493
REACTOME_CELL_CELL_ADHESION_SYSTEMS	894	R	0.91	0.728069	0.2497
REACTOME_MAPK_TARGETS_NUCLEAR_EVENTS_MEDIATED_BY_MAP_KINASES	277	R	0.91	0.683601	0.2498
KEGG_PARKINSONS_DISEASE	837	P	0.91	0.704827	0.25
REACTOME_CYTOSOLIC_TRNA_AMINOACYLATION	132	R	0.91	0.693024	0.2504
KEGG_GLYCOSAMINOGLYCAN_DEGRADATION	206	R	0.91	0.690292	0.2505
REACTOME_INHIBITION_OF_INSULIN_SECRETION_BY_ADRENALINE_NORADRENALINE	388	R	0.91	0.808462	0.2509
BIOCARTA_MCALPAIN_PATHWAY	221	P	0.91	0.670097	0.2511
BIOCARTA_CELLCYCLE_PATHWAY	150	P	0.91	0.698826	0.2516
BIOCARTA_EIF_PATHWAY	93	R	0.91	0.62825	0.2519
KEGG_NON_SMALL_CELL_LUNG_CANCER	729	P	0.91	0.780331	0.2523
KEGG_HOMOLOGOUS_RECOMBINATION	244	R	0.91	0.691452	0.2524
REACTOME_REGULATION_OF_INSULIN_SECRETION_BY_GLUCAGON_LIKE_PEPTIDE_1	954	P	0.91	0.751111	0.2525
REACTOME_RNA_POL_II_CTD_PHOSPHORYLATION_AND_INTERACTION_WITH_CE	192	R	0.91	0.630691	0.2532
REACTOME_DNA_REPLICATION_PRE_INITIATION	508	R	0.91	0.68637	0.2533
BIOCARTA_RELA_PATHWAY	133	P	0.91	0.664813	0.2536
REACTOME_INSULIN_SYNTHESIS_AND_SECRETION	859	R	0.91	0.714233	0.2544
REACTOME_RNA_POLYMERASE_I_PROMOTER_ESCAPE	138	P	0.91	0.760706	0.2546
REACTOME_RNA_POL_II_CTD_PHOSPHORYLATION_AND_INTERACTION_WITH_CE	192	P	0.91	0.636991	0.2549
KEGG_DNA_REPLICATION	266	R	0.91	0.680026	0.2561
REACTOME_REMOVAL_OF_THE_FLAP_INTERMEDIATE	107	R	0.91	0.688344	0.2564
REACTOME_ZINC_INFLUX_INTO_CELLS_BY_THE_SLC39_GENES_FAMILY	72	P	0.91	0.719213	0.2567
REACTOME_ERKS_ARE_INACTIVATED	66	R	0.91	0.597506	0.257
BIOCARTA_P27_PATHWAY	79	P	0.91	0.71788	0.2579
REACTOME_METABOLISM_OF_VITAMINS_AND_COFACTORS	356	P	0.91	0.763562	0.259
REACTOME_FRS2_MEDIATED_ACTIVATION	149	P	0.91	0.668609	0.2601
BIOCARTA_IL2RB_PATHWAY	370	R	0.91	0.626648	0.2606
REACTOME_TRANSCRIPTION_COUPLED_NER	322	R	0.91	0.677485	0.2609
BIOCARTA_PARKIN_PATHWAY	240	R	0.91	0.732715	0.2613
REACTOME_CDT1_ASSOCIATION_WITH_THE_CDC6_ORC_ORIGIN_COMPLEX	338	R	0.91	0.660114	0.2649
BIOCARTA_NGF_PATHWAY	137	P	0.91	0.663037	0.2652
BIOCARTA_GPCR_PATHWAY	340	P	0.91	0.685755	0.2657
BIOCARTA_VDR_PATHWAY	111	R	0.91	0.754319	0.2659
REACTOME_UNWINDING_OF_DNA	74	R	0.91	0.641516	0.266
REACTOME_REGULATION_OF_BETA_CELL_DEVELOPMENT	722	R	0.91	0.682161	0.2661
BIOCARTA_CELL2CELL_PATHWAY	340	R	0.91	0.672928	0.2673
BIOCARTA_P38MAPK_PATHWAY	328	P	0.91	0.630795	0.2676
REACTOME_REGULATION_OF_LIPID_METABOLISM_BY_PEROXISOME_PROLIFERATOR_ACTIVATED_RECEPTOR_ALPHA	616	P	0.91	0.728898	0.2677
KEGG_B_CELL_RECEPTOR_SIGNALING_PATHWAY	805	P	0.91	0.669272	0.2678
REACTOME_INFLUENZA_LIFE_CYCLE	782	R	0.91	0.695686	0.2682
BIOCARTA_IGF1R_PATHWAY	197	R	0.91	0.632015	0.2686
BIOCARTA_TNFR2_PATHWAY	168	P	0.91	0.613759	0.2694
KEGG_TYPE_II_DIABETES_MELLITUS	632	P	0.91	0.667347	0.2703
REACTOME_POST_CHAPERONIN_TUBULIN_FOLDING_PATHWAY	102	R	0.91	0.623656	0.2708
KEGG_ARACHIDONIC_ACID_METABOLISM	459	P	0.91	0.599889	0.2714
BIOCARTA_LEPTIN_PATHWAY	139	R	0.91	0.651536	0.2718
REACTOME_FACILITATIVE_NA_INDEPENDENT_GLUCOSE_TRANSPORTERS	99	P	0.91	0.681632	0.2721
REACTOME_ABORTIVE_ELONGATION_OF_HIV1_TRANSCRIPT_IN_THE_ABSENCE_OF_TAT	177	R	0.91	0.642227	0.2724
REACTOME_THROMBIN_SIGNALLING_THROUGH_PROTEINASE_ACTIVATED_RECEPTORS	283	P	0.91	0.672288	0.273
BIOCARTA_PITX2_PATHWAY	96	R	0.91	0.643387	0.2742
REACTOME_REV_MEDIATED_NUCLEAR_EXPORT_OF_HIV1_RNA	211	R	0.91	0.64859	0.275
BIOCARTA_MTOR_PATHWAY	166	R	0.91	0.597063	0.2753
BIOCARTA_ARENRF2_PATHWAY	158	R	0.91	0.625655	0.2754
REACTOME_INITIAL_TRIGGERING_OF_COMPLEMENT	103	R	0.91	0.653126	0.2757
BIOCARTA_CDMAC_PATHWAY	246	P	0.91	0.619295	0.2767
REACTOME_RNA_POLYMERASE_I_CHAIN_ELONGATION	192	P	0.91	0.685734	0.277
REACTOME_DNA_STRAND_ELONGATION	226	R	0.91	0.615199	0.278
KEGG_GLYCOSAMINOGLYCAN_BIOSYNTHESIS_KERATAN_SULFATE	157	P	0.91	0.632155	0.2782
BIOCARTA_INTRINSIC_PATHWAY	220	P	0.91	0.593122	0.2782
REACTOME_PACKAGING_OF_TELOMERE_ENDS	144	R	0.91	0.5951	0.2784
KEGG_SPLICEOSOME	775	P	0.91	0.615711	0.2786
BIOCARTA_CERAMIDE_PATHWAY	194	R	0.91	0.582789	0.2786
BIOCARTA_P53HYPOXIA_PATHWAY	175	R	0.91	0.602349	0.2804
KEGG_NOD_LIKE_RECEPTOR_SIGNALING_PATHWAY	371	P	0.91	0.562505	0.2832
BIOCARTA_TEL_PATHWAY	273	P	0.91	0.627627	0.2837
REACTOME_SYNTHESIS_OF_BILE_ACIDS_AND_BILE_SALTS_VIA_24_HYDROXYCHOLESTEROL	86	R	0.91	0.689867	0.2841
REACTOME_SYNTHESIS_OF_GPI_ANCHORED_PROTEINS	182	R	0.91	0.62912	0.2847
BIOCARTA_SALMONELLA_PATHWAY	60	P	0.91	0.614216	0.286
REACTOME_ELECTRON_TRANSPORT_CHAIN	375	P	0.91	0.641749	0.2865
KEGG_TGF_BETA_SIGNALING_PATHWAY	713	P	0.91	0.569536	0.2868
BIOCARTA_ERK5_PATHWAY	126	P	0.91	0.565424	0.2871
REACTOME_ACTIVATION_OF_ATR_IN_RESPONSE_TO_REPLICATION_STRESS	233	R	0.91	0.525952	0.2876
BIOCARTA_SARS_PATHWAY	57	R	0.92	0.581445	0.2887
BIOCARTA_PROTEASOME_PATHWAY	103	P	0.92	0.537802	0.2893
REACTOME_PHOSPHORYLATION_OF_CD3_AND_TCR_ZETA_CHAINS	276	R	0.92	0.639384	0.2912
REACTOME_GAB1_SIGNALOSOME	132	R	0.92	0.652877	0.2919
KEGG_DRUG_METABOLISM_CYTOCHROME_P450	407	P	0.92	0.651097	0.2921
REACTOME_PHASE_1_FUNCTIONALIZATION_OF_COMPOUNDS	516	P	0.92	0.640371	0.2937
BIOCARTA_CDC42RAC_PATHWAY	92	R	0.92	0.598082	0.2937
KEGG_MISMATCH_REPAIR	177	R	0.92	0.565431	0.2945
BIOCARTA_EIF4_PATHWAY	225	P	0.92	0.588713	0.2947
REACTOME_TIE2_SIGNALING	223	P	0.92	0.620687	0.2948
KEGG_OXIDATIVE_PHOSPHORYLATION	758	P	0.92	0.593255	0.2952
BIOCARTA_CACAM_PATHWAY	166	R	0.92	0.589202	0.2962
REACTOME_THROMBOXANE_SIGNALLING_THROUGH_TP_RECEPTOR	241	P	0.92	0.626048	0.2973
REACTOME_METABLISM_OF_NUCLEOTIDES	682	R	0.92	0.582964	0.2977
REACTOME_DUAL_INCISION_REACTION_IN_TC_NER	187	R	0.92	0.615936	0.3
REACTOME_RNA_POLYMERASE_III_TRANSCRIPTION_INITIATION_FROM_TYPE_2_PROMOTER	123	P	0.92	0.557586	0.3013
REACTOME_GAP_JUNCTION_TRAFFICKING	169	R	0.92	0.61938	0.3017
BIOCARTA_DREAM_PATHWAY	116	R	0.92	0.624582	0.3027
KEGG_ONE_CARBON_POOL_BY_FOLATE	178	R	0.92	0.584446	0.303
REACTOME_REGULATION_OF_GENE_EXPRESSION_IN_BETA_CELLS	591	R	0.92	0.605837	0.3039
BIOCARTA_ASBCELL_PATHWAY	122	P	0.92	0.581829	0.3039
REACTOME_MRNA_SPLICING_MINOR_PATHWAY	270	P	0.92	0.574145	0.304
BIOCARTA_ERK5_PATHWAY	126	R	0.92	0.524868	0.3041
BIOCARTA_CD40_PATHWAY	123	P	0.92	0.522161	0.3044
REACTOME_SEMA3A_PAK_DEPENDENT_AXON_REPULSION	233	R	0.92	0.608274	0.3045
REACTOME_CASPASE_MEDIATED_CLEAVAGE_OF_CYTOSKELETAL_PROTEINS	85	R	0.92	0.533812	0.3045
REACTOME_CLASS_C3_METABOTROPIC_GLUTAMATE_PHEROMONE_RECEPTORS	377	R	0.92	0.575163	0.306
BIOCARTA_EIF2_PATHWAY	69	R	0.92	0.514345	0.3075
BIOCARTA_CLASSIC_PATHWAY	110	R	0.92	0.55605	0.3078
REACTOME_GOLGI_ASSOCIATED_VESICLE_BIOGENESIS	481	P	0.92	0.551162	0.3078
KEGG_TYPE_I_DIABETES_MELLITUS	563	P	0.92	0.560843	0.3083
BIOCARTA_CASPASE_PATHWAY	162	R	0.92	0.50705	0.3086
REACTOME_METABOLISM_OF_VITAMINS_AND_COFACTORS	356	R	0.92	0.625612	0.3094
KEGG_FATTY_ACID_METABOLISM	323	P	0.92	0.567026	0.311
REACTOME_AMINE_DERIVED_HORMONES	121	R	0.92	0.599539	0.3111
REACTOME_EICOSANOID_LIGAND_BINDING_RECEPTORS	103	P	0.92	0.548646	0.3111
REACTOME_STEROID_HORMONES	233	P	0.92	0.541311	0.3117
KEGG_PORPHYRIN_AND_CHLOROPHYLL_METABOLISM	264	P	0.92	0.574699	0.3125
KEGG_MELANOMA	718	P	0.92	0.585668	0.3138
KEGG_GLYCOLYSIS_GLUCONEOGENESIS	479	P	0.92	0.603137	0.3155
BIOCARTA_ACTINY_PATHWAY	105	P	0.92	0.537716	0.3169
REACTOME_CYTOSOLIC_TRNA_AMINOACYLATION	132	P	0.92	0.55479	0.318
REACTOME_STRIATED_MUSCLE_CONTRACTION	272	P	0.92	0.646323	0.3187
REACTOME_TRAF6_MEDIATED_INDUCTION_OF_THE_ANTIVIRAL_CYTOKINE_IFN_ALPHA_BETA_CASCADE	423	P	0.92	0.52682	0.3188
REACTOME_PI3K_CASCADE	322	R	0.92	0.534379	0.3211
BIOCARTA_NO2IL12_PATHWAY	149	P	0.92	0.577899	0.3216
REACTOME_FRS2MEDIATED_CASCADE	225	P	0.92	0.521392	0.3232
REACTOME_PREFOLDIN_MEDIATED_TRANSFER_OF_SUBSTRATE_TO_CCT_TRIC	157	P	0.92	0.558225	0.324
REACTOME_NUCLEAR_EVENTS_KINASE_AND_TRANSCRIPTION_FACTOR_ACTIVATION	208	R	0.92	0.537681	0.324
BIOCARTA_ATM_PATHWAY	165	P	0.92	0.514057	0.3255
REACTOME_PURINE_SALVAGE_REACTIONS	96	R	0.92	0.512571	0.3255
BIOCARTA_INTRINSIC_PATHWAY	220	R	0.92	0.516503	0.3268
KEGG_VIRAL_MYOCARDITIS	795	P	0.92	0.531545	0.3274
REACTOME_HDL_MEDIATED_LIPID_TRANSPORT	175	P	0.92	0.572537	0.3276
BIOCARTA_CALCINEURIN_PATHWAY	232	P	0.92	0.572108	0.3293
REACTOME_NUCLEAR_IMPORT_OF_REV_PROTEIN	200	R	0.92	0.538229	0.3304
KEGG_GLYCOSAMINOGLYCAN_BIOSYNTHESIS_CHONDROITIN_SULFATE	307	R	0.92	0.519878	0.3304
BIOCARTA_ARAP_PATHWAY	110	P	0.92	0.472431	0.3304
BIOCARTA_CARDIACEGF_PATHWAY	236	P	0.92	0.551247	0.3315
REACTOME_LOSS_OF_NLP_FROM_MITOTIC_CENTROSOMES	418	R	0.92	0.479399	0.332
REACTOME_IONOTROPIC_ACTIVITY_OF_KAINATE_RECEPTORS	244	P	0.92	0.53789	0.3323
BIOCARTA_EPO_PATHWAY	109	P	0.92	0.480204	0.3323
REACTOME_TOLL_LIKE_RECEPTOR_9_CASCADE	130	P	0.92	0.540872	0.3325
BIOCARTA_IL4_PATHWAY	84	R	0.92	0.563873	0.3329
BIOCARTA_RARRXR_PATHWAY	160	R	0.92	0.559349	0.3331
REACTOME_MUSCLE_CONTRACTION	466	P	0.92	0.576218	0.3332
KEGG_RIG_I_LIKE_RECEPTOR_SIGNALING_PATHWAY	395	P	0.92	0.480571	0.3334
REACTOME_PEROXISOMAL_LIPID_METABOLISM	159	P	0.92	0.558672	0.3335
REACTOME_NCAM_SIGNALING_FOR_NEURITE_OUT_GROWTH	968	R	0.92	0.533818	0.3336
REACTOME_ACTIVATED_TAK1_MEDIATES_P38_MAPK_ACTIVATION	96	P	0.92	0.527941	0.3341
REACTOME_DEATH_RECEPTOR_SIGNALLING	117	R	0.92	0.520154	0.3363
KEGG_ASCORBATE_AND_ALDARATE_METABOLISM	162	P	0.92	0.567287	0.3367
REACTOME_AMINO_ACID_TRANSPORT_ACROSS_THE_PLASMA_MEMBRANE	297	P	0.92	0.511205	0.3385
REACTOME_ELONGATION_AND_PROCESSING_OF_CAPPED_TRANSCRIPTS	805	R	0.92	0.530462	0.3387
KEGG_CHRONIC_MYELOID_LEUKEMIA	637	R	0.92	0.482799	0.3391
KEGG_APOPTOSIS	685	P	0.92	0.459472	0.3408
REACTOME_VIRAL_DSRNA_TLR3_TRIF_COMPLEX_ACTIVATES_RIP1	97	P	0.92	0.515653	0.3414
REACTOME_FORMATION_OF_TUBULIN_FOLDING_INTERMEDIATES_BY_CCT_TRIC	108	R	0.92	0.519572	0.3417
REACTOME_METAL_ION_SLC_TRANSPORTERS	158	P	0.92	0.536948	0.3419
BIOCARTA_MAL_PATHWAY	137	P	0.92	0.472329	0.3419
REACTOME_PURINE_METABOLISM	243	R	0.92	0.489038	0.342
REACTOME_MITOTIC_PROMETAPHASE	602	R	0.93	0.512635	0.3446
REACTOME_RNA_POLYMERASE_I_TRANSCRIPTION_TERMINATION	165	P	0.93	0.589632	0.345
KEGG_GLYCINE_SERINE_AND_THREONINE_METABOLISM	236	P	0.93	0.565621	0.3455
REACTOME_RESOLUTION_OF_AP_SITES_VIA_THE_SINGLE_NUCLEOTIDE_REPLACEMENT_PATHWAY	87	P	0.93	0.468869	0.3469
REACTOME_NA_CL_DEPENDENT_NEUROTRANSMITTER_TRANSPORTERS	211	P	0.93	0.451103	0.347
BIOCARTA_RHO_PATHWAY	222	P	0.93	0.479952	0.3477
REACTOME_ZINC_TRANSPORTATION	116	P	0.93	0.512893	0.3486
REACTOME_TRANSLATION_INITIATION_COMPLEX_FORMATION	293	P	0.93	0.482018	0.3516
BIOCARTA_IL10_PATHWAY	160	P	0.93	0.544992	0.3527
REACTOME_SIGNAL_AMPLIFICATION	332	P	0.93	0.520264	0.3544
KEGG_HISTIDINE_METABOLISM	229	R	0.93	0.504504	0.3548
REACTOME_VITAMIN_B5_(PANTOTHENATE)_METABOLISM	64	R	0.93	0.490339	0.3553
REACTOME_SEMAPHORIN_INTERACTIONS	794	P	0.93	0.50361	0.3554
BIOCARTA_GSK3_PATHWAY	190	P	0.93	0.473737	0.3555
REACTOME_RNA_POLYMERASE_I_PROMOTER_CLEARANCE	331	R	0.93	0.516652	0.357
REACTOME_CELLEXTRACELLULAR_MATRIX_INTERACTIONS	206	R	0.93	0.527919	0.3575
REACTOME_INHIBITION_OF_INSULIN_SECRETION_BY_ADRENALINE_NORADRENALINE	388	P	0.93	0.566561	0.358
KEGG_ANTIGEN_PROCESSING_AND_PRESENTATION	552	R	0.93	0.483142	0.3585
REACTOME_CLATHRIN_DERIVED_VESICLE_BUDDING	517	R	0.93	0.464093	0.3617
REACTOME_RNA_POLYMERASE_III_CHAIN_ELONGATION	79	P	0.93	0.476653	0.3648
REACTOME_OTHER_SEMAPHORIN_INTERACTIONS	285	R	0.93	0.487874	0.3663
BIOCARTA_EPONFKB_PATHWAY	79	R	0.93	0.443861	0.3666
BIOCARTA_TGFB_PATHWAY	153	P	0.93	0.478252	0.3671
KEGG_LYSOSOME	944	P	0.93	0.485852	0.368
REACTOME_DNA_REPAIR	737	P	0.93	0.470196	0.3685
KEGG_AMINO_SUGAR_AND_NUCLEOTIDE_SUGAR_METABOLISM	389	R	0.93	0.470981	0.3687
REACTOME_MAP_KINASES_ACTIVATION_IN_TLR_CASCADE	374	P	0.93	0.457775	0.3688
REACTOME_E2F_MEDIATED_REGULATION_OF_DNA_REPLICATION	235	P	0.93	0.469484	0.3694
REACTOME_SYNTHESIS_OF_GPI_ANCHORED_PROTEINS	182	P	0.93	0.484572	0.37
KEGG_MATURITY_ONSET_DIABETES_OF_THE_YOUNG	222	R	0.93	0.45416	0.37
BIOCARTA_DREAM_PATHWAY	116	P	0.93	0.512457	0.3701
KEGG_EPITHELIAL_CELL_SIGNALING_IN_HELICOBACTER_PYLORI_INFECTION	568	P	0.93	0.448312	0.3703
REACTOME_SYNTHESIS_OF_BILE_ACIDS_AND_BILE_SALTS	185	R	0.93	0.561244	0.371
BIOCARTA_NUCLEARRS_PATHWAY	165	P	0.93	0.486688	0.3712
REACTOME_COPI_MEDIATED_TRANSPORT	64	P	0.93	0.372346	0.3717
REACTOME_RETROGRADE_NEUROTROPHIN_SIGNALLING	127	R	0.93	0.502035	0.3728
BIOCARTA_NOS1_PATHWAY	304	P	0.93	0.487228	0.3732
KEGG_BETA_ALANINE_METABOLISM	262	R	0.93	0.478859	0.3733
REACTOME_REGULATION_OF_RHEB_GTPASE_ACTIVITY_BY_AMPK	118	R	0.93	0.464383	0.3738
KEGG_PROPANOATE_METABOLISM	296	P	0.93	0.448869	0.3741
REACTOME_ACTIVATION_OF_RAC	216	R	0.93	0.499801	0.3743
REACTOME_CITRIC_ACID_CYCLE	124	P	0.93	0.443322	0.3744
REACTOME_CYCLIN_E_ASSOCIATED_EVENTS_DURING_G1_S_TRANSITION_	366	R	0.93	0.448331	0.3749
BIOCARTA_CCR3_PATHWAY	299	P	0.93	0.464114	0.376
REACTOME_SIGNAL_AMPLIFICATION	332	R	0.93	0.477799	0.3764
KEGG_RNA_DEGRADATION	368	R	0.93	0.470487	0.3766
KEGG_PYRUVATE_METABOLISM	334	P	0.93	0.464742	0.3769
KEGG_ALLOGRAFT_REJECTION	427	P	0.93	0.445225	0.3769
REACTOME_FORMATION_OF_THE_TERNARY_COMPLEX_AND_SUBSEQUENTLY_THE_43S_COMPLEX	236	P	0.93	0.433961	0.3778
KEGG_COLORECTAL_CANCER	668	R	0.93	0.398852	0.3778
REACTOME_ERK_MAPK_TARGETS	186	P	0.93	0.429301	0.3786
REACTOME_GLUTATHIONE_CONJUGATION	125	R	0.93	0.443077	0.3792
REACTOME_ADENYLATE_CYCLASE_ACTIVATING_PATHWAY	197	P	0.93	0.479153	0.3794
BIOCARTA_P35ALZHEIMERS_PATHWAY	112	R	0.93	0.471844	0.3809
BIOCARTA_RAB_PATHWAY	84	P	0.93	0.453567	0.3814
REACTOME_ACTIVATION_OF_THE_AP1_FAMILY_OF_TRANSCRIPTION_FACTORS	100	P	0.93	0.436849	0.3822
REACTOME_ACTIVATION_OF_CHAPERONES_BY_IRE1_ALPHA	75	P	0.93	0.469592	0.3827
REACTOME_PREFOLDIN_MEDIATED_TRANSFER_OF_SUBSTRATE_TO_CCT_TRIC	157	R	0.93	0.452217	0.3832
REACTOME_GAP_JUNCTION_DEGRADATION	83	R	0.93	0.436873	0.3835
REACTOME_GLYCOLYSIS	190	R	0.93	0.460225	0.3847
KEGG_GLYCOSPHINGOLIPID_BIOSYNTHESIS_GLOBO_SERIES	142	R	0.93	0.398633	0.387
REACTOME_ENERGY_DEPENDENT_REGULATION_OF_MTOR_BY_LKB1_AMPK	155	R	0.93	0.456226	0.3873
BIOCARTA_ATRBRCA_PATHWAY	129	P	0.93	0.433334	0.3875
BIOCARTA_CELLCYCLE_PATHWAY	150	R	0.93	0.462725	0.3881
REACTOME_APOPTOTIC_CLEAVAGE_OF_CELL_ADHESION_PROTEINS	96	P	0.93	0.403911	0.3893
KEGG_RENIN_ANGIOTENSIN_SYSTEM	147	P	0.93	0.435077	0.3894
BIOCARTA_MET_PATHWAY	376	P	0.93	0.409896	0.3898
REACTOME_LAGGING_STRAND_SYNTHESIS	152	R	0.93	0.43224	0.3918
KEGG_ARGININE_AND_PROLINE_METABOLISM	392	P	0.93	0.430527	0.3922
KEGG_DRUG_METABOLISM_CYTOCHROME_P450	407	R	0.93	0.441542	0.3924
REACTOME_NUCLEAR_RECEPTOR_TRANSCRIPTION_PATHWAY	770	P	0.93	0.468346	0.3928
REACTOME_SHC_RELATED_EVENTS	105	R	0.93	0.45122	0.3933
REACTOME_REGULATION_OF_LIPID_METABOLISM_BY_PEROXISOME_PROLIFERATOR_ACTIVATED_RECEPTOR_ALPHA	616	R	0.93	0.450208	0.3934
REACTOME_INFLUENZA_VIRAL_RNA_TRANSCRIPTION_AND_REPLICATION	550	R	0.93	0.460933	0.3938
REACTOME_NEP_NS2_INTERACTS_WITH_THE_CELLULAR_EXPORT_MACHINERY	195	R	0.93	0.448567	0.3938
REACTOME_POST_CHAPERONIN_TUBULIN_FOLDING_PATHWAY	102	P	0.93	0.411611	0.394
REACTOME_REGULATION_OF_INSULIN_SECRETION_BY_FREE_FATTY_ACIDS	423	R	0.93	0.479913	0.3948
REACTOME_TRAFFICKING_OF_AMPA_RECEPTORS	403	P	0.93	0.439434	0.3953
KEGG_NON_HOMOLOGOUS_END_JOINING	91	R	0.93	0.41856	0.3953
REACTOME_PYRIMIDINE_METABOLISM	257	P	0.93	0.436249	0.3955
REACTOME_ERK_MAPK_TARGETS	186	R	0.93	0.401889	0.3955
KEGG_THYROID_CANCER	286	P	0.93	0.429574	0.3958
KEGG_GRAFT_VERSUS_HOST_DISEASE	412	P	0.93	0.410736	0.396
BIOCARTA_UCALPAIN_PATHWAY	173	R	0.93	0.427111	0.3967
REACTOME_RNA_POLYMERASE_III_TRANSCRIPTION_INITIATION_FROM_TYPE_2_PROMOTER	123	R	0.93	0.420395	0.3973
REACTOME_STRIATED_MUSCLE_CONTRACTION	272	R	0.93	0.474982	0.3975
REACTOME_GLUCURONIDATION	103	P	0.93	0.515287	0.3997
BIOCARTA_MCALPAIN_PATHWAY	221	R	0.93	0.412806	0.4013
REACTOME_REMOVAL_OF_DNA_PATCH_CONTAINING_ABASIC_RESIDUE	121	R	0.93	0.388587	0.403
REACTOME_POST_TRANSLATIONAL_PROTEIN_MODIFICATION	256	P	0.93	0.415169	0.4047
REACTOME_SEMA3A_PLEXIN_REPULSION_SIGNALING_BY_INHIBITING_INTEGRIN_ADHESION	248	R	0.93	0.400328	0.4048
REACTOME_FORMATION_OF_TUBULIN_FOLDING_INTERMEDIATES_BY_CCT_TRIC	108	P	0.93	0.423283	0.4054
BIOCARTA_SHH_PATHWAY	170	P	0.93	0.450448	0.4057
KEGG_PRION_DISEASES	317	P	0.93	0.423653	0.4065
KEGG_GLYCOSPHINGOLIPID_BIOSYNTHESIS_GANGLIO_SERIES	212	P	0.93	0.362013	0.4069
REACTOME_MAPK_TARGETS_NUCLEAR_EVENTS_MEDIATED_BY_MAP_KINASES	277	P	0.93	0.391666	0.4074
KEGG_SULFUR_METABOLISM	122	P	0.93	0.389897	0.4088
REACTOME_CLATHRIN_DERIVED_VESICLE_BUDDING	517	P	0.93	0.396362	0.4108
BIOCARTA_SALMONELLA_PATHWAY	60	R	0.93	0.398798	0.4118
REACTOME_SIGNALLING_TO_ERKS	310	P	0.93	0.420303	0.4122
REACTOME_METABOLISM_OF_CARBOHYDRATES	843	R	0.93	0.402004	0.4135
REACTOME_ACETYLCHOLINE_NEUROTRANSMITTER_RELEASE_CYCLE	155	P	0.93	0.374406	0.4136
KEGG_SYSTEMIC_LUPUS_ERYTHEMATOSUS	711	R	0.93	0.387619	0.4138
KEGG_VEGF_SIGNALING_PATHWAY	667	R	0.93	0.407675	0.4142
KEGG_SPHINGOLIPID_METABOLISM	308	P	0.93	0.405776	0.4163
REACTOME_SHCMEDIATED_CASCADE	166	R	0.93	0.378037	0.4168
BIOCARTA_PTEN_PATHWAY	164	P	0.93	0.385109	0.4169
REACTOME_GLUCURONIDATION	103	R	0.93	0.479965	0.417
REACTOME_GLUTATHIONE_CONJUGATION	125	P	0.93	0.399376	0.4171
KEGG_NICOTINATE_AND_NICOTINAMIDE_METABOLISM	192	R	0.93	0.400325	0.418
KEGG_AMYOTROPHIC_LATERAL_SCLEROSIS_ALS	595	P	0.93	0.397788	0.4186
REACTOME_NUCLEAR_EVENTS_KINASE_AND_TRANSCRIPTION_FACTOR_ACTIVATION	208	P	0.93	0.383171	0.419
REACTOME_MUSCLE_CONTRACTION	466	R	0.93	0.426933	0.4191
BIOCARTA_BIOPEPTIDES_PATHWAY	434	R	0.93	0.397244	0.4196
REACTOME_GAP_JUNCTION_ASSEMBLY	94	R	0.93	0.425257	0.4199
REACTOME_SIGNALING_BY_WNT	398	R	0.93	0.358114	0.4202
BIOCARTA_BAD_PATHWAY	260	R	0.93	0.348454	0.4208
REACTOME_REGULATION_OF_INSULIN_SECRETION_BY_GLUCAGON_LIKE_PEPTIDE_1	954	R	0.93	0.444198	0.4217
BIOCARTA_TID_PATHWAY	192	P	0.93	0.414693	0.4222
BIOCARTA_DC_PATHWAY	150	P	0.93	0.392244	0.4232
REACTOME_P53_INDEPENDENT_DNA_DAMAGE_RESPONSE	278	R	0.93	0.370797	0.4232
REACTOME_NEUROTRANSMITTER_RELEASE_CYCLE	410	R	0.93	0.391197	0.4234
BIOCARTA_EIF4_PATHWAY	225	R	0.93	0.382944	0.4238
REACTOME_CELL_CELL_ADHESION_SYSTEMS	894	P	0.93	0.376778	0.4247
KEGG_HEMATOPOIETIC_CELL_LINEAGE	722	R	0.93	0.41336	0.4249
REACTOME_GLUCOSE_AND_OTHER_SUGAR_SLC_TRANSPORTERS	774	R	0.93	0.395599	0.425
KEGG_ABC_TRANSPORTERS	622	P	0.93	0.346151	0.4255
REACTOME_GLUTAMATE_NEUROTRANSMITTER_RELEASE_CYCLE	215	R	0.93	0.39543	0.4259
REACTOME_PLATELET_DEGRANULATION	750	R	0.93	0.388264	0.4265
KEGG_ARGININE_AND_PROLINE_METABOLISM	392	R	0.93	0.37579	0.427
REACTOME_RAS_ACTIVATION_UOPN_CA2_INFUX_THROUGH_NMDA_RECEPTOR	299	R	0.93	0.39078	0.4277
KEGG_GLIOMA	659	R	0.93	0.39518	0.4295
BIOCARTA_CFTR_PATHWAY	124	P	0.93	0.405547	0.4311
REACTOME_MTOR_SIGNALLING	197	R	0.93	0.390998	0.4321
KEGG_SPHINGOLIPID_METABOLISM	308	R	0.93	0.384105	0.4327
KEGG_PRION_DISEASES	317	R	0.94	0.389149	0.4348
KEGG_NON_HOMOLOGOUS_END_JOINING	91	P	0.94	0.371592	0.4352
BIOCARTA_EIF_PATHWAY	93	P	0.94	0.343124	0.4357
REACTOME_FGFR_LIGAND_BINDING_AND_ACTIVATION	251	P	0.94	0.375858	0.4368
REACTOME_SCF_SKP2_MEDIATED_DEGRADATION_OF_P27_P21	342	R	0.94	0.358636	0.4384
REACTOME_RETROGRADE_NEUROTROPHIN_SIGNALLING	127	P	0.94	0.380221	0.4397
REACTOME_RNA_POLYMERASE_I_PROMOTER_ESCAPE	138	R	0.94	0.42052	0.4398
REACTOME_G_ALPHA_Z_SIGNALLING_EVENTS	219	P	0.94	0.405389	0.4409
KEGG_PROSTATE_CANCER	919	R	0.94	0.377445	0.4418
REACTOME_TCR_SIGNALING	675	R	0.94	0.393238	0.4435
BIOCARTA_PLATELETAPP_PATHWAY	178	P	0.94	0.380036	0.444
KEGG_ENDOMETRIAL_CANCER	637	R	0.94	0.334877	0.4446
KEGG_GLYCOSPHINGOLIPID_BIOSYNTHESIS_LACTO_AND_NEOLACTO_SERIES	222	R	0.94	0.339073	0.4464
REACTOME_CHAPERONIN_MEDIATED_PROTEIN_FOLDING	286	P	0.94	0.329739	0.4466
REACTOME_ELONGATION_AND_PROCESSING_OF_CAPPED_TRANSCRIPTS	805	P	0.94	0.376159	0.4489
REACTOME_REGULATION_OF_INSULIN_SECRETION_BY_ACETYLCHOLINE	517	P	0.94	0.397498	0.4494
REACTOME_VIF_MEDIATED_DEGRADATION_OF_APOBEC3G	315	P	0.94	0.347054	0.4494
REACTOME_FORMATION_OF_THE_TERNARY_COMPLEX_AND_SUBSEQUENTLY_THE_43S_COMPLEX	236	R	0.94	0.347448	0.4496
REACTOME_SEMA4D_IN_SEMAPHORIN_SIGNALING	252	R	0.94	0.39535	0.4497
REACTOME_RNA_POLYMERASE_I_TRANSCRIPTION_TERMINATION	165	R	0.94	0.393134	0.4513
REACTOME_CELL_DEATH_SIGNALLING_VIA_NRAGE_NRIF_AND_NADE	832	R	0.94	0.365262	0.4514
BIOCARTA_NFKB_PATHWAY	176	P	0.94	0.350515	0.4515
REACTOME_CREB_PHOSPHORYLATION_THROUGH_THE_ACTIVATION_OF_CAMKII	240	R	0.94	0.363303	0.4532
REACTOME_REGULATION_OF_GLUCOKINASE_BY_GLUCOKINASE_REGULATORY_PROTEIN	199	R	0.94	0.36005	0.4541
REACTOME_BRANCHED_CHAIN_AMINO_ACID_CATABOLISM	152	P	0.94	0.362824	0.4548
KEGG_COLORECTAL_CANCER	668	P	0.94	0.311042	0.457
BIOCARTA_AKAPCENTROSOME_PATHWAY	175	P	0.94	0.349884	0.4575
BIOCARTA_ACH_PATHWAY	198	R	0.94	0.351706	0.4576
BIOCARTA_AKAP95_PATHWAY	67	P	0.94	0.359852	0.4587
REACTOME_MAP_KINASES_ACTIVATION_IN_TLR_CASCADE	374	R	0.94	0.331374	0.4596
REACTOME_SEMAPHORIN_INTERACTIONS	794	R	0.94	0.365677	0.4601
BIOCARTA_SPRY_PATHWAY	153	P	0.94	0.355813	0.4607
REACTOME_G_PROTEIN_ACTIVATION	272	P	0.94	0.369733	0.4615
REACTOME_DOWNSTREAM_SIGNALING_OF_ACTIVATED_FGFR	346	R	0.94	0.33519	0.4623
REACTOME_ASSOCIATION_OF_TRIC_CCT_WITH_TARGET_PROTEINS_DURING_BIOSYNTHESIS	178	P	0.94	0.306179	0.4623
BIOCARTA_BIOPEPTIDES_PATHWAY	434	P	0.94	0.348579	0.4624
KEGG_PROXIMAL_TUBULE_BICARBONATE_RECLAMATION	152	R	0.94	0.33995	0.4637
REACTOME_SIGNALLING_TO_P38_VIA_RIT_AND_RIN	124	P	0.94	0.361636	0.4642
BIOCARTA_NUCLEARRS_PATHWAY	165	R	0.94	0.323021	0.4646
BIOCARTA_NDKDYNAMIN_PATHWAY	202	P	0.94	0.328541	0.4662
KEGG_GLUTATHIONE_METABOLISM	307	P	0.94	0.318836	0.4668
REACTOME_RNA_POLYMERASE_I_TRANSCRIPTION_INITIATION	202	P	0.94	0.360313	0.4675
REACTOME_SHC_MEDIATED_SIGNALLING	73	R	0.94	0.333841	0.4685
REACTOME_PYRIMIDINE_CATABOLISM	150	R	0.94	0.349933	0.4688
REACTOME_TRANSLATION_INITIATION_COMPLEX_FORMATION	293	R	0.94	0.32332	0.4688
REACTOME_CHAPERONIN_MEDIATED_PROTEIN_FOLDING	286	R	0.94	0.29967	0.4691
REACTOME_PHOSPHOLIPASE_CMEDIATED_CASCADE	190	P	0.94	0.334361	0.47
BIOCARTA_IL6_PATHWAY	169	P	0.94	0.302947	0.4704
REACTOME_TRIACYLGLYCERIDE_BIOSYNTHESIS	176	R	0.94	0.353216	0.4723
REACTOME_SEMA4D_IN_SEMAPHORIN_SIGNALING	252	P	0.94	0.366149	0.4725
REACTOME_PI3K_CASCADE	322	P	0.94	0.338549	0.473
REACTOME_MRNA_SPLICING	610	P	0.94	0.349624	0.4731
BIOCARTA_PAR1_PATHWAY	490	P	0.94	0.342416	0.4745
REACTOME_REGULATION_OF_INSULIN_SECRETION_BY_FREE_FATTY_ACIDS	423	P	0.94	0.381011	0.4747
REACTOME_ACTIVATION_OF_BH3_ONLY_PROTEINS	132	P	0.94	0.313554	0.4749
BIOCARTA_PPARA_PATHWAY	507	R	0.94	0.330601	0.4762
REACTOME_SIGNALING_BY_PDGF	673	R	0.94	0.313546	0.4774
KEGG_GLYCOSPHINGOLIPID_BIOSYNTHESIS_GLOBO_SERIES	142	P	0.94	0.293068	0.4792
REACTOME_THROMBOXANE_SIGNALLING_THROUGH_TP_RECEPTOR	241	R	0.94	0.348376	0.4803
REACTOME_HDL_MEDIATED_LIPID_TRANSPORT	175	R	0.94	0.334374	0.4806
KEGG_ACUTE_MYELOID_LEUKEMIA	473	P	0.94	0.306034	0.4825
REACTOME_MEMBRANE_TRAFFICKING	635	P	0.94	0.299043	0.4833
BIOCARTA_LAIR_PATHWAY	200	R	0.94	0.311157	0.4839
BIOCARTA_CELL2CELL_PATHWAY	340	P	0.94	0.316536	0.4841
KEGG_BUTANOATE_METABOLISM	263	R	0.94	0.292012	0.4844
REACTOME_RNA_POLYMERASE_I_PROMOTER_CLEARANCE	331	P	0.94	0.310196	0.485
BIOCARTA_INSULIN_PATHWAY	170	R	0.94	0.276984	0.485
BIOCARTA_INTEGRIN_PATHWAY	368	P	0.94	0.308751	0.4857
REACTOME_PYRUVATE_METABOLISM	74	R	0.94	0.354415	0.4865
KEGG_PPAR_SIGNALING_PATHWAY	639	P	0.94	0.287824	0.4866
REACTOME_ENDOGENOUS_STEROLS	133	P	0.94	0.342235	0.4873
REACTOME_ENDOGENOUS_STEROLS	133	R	0.94	0.336109	0.4873
REACTOME_FACILITATIVE_NA_INDEPENDENT_GLUCOSE_TRANSPORTERS	99	R	0.94	0.331134	0.4875
KEGG_MTOR_SIGNALING_PATHWAY	385	P	0.94	0.312356	0.4882
BIOCARTA_TID_PATHWAY	192	R	0.94	0.338735	0.4885
KEGG_ENDOMETRIAL_CANCER	637	P	0.94	0.290729	0.4887
BIOCARTA_IL6_PATHWAY	169	R	0.94	0.283637	0.4895
REACTOME_NCAM1_INTERACTIONS	712	R	0.94	0.298142	0.4915
KEGG_PEROXISOME	597	R	0.94	0.292493	0.4921
REACTOME_AMINO_ACID_AND_OLIGOPEPTIDE_SLC_TRANSPORTERS	512	P	0.94	0.322792	0.4927
KEGG_ASTHMA	299	P	0.94	0.300925	0.493
BIOCARTA_P38MAPK_PATHWAY	328	R	0.94	0.289791	0.493
KEGG_ONE_CARBON_POOL_BY_FOLATE	178	P	0.94	0.321451	0.4931
REACTOME_TRAFFICKING_OF_GLUR2_CONTAINING_AMPA_RECEPTORS	212	P	0.94	0.304531	0.4943
BIOCARTA_CYTOKINE_PATHWAY	168	R	0.94	0.263315	0.4946
REACTOME_FORMATION_OF_FIBRIN_CLOT_CLOTTING_CASCADE	281	P	0.94	0.278094	0.495
REACTOME_TRANSCRIPTION_COUPLED_NER	322	P	0.94	0.328631	0.4951
REACTOME_CDC6_ASSOCIATION_WITH_THE_ORC:ORIGIN_COMPLEX	62	P	0.94	0.316672	0.4952
KEGG_ABC_TRANSPORTERS	622	R	0.95	0.264677	0.4969
KEGG_GLYCOSPHINGOLIPID_BIOSYNTHESIS_LACTO_AND_NEOLACTO_SERIES	222	P	0.95	0.27543	0.4986
REACTOME_SCF_BETA_TRCP_MEDIATED_DEGRADATION_OF_EMI1	325	P	0.95	0.268708	0.4994
REACTOME_OTHER_SEMAPHORIN_INTERACTIONS	285	P	0.95	0.31233	0.4998
REACTOME_PHOSPHOLIPASE_CMEDIATED_CASCADE	190	R	0.95	0.303297	0.5008
KEGG_GLYCOSAMINOGLYCAN_BIOSYNTHESIS_CHONDROITIN_SULFATE	307	P	0.95	0.299268	0.5046
KEGG_CITRATE_CYCLE_TCA_CYCLE	199	P	0.95	0.274057	0.506
REACTOME_SEMA4D_INDUCED_CELL_MIGRATION_AND_GROWTH_CONE_COLLAPSE	208	R	0.95	0.321537	0.5061
REACTOME_SIGNALING_BY_TGF_BETA	136	R	0.95	0.292452	0.5068
REACTOME_COMMON_PATHWAY	130	R	0.95	0.2751	0.5081
REACTOME_REGULATION_OF_GENE_EXPRESSION_IN_BETA_CELLS	591	P	0.95	0.308911	0.5103
BIOCARTA_FIBRINOLYSIS_PATHWAY	118	P	0.95	0.322718	0.5104
KEGG_HEMATOPOIETIC_CELL_LINEAGE	722	P	0.95	0.306333	0.5109
BIOCARTA_AMI_PATHWAY	167	R	0.95	0.267157	0.5119
REACTOME_AMINE_COMPOUND_SLC_TRANSPORTERS	350	R	0.95	0.274181	0.5121
KEGG_PROTEASOME	278	R	0.95	0.266315	0.5121
REACTOME_NEF_MEDIATES_DOWN_MODULATION_OF_CELL_SURFACE_RECEPTORS_BY_RECRUITING_THEM_TO_CLATHRIN_ADAPTERS	156	P	0.95	0.287242	0.5137
REACTOME_THROMBIN_SIGNALLING_THROUGH_PROTEINASE_ACTIVATED_RECEPTORS	283	R	0.95	0.316274	0.5145
REACTOME_STABILIZATION_OF_P53	311	R	0.95	0.273778	0.5151
KEGG_DORSO_VENTRAL_AXIS_FORMATION	342	R	0.95	0.295553	0.5152
REACTOME_POST_TRANSLATIONAL_PROTEIN_MODIFICATION	256	R	0.95	0.29081	0.5153
REACTOME_SEMA4D_INDUCED_CELL_MIGRATION_AND_GROWTH_CONE_COLLAPSE	208	P	0.95	0.308197	0.5157
KEGG_CYSTEINE_AND_METHIONINE_METABOLISM	256	P	0.95	0.281795	0.5166
BIOCARTA_ARENRF2_PATHWAY	158	P	0.95	0.295724	0.5179
BIOCARTA_GH_PATHWAY	264	P	0.95	0.261018	0.518
REACTOME_METABOLISM_OF_CARBOHYDRATES	843	P	0.95	0.270251	0.5188
REACTOME_ADP_SIGNALLING_THROUGH_P2Y_PURINOCEPTOR_1	272	R	0.95	0.304951	0.5191
REACTOME_TRANSPORT_OF_RIBONUCLEOPROTEINS_INTO_THE_HOST_NUCLEUS	192	R	0.95	0.299477	0.5194
KEGG_AUTOIMMUNE_THYROID_DISEASE	504	R	0.95	0.254063	0.5198
KEGG_BUTANOATE_METABOLISM	263	P	0.95	0.255558	0.5202
BIOCARTA_NGF_PATHWAY	137	R	0.95	0.26841	0.5204
REACTOME_G1_PHASE	116	R	0.95	0.310943	0.5208
REACTOME_GAP_JUNCTION_DEGRADATION	83	P	0.95	0.263611	0.5214
REACTOME_IONOTROPIC_ACTIVITY_OF_KAINATE_RECEPTORS	244	R	0.95	0.241738	0.522
REACTOME_MRNA_SPLICING	610	R	0.95	0.297191	0.5233
REACTOME_PHASE_II_CONJUGATION	429	R	0.95	0.297391	0.5243
KEGG_GLYCEROPHOSPHOLIPID_METABOLISM	752	P	0.95	0.277699	0.5243
BIOCARTA_HIVNEF_PATHWAY	473	R	0.95	0.256713	0.5246
BIOCARTA_LAIR_PATHWAY	200	P	0.95	0.265821	0.5248
BIOCARTA_MITOCHONDRIA_PATHWAY	177	R	0.95	0.23317	0.5261
REACTOME_PACKAGING_OF_TELOMERE_ENDS	144	P	0.95	0.209585	0.5261
REACTOME_CRMPS_IN_SEMA3A_SIGNALING	280	R	0.95	0.258722	0.5262
KEGG_VASOPRESSIN_REGULATED_WATER_REABSORPTION	444	R	0.95	0.300413	0.5266
REACTOME_PROCESSING_OF_CAPPED_INTRON_CONTAINING_PRE_MRNA	810	R	0.95	0.291026	0.5283
REACTOME_TAT_MEDIATED_HIV1_ELONGATION_ARREST_AND_RECOVERY	218	P	0.95	0.268893	0.5292
KEGG_GLIOMA	659	P	0.95	0.283805	0.5294
REACTOME_RNA_POLYMERASE_III_CHAIN_ELONGATION	79	R	0.95	0.291535	0.5295
REACTOME_SEMA3A_PLEXIN_REPULSION_SIGNALING_BY_INHIBITING_INTEGRIN_ADHESION	248	P	0.95	0.24604	0.5297
REACTOME_SCF_SKP2_MEDIATED_DEGRADATION_OF_P27_P21	342	P	0.95	0.250248	0.5298
REACTOME_REGULATION_OF_BETA_CELL_DEVELOPMENT	722	P	0.95	0.299261	0.5307
BIOCARTA_G2_PATHWAY	179	R	0.95	0.278962	0.5318
REACTOME_RECYCLING_OF_BILE_ACIDS_AND_SALTS	121	P	0.95	0.235781	0.5328
REACTOME_METABOLISM_OF_MRNA	305	P	0.95	0.28413	0.533
BIOCARTA_IL7_PATHWAY	191	P	0.95	0.253365	0.5334
REACTOME_PHASE_1_FUNCTIONALIZATION_OF_COMPOUNDS	516	R	0.95	0.222599	0.5334
BIOCARTA_EGFR_SMRTE_PATHWAY	204	P	0.95	0.26457	0.5353
BIOCARTA_PLATELETAPP_PATHWAY	178	R	0.95	0.273368	0.5355
REACTOME_BIOLOGICAL_OXIDATIONS	940	R	0.95	0.249972	0.5366
BIOCARTA_DEATH_PATHWAY	265	R	0.95	0.235342	0.5366
BIOCARTA_NO1_PATHWAY	562	R	0.95	0.288325	0.5367
REACTOME_RESOLUTION_OF_AP_SITES_VIA_THE_SINGLE_NUCLEOTIDE_REPLACEMENT_PATHWAY	87	R	0.95	0.254372	0.5378
BIOCARTA_TNFR2_PATHWAY	168	R	0.95	0.245121	0.538
BIOCARTA_HSP27_PATHWAY	148	R	0.95	0.264969	0.5383
REACTOME_REGULATION_OF_AMPK_ACTIVITY_VIA_LKB1	126	R	0.95	0.290677	0.5387
KEGG_NICOTINATE_AND_NICOTINAMIDE_METABOLISM	192	P	0.95	0.259563	0.5398
KEGG_PROGESTERONE_MEDIATED_OOCYTE_MATURATION	790	R	0.95	0.272437	0.5412
REACTOME_HIV1_TRANSCRIPTION_ELONGATION	294	P	0.95	0.27088	0.5412
REACTOME_SYNTHESIS_OF_GLYCOSYLPHOSPHATIDYLINOSITOL	121	P	0.95	0.294256	0.5434
BIOCARTA_MPR_PATHWAY	241	P	0.95	0.265918	0.5434
REACTOME_TIGHT_JUNCTION_INTERACTIONS	291	R	0.95	0.25045	0.5443
BIOCARTA_IL5_PATHWAY	127	R	0.95	0.270737	0.5458
REACTOME_ADP_SIGNALLING_THROUGH_P2Y_PURINOCEPTOR_12	205	R	0.95	0.27872	0.5478
BIOCARTA_ECM_PATHWAY	222	R	0.95	0.239096	0.5503
REACTOME_P75_NTR_RECEPTOR_MEDIATED_SIGNALLING	995	R	0.95	0.26085	0.5511
KEGG_PENTOSE_AND_GLUCURONATE_INTERCONVERSIONS	153	P	0.95	0.283805	0.5513
REACTOME_ADP_SIGNALLING_THROUGH_P2Y_PURINOCEPTOR_12	205	P	0.95	0.28256	0.5514
REACTOME_XENOBIOTICS	76	R	0.95	0.147658	0.5515
REACTOME_GLYCOLYSIS	190	P	0.95	0.261537	0.5529
REACTOME_GOLGI_ASSOCIATED_VESICLE_BIOGENESIS	481	R	0.95	0.243771	0.5542
KEGG_EPITHELIAL_CELL_SIGNALING_IN_HELICOBACTER_PYLORI_INFECTION	568	R	0.95	0.23543	0.5545
BIOCARTA_CHEMICAL_PATHWAY	259	R	0.95	0.191737	0.5557
KEGG_VEGF_SIGNALING_PATHWAY	667	P	0.95	0.246234	0.5568
BIOCARTA_CYTOKINE_PATHWAY	168	P	0.95	0.211373	0.557
BIOCARTA_PTC1_PATHWAY	57	P	0.95	0.271427	0.5572
BIOCARTA_TGFB_PATHWAY	153	R	0.95	0.243378	0.5581
BIOCARTA_AGPCR_PATHWAY	153	P	0.95	0.261016	0.5582
REACTOME_IRS_RELATED_EVENTS	614	R	0.95	0.255975	0.5583
REACTOME_HOMOLOGOUS_RECOMBINATION_REPAIR	136	P	0.95	0.244075	0.5583
REACTOME_RNA_POLYMERASE_I_TRANSCRIPTION_INITIATION	202	R	0.95	0.238344	0.5598
BIOCARTA_SHH_PATHWAY	170	R	0.95	0.280039	0.56
REACTOME_DEATH_RECEPTOR_SIGNALLING	117	P	0.95	0.249697	0.5608
BIOCARTA_MTOR_PATHWAY	166	P	0.95	0.21183	0.561
REACTOME_TRAF6_MEDIATED_INDUCTION_OF_THE_ANTIVIRAL_CYTOKINE_IFN_ALPHA_BETA_CASCADE	423	R	0.96	0.218674	0.5639
REACTOME_PYRIMIDINE_CATABOLISM	150	P	0.96	0.227631	0.5649
KEGG_RNA_DEGRADATION	368	P	0.96	0.241043	0.5651
REACTOME_ASSOCIATION_OF_TRIC_CCT_WITH_TARGET_PROTEINS_DURING_BIOSYNTHESIS	178	R	0.96	0.208113	0.5651
KEGG_STEROID_BIOSYNTHESIS	136	R	0.96	0.217687	0.5665
REACTOME_SOS_MEDIATED_SIGNALLING	93	R	0.96	0.229601	0.5669
KEGG_ALLOGRAFT_REJECTION	427	R	0.96	0.218846	0.5673
REACTOME_SIGNALLING_TO_P38_VIA_RIT_AND_RIN	124	R	0.96	0.214507	0.5695
KEGG_SELENOAMINO_ACID_METABOLISM	186	P	0.96	0.271734	0.5698
REACTOME_INNATE_IMMUNITY_SIGNALING	822	P	0.96	0.220068	0.5708
KEGG_ARACHIDONIC_ACID_METABOLISM	459	R	0.96	0.197387	0.5712
REACTOME_RNA_POLYMERASE_I_CHAIN_ELONGATION	192	R	0.96	0.236639	0.572
KEGG_PRIMARY_BILE_ACID_BIOSYNTHESIS	141	R	0.96	0.240425	0.5729
REACTOME_PKA_ACTIVATION	230	R	0.96	0.259719	0.5734
REACTOME_FANCONI_ANEMIA_PATHWAY	100	P	0.96	0.224814	0.5734
BIOCARTA_PML_PATHWAY	167	P	0.96	0.259707	0.5739
BIOCARTA_SPRY_PATHWAY	153	R	0.96	0.220595	0.5745
REACTOME_CD28_DEPENDENT_VAV1_PATHWAY	119	R	0.96	0.219389	0.5748
KEGG_AUTOIMMUNE_THYROID_DISEASE	504	P	0.96	0.20794	0.5748
REACTOME_P53_INDEPENDENT_DNA_DAMAGE_RESPONSE	278	P	0.96	0.207708	0.5766
REACTOME_REGULATION_OF_INSULIN_LIKE_GROWTH_FACTOR_ACTIVITY_BY_INSULIN_LIKE_GROWTH_FACTOR_BINDING_PROTEINS	175	R	0.96	0.226785	0.5776
BIOCARTA_MCM_PATHWAY	110	P	0.96	0.228389	0.5778
REACTOME_ACTIVATION_OF_KAINATE_RECEPTORS_UPON_GLUTAMATE_BINDING	504	R	0.96	0.213273	0.579
KEGG_VIBRIO_CHOLERAE_INFECTION	587	P	0.96	0.226838	0.5796
BIOCARTA_PGC1A_PATHWAY	263	P	0.96	0.196361	0.5797
BIOCARTA_PAR1_PATHWAY	490	R	0.96	0.234823	0.58
REACTOME_CRMPS_IN_SEMA3A_SIGNALING	280	P	0.96	0.209397	0.5811
REACTOME_CYCLIN_E_ASSOCIATED_EVENTS_DURING_G1_S_TRANSITION_	366	P	0.96	0.206263	0.5827
REACTOME_CREB_PHOPHORYLATION_THROUGH_THE_ACTIVATION_OF_RAS	388	R	0.96	0.233128	0.5831
REACTOME_SYNTHESIS_OF_BILE_ACIDS_AND_BILE_SALTS_VIA_7ALPHA_HYDROXYCHOLESTEROL	133	R	0.96	0.249022	0.5832
REACTOME_BASE_FREE_SUGAR_PHOSPHATE_REMOVAL_VIA_THE_SINGLE_NUCLEOTIDE_REPLACEMENT_PATHWAY	81	R	0.96	0.216605	0.5848
REACTOME_ACTIVATED_AMPK_STIMULATES_FATTY_ACID_OXIDATION_IN_MUSCLE	179	P	0.96	0.257634	0.5869
BIOCARTA_RB_PATHWAY	99	R	0.96	0.212249	0.5876
REACTOME_REGULATION_OF_ORNITHINE_DECARBOXYLASE	320	P	0.96	0.183885	0.5906
REACTOME_GLUCOSE_METABOLISM	441	P	0.96	0.194507	0.591
BIOCARTA_P53_PATHWAY	162	R	0.96	0.195624	0.5915
REACTOME_SCF_BETA_TRCP_MEDIATED_DEGRADATION_OF_EMI1	325	R	0.96	0.190769	0.5917
REACTOME_STABILIZATION_OF_P53	311	P	0.96	0.198669	0.5919
KEGG_HEDGEHOG_SIGNALING_PATHWAY	466	P	0.97	0.242137	0.5952
KEGG_GLYCOSAMINOGLYCAN_BIOSYNTHESIS_KERATAN_SULFATE	157	R	0.97	0.197493	0.5956
BIOCARTA_MAL_PATHWAY	137	R	0.97	0.187515	0.5963
KEGG_NON_SMALL_CELL_LUNG_CANCER	729	R	0.97	0.212294	0.5964
REACTOME_GLUCAGON_SIGNALING_IN_METABOLIC_REGULATION	400	R	0.97	0.250462	0.5974
KEGG_THYROID_CANCER	286	R	0.97	0.198687	0.5975
KEGG_ANTIGEN_PROCESSING_AND_PRESENTATION	552	P	0.97	0.191196	0.5982
REACTOME_GAB1_SIGNALOSOME	132	P	0.97	0.195349	0.5991
REACTOME_MICRORNA_BIOGENESIS	132	R	0.97	0.226669	0.5992
BIOCARTA_TRKA_PATHWAY	134	R	0.97	0.179845	0.5992
REACTOME_METABOLISM_OF_BILE_ACIDS_AND_BILE_SALTS	268	R	0.97	0.188648	0.6014
BIOCARTA_PTEN_PATHWAY	164	R	0.97	0.179927	0.6028
REACTOME_G_ALPHA_Z_SIGNALLING_EVENTS	219	R	0.97	0.227892	0.6041
REACTOME_SHC_RELATED_EVENTS	105	P	0.97	0.204751	0.606
KEGG_GLYCOSAMINOGLYCAN_DEGRADATION	206	P	0.97	0.197787	0.6061
REACTOME_PD1_SIGNALING	265	P	0.97	0.17466	0.6068
BIOCARTA_ACTINY_PATHWAY	105	R	0.97	0.190338	0.6078
REACTOME_BASE_EXCISION_REPAIR	139	R	0.97	0.192802	0.6087
KEGG_PENTOSE_PHOSPHATE_PATHWAY	212	P	0.97	0.192913	0.6111
BIOCARTA_TFF_PATHWAY	171	R	0.97	0.192148	0.6115
KEGG_TRYPTOPHAN_METABOLISM	323	P	0.97	0.188089	0.6118
REACTOME_DEPOLARIZATION_OF_THE_PRESYNAPTIC_TERMINAL_TRIGGERS_THE_OPENING_OF_CALCIUM_CHANNELS	363	R	0.97	0.201943	0.6162
KEGG_SELENOAMINO_ACID_METABOLISM	186	R	0.97	0.222792	0.6166
KEGG_FATTY_ACID_METABOLISM	323	R	0.97	0.179248	0.6168
REACTOME_VIF_MEDIATED_DEGRADATION_OF_APOBEC3G	315	R	0.97	0.179172	0.6175
BIOCARTA_IL2_PATHWAY	203	R	0.97	0.169035	0.6177
BIOCARTA_RANKL_PATHWAY	128	P	0.97	0.192213	0.6185
REACTOME_ADENYLATE_CYCLASE_ACTIVATING_PATHWAY	197	R	0.97	0.201216	0.6188
KEGG_RIG_I_LIKE_RECEPTOR_SIGNALING_PATHWAY	395	R	0.97	0.174501	0.6188
REACTOME_TAT_MEDIATED_HIV1_ELONGATION_ARREST_AND_RECOVERY	218	R	0.97	0.185557	0.6196
REACTOME_GLUCOSE_AND_OTHER_SUGAR_SLC_TRANSPORTERS	774	P	0.97	0.199904	0.6199
BIOCARTA_HSP27_PATHWAY	148	P	0.97	0.195383	0.62
BIOCARTA_RELA_PATHWAY	133	R	0.97	0.192501	0.6201
REACTOME_NUCLEOTIDE_LIKE_PURINERGIC_RECEPTORS	86	P	0.97	0.191745	0.6214
REACTOME_TRNA_AMINOACYLATION	284	P	0.97	0.197907	0.6218
KEGG_RENAL_CELL_CARCINOMA	632	R	0.97	0.194949	0.6222
BIOCARTA_NDKDYNAMIN_PATHWAY	202	R	0.97	0.17722	0.6231
BIOCARTA_RHO_PATHWAY	222	R	0.97	0.185278	0.624
REACTOME_G_PROTEIN_ACTIVATION	272	R	0.97	0.199335	0.6247
KEGG_GLYCINE_SERINE_AND_THREONINE_METABOLISM	236	R	0.97	0.211367	0.6253
KEGG_PANCREATIC_CANCER	607	R	0.97	0.174308	0.6275
REACTOME_CYTOCHROME_P450_ARRANGED_BY_SUBSTRATE_TYPE	376	R	0.97	0.137055	0.6289
REACTOME_POST_NMDA_RECEPTOR_ACTIVATION_EVENTS	496	R	0.97	0.189999	0.629
BIOCARTA_RNA_PATHWAY	71	P	0.97	0.180205	0.6294
BIOCARTA_SARS_PATHWAY	57	P	0.97	0.193704	0.6305
REACTOME_MYOGENESSIS	458	P	0.97	0.165281	0.6305
REACTOME_FGFR_LIGAND_BINDING_AND_ACTIVATION	251	R	0.97	0.182879	0.6318
REACTOME_LIPOPROTEIN_METABOLISM	313	R	0.97	0.170373	0.6332
KEGG_REGULATION_OF_AUTOPHAGY	151	P	0.97	0.165151	0.6339
REACTOME_MEMBRANE_TRAFFICKING	635	R	0.97	0.173332	0.6344
BIOCARTA_THELPER_PATHWAY	122	R	0.97	0.19041	0.6351
BIOCARTA_ARF_PATHWAY	146	R	0.97	0.182925	0.6365
REACTOME_M_G1_TRANSITION	404	P	0.97	0.174997	0.637
BIOCARTA_CD40_PATHWAY	123	R	0.97	0.171032	0.6372
REACTOME_BILE_SALT_AND_ORGANIC_ANION_SLC_TRANSPORTERS	102	P	0.97	0.186622	0.638
REACTOME_ACTIVATION_OF_NMDA_RECEPTOR_UPON_GLUTAMATE_BINDING_AND_POSTSYNAPTIC_EVENTS	549	R	0.97	0.173858	0.6385
REACTOME_NUCLEOTIDE_EXCISION_REPAIR	358	P	0.97	0.188203	0.639
BIOCARTA_IGF1_PATHWAY	169	R	0.97	0.146244	0.6408
KEGG_PROTEASOME	278	P	0.97	0.157043	0.6413
BIOCARTA_BCELLSURVIVAL_PATHWAY	146	R	0.97	0.153582	0.6413
REACTOME_MRNA_DECAY_BY_5_TO_3_EXORIBONUCLEASE	91	R	0.97	0.168615	0.6415
REACTOME_CHOLESTEROL_BIOSYNTHESIS	146	R	0.97	0.170775	0.6418
REACTOME_SIGNALING_BY_BMP	231	R	0.97	0.151138	0.6418
REACTOME_DOWN_STREAM_SIGNAL_TRANSDUCTION	270	R	0.97	0.174854	0.6421
BIOCARTA_EGFR_SMRTE_PATHWAY	204	R	0.97	0.160846	0.643
REACTOME_G1_S_TRANSITION	710	P	0.97	0.173841	0.6449
KEGG_INTESTINAL_IMMUNE_NETWORK_FOR_IGA_PRODUCTION	490	P	0.97	0.163795	0.6449
BIOCARTA_RANKL_PATHWAY	128	R	0.97	0.175099	0.6461
KEGG_PORPHYRIN_AND_CHLOROPHYLL_METABOLISM	264	R	0.97	0.196494	0.6467
REACTOME_INTRINSIC_PATHWAY_FOR_APOPTOSIS	240	P	0.97	0.154037	0.6472
REACTOME_ACTIVATED_TAK1_MEDIATES_P38_MAPK_ACTIVATION	96	R	0.97	0.194884	0.6473
BIOCARTA_RARRXR_PATHWAY	160	P	0.97	0.141948	0.6478
KEGG_RIBOFLAVIN_METABOLISM	131	R	0.97	0.156604	0.6494
REACTOME_TELOMERE_MAINTENANCE	329	P	0.97	0.124283	0.6495
KEGG_BETA_ALANINE_METABOLISM	262	P	0.97	0.147372	0.6501
BIOCARTA_IL17_PATHWAY	117	P	0.97	0.188679	0.6502
KEGG_GRAFT_VERSUS_HOST_DISEASE	412	R	0.97	0.151774	0.6503
REACTOME_CDT1_ASSOCIATION_WITH_THE_CDC6_ORC_ORIGIN_COMPLEX	338	P	0.97	0.154112	0.6511
BIOCARTA_PARKIN_PATHWAY	240	P	0.97	0.194772	0.6542
BIOCARTA_CSK_PATHWAY	219	R	0.97	0.195755	0.6543
KEGG_LIMONENE_AND_PINENE_DEGRADATION	93	P	0.97	0.153116	0.6543
KEGG_TYPE_I_DIABETES_MELLITUS	563	R	0.97	0.151748	0.6545
REACTOME_BASIGIN_INTERACTIONS	228	R	0.97	0.176686	0.6551
BIOCARTA_STEM_PATHWAY	116	P	0.97	0.154374	0.6553
REACTOME_GRB2_EVENTS_IN_EGFR_SIGNALING	109	P	0.97	0.153108	0.6553
KEGG_TGF_BETA_SIGNALING_PATHWAY	713	R	0.97	0.162929	0.6573
REACTOME_BRANCHED_CHAIN_AMINO_ACID_CATABOLISM	152	R	0.97	0.173622	0.6588
REACTOME_INFLUENZA_VIRAL_RNA_TRANSCRIPTION_AND_REPLICATION	550	P	0.97	0.171957	0.6588
BIOCARTA_RB_PATHWAY	99	P	0.97	0.154619	0.6589
KEGG_METABOLISM_OF_XENOBIOTICS_BY_CYTOCHROME_P450	396	R	0.97	0.126244	0.6614
BIOCARTA_GLEEVEC_PATHWAY	180	R	0.97	0.145711	0.6626
REACTOME_REGULATION_OF_INSULIN_SECRETION_BY_ACETYLCHOLINE	517	R	0.97	0.184487	0.6632
BIOCARTA_NFAT_PATHWAY	548	R	0.97	0.154854	0.6634
KEGG_RETINOL_METABOLISM	364	P	0.97	0.126618	0.6638
REACTOME_INTEGRIN_CELL_SURFACE_INTERACTIONS	989	R	0.97	0.146915	0.6644
BIOCARTA_CTCF_PATHWAY	202	R	0.97	0.16606	0.6657
KEGG_STEROID_BIOSYNTHESIS	136	P	0.97	0.140915	0.6658
BIOCARTA_EPO_PATHWAY	109	R	0.97	0.13969	0.666
KEGG_PATHOGENIC_ESCHERICHIA_COLI_INFECTION	400	R	0.97	0.147836	0.6667
KEGG_FOLATE_BIOSYNTHESIS	75	R	0.97	0.182712	0.6676
KEGG_STARCH_AND_SUCROSE_METABOLISM	365	R	0.97	0.169231	0.6682
REACTOME_GRB2_SOS_PROVIDES_LINKAGE_TO_MAPK_SIGNALING_FOR_INTERGRINS_	163	P	0.97	0.153696	0.6694
REACTOME_NRAGE_SIGNALS_DEATH_THROUGH_JNK	732	R	0.97	0.172322	0.6713
BIOCARTA_CBL_PATHWAY	165	R	0.97	0.131492	0.6725
BIOCARTA_STEM_PATHWAY	116	R	0.97	0.138101	0.6728
REACTOME_GENERATION_OF_SECOND_MESSENGER_MOLECULES	366	R	0.97	0.137727	0.674
KEGG_LEISHMANIA_INFECTION	577	R	0.97	0.141223	0.6742
BIOCARTA_IL2_PATHWAY	203	P	0.97	0.127629	0.6748
REACTOME_HORMONE_SENSITIVE_LIPASE_HSL_MEDIATED_TRIACYLGLYCEROL_HYDROLYSIS	79	R	0.97	0.148677	0.675
REACTOME_GLUTAMATE_NEUROTRANSMITTER_RELEASE_CYCLE	215	P	0.97	0.164097	0.6764
BIOCARTA_CARM_ER_PATHWAY	420	R	0.97	0.139629	0.6787
BIOCARTA_GATA3_PATHWAY	168	R	0.97	0.163242	0.6796
KEGG_GLYOXYLATE_AND_DICARBOXYLATE_METABOLISM	131	P	0.97	0.143118	0.6798
REACTOME_GS_ALPHA_MEDIATED_EVENTS_IN_GLUCAGON_SIGNALLING	347	R	0.97	0.174729	0.68
KEGG_HEDGEHOG_SIGNALING_PATHWAY	466	R	0.97	0.169793	0.6801
REACTOME_METAL_ION_SLC_TRANSPORTERS	158	R	0.97	0.141995	0.6807
REACTOME_RNA_POLYMERASE_I_PROMOTER_OPENING	136	P	0.97	0.0994657	0.6812
BIOCARTA_IL10_PATHWAY	160	R	0.97	0.12249	0.6819
REACTOME_UNFOLDED_PROTEIN_RESPONSE	170	R	0.97	0.14491	0.6826
BIOCARTA_CK1_PATHWAY	225	R	0.97	0.13415	0.6826
KEGG_CELL_CYCLE	841	R	0.97	0.165555	0.6831
REACTOME_G_BETA_GAMMA_SIGNALLING_THROUGH_PLC_BETA	266	R	0.97	0.167688	0.6833
BIOCARTA_MAPK_PATHWAY	725	R	0.97	0.130192	0.6833
REACTOME_G_BETA_GAMMA_SIGNALLING_THROUGH_PI3KGAMMA	211	R	0.97	0.148472	0.6835
REACTOME_CAM_PATHWAY	351	R	0.97	0.164223	0.6842
KEGG_BASAL_CELL_CARCINOMA	452	R	0.97	0.158506	0.6847
REACTOME_DNA_REPLICATION_PRE_INITIATION	508	P	0.97	0.140599	0.6849
REACTOME_AMINO_ACID_AND_OLIGOPEPTIDE_SLC_TRANSPORTERS	512	R	0.97	0.153625	0.6859
BIOCARTA_IL5_PATHWAY	127	P	0.97	0.153307	0.6859
REACTOME_AMINE_DERIVED_HORMONES	121	P	0.97	0.127616	0.6879
REACTOME_STEROID_METABOLISM	531	P	0.97	0.117478	0.6879
KEGG_APOPTOSIS	685	R	0.97	0.126286	0.6885
KEGG_PRIMARY_BILE_ACID_BIOSYNTHESIS	141	P	0.97	0.132728	0.6887
REACTOME_EXTENSION_OF_TELOMERES	185	P	0.97	0.130897	0.6889
KEGG_CYSTEINE_AND_METHIONINE_METABOLISM	256	R	0.97	0.136195	0.6891
REACTOME_TIGHT_JUNCTION_INTERACTIONS	291	P	0.97	0.123581	0.6896
REACTOME_UNFOLDED_PROTEIN_RESPONSE	170	P	0.97	0.135435	0.6917
KEGG_LINOLEIC_ACID_METABOLISM	189	P	0.97	0.0790071	0.6923
KEGG_LYSOSOME	944	R	0.97	0.13991	0.6925
BIOCARTA_CHEMICAL_PATHWAY	259	P	0.97	0.0985891	0.6926
REACTOME_ZINC_TRANSPORTATION	116	R	0.97	0.135758	0.6933
REACTOME_PYRUVATE_METABOLISM_AND_TCA_CYCLE	185	R	0.97	0.140689	0.6936
REACTOME_FORMATION_OF_THE_EARLY_ELONGATION_COMPLEX	238	P	0.97	0.133498	0.6943
REACTOME_ORC1_REMOVAL_FROM_CHROMATIN	412	P	0.97	0.13246	0.695
REACTOME_SIGNALING_BY_BMP	231	P	0.97	0.116809	0.6953
REACTOME_REMOVAL_OF_THE_FLAP_INTERMEDIATE_FROM_THE_C_STRAND	93	P	0.97	0.128224	0.6955
REACTOME_SIGNALING_BY_WNT	398	P	0.97	0.114508	0.6967
BIOCARTA_PROTEASOME_PATHWAY	103	R	0.97	0.129654	0.6969
REACTOME_G_PROTEIN_BETA_GAMMA_SIGNALLING	314	R	0.97	0.148036	0.6978
KEGG_NOTCH_SIGNALING_PATHWAY	490	R	0.97	0.134094	0.6978
REACTOME_APOPTOSIS_INDUCED_DNA_FRAGMENTATION	79	P	0.97	0.10019	0.6986
BIOCARTA_TEL_PATHWAY	273	R	0.97	0.11362	0.6992
BIOCARTA_VDR_PATHWAY	111	P	0.97	0.111472	0.6994
KEGG_AMINOACYL_TRNA_BIOSYNTHESIS	307	P	0.97	0.141462	0.6996
BIOCARTA_AHSP_PATHWAY	79	P	0.97	0.156679	0.7001
BIOCARTA_PITX2_PATHWAY	96	P	0.97	0.122462	0.7002
REACTOME_GENERATION_OF_SECOND_MESSENGER_MOLECULES	366	P	0.97	0.115721	0.7006
KEGG_ACUTE_MYELOID_LEUKEMIA	473	R	0.97	0.116305	0.7014
REACTOME_SIGNALLING_TO_ERKS	310	R	0.97	0.110225	0.7015
REACTOME_IRS_RELATED_EVENTS	614	P	0.97	0.147048	0.7021
REACTOME_LAGGING_STRAND_SYNTHESIS	152	P	0.97	0.12523	0.7022
KEGG_PRIMARY_IMMUNODEFICIENCY	260	P	0.97	0.133905	0.7032
REACTOME_AMINE_COMPOUND_SLC_TRANSPORTERS	350	P	0.97	0.130735	0.7049
BIOCARTA_NTHI_PATHWAY	220	R	0.97	0.143709	0.7059
KEGG_GLYCEROPHOSPHOLIPID_METABOLISM	752	R	0.97	0.121648	0.706
BIOCARTA_PGC1A_PATHWAY	263	R	0.97	0.10593	0.7068
BIOCARTA_SODD_PATHWAY	86	P	0.97	0.118322	0.7089
BIOCARTA_CREB_PATHWAY	315	P	0.97	0.123934	0.7101
REACTOME_PROCESSING_OF_CAPPED_INTRON_CONTAINING_PRE_MRNA	810	P	0.97	0.13601	0.7103
REACTOME_COMMON_PATHWAY	130	P	0.97	0.111938	0.7104
REACTOME_GRB2_EVENTS_IN_EGFR_SIGNALING	109	R	0.97	0.110254	0.7122
KEGG_LYSINE_DEGRADATION	330	R	0.97	0.112428	0.713
REACTOME_FRS2MEDIATED_CASCADE	225	R	0.97	0.129026	0.7131
REACTOME_DOUBLE_STRAND_BREAK_REPAIR	181	P	0.97	0.128664	0.7138
REACTOME_CHOLESTEROL_BIOSYNTHESIS	146	P	0.97	0.114682	0.7152
REACTOME_TRAFFICKING_OF_GLUR2_CONTAINING_AMPA_RECEPTORS	212	R	0.97	0.11017	0.7154
REACTOME_PURINE_RIBONUCLEOSIDE_MONOPHOSPHATE_BIOSYNTHESIS	67	P	0.97	0.118784	0.7156
REACTOME_NUCLEAR_RECEPTOR_TRANSCRIPTION_PATHWAY	770	R	0.97	0.127717	0.7158
REACTOME_REMOVAL_OF_THE_FLAP_INTERMEDIATE	107	P	0.97	0.114697	0.7161
BIOCARTA_EDG1_PATHWAY	342	R	0.97	0.118729	0.7162
REACTOME_NA_CL_DEPENDENT_NEUROTRANSMITTER_TRANSPORTERS	211	R	0.97	0.109982	0.7163
REACTOME_ACETYLCHOLINE_NEUROTRANSMITTER_RELEASE_CYCLE	155	R	0.97	0.133347	0.7178
REACTOME_P75NTR_SIGNALS_VIA_NFKB	99	R	0.97	0.117225	0.7186
REACTOME_DOWNSTREAM_TCR_SIGNALING	491	P	0.97	0.13146	0.7193
BIOCARTA_TH1TH2_PATHWAY	200	R	0.97	0.128044	0.72
REACTOME_TRANSLATION	656	P	0.97	0.119927	0.7205
BIOCARTA_NFKB_PATHWAY	176	R	0.97	0.116457	0.7217
KEGG_SPLICEOSOME	775	R	0.97	0.129485	0.7222
REACTOME_G_ALPHA_12_13_SIGNALLING_EVENTS	801	R	0.97	0.141087	0.7229
REACTOME_MITOCHONDRIAL_TRNA_AMINOACYLATION	169	P	0.97	0.126776	0.7238
REACTOME_CHYLOMICRON_MEDIATED_LIPID_TRANSPORT	141	R	0.97	0.115375	0.725
BIOCARTA_ASBCELL_PATHWAY	122	R	0.97	0.119071	0.7263
REACTOME_SEMA3A_PAK_DEPENDENT_AXON_REPULSION	233	P	0.97	0.0953785	0.7267
REACTOME_NEUROTRANSMITTER_RELEASE_CYCLE	410	P	0.97	0.116328	0.7275
KEGG_PROPANOATE_METABOLISM	296	R	0.97	0.109406	0.7301
REACTOME_RECYCLING_OF_BILE_ACIDS_AND_SALTS	121	R	0.97	0.0604539	0.7302
KEGG_TRYPTOPHAN_METABOLISM	323	R	0.97	0.109311	0.7305
BIOCARTA_TNFR1_PATHWAY	246	P	0.97	0.103196	0.7312
REACTOME_METABOLISM_OF_RNA	609	P	0.97	0.127208	0.7315
KEGG_NITROGEN_METABOLISM	162	P	0.97	0.119903	0.7316
REACTOME_PLC_BETA_MEDIATED_EVENTS	710	R	0.97	0.134333	0.7327
REACTOME_TRANSLOCATION_OF_ZAP70_TO_IMMUNOLOGICAL_SYNAPSE	238	P	0.97	0.0958011	0.7329
REACTOME_PYRUVATE_METABOLISM_AND_TCA_CYCLE	185	P	0.97	0.110082	0.7342
REACTOME_A_THIRD_PROTEOLYTIC_CLEAVAGE_RELEASES_NICD	94	R	0.97	0.0992161	0.7346
REACTOME_P130CAS_LINKAGE_TO_MAPK_SIGNALING_FOR_INTEGRINS	175	P	0.97	0.103911	0.7357
REACTOME_DOPAMINE_NEUROTRANSMITTER_RELEASE_CYCLE	249	P	0.97	0.105307	0.7359
BIOCARTA_FIBRINOLYSIS_PATHWAY	118	R	0.97	0.123591	0.7366
REACTOME_THE_ROLE_OF_NEF_IN_HIV1_REPLICATION_AND_DISEASE_PATHOGENESIS	332	P	0.97	0.0965871	0.7367
KEGG_GLYCOLYSIS_GLUCONEOGENESIS	479	R	0.97	0.106341	0.7377
REACTOME_EARLY_PHASE_OF_HIV_LIFE_CYCLE	97	P	0.97	0.125429	0.7384
REACTOME_SPHINGOLIPID_METABOLISM	338	P	0.97	0.102399	0.7385
REACTOME_VPR_MEDIATED_NUCLEAR_IMPORT_OF_PICS	204	R	0.97	0.124403	0.7386
REACTOME_SIGNALING_BY_NOTCH	155	R	0.97	0.0879955	0.739
REACTOME_DEADENYLATION_OF_MRNA	163	P	0.97	0.114542	0.7392
KEGG_CITRATE_CYCLE_TCA_CYCLE	199	R	0.97	0.100424	0.7397
KEGG_NOD_LIKE_RECEPTOR_SIGNALING_PATHWAY	371	R	0.97	0.10407	0.74
REACTOME_ABORTIVE_ELONGATION_OF_HIV1_TRANSCRIPT_IN_THE_ABSENCE_OF_TAT	177	P	0.97	0.0944519	0.7407
REACTOME_SEROTONIN_NEUROTRANSMITTER_RELEASE_CYCLE	243	P	0.97	0.0993397	0.7413
BIOCARTA_VEGF_PATHWAY	261	P	0.97	0.0930656	0.7421
REACTOME_MTOR_SIGNALLING	197	P	0.97	0.105817	0.7427
REACTOME_FORMATION_AND_MATURATION_OF_MRNA_TRANSCRIPT	911	P	0.97	0.101208	0.7434
REACTOME_SHC_MEDIATED_SIGNALLING	73	P	0.97	0.0946173	0.7435
REACTOME_GENES_INVOLVED_IN_APOPTOTIC_CLEAVAGE_OF_CELLULAR_PROTEINS	317	P	0.97	0.102199	0.7455
REACTOME_CLASS_C3_METABOTROPIC_GLUTAMATE_PHEROMONE_RECEPTORS	377	P	0.97	0.0978279	0.7457
BIOCARTA_TPO_PATHWAY	207	R	0.97	0.0955956	0.7483
REACTOME_TRANSLOCATION_OF_ZAP70_TO_IMMUNOLOGICAL_SYNAPSE	238	R	0.97	0.088637	0.7509
REACTOME_SIGNALING_BY_TGF_BETA	136	P	0.97	0.105899	0.7525
KEGG_HISTIDINE_METABOLISM	229	P	0.97	0.120881	0.7541
REACTOME_EARLY_PHASE_OF_HIV_LIFE_CYCLE	97	R	0.97	0.117627	0.7542
REACTOME_RNA_POLYMERASE_I_III_AND_MITOCHONDRIAL_TRANSCRIPTION	650	R	0.97	0.0775252	0.7551
BIOCARTA_PTDINS_PATHWAY	290	R	0.97	0.115694	0.7555
BIOCARTA_MTA3_PATHWAY	121	R	0.97	0.100622	0.7568
REACTOME_HUMAN_TAK1_ACTIVATES_NFKB_BY_PHOSPHORYLATION_AND_ACTIVATION_OF_IKKS_COMPLEX	90	R	0.97	0.118667	0.7569
BIOCARTA_ATM_PATHWAY	165	R	0.97	0.0974087	0.7571
BIOCARTA_G1_PATHWAY	209	R	0.97	0.0942383	0.7571
BIOCARTA_IL3_PATHWAY	93	R	0.97	0.0764479	0.7577
REACTOME_ERKS_ARE_INACTIVATED	66	P	0.97	0.071904	0.7579
KEGG_REGULATION_OF_AUTOPHAGY	151	R	0.97	0.0840178	0.7584
REACTOME_REGULATION_OF_INSULIN_LIKE_GROWTH_FACTOR_ACTIVITY_BY_INSULIN_LIKE_GROWTH_FACTOR_BINDING_PROTEINS	175	P	0.97	0.099691	0.7613
REACTOME_LYSOSOME_VESICLE_BIOGENESIS	214	P	0.97	0.0871678	0.7615
BIOCARTA_NO2IL12_PATHWAY	149	R	0.97	0.0970563	0.7631
BIOCARTA_EXTRINSIC_PATHWAY	86	P	0.97	0.0867234	0.7647
REACTOME_INNATE_IMMUNITY_SIGNALING	822	R	0.97	0.0833766	0.7648
REACTOME_DARPP32_EVENTS	292	R	0.97	0.076031	0.7655
BIOCARTA_G2_PATHWAY	179	P	0.97	0.105762	0.7659
BIOCARTA_RAB_PATHWAY	84	R	0.97	0.0835011	0.7664
REACTOME_P38MAPK_EVENTS	93	R	0.97	0.0942934	0.767
REACTOME_DOWNSTREAM_TCR_SIGNALING	491	R	0.97	0.102444	0.7673
REACTOME_REGULATED_PROTEOLYSIS_OF_P75NTR	80	P	0.97	0.103877	0.7692
REACTOME_METABOLISM_OF_BILE_ACIDS_AND_BILE_SALTS	268	P	0.97	0.0607731	0.7694
KEGG_LEISHMANIA_INFECTION	577	P	0.97	0.0800738	0.7705
KEGG_CARDIAC_MUSCLE_CONTRACTION	933	R	0.97	0.0821625	0.7715
REACTOME_CENTROSOME_MATURATION	469	P	0.97	0.0616958	0.772
REACTOME_TOLL_LIKE_RECEPTOR_3_CASCADE	482	R	0.97	0.0762275	0.773
REACTOME_MITOTIC_PROMETAPHASE	602	P	0.97	0.0855405	0.7734
BIOCARTA_TCYTOTOXIC_PATHWAY	106	R	0.97	0.0982517	0.7773
REACTOME_ZINC_INFLUX_INTO_CELLS_BY_THE_SLC39_GENES_FAMILY	72	R	0.97	0.078006	0.7785
KEGG_INOSITOL_PHOSPHATE_METABOLISM	614	R	0.97	0.0770205	0.7791
REACTOME_POLYMERASE_SWITCHING	83	P	0.97	0.0870825	0.7793
REACTOME_MRNA_SPLICING_MINOR_PATHWAY	270	R	0.97	0.0928252	0.7798
BIOCARTA_PLCE_PATHWAY	128	R	0.97	0.102898	0.7808
REACTOME_VITAMIN_B5_(PANTOTHENATE)_METABOLISM	64	P	0.97	0.0893267	0.781
BIOCARTA_CDK5_PATHWAY	88	R	0.97	0.080302	0.7827
KEGG_PARKINSONS_DISEASE	837	R	0.97	0.0891031	0.7834
BIOCARTA_ERK_PATHWAY	298	R	0.97	0.0615042	0.7834
REACTOME_BETACATENIN_PHOSPHORYLATION_CASCADE	99	P	0.97	0.0615431	0.785
KEGG_RENIN_ANGIOTENSIN_SYSTEM	147	R	0.97	0.0835944	0.7851
BIOCARTA_GCR_PATHWAY	186	R	0.97	0.0933938	0.7852
REACTOME_VPR_MEDIATED_NUCLEAR_IMPORT_OF_PICS	204	P	0.97	0.0941365	0.7854
KEGG_PYRIMIDINE_METABOLISM	800	R	0.97	0.0751384	0.7854
KEGG_GLYCOSAMINOGLYCAN_BIOSYNTHESIS_HEPARAN_SULFATE	325	P	0.97	0.0853346	0.7867
BIOCARTA_NKT_PATHWAY	190	R	0.97	0.0845479	0.7888
REACTOME_ACTIVATION_OF_ATR_IN_RESPONSE_TO_REPLICATION_STRESS	233	P	0.97	0.0821944	0.7892
KEGG_ASTHMA	299	R	0.97	0.0608206	0.7896
BIOCARTA_TALL1_PATHWAY	120	R	0.97	0.0810251	0.7905
BIOCARTA_P53_PATHWAY	162	P	0.97	0.0617776	0.7909
BIOCARTA_TOB1_PATHWAY	185	R	0.97	0.0874319	0.7913
REACTOME_SYNTHESIS_OF_DNA	596	P	0.97	0.0766367	0.7913
REACTOME_PLC_GAMMA1_SIGNALLING	625	R	0.97	0.0914368	0.7917
KEGG_PEROXISOME	597	P	0.97	0.0722182	0.7918
KEGG_TYROSINE_METABOLISM	346	P	0.97	0.0732766	0.7924
BIOCARTA_PDGF_PATHWAY	255	R	0.97	0.054172	0.7932
KEGG_RIBOSOME	455	P	0.97	0.0816628	0.7935
BIOCARTA_CACAM_PATHWAY	166	P	0.97	0.0803316	0.7935
REACTOME_GTP_HYDROLYSIS_AND_JOINING_OF_THE_60S_RIBOSOMAL_SUBUNIT	576	P	0.97	0.0752608	0.7937
REACTOME_CELL_SURFACE_INTERACTIONS_AT_THE_VASCULAR_WALL	972	R	0.97	0.0755983	0.7944
REACTOME_HIV1_TRANSCRIPTION_INITIATION	248	P	0.97	0.0745529	0.7948
REACTOME_SMOOTH_MUSCLE_CONTRACTION	238	R	0.97	0.0712282	0.7953
REACTOME_ACTIVATION_OF_RAC	216	P	0.97	0.0857564	0.7989
BIOCARTA_MET_PATHWAY	376	R	0.97	0.0698535	0.799
REACTOME_SIGNALING_BY_EGFR	466	P	0.97	0.0636824	0.7992
REACTOME_INTEGRIN_ALPHAIIBBETA3_SIGNALING	278	P	0.97	0.0649005	0.7997
BIOCARTA_IL22BP_PATHWAY	150	R	0.97	0.0512469	0.7997
REACTOME_AMINO_ACID_TRANSPORT_ACROSS_THE_PLASMA_MEMBRANE	297	R	0.97	0.0737284	0.8002
BIOCARTA_CASPASE_PATHWAY	162	P	0.97	0.0808686	0.8003
REACTOME_CLASS_B2_SECRETIN_FAMILY_RECEPTORS	651	R	0.97	0.0883572	0.8011
REACTOME_GENERIC_TRANSCRIPTION_PATHWAY	351	R	0.97	0.0709839	0.8019
BIOCARTA_ARAP_PATHWAY	110	R	0.97	0.052262	0.8044
REACTOME_AUTODEGRADATION_OF_CDH1_BY_CDH1_APC	347	P	0.97	0.0602492	0.8055
REACTOME_CTLA4_INHIBITORY_SIGNALING	180	R	0.97	0.0584185	0.8073
REACTOME_EICOSANOID_LIGAND_BINDING_RECEPTORS	103	R	0.97	0.0758747	0.8078
REACTOME_CITRIC_ACID_CYCLE	124	R	0.97	0.0675868	0.809
KEGG_INTESTINAL_IMMUNE_NETWORK_FOR_IGA_PRODUCTION	490	R	0.97	0.0660444	0.8091
REACTOME_PLATELET_ACTIVATION_TRIGGERS	739	R	0.97	0.0845979	0.81
REACTOME_REGULATION_OF_RHEB_GTPASE_ACTIVITY_BY_AMPK	118	P	0.97	0.0786475	0.8112
REACTOME_LOSS_OF_NLP_FROM_MITOTIC_CENTROSOMES	418	P	0.97	0.0477204	0.8118
REACTOME_VIRAL_MRNA_TRANSLATION	445	P	0.97	0.0712463	0.8123
BIOCARTA_SET_PATHWAY	83	R	0.97	0.0662389	0.8124
REACTOME_HUMAN_TAK1_ACTIVATES_NFKB_BY_PHOSPHORYLATION_AND_ACTIVATION_OF_IKKS_COMPLEX	90	P	0.97	0.0888362	0.8138
REACTOME_GLUCONEOGENESIS	234	P	0.97	0.0503251	0.814
BIOCARTA_HIF_PATHWAY	113	P	0.97	0.0521166	0.8148
REACTOME_REGULATION_OF_APC_ACTIVATORS_BETWEEN_G1_S_AND_EARLY_ANAPHASE	438	P	0.97	0.0542235	0.8156
REACTOME_GLUCAGON_TYPE_LIGAND_RECEPTORS	320	R	0.97	0.0843782	0.8162
REACTOME_PD1_SIGNALING	265	R	0.97	0.0468419	0.8166
KEGG_LIMONENE_AND_PINENE_DEGRADATION	93	R	0.97	0.060297	0.8168
KEGG_VIBRIO_CHOLERAE_INFECTION	587	R	0.97	0.0691815	0.8169
BIOCARTA_NOS1_PATHWAY	304	R	0.97	0.0668789	0.8177
REACTOME_GLOBAL_GENOMIC_NER	252	P	0.97	0.0726281	0.8182
REACTOME_RNA_POLYMERASE_III_TRANSCRIPTION_TERMINATION	181	R	0.97	0.0543189	0.8188
REACTOME_G2_M_TRANSITION	540	P	0.97	0.0456143	0.8189
BIOCARTA_CCR5_PATHWAY	186	R	0.97	0.0659888	0.8199
KEGG_VIRAL_MYOCARDITIS	795	R	0.97	0.059517	0.8222
KEGG_B_CELL_RECEPTOR_SIGNALING_PATHWAY	805	R	0.97	0.0698894	0.8226
REACTOME_SOS_MEDIATED_SIGNALLING	93	P	0.97	0.0548677	0.8226
BIOCARTA_CCR3_PATHWAY	299	R	0.97	0.073804	0.8227
REACTOME_APOPTOTIC_EXECUTION_PHASE	397	P	0.97	0.0607612	0.8227
REACTOME_SYNTHESIS_OF_BILE_ACIDS_AND_BILE_SALTS_VIA_24_HYDROXYCHOLESTEROL	86	P	0.97	0.0647832	0.8231
REACTOME_REGULATION_OF_AMPK_ACTIVITY_VIA_LKB1	126	P	0.97	0.0746843	0.8234
REACTOME_PURINE_SALVAGE_REACTIONS	96	P	0.97	0.0527657	0.8242
KEGG_GLYCEROLIPID_METABOLISM	559	R	0.97	0.0664354	0.8247
REACTOME_PEPTIDE_CHAIN_ELONGATION	456	P	0.97	0.0639513	0.8248
KEGG_DNA_REPLICATION	266	P	0.97	0.0614792	0.8252
BIOCARTA_INFLAM_PATHWAY	240	R	0.97	0.0641322	0.8265
REACTOME_FORMATION_OF_ATP_BY_CHEMIOSMOTIC_COUPLING	67	R	0.97	0.0701396	0.8276
REACTOME_AMINO_ACID_SYNTHESIS_AND_INTERCONVERSION	84	P	0.97	0.0462727	0.8282
BIOCARTA_CARM1_PATHWAY	119	P	0.97	0.0587048	0.8285
BIOCARTA_IL4_PATHWAY	84	P	0.97	0.0309055	0.8286
REACTOME_ACTIVATION_OF_THE_PRE_REPLICATIVE_COMPLEX	199	P	0.97	0.067112	0.8287
BIOCARTA_HIVNEF_PATHWAY	473	P	0.97	0.0584538	0.8302
REACTOME_PYRIMIDINE_METABOLISM	257	R	0.97	0.0458941	0.8314
BIOCARTA_P35ALZHEIMERS_PATHWAY	112	P	0.97	0.046433	0.8322
REACTOME_FORMATION_OF_A_POOL_OF_FREE_40S_SUBUNITS	514	P	0.97	0.0587739	0.833
REACTOME_SNRNP_ASSEMBLY	310	P	0.97	0.0635267	0.8335
KEGG_ALDOSTERONE_REGULATED_SODIUM_REABSORPTION	445	P	0.97	0.063988	0.8346
REACTOME_TCR_SIGNALING	675	P	0.97	0.0604384	0.8346
KEGG_PROXIMAL_TUBULE_BICARBONATE_RECLAMATION	152	P	0.97	0.0542207	0.8353
REACTOME_PLATELET_AGGREGATION_PLUG_FORMATION	292	P	0.97	0.0505067	0.8362
KEGG_VALINE_LEUCINE_AND_ISOLEUCINE_DEGRADATION	409	R	0.97	0.0599323	0.8366
BIOCARTA_BLYMPHOCYTE_PATHWAY	131	R	0.97	0.0597358	0.8373
KEGG_BLADDER_CANCER	384	P	0.97	0.05417	0.8376
BIOCARTA_CHREBP2_PATHWAY	390	R	0.97	0.0461859	0.8379
REACTOME_STEROID_METABOLISM	531	R	0.97	0.0341472	0.8387
REACTOME_TRANSPORT_OF_RIBONUCLEOPROTEINS_INTO_THE_HOST_NUCLEUS	192	P	0.97	0.0639245	0.8389
REACTOME_AMINE_LIGAND_BINDING_RECEPTORS	368	P	0.97	0.0457996	0.8389
KEGG_FRUCTOSE_AND_MANNOSE_METABOLISM	371	R	0.97	0.0464736	0.839
BIOCARTA_PYK2_PATHWAY	272	R	0.97	0.0492864	0.8398
BIOCARTA_DC_PATHWAY	150	R	0.97	0.0597057	0.8411
KEGG_NUCLEOTIDE_EXCISION_REPAIR	312	P	0.97	0.0567295	0.8415
REACTOME_MITOCHONDRIAL_FATTY_ACID_BETA_OXIDATION	47	R	0.97	0.0386553	0.8416
REACTOME_PROSTANOID_HORMONES	143	R	0.97	0.039317	0.8423
REACTOME_REGULATION_OF_GLUCOKINASE_BY_GLUCOKINASE_REGULATORY_PROTEIN	199	P	0.97	0.0578534	0.8433
REACTOME_PECAM1_INTERACTIONS	123	R	0.97	0.0425716	0.8436
KEGG_NITROGEN_METABOLISM	162	R	0.97	0.0567178	0.8438
REACTOME_INSULIN_SYNTHESIS_AND_SECRETION	859	P	0.97	0.0641297	0.8445
REACTOME_GAP_JUNCTION_ASSEMBLY	94	P	0.97	0.0551406	0.8451
BIOCARTA_IL2RB_PATHWAY	370	P	0.97	0.0402757	0.8473
BIOCARTA_RNA_PATHWAY	71	R	0.97	0.055387	0.8475
REACTOME_NOTCH_HLH_TRANSCRIPTION_PATHWAY	201	R	0.97	0.0370731	0.8475
REACTOME_ENERGY_DEPENDENT_REGULATION_OF_MTOR_BY_LKB1_AMPK	155	P	0.97	0.0536483	0.8488
KEGG_BASE_EXCISION_REPAIR	263	R	0.97	0.0544508	0.8501
REACTOME_DUAL_INCISION_REACTION_IN_GG_NER	155	P	0.97	0.0565612	0.8509
REACTOME_HOST_INTERACTIONS_OF_HIV_FACTORS	919	P	0.97	0.0417919	0.851
REACTOME_FRS2_MEDIATED_ACTIVATION	149	R	0.97	0.0346202	0.8513
REACTOME_ACTIVATION_OF_BH3_ONLY_PROTEINS	132	R	0.97	0.0409515	0.8521
REACTOME_BOTULINUM_NEUROTOXICITY	197	P	0.97	0.0665222	0.8533
REACTOME_SIGNALLING_TO_RAS	202	R	0.97	0.0421908	0.8533
BIOCARTA_TCRA_PATHWAY	134	R	0.97	0.0551802	0.8535
KEGG_BASAL_CELL_CARCINOMA	452	P	0.97	0.0597432	0.854
REACTOME_ACTIVATION_OF_NMDA_RECEPTOR_UPON_GLUTAMATE_BINDING_AND_POSTSYNAPTIC_EVENTS	549	P	0.97	0.0446239	0.8548
KEGG_CIRCADIAN_RHYTHM_MAMMAL	113	P	0.97	0.0360014	0.8548
REACTOME_GAP_JUNCTION_TRAFFICKING	169	P	0.97	0.0423172	0.8555
REACTOME_HOST_INTERACTIONS_OF_HIV_FACTORS	919	R	0.97	0.0410244	0.856
REACTOME_CDC20_PHOSPHO_APC_MEDIATED_DEGRADATION_OF_CYCLIN_A	375	P	0.97	0.0381606	0.8571
BIOCARTA_HCMV_PATHWAY	138	R	0.97	0.0523354	0.8577
REACTOME_TRAFFICKING_OF_AMPA_RECEPTORS	403	R	0.97	0.0422601	0.8581
KEGG_HOMOLOGOUS_RECOMBINATION	244	P	0.97	0.0499358	0.8589
BIOCARTA_NKCELLS_PATHWAY	187	R	0.97	0.0370405	0.859
REACTOME_PURINE_METABOLISM	243	P	0.97	0.0398667	0.8595
BIOCARTA_CXCR4_PATHWAY	269	P	0.97	0.0517889	0.8596
BIOCARTA_BARR_MAPK_PATHWAY	175	R	0.98	0.0467007	0.8618
BIOCARTA_EPONFKB_PATHWAY	79	P	0.98	0.0545303	0.8636
REACTOME_FURTHER_PLATELET_RELEASATE	186	R	0.98	0.0219839	0.8639
REACTOME_VIRAL_MESSENGER_RNA_SYNTHESIS	100	R	0.98	0.0441079	0.8662
REACTOME_GLUCOSE_TRANSPORT	282	R	0.98	0.044466	0.8677
BIOCARTA_IGF1MTOR_PATHWAY	136	R	0.98	0.0256344	0.8686
BIOCARTA_GPCR_PATHWAY	340	R	0.98	0.0417641	0.8705
REACTOME_INFLUENZA_LIFE_CYCLE	782	P	0.98	0.0416763	0.8725
REACTOME_REPAIR_SYNTHESIS_OF_PATCH_27_30_BASES_LONG_BY_DNA_POLYMERASE	123	P	0.98	0.0365517	0.8766
REACTOME_S_PHASE	678	P	0.98	0.0373025	0.8785
REACTOME_SYNTHESIS_AND_INTERCONVERSION_OF_NUCLEOTIDE_DI_AND_TRIPHOSPHATES	150	P	0.98	0.0400657	0.8788
KEGG_RNA_POLYMERASE	213	R	0.98	0.0295142	0.8796
REACTOME_ELECTRON_TRANSPORT_CHAIN	375	R	0.98	0.0356015	0.8802
REACTOME_METABLISM_OF_NUCLEOTIDES	682	P	0.98	0.0262492	0.8824
KEGG_PENTOSE_AND_GLUCURONATE_INTERCONVERSIONS	153	R	0.98	0.0502649	0.883
BIOCARTA_AKAP13_PATHWAY	153	R	0.98	0.0406728	0.8833
KEGG_PROTEIN_EXPORT	199	R	0.98	0.0243651	0.884
REACTOME_PROTEOLYTIC_CLEAVAGE_OF_SNARE_COMPLEX_PROTEINS	181	P	0.98	0.0479834	0.8841
REACTOME_CONVERSION_FROM_APC_CDC20_TO_APC_CDH1_IN_LATE_ANAPHASE	86	P	0.98	0.0317198	0.8846
BIOCARTA_CERAMIDE_PATHWAY	194	P	0.98	0.0220524	0.8853
KEGG_ASCORBATE_AND_ALDARATE_METABOLISM	162	R	0.98	0.0578686	0.8859
KEGG_FOLATE_BIOSYNTHESIS	75	P	0.98	0.053074	0.8875
REACTOME_POST_NMDA_RECEPTOR_ACTIVATION_EVENTS	496	P	0.98	0.0344993	0.8877
BIOCARTA_41BB_PATHWAY	119	R	0.98	0.0283556	0.8881
BIOCARTA_AT1R_PATHWAY	331	R	0.98	0.0264488	0.8887
REACTOME_HORMONE_BIOSYNTHESIS	532	R	0.98	0.0197962	0.8892
REACTOME_RNA_POLYMERASE_III_TRANSCRIPTION_INITIATION	192	R	0.98	0.0468465	0.8898
REACTOME_ACTIVATION_OF_CHAPERONES_BY_IRE1_ALPHA	75	R	0.98	0.029262	0.8905
REACTOME_INTRINSIC_PATHWAY_FOR_APOPTOSIS	240	R	0.98	0.0275129	0.8917
BIOCARTA_AGR_PATHWAY	561	P	0.98	0.0188854	0.8925
BIOCARTA_CALCINEURIN_PATHWAY	232	R	0.98	0.0205999	0.8932
REACTOME_TRANSCRIPTION_OF_THE_HIV_GENOME	400	P	0.98	0.0246166	0.8943
KEGG_ADIPOCYTOKINE_SIGNALING_PATHWAY	696	R	0.98	0.0367533	0.8945
REACTOME_SPHINGOLIPID_METABOLISM	338	R	0.98	0.025945	0.8948
KEGG_LYSINE_DEGRADATION	330	P	0.98	0.0242225	0.896
REACTOME_EGFR_DOWNREGULATION	243	P	0.98	0.021023	0.8962
BIOCARTA_P53HYPOXIA_PATHWAY	175	P	0.98	0.0293943	0.8971
KEGG_AMYOTROPHIC_LATERAL_SCLEROSIS_ALS	595	R	0.98	0.0277819	0.8973
KEGG_PYRUVATE_METABOLISM	334	R	0.98	0.033944	0.8979
REACTOME_STEROID_HORMONES	233	R	0.98	0.0169459	0.8979
REACTOME_DNA_STRAND_ELONGATION	226	P	0.98	0.0346051	0.8984
REACTOME_PLATELET_ADHESION_TO_EXPOSED_COLLAGEN	181	R	0.98	0.0210833	0.899
BIOCARTA_CARDIACEGF_PATHWAY	236	R	0.98	0.0271337	0.9004
BIOCARTA_VIP_PATHWAY	245	R	0.98	0.0297844	0.9009
KEGG_OXIDATIVE_PHOSPHORYLATION	758	R	0.98	0.0238619	0.9012
REACTOME_SIGNALING_BY_ROBO_RECEPTOR	478	P	0.98	0.0244695	0.9024
BIOCARTA_EGF_PATHWAY	275	R	0.98	0.0151833	0.9038
KEGG_BIOSYNTHESIS_OF_UNSATURATED_FATTY_ACIDS	183	P	0.98	0.0223578	0.9051
BIOCARTA_MEF2D_PATHWAY	219	R	0.98	0.018903	0.9063
KEGG_SYSTEMIC_LUPUS_ERYTHEMATOSUS	711	P	0.98	0.0145458	0.9064
BIOCARTA_EIF2_PATHWAY	69	P	0.98	0.0135608	0.9067
REACTOME_METABOLISM_OF_NITRIC_OXIDE	104	R	0.98	0.0208518	0.9069
BIOCARTA_P27_PATHWAY	79	R	0.98	0.0110945	0.9069
REACTOME_CYCLIN_A1_ASSOCIATED_EVENTS_DURING_G2_M_TRANSITION	79	P	0.98	0.0436996	0.9082
KEGG_BASAL_TRANSCRIPTION_FACTORS	229	P	0.98	0.0154052	0.9086
BIOCARTA_KERATINOCYTE_PATHWAY	613	R	0.98	0.0251305	0.9088
BIOCARTA_DEATH_PATHWAY	265	P	0.98	0.0224452	0.9091
BIOCARTA_SKP2E2F_PATHWAY	57	R	0.98	0.0163903	0.91
REACTOME_CASPASE_MEDIATED_CLEAVAGE_OF_CYTOSKELETAL_PROTEINS	85	P	0.98	0.0273575	0.9113
BIOCARTA_BARRESTIN_SRC_PATHWAY	198	R	0.98	0.0204823	0.9128
BIOCARTA_SPPA_PATHWAY	363	R	0.98	0.0178666	0.9129
BIOCARTA_ALK_PATHWAY	346	P	0.98	0.0219729	0.9131
BIOCARTA_CTLA4_PATHWAY	191	R	0.98	0.0275799	0.9132
KEGG_GALACTOSE_METABOLISM	271	R	0.98	0.020118	0.9145
BIOCARTA_IL17_PATHWAY	117	R	0.98	0.0390473	0.9149
BIOCARTA_ETS_PATHWAY	173	R	0.98	0.0230069	0.9149
REACTOME_SYNTHESIS_OF_BILE_ACIDS_AND_BILE_SALTS_VIA_7ALPHA_HYDROXYCHOLESTEROL	133	P	0.98	0.0180369	0.9156
REACTOME_THE_ROLE_OF_NEF_IN_HIV1_REPLICATION_AND_DISEASE_PATHOGENESIS	332	R	0.98	0.0163844	0.9161
KEGG_OTHER_GLYCAN_DEGRADATION	102	R	0.98	0.0246452	0.9165
BIOCARTA_RACCYCD_PATHWAY	170	R	0.98	0.022329	0.9166
REACTOME_NEF_MEDIATES_DOWN_MODULATION_OF_CELL_SURFACE_RECEPTORS_BY_RECRUITING_THEM_TO_CLATHRIN_ADAPTERS	156	R	0.98	0.0224464	0.9184
REACTOME_CD28_CO_STIMULATION	274	R	0.98	0.0181326	0.9187
REACTOME_STEROID_HORMONE_BIOSYNTHESIS	117	R	0.98	0.0102572	0.9193
REACTOME_SYNTHESIS_OF_BILE_ACIDS_AND_BILE_SALTS	185	P	0.98	0.0130283	0.9197
REACTOME_IMMUNOREGULATORY_INTERACTIONS_BETWEEN_A_LYMPHOID_AND_A_NON_LYMPHOID_CELL	551	R	0.98	0.0182257	0.9201
REACTOME_TOLL_RECEPTOR_CASCADES	655	R	0.98	0.0172292	0.9214
BIOCARTA_LONGEVITY_PATHWAY	151	R	0.98	0.0111068	0.9217
BIOCARTA_GSK3_PATHWAY	190	R	0.98	0.0179502	0.9229
BIOCARTA_BARRESTIN_PATHWAY	181	R	0.98	0.012961	0.9231
BIOCARTA_MYOSIN_PATHWAY	413	R	0.98	0.0236487	0.9252
REACTOME_G2_M_CHECKPOINTS	258	P	0.98	0.0223523	0.9254
BIOCARTA_RAS_PATHWAY	169	R	0.98	0.0126269	0.9264
REACTOME_UNWINDING_OF_DNA	74	P	0.98	0.0279827	0.9271
KEGG_ALPHA_LINOLENIC_ACID_METABOLISM	140	P	0.98	0.0149553	0.9276
REACTOME_PYRUVATE_METABOLISM	74	P	0.98	0.0158893	0.9285
KEGG_ALANINE_ASPARTATE_AND_GLUTAMATE_METABOLISM	303	P	0.98	0.0148464	0.9292
REACTOME_COLLAGEN_MEDIATED_ACTIVATION_CASCADE	353	R	0.98	0.0208512	0.9296
REACTOME_GLYCOGEN_BREAKDOWN_GLYCOGENOLYSIS	120	R	0.98	0.0149002	0.9303
BIOCARTA_CTL_PATHWAY	132	R	0.98	0.0202149	0.931
REACTOME_NOREPINEPHRINE_NEUROTRANSMITTER_RELEASE_CYCLE	169	R	0.98	0.0179182	0.9318
KEGG_P53_SIGNALING_PATHWAY	538	P	0.98	0.0171733	0.9324
KEGG_SNARE_INTERACTIONS_IN_VESICULAR_TRANSPORT	340	R	0.98	0.0195889	0.9336
REACTOME_PHOSPHORYLATION_OF_CD3_AND_TCR_ZETA_CHAINS	276	P	0.98	0.00812209	0.9338
REACTOME_CD28_DEPENDENT_PI3K_AKT_SIGNALING	159	R	0.98	0.0135846	0.9341
REACTOME_PEROXISOMAL_LIPID_METABOLISM	159	R	0.98	0.00680634	0.9349
KEGG_TOLL_LIKE_RECEPTOR_SIGNALING_PATHWAY	680	R	0.98	0.0157401	0.9351
REACTOME_NEP_NS2_INTERACTS_WITH_THE_CELLULAR_EXPORT_MACHINERY	195	P	0.98	0.0201174	0.9352
KEGG_O_GLYCAN_BIOSYNTHESIS	491	R	0.98	0.0148527	0.9352
REACTOME_RNA_POLYMERASE_II_TRANSCRIPTION	590	P	0.98	0.0118672	0.9358
REACTOME_ETHANOL_OXIDATION	71	P	0.98	0.0104843	0.9366
REACTOME_SEROTONIN_RECEPTORS	94	R	0.99	0.0103801	0.9378
REACTOME_AKT_PHOSPHORYLATES_TARGETS_IN_THE_CYTOSOL	107	R	0.99	0.00894776	0.9402
REACTOME_SIGNAL_ATTENUATION	97	P	0.99	0.0106021	0.9404
REACTOME_COSTIMULATION_BY_THE_CD28_FAMILY	625	R	0.99	0.00949151	0.941
BIOCARTA_HER2_PATHWAY	319	R	0.99	0.0114968	0.9411
BIOCARTA_CDMAC_PATHWAY	246	R	0.99	0.015427	0.9415
REACTOME_PI3K_AKT_SIGNALLING	291	R	0.99	0.00720107	0.9425
BIOCARTA_PS1_PATHWAY	107	P	0.99	0.0108307	0.9429
KEGG_PHENYLALANINE_METABOLISM	103	P	0.99	0.0146567	0.9455
REACTOME_TRANSPORT_OF_THE_SLBP_INDEPENDENT_MATURE_MRNA	204	P	0.99	0.016469	0.9456
REACTOME_COPI_MEDIATED_TRANSPORT	64	R	0.99	0.011497	0.948
KEGG_MISMATCH_REPAIR	177	P	0.99	0.0107777	0.9484
REACTOME_APCDC20_MEDIATED_DEGRADATION_OF_CYCLIN_B	73	P	0.99	0.0068299	0.9484
REACTOME_CREB_PHOPHORYLATION_THROUGH_THE_ACTIVATION_OF_RAS	388	P	0.99	0.0115519	0.9488
BIOCARTA_LEPTIN_PATHWAY	139	P	0.99	0.0168784	0.9498
REACTOME_RNA_POLYMERASE_III_TRANSCRIPTION	294	R	0.99	0.011514	0.9504
REACTOME_INACTIVATION_OF_APC_VIA_DIRECT_INHIBITION_OF_THE_APCOMPLEX	88	P	0.99	0.00618167	0.9531
BIOCARTA_GRANULOCYTES_PATHWAY	140	R	0.99	0.00990542	0.9537
REACTOME_MRNA_3_END_PROCESSING	197	P	0.99	0.00916981	0.9537
REACTOME_NUCLEAR_IMPORT_OF_REV_PROTEIN	200	P	0.99	0.0136311	0.9552
BIOCARTA_MONOCYTE_PATHWAY	128	R	0.99	0.0101436	0.9552
REACTOME_INITIAL_TRIGGERING_OF_COMPLEMENT	103	P	0.99	0.0031565	0.9573
BIOCARTA_FAS_PATHWAY	245	P	0.99	0.0106743	0.9577
KEGG_ETHER_LIPID_METABOLISM	259	P	0.99	0.00660011	0.9578
BIOCARTA_LYM_PATHWAY	104	R	0.99	0.0112943	0.958
BIOCARTA_HDAC_PATHWAY	328	R	0.99	0.0075262	0.9581
REACTOME_RNA_POLYMERASE_III_TRANSCRIPTION_INITIATION_FROM_TYPE_3_PROMOTER	150	R	0.99	0.0153531	0.9601
REACTOME_SIGNALING_BY_VEGF	158	P	0.99	0.00196078	0.9613
REACTOME_TOLL_LIKE_RECEPTOR_9_CASCADE	130	R	0.99	0.00487826	0.9614
BIOCARTA_MITOCHONDRIA_PATHWAY	177	P	0.99	0.00740765	0.9627
BIOCARTA_DNAFRAGMENT_PATHWAY	72	P	0.99	0.007317	0.9627
REACTOME_CELL_CYCLE_CHECKPOINTS	693	P	0.99	0.0073226	0.9634
KEGG_DRUG_METABOLISM_OTHER_ENZYMES	396	R	0.99	0.00284165	0.9638
KEGG_GLYCOSYLPHOSPHATIDYLINOSITOL_GPI_ANCHOR_BIOSYNTHESIS	176	P	0.99	0.00681677	0.9639
REACTOME_VIRAL_DSRNA_TLR3_TRIF_COMPLEX_ACTIVATES_RIP1	97	R	0.99	0.00454245	0.967
BIOCARTA_WNT_PATHWAY	222	P	0.99	0.00385273	0.9679
REACTOME_CHEMOKINE_RECEPTORS_BIND_CHEMOKINES	241	P	0.99	0.00468348	0.9713
REACTOME_PHASE_1_FUNCTIONALIZATION	117	R	0.99	0.000642408	0.9727
REACTOME_TRANSPORT_OF_MATURE_MRNA_DERIVED_FROM_AN_INTRON_CONTAINING_TRANSCRIPT	315	P	0.99	0.0068237	0.9731
KEGG_COMPLEMENT_AND_COAGULATION_CASCADES	587	P	1	0.00499949	0.9753
REACTOME_EFFECTS_OF_PIP2_HYDROLYSIS	359	R	1	0.00432004	0.9763
BIOCARTA_FCER1_PATHWAY	381	R	1	0.0023184	0.9772
BIOCARTA_D4GDI_PATHWAY	95	R	1	0.00580777	0.9775
BIOCARTA_ERYTH_PATHWAY	110	R	1	0.00366892	0.9775
BIOCARTA_STATHMIN_PATHWAY	187	P	1	0.0043533	0.9777
REACTOME_REV_MEDIATED_NUCLEAR_EXPORT_OF_HIV1_RNA	211	P	1	0.00511412	0.9781
KEGG_TERPENOID_BACKBONE_BIOSYNTHESIS	117	R	1	0.00351587	0.979
BIOCARTA_BCR_PATHWAY	370	R	1	0.000991853	0.9811
BIOCARTA_TCR_PATHWAY	435	R	1	0.0016004	0.9812
BIOCARTA_CLASSIC_PATHWAY	110	P	1	0.00131097	0.983
REACTOME_PHOSPHORYLATION_OF_THE_APC	70	P	1	0.00122402	0.983
REACTOME_LATE_PHASE_OF_HIV_LIFE_CYCLE	611	P	1	0.00193501	0.9846
REACTOME_COMPLEMENT_CASCADE	167	P	1	0.000565766	0.9886
BIOCARTA_LECTIN_PATHWAY	131	P	1	0.000311001	0.9889
REACTOME_RAS_ACTIVATION_UOPN_CA2_INFUX_THROUGH_NMDA_RECEPTOR	299	P	1	0.00181718	0.9901
REACTOME_HIV_LIFE_CYCLE	708	P	1	0.00162499	0.9902
REACTOME_CREB_PHOSPHORYLATION_THROUGH_THE_ACTIVATION_OF_CAMKII	240	P	1	0.00181061	0.9907
REACTOME_TOLL_LIKE_RECEPTOR_4_CASCADE	192	R	1	0.000582114	0.991
BIOCARTA_AKT_PATHWAY	149	R	1	0.000751433	0.9912
BIOCARTA_COMP_PATHWAY	159	P	1	0.000248023	0.9921
BIOCARTA_STRESS_PATHWAY	199	R	1	0.00102453	0.9924
KEGG_STEROID_HORMONE_BIOSYNTHESIS	370	R	1	0.000189079	0.9924
BIOCARTA_IL12_PATHWAY	190	R	1	0.000716149	0.9931
KEGG_CYTOSOLIC_DNA_SENSING_PATHWAY	292	R	1	0.00127366	0.9932
REACTOME_MYD88_CASCADE	104	R	1	0.000333009	0.9935
BIOCARTA_TOLL_PATHWAY	261	R	1	0.000395508	0.9947
REACTOME_ACTIVATED_TLR4_SIGNALLING	149	R	1	0.00011103	0.9965
BIOCARTA_RAC1_PATHWAY	216	R	1	0.00024945	0.9969
BIOCARTA_FMLP_PATHWAY	428	R	1	0.000164586	0.9975
BIOCARTA_IL1R_PATHWAY	293	R	1	0.000200057	0.9981
KEGG_N_GLYCAN_BIOSYNTHESIS	397	R	1	2.54797e-06	0.9999

## Sheet: LD_not_controlled_Dominant
(E) Pathway enrichment analysis based on single locus effect for PD-NIA using larger set of SNPs (LD not filtered). Each single locus effect was evaluated based on the hypergeometric test (-log10 pv) under dominant disease model.
size: length of pathway
effect: the disease assoication of the SNPs in the pathway are enriched for increased or decreased disease risk, "P" refers to "decreased risk" and "R" refers to "increased risk"
FDR: false discovery rate
ranksum (-log10 pv): one tail ranksum test comparing pathway SNP's hypergeometric (-log10 pv) test distribution with all SNPs' hypergeometric test (-log10 pv) distribution
perm_pv: sample permutation p-value
Pathways	size	effect	FDR	ranksum (-log10 pv)	perm_pv
BIOCARTA_RAC1_PATHWAY'	216	P	0.43	4.95919	0.0003
KEGG_N_GLYCAN_BIOSYNTHESIS'	397	P	0.64	4.40327	0.0017
REACTOME_RNA_POLYMERASE_I_PROMOTER_ESCAPE'	138	P	0.64	3.65856	0.002
BIOCARTA_RAS_PATHWAY'	169	P	0.64	3.43405	0.0028
REACTOME_ACTIVATED_TLR4_SIGNALLING'	149	P	0.64	4.0193	0.0029
BIOCARTA_AGR_PATHWAY'	561	R	0.64	4.46017	0.0031
REACTOME_MYD88_CASCADE'	104	P	0.64	3.77437	0.0039
BIOCARTA_IL12_PATHWAY'	190	P	0.64	3.76233	0.0039
REACTOME_TOLL_LIKE_RECEPTOR_4_CASCADE'	192	P	0.64	3.53865	0.0044
REACTOME_RNA_POLYMERASE_III_TRANSCRIPTION_INITIATION_FROM_TYPE_3_PROMOTER'	150	P	0.64	2.59849	0.0048
BIOCARTA_CARM1_PATHWAY'	119	R	0.64	3.59926	0.0049
REACTOME_FURTHER_PLATELET_RELEASATE'	186	P	0.64	4.03403	0.0055
BIOCARTA_DEATH_PATHWAY'	265	R	0.64	2.9569	0.0057
REACTOME_RNA_POLYMERASE_I_CHAIN_ELONGATION'	192	P	0.78	3.19895	0.0077
REACTOME_RNA_POLYMERASE_III_TRANSCRIPTION'	294	P	0.78	2.86088	0.0083
KEGG_THYROID_CANCER'	286	R	0.78	2.82694	0.0086
BIOCARTA_AKAPCENTROSOME_PATHWAY'	175	R	0.78	3.24565	0.0099
REACTOME_PLATELET_ACTIVATION_TRIGGERS'	739	P	0.78	2.72993	0.0101
BIOCARTA_HDAC_PATHWAY'	328	P	0.78	2.6222	0.0102
REACTOME_MRNA_3_END_PROCESSING'	197	R	0.78	2.54671	0.0115
REACTOME_SMOOTH_MUSCLE_CONTRACTION'	238	P	0.78	2.64366	0.0117
KEGG_O_GLYCAN_BIOSYNTHESIS'	491	P	0.78	2.59713	0.013
REACTOME_RNA_POLYMERASE_I_III_AND_MITOCHONDRIAL_TRANSCRIPTION'	650	P	0.78	3.09712	0.0138
REACTOME_PROSTANOID_HORMONES'	143	P	0.78	2.80329	0.0142
REACTOME_COLLAGEN_MEDIATED_ACTIVATION_CASCADE'	353	P	0.78	2.67362	0.0143
KEGG_TERPENOID_BACKBONE_BIOSYNTHESIS'	117	P	0.78	2.52393	0.0144
REACTOME_RNA_POLYMERASE_I_TRANSCRIPTION_TERMINATION'	165	P	0.78	3.03659	0.0146
BIOCARTA_TH1TH2_PATHWAY'	200	P	0.79	2.40084	0.0153
BIOCARTA_TCRA_PATHWAY'	134	P	0.79	2.23625	0.0169
BIOCARTA_CFTR_PATHWAY'	124	R	0.79	2.39624	0.0171
REACTOME_CLASS_B2_SECRETIN_FAMILY_RECEPTORS'	651	P	0.79	2.30586	0.0173
KEGG_P53_SIGNALING_PATHWAY'	538	R	0.79	2.14725	0.0175
REACTOME_DOPAMINE_NEUROTRANSMITTER_RELEASE_CYCLE'	249	R	0.8	2.51833	0.0182
BIOCARTA_HER2_PATHWAY'	319	P	0.81	2.37514	0.0192
REACTOME_METABOLISM_OF_NITRIC_OXIDE'	104	P	0.81	2.30124	0.0195
REACTOME_CD28_CO_STIMULATION'	274	P	0.85	2.35971	0.0211
BIOCARTA_AKT_PATHWAY'	149	P	0.85	2.39219	0.0217
REACTOME_HORMONE_BIOSYNTHESIS'	532	P	0.86	2.32842	0.023
REACTOME_RNA_POLYMERASE_III_TRANSCRIPTION_INITIATION'	192	P	0.86	1.77601	0.0233
REACTOME_PHASE_1_FUNCTIONALIZATION'	117	P	0.86	2.79915	0.0243
REACTOME_UNWINDING_OF_DNA'	74	R	0.86	1.86032	0.0243
REACTOME_GLYCOGEN_BREAKDOWN_GLYCOGENOLYSIS'	120	P	0.9	2.1683	0.0262
BIOCARTA_DNAFRAGMENT_PATHWAY'	72	R	0.9	2.17635	0.0268
REACTOME_SEROTONIN_NEUROTRANSMITTER_RELEASE_CYCLE'	243	R	0.9	2.18983	0.0272
REACTOME_TOLL_LIKE_RECEPTOR_9_CASCADE'	130	P	0.92	2.17532	0.0289
KEGG_GLYCOSAMINOGLYCAN_BIOSYNTHESIS_HEPARAN_SULFATE'	325	R	0.92	1.86742	0.0294
REACTOME_NOTCH_HLH_TRANSCRIPTION_PATHWAY'	201	P	0.92	2.38847	0.0303
REACTOME_INACTIVATION_OF_APC_VIA_DIRECT_INHIBITION_OF_THE_APCOMPLEX'	88	R	0.92	2.50536	0.0305
REACTOME_GLUCAGON_TYPE_LIGAND_RECEPTORS'	320	P	0.95	1.94164	0.032
REACTOME_APCDC20_MEDIATED_DEGRADATION_OF_CYCLIN_B'	73	R	0.95	2.35185	0.0354
REACTOME_PHOSPHORYLATION_OF_THE_APC'	70	R	0.95	2.28708	0.038
BIOCARTA_PML_PATHWAY'	167	R	0.95	1.67311	0.0381
BIOCARTA_MITOCHONDRIA_PATHWAY'	177	R	0.95	1.82314	0.0382
REACTOME_ETHANOL_OXIDATION'	71	R	0.95	2.27216	0.0386
KEGG_SNARE_INTERACTIONS_IN_VESICULAR_TRANSPORT'	340	P	0.95	2.00867	0.0388
REACTOME_EGFR_DOWNREGULATION'	243	R	0.95	2.19676	0.0395
KEGG_COMPLEMENT_AND_COAGULATION_CASCADES'	587	R	0.95	1.83878	0.04
BIOCARTA_IGF1MTOR_PATHWAY'	136	P	0.95	1.97959	0.0401
BIOCARTA_AGPCR_PATHWAY'	153	R	0.95	1.74719	0.0403
REACTOME_RNA_POLYMERASE_I_TRANSCRIPTION_INITIATION'	202	P	0.95	2.22053	0.0422
REACTOME_RNA_POLYMERASE_III_TRANSCRIPTION_TERMINATION'	181	P	0.95	1.93995	0.0426
REACTOME_SIGNALING_BY_VEGF'	158	R	0.95	2.21847	0.0433
REACTOME_G_BETA_GAMMA_SIGNALLING_THROUGH_PI3KGAMMA'	211	P	0.95	1.89762	0.044
REACTOME_DNA_STRAND_ELONGATION'	226	R	0.95	1.72593	0.0442
REACTOME_PI3K_AKT_SIGNALLING'	291	P	0.95	2.0565	0.0446
BIOCARTA_AKAP95_PATHWAY'	67	R	0.95	1.7347	0.0453
BIOCARTA_ETS_PATHWAY'	173	P	0.95	1.58557	0.0459
KEGG_HOMOLOGOUS_RECOMBINATION'	244	R	0.95	1.88987	0.0463
REACTOME_REMOVAL_OF_THE_FLAP_INTERMEDIATE_FROM_THE_C_STRAND'	93	R	0.95	1.84066	0.0463
KEGG_GALACTOSE_METABOLISM'	271	P	0.95	1.88417	0.0467
REACTOME_NEUROTRANSMITTER_RELEASE_CYCLE'	410	R	0.95	1.77351	0.0471
BIOCARTA_WNT_PATHWAY'	222	R	0.95	1.90642	0.0472
KEGG_RNA_POLYMERASE'	213	P	0.95	2.02879	0.0479
KEGG_ALPHA_LINOLENIC_ACID_METABOLISM'	140	R	0.97	1.85821	0.0514
REACTOME_DOWN_STREAM_SIGNAL_TRANSDUCTION'	270	P	0.97	1.75635	0.0518
KEGG_GLYCEROLIPID_METABOLISM'	559	P	0.97	1.7751	0.052
REACTOME_TRANSPORT_OF_MATURE_MRNA_DERIVED_FROM_AN_INTRON_CONTAINING_TRANSCRIPT'	315	R	0.97	1.5592	0.0523
KEGG_STEROID_HORMONE_BIOSYNTHESIS'	370	P	0.97	2.06642	0.0525
REACTOME_REGULATION_OF_BETA_CELL_DEVELOPMENT'	722	P	0.97	1.61216	0.054
BIOCARTA_CERAMIDE_PATHWAY'	194	R	0.97	1.68267	0.0544
BIOCARTA_TOB1_PATHWAY'	185	P	0.97	1.47952	0.0545
BIOCARTA_LONGEVITY_PATHWAY'	151	P	0.97	1.86865	0.0561
REACTOME_CELL_CYCLE_CHECKPOINTS'	693	R	0.97	1.76149	0.0571
BIOCARTA_TNFR1_PATHWAY'	246	R	0.97	1.53629	0.0576
REACTOME_MRNA_PROCESSING'	264	P	0.97	1.51709	0.0593
BIOCARTA_FAS_PATHWAY'	245	R	0.97	1.45547	0.0596
BIOCARTA_STATHMIN_PATHWAY'	187	R	0.97	1.60534	0.0597
KEGG_TOLL_LIKE_RECEPTOR_SIGNALING_PATHWAY'	680	P	0.97	1.4591	0.0612
REACTOME_DUAL_INCISION_REACTION_IN_TC_NER'	187	P	0.97	1.58591	0.0613
REACTOME_P75NTR_SIGNALS_VIA_NFKB'	99	P	0.97	1.60179	0.0624
BIOCARTA_CREB_PATHWAY'	315	R	0.97	1.70036	0.0632
BIOCARTA_ECM_PATHWAY'	222	P	0.97	1.67434	0.0641
REACTOME_RNA_POL_II_CTD_PHOSPHORYLATION_AND_INTERACTION_WITH_CE'	192	P	0.97	1.5071	0.0641
BIOCARTA_FMLP_PATHWAY'	428	P	0.97	1.64705	0.0642
BIOCARTA_MCM_PATHWAY'	110	R	0.97	1.52973	0.0646
REACTOME_NRAGE_SIGNALS_DEATH_THROUGH_JNK'	732	P	0.97	1.48108	0.0649
REACTOME_GLUCONEOGENESIS'	234	R	0.97	1.66294	0.0664
BIOCARTA_MPR_PATHWAY'	241	R	0.97	1.57738	0.0664
KEGG_INOSITOL_PHOSPHATE_METABOLISM'	614	P	0.97	1.73289	0.0665
BIOCARTA_TOLL_PATHWAY'	261	P	0.97	1.6365	0.0682
REACTOME_CYCLIN_A1_ASSOCIATED_EVENTS_DURING_G2_M_TRANSITION'	79	R	0.97	1.31238	0.0685
REACTOME_CTLA4_INHIBITORY_SIGNALING'	180	P	0.97	1.5128	0.0698
KEGG_HEDGEHOG_SIGNALING_PATHWAY'	466	P	0.97	1.49613	0.0734
BIOCARTA_PAR1_PATHWAY'	490	R	0.97	1.3927	0.0735
REACTOME_CELL_DEATH_SIGNALLING_VIA_NRAGE_NRIF_AND_NADE'	832	P	0.97	1.38514	0.0735
REACTOME_COSTIMULATION_BY_THE_CD28_FAMILY'	625	P	0.97	1.74207	0.0756
KEGG_DNA_REPLICATION'	266	R	0.97	1.47573	0.076
BIOCARTA_TCR_PATHWAY'	435	P	0.97	1.46243	0.0768
REACTOME_STEROID_HORMONES'	233	P	0.97	1.62195	0.0771
BIOCARTA_HIVNEF_PATHWAY'	473	R	0.97	1.3077	0.0775
REACTOME_REGULATION_OF_GENE_EXPRESSION_IN_BETA_CELLS'	591	P	0.97	1.42936	0.0776
REACTOME_HIV1_TRANSCRIPTION_ELONGATION'	294	P	0.97	1.51006	0.0781
REACTOME_REGULATION_OF_INSULIN_SECRETION_BY_FREE_FATTY_ACIDS'	423	R	0.97	1.4919	0.0785
BIOCARTA_ERK_PATHWAY'	298	P	0.97	1.68462	0.0788
KEGG_STARCH_AND_SUCROSE_METABOLISM'	365	P	0.97	1.5128	0.0788
BIOCARTA_STRESS_PATHWAY'	199	P	0.97	1.31885	0.081
REACTOME_CLATHRIN_DERIVED_VESICLE_BUDDING'	517	R	0.97	1.35895	0.0822
REACTOME_GLUCOSE_TRANSPORT'	282	P	0.97	1.32721	0.0823
REACTOME_G_PROTEIN_BETA_GAMMA_SIGNALLING'	314	P	0.97	1.45332	0.0829
BIOCARTA_BCR_PATHWAY'	370	P	0.97	1.49991	0.0839
KEGG_BIOSYNTHESIS_OF_UNSATURATED_FATTY_ACIDS'	183	R	0.97	1.25704	0.0847
REACTOME_COPI_MEDIATED_TRANSPORT'	64	P	0.97	1.17791	0.0857
KEGG_ETHER_LIPID_METABOLISM'	259	R	0.97	1.33203	0.0872
REACTOME_P38MAPK_EVENTS'	93	P	0.97	1.33873	0.0873
BIOCARTA_IL22BP_PATHWAY'	150	P	0.97	1.5694	0.0898
REACTOME_CASPASE_MEDIATED_CLEAVAGE_OF_CYTOSKELETAL_PROTEINS'	85	R	0.97	1.23716	0.0901
KEGG_GLYCOSYLPHOSPHATIDYLINOSITOL_GPI_ANCHOR_BIOSYNTHESIS'	176	R	0.97	1.36339	0.0903
REACTOME_CONVERSION_FROM_APC_CDC20_TO_APC_CDH1_IN_LATE_ANAPHASE'	86	R	0.97	1.4065	0.0904
REACTOME_RNA_POLYMERASE_I_PROMOTER_CLEARANCE'	331	P	0.97	1.69812	0.091
REACTOME_CDC6_ASSOCIATION_WITH_THE_ORC:ORIGIN_COMPLEX'	62	R	0.97	1.23604	0.0913
REACTOME_BOTULINUM_NEUROTOXICITY'	197	R	0.97	1.22923	0.0913
BIOCARTA_CARM_ER_PATHWAY'	420	P	0.97	1.42365	0.0921
REACTOME_G2_M_CHECKPOINTS'	258	R	0.97	1.17762	0.0923
BIOCARTA_DC_PATHWAY'	150	P	0.97	1.23595	0.0934
REACTOME_COMPLEMENT_CASCADE'	167	R	0.97	1.42823	0.0954
KEGG_PROTEIN_EXPORT'	199	P	0.97	1.40432	0.0954
BIOCARTA_GH_PATHWAY'	264	R	0.97	1.23042	0.0961
REACTOME_GAP_JUNCTION_TRAFFICKING'	169	R	0.97	1.34581	0.0971
REACTOME_MITOCHONDRIAL_FATTY_ACID_BETA_OXIDATION'	47	P	0.97	1.45011	0.0988
KEGG_MISMATCH_REPAIR'	177	R	0.97	1.22002	0.0988
BIOCARTA_INTRINSIC_PATHWAY'	220	R	0.97	1.21531	0.102
BIOCARTA_DREAM_PATHWAY'	116	R	0.97	1.28753	0.1025
REACTOME_CITRIC_ACID_CYCLE'	124	P	0.97	1.20173	0.1033
KEGG_GLYCOSAMINOGLYCAN_BIOSYNTHESIS_CHONDROITIN_SULFATE'	307	R	0.97	1.20333	0.1035
REACTOME_REGULATED_PROTEOLYSIS_OF_P75NTR'	80	R	0.97	1.00898	0.1035
REACTOME_SEMA4D_IN_SEMAPHORIN_SIGNALING'	252	P	0.97	1.16769	0.1036
REACTOME_REMOVAL_OF_THE_FLAP_INTERMEDIATE'	107	R	0.97	1.29948	0.104
REACTOME_CELL_SURFACE_INTERACTIONS_AT_THE_VASCULAR_WALL'	972	P	0.97	1.26342	0.1043
KEGG_BLADDER_CANCER'	384	R	0.97	1.24743	0.106
REACTOME_ASSOCIATION_OF_LICENSING_FACTORS_WITH_THE_PREREPLICATIVE_COMPLEX'	75	R	0.97	1.08368	0.106
REACTOME_PECAM1_INTERACTIONS'	123	P	0.97	1.37765	0.1068
KEGG_LINOLEIC_ACID_METABOLISM'	189	R	0.97	1.50267	0.1091
BIOCARTA_GCR_PATHWAY'	186	P	0.97	1.16327	0.1092
REACTOME_G_ALPHA_12_13_SIGNALLING_EVENTS'	801	P	0.97	1.16449	0.1095
REACTOME_SYNTHESIS_OF_DNA'	596	R	0.97	1.22308	0.1101
REACTOME_MRNA_DECAY_BY_5_TO_3_EXORIBONUCLEASE'	91	P	0.97	1.44477	0.111
KEGG_CIRCADIAN_RHYTHM_MAMMAL'	113	R	0.97	1.38073	0.1115
REACTOME_S_PHASE'	678	R	0.97	1.20817	0.1116
BIOCARTA_IGF1_PATHWAY'	169	P	0.97	1.23123	0.1126
REACTOME_ADP_SIGNALLING_THROUGH_P2Y_PURINOCEPTOR_12'	205	P	0.97	1.22873	0.1127
REACTOME_P75_NTR_RECEPTOR_MEDIATED_SIGNALLING'	995	P	0.97	1.1041	0.1144
BIOCARTA_ERK5_PATHWAY'	126	R	0.97	1.25334	0.1148
BIOCARTA_COMP_PATHWAY'	159	R	0.97	1.29513	0.1161
BIOCARTA_SODD_PATHWAY'	86	R	0.97	1.18766	0.1167
REACTOME_CD28_DEPENDENT_PI3K_AKT_SIGNALING'	159	P	0.97	1.1954	0.1168
BIOCARTA_ARENRF2_PATHWAY'	158	R	0.97	1.11612	0.1171
REACTOME_CDC20_PHOSPHO_APC_MEDIATED_DEGRADATION_OF_CYCLIN_A'	375	R	0.97	1.2845	0.1175
KEGG_PANCREATIC_CANCER'	607	P	0.97	1.16006	0.1191
KEGG_ALDOSTERONE_REGULATED_SODIUM_REABSORPTION'	445	R	0.97	1.1076	0.1211
REACTOME_INITIAL_TRIGGERING_OF_COMPLEMENT'	103	R	0.97	1.33037	0.1222
REACTOME_E2F_MEDIATED_REGULATION_OF_DNA_REPLICATION'	235	R	0.97	1.18028	0.1223
BIOCARTA_TCYTOTOXIC_PATHWAY'	106	P	0.97	1.04731	0.1237
REACTOME_NA_CL_DEPENDENT_NEUROTRANSMITTER_TRANSPORTERS'	211	P	0.97	1.08238	0.1238
KEGG_REGULATION_OF_AUTOPHAGY'	151	P	0.97	1.15503	0.1246
BIOCARTA_NKT_PATHWAY'	190	P	0.97	1.12464	0.1266
REACTOME_LYSOSOME_VESICLE_BIOGENESIS'	214	R	0.97	1.31956	0.1267
REACTOME_FGFR_LIGAND_BINDING_AND_ACTIVATION'	251	R	0.97	1.07209	0.1269
REACTOME_SIGNAL_AMPLIFICATION'	332	P	0.97	1.1511	0.1275
KEGG_GLYCOSPHINGOLIPID_BIOSYNTHESIS_GANGLIO_SERIES'	212	R	0.97	1.19269	0.1283
REACTOME_SYNTHESIS_AND_INTERCONVERSION_OF_NUCLEOTIDE_DI_AND_TRIPHOSPHATES'	150	R	0.97	0.994817	0.1292
REACTOME_ACTIVATION_OF_CHAPERONES_BY_IRE1_ALPHA'	75	P	0.97	1.1538	0.1305
BIOCARTA_HSP27_PATHWAY'	148	R	0.97	1.02915	0.131
BIOCARTA_PPARA_PATHWAY'	507	R	0.97	1.14406	0.132
BIOCARTA_FCER1_PATHWAY'	381	P	0.97	1.17867	0.1334
REACTOME_SIGNALLING_TO_RAS'	202	P	0.97	1.18027	0.1335
REACTOME_CHEMOKINE_RECEPTORS_BIND_CHEMOKINES'	241	R	0.97	1.02589	0.1339
REACTOME_REPAIR_SYNTHESIS_OF_PATCH_27_30_BASES_LONG_BY_DNA_POLYMERASE'	123	R	0.97	1.07013	0.1354
BIOCARTA_EPONFKB_PATHWAY'	79	R	0.97	1.00854	0.1358
BIOCARTA_CXCR4_PATHWAY'	269	R	0.97	1.03625	0.1364
REACTOME_G_BETA_GAMMA_SIGNALLING_THROUGH_PLC_BETA'	266	P	0.97	1.08853	0.1375
BIOCARTA_NO2IL12_PATHWAY'	149	P	0.97	1.12697	0.1416
KEGG_MELANOMA'	718	R	0.97	1.04776	0.1424
KEGG_ABC_TRANSPORTERS'	622	P	0.97	1.15661	0.1428
KEGG_CYTOSOLIC_DNA_SENSING_PATHWAY'	292	P	0.97	1.06302	0.1443
REACTOME_FRS2_MEDIATED_ACTIVATION'	149	P	0.97	1.06723	0.1444
REACTOME_RAS_ACTIVATION_UOPN_CA2_INFUX_THROUGH_NMDA_RECEPTOR'	299	R	0.97	1.05081	0.1448
BIOCARTA_IL17_PATHWAY'	117	P	0.97	0.894288	0.1448
KEGG_SYSTEMIC_LUPUS_ERYTHEMATOSUS'	711	R	0.97	1.18528	0.1452
REACTOME_E2F_TRANSCRIPTIONAL_TARGETS_AT_G1_S'	181	R	0.97	1.05378	0.1465
REACTOME_SYNTHESIS_OF_BILE_ACIDS_AND_BILE_SALTS'	185	R	0.97	1.26291	0.1469
REACTOME_REGULATION_OF_INSULIN_SECRETION_BY_ACETYLCHOLINE'	517	R	0.97	1.0357	0.1479
KEGG_RETINOL_METABOLISM'	364	R	0.97	1.26123	0.1483
REACTOME_PKA_ACTIVATION'	230	R	0.97	1.04093	0.1491
KEGG_PPAR_SIGNALING_PATHWAY'	639	R	0.97	1.03021	0.1499
BIOCARTA_MONOCYTE_PATHWAY'	128	P	0.97	0.992805	0.1513
BIOCARTA_CTL_PATHWAY'	132	P	0.97	0.927508	0.1513
KEGG_RIBOFLAVIN_METABOLISM'	131	P	0.97	1.09925	0.1519
BIOCARTA_P53_PATHWAY'	162	R	0.97	1.06013	0.1519
BIOCARTA_PLATELETAPP_PATHWAY'	178	R	0.97	1.03211	0.1527
KEGG_FATTY_ACID_METABOLISM'	323	P	0.97	1.03548	0.1536
REACTOME_THROMBOXANE_SIGNALLING_THROUGH_TP_RECEPTOR'	241	P	0.97	0.994593	0.1537
REACTOME_ASSOCIATION_OF_TRIC_CCT_WITH_TARGET_PROTEINS_DURING_BIOSYNTHESIS'	178	P	0.97	1.07078	0.1559
REACTOME_NOREPINEPHRINE_NEUROTRANSMITTER_RELEASE_CYCLE'	169	P	0.97	0.981922	0.1564
KEGG_GLYCINE_SERINE_AND_THREONINE_METABOLISM'	236	P	0.97	1.0589	0.1579
KEGG_ALANINE_ASPARTATE_AND_GLUTAMATE_METABOLISM'	303	R	0.97	1.01789	0.1595
BIOCARTA_ALK_PATHWAY'	346	R	0.97	0.96106	0.1602
REACTOME_ENERGY_DEPENDENT_REGULATION_OF_MTOR_BY_LKB1_AMPK'	155	R	0.97	0.969644	0.1605
BIOCARTA_MAL_PATHWAY'	137	P	0.97	1.00539	0.1606
REACTOME_GOLGI_ASSOCIATED_VESICLE_BIOGENESIS'	481	R	0.97	0.97263	0.1606
REACTOME_SIGNALING_BY_EGFR'	466	R	0.97	1.07275	0.1617
BIOCARTA_LECTIN_PATHWAY'	131	R	0.97	1.07044	0.1635
KEGG_OTHER_GLYCAN_DEGRADATION'	102	P	0.97	0.916166	0.1645
REACTOME_PROTEOLYTIC_CLEAVAGE_OF_SNARE_COMPLEX_PROTEINS'	181	R	0.97	0.930595	0.1651
REACTOME_INFLUENZA_VIRAL_RNA_TRANSCRIPTION_AND_REPLICATION'	550	P	0.97	0.992405	0.1653
REACTOME_TAT_MEDIATED_HIV1_ELONGATION_ARREST_AND_RECOVERY'	218	P	0.97	1.00093	0.1667
KEGG_RIBOSOME'	455	P	0.97	0.967385	0.1674
REACTOME_BASIGIN_INTERACTIONS'	228	P	0.97	0.925555	0.1675
REACTOME_TOLL_RECEPTOR_CASCADES'	655	P	0.97	1.01792	0.1682
BIOCARTA_ARAP_PATHWAY'	110	P	0.97	0.960709	0.1683
REACTOME_SHC_MEDIATED_SIGNALLING'	73	R	0.97	1.00783	0.1691
REACTOME_P130CAS_LINKAGE_TO_MAPK_SIGNALING_FOR_INTEGRINS'	175	P	0.97	0.988841	0.1704
REACTOME_VITAMIN_B5_(PANTOTHENATE)_METABOLISM'	64	R	0.97	0.900727	0.1713
REACTOME_FORMATION_OF_THE_TERNARY_COMPLEX_AND_SUBSEQUENTLY_THE_43S_COMPLEX'	236	P	0.97	0.98087	0.1715
REACTOME_RNA_POLYMERASE_III_CHAIN_ELONGATION'	79	P	0.97	0.783637	0.1715
BIOCARTA_LEPTIN_PATHWAY'	139	R	0.97	0.893813	0.1721
BIOCARTA_CTLA4_PATHWAY'	191	P	0.97	0.851709	0.1721
REACTOME_EXTENSION_OF_TELOMERES'	185	R	0.97	0.918082	0.1743
KEGG_COLORECTAL_CANCER'	668	R	0.97	0.922656	0.1748
REACTOME_EICOSANOID_LIGAND_BINDING_RECEPTORS'	103	P	0.97	0.877142	0.1751
REACTOME_GAP_JUNCTION_ASSEMBLY'	94	R	0.97	0.915422	0.1764
REACTOME_PHASE_II_CONJUGATION'	429	P	0.97	1.05384	0.1766
REACTOME_PYRUVATE_METABOLISM_AND_TCA_CYCLE'	185	P	0.97	0.878606	0.1766
REACTOME_GLUCURONIDATION'	103	R	0.97	1.03063	0.1767
BIOCARTA_SET_PATHWAY'	83	P	0.97	0.875767	0.1769
REACTOME_GAP_JUNCTION_DEGRADATION'	83	R	0.97	0.945009	0.1771
BIOCARTA_PITX2_PATHWAY'	96	R	0.97	0.941441	0.179
REACTOME_PHOSPHOLIPASE_CMEDIATED_CASCADE'	190	R	0.97	0.827813	0.1801
KEGG_CITRATE_CYCLE_TCA_CYCLE'	199	P	0.97	0.855515	0.1802
BIOCARTA_BIOPEPTIDES_PATHWAY'	434	R	0.97	0.930839	0.1811
REACTOME_OTHER_SEMAPHORIN_INTERACTIONS'	285	R	0.97	0.964981	0.1812
REACTOME_MITOCHONDRIAL_TRNA_AMINOACYLATION'	169	P	0.97	0.803936	0.1821
REACTOME_RNA_POLYMERASE_III_TRANSCRIPTION_INITIATION_FROM_TYPE_2_PROMOTER'	123	P	0.97	0.790774	0.1822
REACTOME_G2_M_TRANSITION'	540	R	0.97	0.928101	0.1826
REACTOME_SYNTHESIS_OF_BILE_ACIDS_AND_BILE_SALTS_VIA_7ALPHA_HYDROXYCHOLESTEROL'	133	R	0.97	0.96721	0.1828
REACTOME_SIGNALING_BY_TGF_BETA'	136	R	0.97	0.843904	0.1833
REACTOME_AMINO_ACID_SYNTHESIS_AND_INTERCONVERSION'	84	R	0.97	0.921023	0.1838
REACTOME_PLATELET_ADHESION_TO_EXPOSED_COLLAGEN'	181	P	0.97	0.909187	0.1848
BIOCARTA_GRANULOCYTES_PATHWAY'	140	P	0.97	0.885841	0.1854
REACTOME_GTP_HYDROLYSIS_AND_JOINING_OF_THE_60S_RIBOSOMAL_SUBUNIT'	576	P	0.97	0.932625	0.1855
REACTOME_CHAPERONIN_MEDIATED_PROTEIN_FOLDING'	286	P	0.97	0.954812	0.1856
REACTOME_NUCLEAR_IMPORT_OF_REV_PROTEIN'	200	R	0.97	0.822177	0.1857
REACTOME_ACTIVATION_OF_BH3_ONLY_PROTEINS'	132	P	0.97	0.895793	0.1884
KEGG_FOLATE_BIOSYNTHESIS'	75	P	0.97	0.782176	0.1887
REACTOME_REGULATION_OF_APC_ACTIVATORS_BETWEEN_G1_S_AND_EARLY_ANAPHASE'	438	R	0.97	0.915129	0.1893
KEGG_PYRIMIDINE_METABOLISM'	800	P	0.97	0.867393	0.1897
BIOCARTA_MEF2D_PATHWAY'	219	P	0.97	0.880939	0.1898
REACTOME_PLC_BETA_MEDIATED_EVENTS'	710	R	0.97	0.92724	0.1911
BIOCARTA_PARKIN_PATHWAY'	240	P	0.97	0.885174	0.1911
BIOCARTA_PROTEASOME_PATHWAY'	103	P	0.97	0.794418	0.1923
BIOCARTA_HCMV_PATHWAY'	138	P	0.97	0.831162	0.1927
REACTOME_TRANSLATION_INITIATION_COMPLEX_FORMATION'	293	P	0.97	0.899564	0.1936
REACTOME_AKT_PHOSPHORYLATES_TARGETS_IN_THE_CYTOSOL'	107	P	0.97	0.974788	0.1945
KEGG_NICOTINATE_AND_NICOTINAMIDE_METABOLISM'	192	R	0.97	0.904482	0.1947
REACTOME_ACTIVATION_OF_ATR_IN_RESPONSE_TO_REPLICATION_STRESS'	233	R	0.97	0.79358	0.1947
REACTOME_GLUTATHIONE_CONJUGATION'	125	P	0.97	0.891617	0.1949
BIOCARTA_SARS_PATHWAY'	57	R	0.97	0.81586	0.1949
KEGG_PROXIMAL_TUBULE_BICARBONATE_RECLAMATION'	152	R	0.97	0.856349	0.195
REACTOME_ADP_SIGNALLING_THROUGH_P2Y_PURINOCEPTOR_1'	272	P	0.97	0.891624	0.1961
REACTOME_FORMATION_OF_FIBRIN_CLOT_CLOTTING_CASCADE'	281	R	0.97	0.853957	0.1964
REACTOME_NEF_MEDIATES_DOWN_MODULATION_OF_CELL_SURFACE_RECEPTORS_BY_RECRUITING_THEM_TO_CLATHRIN_ADAPTERS'	156	R	0.97	0.850394	0.1973
REACTOME_ACTIVATION_OF_THE_PRE_REPLICATIVE_COMPLEX'	199	R	0.97	0.815172	0.1983
REACTOME_SIGNALLING_TO_ERKS'	310	P	0.97	0.943165	0.1986
BIOCARTA_FIBRINOLYSIS_PATHWAY'	118	R	0.97	0.861103	0.199
KEGG_ACUTE_MYELOID_LEUKEMIA'	473	R	0.97	0.853113	0.1996
REACTOME_BILE_SALT_AND_ORGANIC_ANION_SLC_TRANSPORTERS'	102	R	0.97	0.861074	0.2013
REACTOME_SEMA4D_INDUCED_CELL_MIGRATION_AND_GROWTH_CONE_COLLAPSE'	208	P	0.97	0.78388	0.2018
BIOCARTA_PS1_PATHWAY'	107	R	0.97	0.883493	0.2026
BIOCARTA_BLYMPHOCYTE_PATHWAY'	131	P	0.97	0.872268	0.203
REACTOME_INTRINSIC_PATHWAY'	151	R	0.97	0.86361	0.203
BIOCARTA_HIF_PATHWAY'	113	R	0.97	0.877113	0.204
KEGG_AMINO_SUGAR_AND_NUCLEOTIDE_SUGAR_METABOLISM'	389	P	0.97	0.875211	0.204
REACTOME_FACILITATIVE_NA_INDEPENDENT_GLUCOSE_TRANSPORTERS'	99	P	0.97	0.859295	0.2052
BIOCARTA_RNA_PATHWAY'	71	R	0.97	0.747391	0.2065
KEGG_ADIPOCYTOKINE_SIGNALING_PATHWAY'	696	P	0.97	0.775438	0.2067
REACTOME_VIRAL_MRNA_TRANSLATION'	445	P	0.97	0.823698	0.2086
REACTOME_TRANSLATION'	656	P	0.97	0.882805	0.2089
REACTOME_LAGGING_STRAND_SYNTHESIS'	152	R	0.97	0.800413	0.2092
BIOCARTA_NDKDYNAMIN_PATHWAY'	202	P	0.97	0.824737	0.2093
BIOCARTA_RELA_PATHWAY'	133	R	0.97	0.751698	0.2093
REACTOME_SEMA3A_PLEXIN_REPULSION_SIGNALING_BY_INHIBITING_INTEGRIN_ADHESION'	248	P	0.97	0.884682	0.2098
KEGG_GLYCOLYSIS_GLUCONEOGENESIS'	479	P	0.97	0.890187	0.2117
KEGG_PORPHYRIN_AND_CHLOROPHYLL_METABOLISM'	264	R	0.97	0.773077	0.2119
REACTOME_NRIF_SIGNALS_CELL_DEATH_FROM_THE_NUCLEUS'	105	P	0.97	0.837843	0.213
REACTOME_ACTIVATION_OF_THE_AP1_FAMILY_OF_TRANSCRIPTION_FACTORS'	100	R	0.97	0.808176	0.2131
REACTOME_VIRAL_MESSENGER_RNA_SYNTHESIS'	100	P	0.97	0.795476	0.2135
REACTOME_SIGNAL_ATTENUATION'	97	R	0.97	0.791776	0.2135
BIOCARTA_RACCYCD_PATHWAY'	170	P	0.97	0.79327	0.2148
REACTOME_AMINE_DERIVED_HORMONES'	121	R	0.97	0.858167	0.2149
REACTOME_CLASS_C3_METABOTROPIC_GLUTAMATE_PHEROMONE_RECEPTORS'	377	R	0.97	0.87132	0.2152
BIOCARTA_MCALPAIN_PATHWAY'	221	R	0.97	0.771663	0.2156
REACTOME_TRANSCRIPTION_COUPLED_NER'	322	P	0.97	0.794297	0.216
REACTOME_FORMATION_OF_A_POOL_OF_FREE_40S_SUBUNITS'	514	P	0.97	0.816111	0.2161
REACTOME_DARPP32_EVENTS'	292	P	0.97	0.859735	0.2163
KEGG_MATURITY_ONSET_DIABETES_OF_THE_YOUNG'	222	P	0.97	0.778259	0.2166
BIOCARTA_LAIR_PATHWAY'	200	R	0.97	0.748881	0.2167
REACTOME_FORMATION_OF_THE_EARLY_ELONGATION_COMPLEX'	238	P	0.97	0.811595	0.2188
REACTOME_STEROID_HORMONE_BIOSYNTHESIS'	117	P	0.97	0.918738	0.2192
KEGG_NOD_LIKE_RECEPTOR_SIGNALING_PATHWAY'	371	R	0.97	0.748475	0.2194
REACTOME_M_G1_TRANSITION'	404	R	0.97	0.789317	0.2196
KEGG_PENTOSE_PHOSPHATE_PATHWAY'	212	R	0.97	0.780848	0.2204
REACTOME_TRIACYLGLYCERIDE_BIOSYNTHESIS'	176	P	0.97	0.864709	0.2207
REACTOME_BRANCHED_CHAIN_AMINO_ACID_CATABOLISM'	152	R	0.97	0.754345	0.2208
BIOCARTA_ERYTH_PATHWAY'	110	P	0.97	0.776811	0.2224
REACTOME_REGULATION_OF_INSULIN_SECRETION_BY_GLUCAGON_LIKE_PEPTIDE_1'	954	R	0.97	0.823406	0.223
REACTOME_MUSCLE_CONTRACTION'	466	P	0.97	0.847095	0.224
BIOCARTA_TGFB_PATHWAY'	153	R	0.97	0.758515	0.2244
REACTOME_MEMBRANE_TRAFFICKING'	635	R	0.97	0.734349	0.2255
BIOCARTA_IL7_PATHWAY'	191	R	0.97	0.845685	0.2262
REACTOME_HUMAN_TAK1_ACTIVATES_NFKB_BY_PHOSPHORYLATION_AND_ACTIVATION_OF_IKKS_COMPLEX'	90	R	0.97	0.656384	0.2275
REACTOME_REGULATION_OF_RHEB_GTPASE_ACTIVITY_BY_AMPK'	118	R	0.97	0.732185	0.2288
KEGG_PARKINSONS_DISEASE'	837	P	0.97	0.742325	0.2296
BIOCARTA_INFLAM_PATHWAY'	240	P	0.97	0.745502	0.2309
BIOCARTA_IL1R_PATHWAY'	293	P	0.97	0.719054	0.2309
BIOCARTA_PDGF_PATHWAY'	255	P	0.97	0.745283	0.2318
BIOCARTA_CTCF_PATHWAY'	202	R	0.97	0.716622	0.232
BIOCARTA_CASPASE_PATHWAY'	162	R	0.97	0.674864	0.233
KEGG_METABOLISM_OF_XENOBIOTICS_BY_CYTOCHROME_P450'	396	P	0.97	0.850936	0.2331
BIOCARTA_LYM_PATHWAY'	104	P	0.97	0.696736	0.2343
REACTOME_PEROXISOMAL_LIPID_METABOLISM'	159	P	0.97	0.823469	0.2361
KEGG_APOPTOSIS'	685	R	0.97	0.716832	0.238
KEGG_PEROXISOME'	597	R	0.97	0.72312	0.2381
KEGG_PRIMARY_IMMUNODEFICIENCY'	260	P	0.97	0.715122	0.2383
REACTOME_XENOBIOTICS'	76	P	0.97	1.06141	0.2385
BIOCARTA_CHREBP2_PATHWAY'	390	P	0.97	0.783177	0.2389
BIOCARTA_EGF_PATHWAY'	275	P	0.97	0.72008	0.2396
REACTOME_POST_TRANSLATIONAL_PROTEIN_MODIFICATION'	256	P	0.97	0.699184	0.2404
REACTOME_ORC1_REMOVAL_FROM_CHROMATIN'	412	R	0.97	0.744154	0.2414
KEGG_FRUCTOSE_AND_MANNOSE_METABOLISM'	371	P	0.97	0.746924	0.2424
REACTOME_CREB_PHOSPHORYLATION_THROUGH_THE_ACTIVATION_OF_CAMKII'	240	R	0.97	0.733332	0.2435
KEGG_GLYOXYLATE_AND_DICARBOXYLATE_METABOLISM'	131	R	0.97	0.702912	0.2437
BIOCARTA_GLEEVEC_PATHWAY'	180	P	0.97	0.725495	0.2459
BIOCARTA_THELPER_PATHWAY'	122	P	0.97	0.654479	0.2473
BIOCARTA_ATRBRCA_PATHWAY'	129	R	0.97	0.732091	0.2486
REACTOME_SIGNALING_BY_NOTCH'	155	P	0.97	0.75864	0.2488
BIOCARTA_RHO_PATHWAY'	222	P	0.97	0.680381	0.249
REACTOME_EFFECTS_OF_PIP2_HYDROLYSIS'	359	P	0.97	0.724342	0.2494
REACTOME_MICRORNA_BIOGENESIS'	132	P	0.97	0.692742	0.2527
REACTOME_DEATH_RECEPTOR_SIGNALLING'	117	R	0.97	0.673049	0.2528
REACTOME_HORMONE_SENSITIVE_LIPASE_HSL_MEDIATED_TRIACYLGLYCEROL_HYDROLYSIS'	79	P	0.97	0.704384	0.253
REACTOME_PURINE_METABOLISM'	243	R	0.97	0.695825	0.2534
REACTOME_SIGNALING_BY_PDGF'	673	P	0.97	0.703674	0.2543
BIOCARTA_D4GDI_PATHWAY'	95	P	0.97	0.659797	0.2553
REACTOME_SHC_RELATED_EVENTS'	105	R	0.97	0.709114	0.2561
BIOCARTA_NFKB_PATHWAY'	176	R	0.97	0.653953	0.2563
REACTOME_REGULATION_OF_LIPID_METABOLISM_BY_PEROXISOME_PROLIFERATOR_ACTIVATED_RECEPTOR_ALPHA'	616	R	0.97	0.75133	0.257
REACTOME_BETACATENIN_PHOSPHORYLATION_CASCADE'	99	R	0.97	0.722559	0.257
BIOCARTA_EXTRINSIC_PATHWAY'	86	R	0.97	0.676985	0.2577
REACTOME_PI3K_CASCADE'	322	R	0.97	0.647993	0.2584
KEGG_LYSOSOME'	944	R	0.97	0.671258	0.2588
KEGG_DORSO_VENTRAL_AXIS_FORMATION'	342	R	0.97	0.688265	0.2597
REACTOME_APOPTOSIS_INDUCED_DNA_FRAGMENTATION'	79	R	0.97	0.782617	0.2603
BIOCARTA_PTDINS_PATHWAY'	290	P	0.97	0.643983	0.2609
REACTOME_G1_S_TRANSITION'	710	R	0.97	0.673027	0.262
REACTOME_SPHINGOLIPID_METABOLISM'	338	P	0.97	0.692989	0.2621
REACTOME_G_PROTEIN_ACTIVATION'	272	P	0.97	0.691005	0.2623
REACTOME_GENERIC_TRANSCRIPTION_PATHWAY'	351	P	0.97	0.694201	0.2638
REACTOME_ACTIVATION_OF_NMDA_RECEPTOR_UPON_GLUTAMATE_BINDING_AND_POSTSYNAPTIC_EVENTS'	549	R	0.97	0.690535	0.2641
REACTOME_REGULATION_OF_AMPK_ACTIVITY_VIA_LKB1'	126	R	0.97	0.658921	0.2668
REACTOME_GRB2_SOS_PROVIDES_LINKAGE_TO_MAPK_SIGNALING_FOR_INTERGRINS_'	163	P	0.97	0.707495	0.2677
REACTOME_MITOTIC_PROMETAPHASE'	602	R	0.97	0.673413	0.2685
BIOCARTA_IL5_PATHWAY'	127	R	0.97	0.673148	0.2688
BIOCARTA_SKP2E2F_PATHWAY'	57	P	0.97	0.673315	0.2695
REACTOME_PD1_SIGNALING'	265	P	0.97	0.758186	0.2705
REACTOME_G1_PHASE'	116	P	0.97	0.604607	0.2718
BIOCARTA_TNFR2_PATHWAY'	168	R	0.97	0.62403	0.272
REACTOME_PLATELET_DEGRANULATION'	750	P	0.97	0.690682	0.2724
KEGG_VALINE_LEUCINE_AND_ISOLEUCINE_DEGRADATION'	409	P	0.97	0.640564	0.2725
BIOCARTA_VDR_PATHWAY'	111	R	0.97	0.770819	0.2754
KEGG_NOTCH_SIGNALING_PATHWAY'	490	P	0.97	0.657723	0.2757
KEGG_STEROID_BIOSYNTHESIS'	136	R	0.97	0.652141	0.2759
REACTOME_TELOMERE_MAINTENANCE'	329	R	0.97	0.687622	0.2761
REACTOME_VIF_MEDIATED_DEGRADATION_OF_APOBEC3G'	315	P	0.97	0.661148	0.2761
KEGG_PYRUVATE_METABOLISM'	334	P	0.97	0.654066	0.2761
BIOCARTA_CDMAC_PATHWAY'	246	R	0.97	0.611185	0.2768
REACTOME_ZINC_TRANSPORTATION'	116	R	0.97	0.653044	0.2782
REACTOME_ELECTRON_TRANSPORT_CHAIN'	375	P	0.97	0.639844	0.2796
BIOCARTA_MAPK_PATHWAY'	725	P	0.97	0.63908	0.2798
KEGG_PROPANOATE_METABOLISM'	296	P	0.97	0.664672	0.2809
REACTOME_FRS2MEDIATED_CASCADE'	225	R	0.97	0.59999	0.2816
KEGG_GLYCOSAMINOGLYCAN_DEGRADATION'	206	P	0.97	0.645102	0.2818
REACTOME_GLUTAMATE_NEUROTRANSMITTER_RELEASE_CYCLE'	215	R	0.97	0.620616	0.283
REACTOME_UNFOLDED_PROTEIN_RESPONSE'	170	P	0.97	0.658671	0.2832
REACTOME_ERKS_ARE_INACTIVATED'	66	R	0.97	0.650323	0.2832
KEGG_ANTIGEN_PROCESSING_AND_PRESENTATION'	552	R	0.97	0.694924	0.2834
BIOCARTA_MTA3_PATHWAY'	121	P	0.97	0.63178	0.2834
REACTOME_ELONGATION_AND_PROCESSING_OF_CAPPED_TRANSCRIPTS'	805	P	0.97	0.64174	0.2839
BIOCARTA_PTC1_PATHWAY'	57	P	0.97	0.606582	0.284
REACTOME_RECYCLING_OF_BILE_ACIDS_AND_SALTS'	121	P	0.97	0.760346	0.2851
REACTOME_ENDOGENOUS_STEROLS'	133	R	0.97	0.768814	0.2856
REACTOME_IRS_RELATED_EVENTS'	614	R	0.97	0.623035	0.2856
REACTOME_CENTROSOME_MATURATION'	469	R	0.97	0.631372	0.2878
REACTOME_POST_NMDA_RECEPTOR_ACTIVATION_EVENTS'	496	R	0.97	0.63434	0.2887
REACTOME_RNA_POLYMERASE_II_TRANSCRIPTION'	590	R	0.97	0.604744	0.2894
REACTOME_TRANSPORT_OF_THE_SLBP_INDEPENDENT_MATURE_MRNA'	204	R	0.97	0.600389	0.2904
KEGG_PRIMARY_BILE_ACID_BIOSYNTHESIS'	141	R	0.97	0.686943	0.2905
BIOCARTA_INSULIN_PATHWAY'	170	P	0.97	0.610689	0.2906
REACTOME_MRNA_SPLICING'	610	R	0.97	0.614108	0.2912
KEGG_LEISHMANIA_INFECTION'	577	R	0.97	0.648862	0.2917
REACTOME_GLYCOLYSIS'	190	R	0.97	0.644607	0.2917
REACTOME_TRAFFICKING_OF_AMPA_RECEPTORS'	403	R	0.97	0.637311	0.2918
BIOCARTA_NKCELLS_PATHWAY'	187	P	0.97	0.645683	0.2944
KEGG_RNA_DEGRADATION'	368	P	0.97	0.610713	0.2945
BIOCARTA_ACH_PATHWAY'	198	P	0.97	0.669896	0.2948
KEGG_OXIDATIVE_PHOSPHORYLATION'	758	P	0.97	0.603633	0.2959
REACTOME_IMMUNOREGULATORY_INTERACTIONS_BETWEEN_A_LYMPHOID_AND_A_NON_LYMPHOID_CELL'	551	P	0.97	0.617035	0.2961
BIOCARTA_GSK3_PATHWAY'	190	P	0.97	0.603067	0.2972
KEGG_GLYCEROPHOSPHOLIPID_METABOLISM'	752	P	0.97	0.616286	0.299
KEGG_VIRAL_MYOCARDITIS'	795	P	0.97	0.631762	0.2999
REACTOME_REV_MEDIATED_NUCLEAR_EXPORT_OF_HIV1_RNA'	211	R	0.97	0.586709	0.3
BIOCARTA_CDK5_PATHWAY'	88	P	0.97	0.615271	0.3014
REACTOME_SEMAPHORIN_INTERACTIONS'	794	P	0.97	0.596532	0.3019
REACTOME_SEROTONIN_RECEPTORS'	94	P	0.97	0.611444	0.3034
REACTOME_BASE_FREE_SUGAR_PHOSPHATE_REMOVAL_VIA_THE_SINGLE_NUCLEOTIDE_REPLACEMENT_PATHWAY'	81	P	0.97	0.550006	0.304
REACTOME_CREB_PHOPHORYLATION_THROUGH_THE_ACTIVATION_OF_RAS'	388	R	0.97	0.597037	0.3066
KEGG_FC_EPSILON_RI_SIGNALING_PATHWAY'	849	R	0.97	0.574076	0.3078
KEGG_GLYCOSPHINGOLIPID_BIOSYNTHESIS_LACTO_AND_NEOLACTO_SERIES'	222	R	0.97	0.579066	0.3084
REACTOME_ADENYLATE_CYCLASE_ACTIVATING_PATHWAY'	197	R	0.97	0.584622	0.3093
REACTOME_GLUCOSE_METABOLISM'	441	R	0.97	0.604201	0.31
BIOCARTA_41BB_PATHWAY'	119	P	0.97	0.532613	0.3111
REACTOME_PROCESSING_OF_CAPPED_INTRON_CONTAINING_PRE_MRNA'	810	R	0.97	0.570737	0.3127
BIOCARTA_CSK_PATHWAY'	219	P	0.97	0.560304	0.3133
REACTOME_PREFOLDIN_MEDIATED_TRANSFER_OF_SUBSTRATE_TO_CCT_TRIC'	157	P	0.97	0.601327	0.3136
REACTOME_INTEGRIN_ALPHAIIBBETA3_SIGNALING'	278	P	0.97	0.614724	0.3142
REACTOME_ACTIVATION_OF_KAINATE_RECEPTORS_UPON_GLUTAMATE_BINDING'	504	P	0.97	0.593199	0.3142
KEGG_GLYCOSPHINGOLIPID_BIOSYNTHESIS_GLOBO_SERIES'	142	R	0.97	0.559407	0.316
REACTOME_PEPTIDE_CHAIN_ELONGATION'	456	P	0.97	0.579265	0.3165
BIOCARTA_BARRESTIN_SRC_PATHWAY'	198	P	0.97	0.583648	0.3174
BIOCARTA_P35ALZHEIMERS_PATHWAY'	112	R	0.97	0.611998	0.3178
REACTOME_AUTODEGRADATION_OF_CDH1_BY_CDH1_APC'	347	R	0.97	0.581469	0.3183
BIOCARTA_CACAM_PATHWAY'	166	R	0.97	0.567931	0.319
BIOCARTA_SPPA_PATHWAY'	363	P	0.97	0.576238	0.3193
BIOCARTA_CLASSIC_PATHWAY'	110	R	0.97	0.570269	0.3197
BIOCARTA_ATM_PATHWAY'	165	P	0.97	0.547497	0.3203
REACTOME_SOS_MEDIATED_SIGNALLING'	93	R	0.97	0.568105	0.3237
REACTOME_THROMBIN_SIGNALLING_THROUGH_PROTEINASE_ACTIVATED_RECEPTORS'	283	P	0.97	0.552315	0.3242
KEGG_GLYCOSAMINOGLYCAN_BIOSYNTHESIS_KERATAN_SULFATE'	157	P	0.97	0.561153	0.3245
REACTOME_CD28_DEPENDENT_VAV1_PATHWAY'	119	P	0.97	0.586204	0.3246
BIOCARTA_IL3_PATHWAY'	93	P	0.97	0.551568	0.3253
BIOCARTA_IL4_PATHWAY'	84	R	0.97	0.618693	0.326
REACTOME_HOMOLOGOUS_RECOMBINATION_REPAIR'	136	R	0.97	0.560712	0.3267
REACTOME_FORMATION_OF_ATP_BY_CHEMIOSMOTIC_COUPLING'	67	P	0.97	0.536415	0.3275
KEGG_VALINE_LEUCINE_AND_ISOLEUCINE_BIOSYNTHESIS'	94	P	0.97	0.525162	0.3325
REACTOME_POLYMERASE_SWITCHING'	83	R	0.97	0.49939	0.3325
KEGG_PATHOGENIC_ESCHERICHIA_COLI_INFECTION'	400	P	0.97	0.525937	0.333
BIOCARTA_IL2RB_PATHWAY'	370	R	0.97	0.543661	0.3332
REACTOME_DOUBLE_STRAND_BREAK_REPAIR'	181	R	0.97	0.520863	0.3345
KEGG_BETA_ALANINE_METABOLISM'	262	R	0.97	0.570345	0.3355
REACTOME_METABLISM_OF_NUCLEOTIDES'	682	R	0.97	0.548964	0.3366
KEGG_PENTOSE_AND_GLUCURONATE_INTERCONVERSIONS'	153	P	0.97	0.5145	0.3371
REACTOME_PHASE_1_FUNCTIONALIZATION_OF_COMPOUNDS'	516	R	0.97	0.588853	0.3379
REACTOME_ERK_MAPK_TARGETS'	186	P	0.97	0.56198	0.338
KEGG_HEMATOPOIETIC_CELL_LINEAGE'	722	R	0.97	0.534172	0.3381
REACTOME_A_THIRD_PROTEOLYTIC_CLEAVAGE_RELEASES_NICD'	94	P	0.97	0.553013	0.3387
BIOCARTA_SHH_PATHWAY'	170	P	0.97	0.507472	0.3395
BIOCARTA_EIF4_PATHWAY'	225	R	0.97	0.512538	0.3417
REACTOME_SHCMEDIATED_CASCADE'	166	R	0.97	0.510778	0.3419
REACTOME_GRB2_EVENTS_IN_EGFR_SIGNALING'	109	R	0.97	0.555762	0.3426
REACTOME_INHIBITION_OF_INSULIN_SECRETION_BY_ADRENALINE_NORADRENALINE'	388	R	0.97	0.549734	0.343
KEGG_BASE_EXCISION_REPAIR'	263	P	0.97	0.481507	0.3439
BIOCARTA_STEM_PATHWAY'	116	P	0.97	0.494291	0.3451
KEGG_HISTIDINE_METABOLISM'	229	R	0.97	0.507265	0.3452
BIOCARTA_ARF_PATHWAY'	146	P	0.97	0.515405	0.3453
BIOCARTA_PTEN_PATHWAY'	164	R	0.97	0.532136	0.3454
REACTOME_TIGHT_JUNCTION_INTERACTIONS'	291	R	0.97	0.527871	0.3478
REACTOME_G_ALPHA_Z_SIGNALLING_EVENTS'	219	R	0.97	0.510953	0.348
KEGG_CELL_CYCLE'	841	R	0.97	0.504568	0.348
KEGG_SULFUR_METABOLISM'	122	R	0.97	0.495933	0.348
REACTOME_NUCLEOTIDE_LIKE_PURINERGIC_RECEPTORS'	86	R	0.97	0.483835	0.3484
BIOCARTA_CBL_PATHWAY'	165	P	0.97	0.535214	0.3512
REACTOME_PLC_GAMMA1_SIGNALLING'	625	R	0.97	0.536798	0.3514
REACTOME_DNA_REPLICATION_PRE_INITIATION'	508	R	0.97	0.497985	0.3533
REACTOME_REMOVAL_OF_DNA_PATCH_CONTAINING_ABASIC_RESIDUE'	121	R	0.97	0.464541	0.3533
BIOCARTA_MYOSIN_PATHWAY'	413	R	0.97	0.484107	0.3568
KEGG_ONE_CARBON_POOL_BY_FOLATE'	178	R	0.97	0.486869	0.3571
BIOCARTA_P27_PATHWAY'	79	P	0.97	0.503594	0.3591
REACTOME_NEP_NS2_INTERACTS_WITH_THE_CELLULAR_EXPORT_MACHINERY'	195	R	0.97	0.48108	0.3598
REACTOME_SEMA3A_PAK_DEPENDENT_AXON_REPULSION'	233	R	0.97	0.514742	0.3604
BIOCARTA_PGC1A_PATHWAY'	263	P	0.97	0.526265	0.3609
REACTOME_METABOLISM_OF_VITAMINS_AND_COFACTORS'	356	R	0.97	0.506273	0.361
REACTOME_RESOLUTION_OF_AP_SITES_VIA_THE_SINGLE_NUCLEOTIDE_REPLACEMENT_PATHWAY'	87	P	0.97	0.464362	0.3616
BIOCARTA_RAB_PATHWAY'	84	P	0.97	0.489467	0.362
BIOCARTA_CCR3_PATHWAY'	299	R	0.97	0.4815	0.3623
KEGG_ENDOMETRIAL_CANCER'	637	R	0.97	0.502504	0.3625
KEGG_SPHINGOLIPID_METABOLISM'	308	R	0.97	0.49037	0.3627
KEGG_PHENYLALANINE_METABOLISM'	103	R	0.97	0.473333	0.3645
KEGG_DRUG_METABOLISM_OTHER_ENZYMES'	396	P	0.97	0.502889	0.3656
REACTOME_INFLUENZA_LIFE_CYCLE'	782	P	0.97	0.477855	0.3656
KEGG_RIG_I_LIKE_RECEPTOR_SIGNALING_PATHWAY'	395	P	0.97	0.47272	0.367
BIOCARTA_NFAT_PATHWAY'	548	P	0.97	0.492196	0.3671
BIOCARTA_CALCINEURIN_PATHWAY'	232	P	0.97	0.4921	0.3672
BIOCARTA_TPO_PATHWAY'	207	P	0.97	0.458839	0.3682
KEGG_TYPE_II_DIABETES_MELLITUS'	632	P	0.97	0.49691	0.3683
BIOCARTA_CDC42RAC_PATHWAY'	92	P	0.97	0.463366	0.3686
REACTOME_ACTIVATED_AMPK_STIMULATES_FATTY_ACID_OXIDATION_IN_MUSCLE'	179	R	0.97	0.459533	0.369
REACTOME_COMMON_PATHWAY'	130	R	0.97	0.478333	0.3693
KEGG_ARACHIDONIC_ACID_METABOLISM'	459	R	0.97	0.468045	0.3698
BIOCARTA_SPRY_PATHWAY'	153	R	0.97	0.509301	0.3706
BIOCARTA_EPO_PATHWAY'	109	R	0.97	0.462919	0.3706
REACTOME_PURINE_RIBONUCLEOSIDE_MONOPHOSPHATE_BIOSYNTHESIS'	67	R	0.97	0.45487	0.3717
BIOCARTA_VEGF_PATHWAY'	261	R	0.97	0.471304	0.3723
BIOCARTA_EGFR_SMRTE_PATHWAY'	204	R	0.97	0.506508	0.3727
KEGG_TYROSINE_METABOLISM'	346	R	0.97	0.460884	0.3729
REACTOME_HDL_MEDIATED_LIPID_TRANSPORT'	175	P	0.97	0.493408	0.3733
REACTOME_MTOR_SIGNALLING'	197	R	0.97	0.467842	0.3739
BIOCARTA_BCELLSURVIVAL_PATHWAY'	146	P	0.97	0.469294	0.3754
BIOCARTA_RANKL_PATHWAY'	128	R	0.97	0.458273	0.3759
REACTOME_AMINO_ACID_AND_OLIGOPEPTIDE_SLC_TRANSPORTERS'	512	R	0.97	0.460349	0.3763
REACTOME_APOPTOTIC_EXECUTION_PHASE'	397	R	0.97	0.445747	0.3774
KEGG_RENIN_ANGIOTENSIN_SYSTEM'	147	P	0.97	0.45255	0.3777
KEGG_PRION_DISEASES'	317	R	0.97	0.447445	0.3781
KEGG_LYSINE_DEGRADATION'	330	R	0.97	0.455809	0.3785
REACTOME_GENERATION_OF_SECOND_MESSENGER_MOLECULES'	366	P	0.97	0.501371	0.3814
REACTOME_CRMPS_IN_SEMA3A_SIGNALING'	280	R	0.97	0.478708	0.3814
BIOCARTA_RB_PATHWAY'	99	R	0.97	0.438053	0.3819
KEGG_PANTOTHENATE_AND_COA_BIOSYNTHESIS'	201	R	0.97	0.471915	0.3823
BIOCARTA_MTOR_PATHWAY'	166	R	0.97	0.457635	0.3828
BIOCARTA_EDG1_PATHWAY'	342	P	0.97	0.461662	0.3846
REACTOME_SIGNALLING_TO_P38_VIA_RIT_AND_RIN'	124	P	0.97	0.493313	0.385
BIOCARTA_CYTOKINE_PATHWAY'	168	P	0.97	0.452694	0.3852
REACTOME_APOPTOTIC_CLEAVAGE_OF_CELL_ADHESION_PROTEINS'	96	P	0.97	0.44721	0.3859
REACTOME_DEADENYLATION_OF_MRNA'	163	R	0.97	0.432476	0.3869
REACTOME_LIPOPROTEIN_METABOLISM'	313	P	0.97	0.443621	0.3883
BIOCARTA_TID_PATHWAY'	192	R	0.97	0.432543	0.3883
REACTOME_TRANSPORT_OF_RIBONUCLEOPROTEINS_INTO_THE_HOST_NUCLEUS'	192	R	0.97	0.446006	0.3889
REACTOME_FORMATION_OF_TUBULIN_FOLDING_INTERMEDIATES_BY_CCT_TRIC'	108	R	0.97	0.460649	0.3892
BIOCARTA_CELLCYCLE_PATHWAY'	150	R	0.97	0.444937	0.3893
REACTOME_CYTOSOLIC_TRNA_AMINOACYLATION'	132	R	0.97	0.449787	0.3901
REACTOME_DOWNSTREAM_TCR_SIGNALING'	491	R	0.97	0.457001	0.3902
BIOCARTA_UCALPAIN_PATHWAY'	173	P	0.97	0.440898	0.3902
BIOCARTA_PYK2_PATHWAY'	272	P	0.97	0.461775	0.3906
BIOCARTA_CHEMICAL_PATHWAY'	259	R	0.97	0.432658	0.3918
REACTOME_GS_ALPHA_MEDIATED_EVENTS_IN_GLUCAGON_SIGNALLING'	347	P	0.97	0.442193	0.3938
BIOCARTA_AT1R_PATHWAY'	331	P	0.97	0.454134	0.3949
REACTOME_INNATE_IMMUNITY_SIGNALING'	822	P	0.97	0.442523	0.3949
REACTOME_METAL_ION_SLC_TRANSPORTERS'	158	R	0.97	0.453452	0.3965
REACTOME_SYNTHESIS_OF_GLYCOSYLPHOSPHATIDYLINOSITOL'	121	R	0.97	0.422617	0.3966
REACTOME_TOLL_LIKE_RECEPTOR_3_CASCADE'	482	P	0.97	0.444246	0.3976
REACTOME_GLUCAGON_SIGNALING_IN_METABOLIC_REGULATION'	400	R	0.97	0.435424	0.3978
KEGG_AMYOTROPHIC_LATERAL_SCLEROSIS_ALS'	595	R	0.97	0.427227	0.3992
REACTOME_VIRAL_DSRNA_TLR3_TRIF_COMPLEX_ACTIVATES_RIP1'	97	P	0.97	0.443642	0.3997
REACTOME_GAB1_SIGNALOSOME'	132	R	0.97	0.461432	0.3999
REACTOME_SCF_BETA_TRCP_MEDIATED_DEGRADATION_OF_EMI1'	325	P	0.97	0.424618	0.4
KEGG_NUCLEOTIDE_EXCISION_REPAIR'	312	R	0.97	0.426286	0.4004
KEGG_LIMONENE_AND_PINENE_DEGRADATION'	93	P	0.97	0.426732	0.4005
BIOCARTA_ASBCELL_PATHWAY'	122	P	0.97	0.425036	0.4009
REACTOME_PHOSPHORYLATION_OF_CD3_AND_TCR_ZETA_CHAINS'	276	R	0.97	0.458841	0.4012
BIOCARTA_P38MAPK_PATHWAY'	328	R	0.97	0.437772	0.4015
REACTOME_CDT1_ASSOCIATION_WITH_THE_CDC6_ORC_ORIGIN_COMPLEX'	338	R	0.97	0.429389	0.4021
REACTOME_POST_CHAPERONIN_TUBULIN_FOLDING_PATHWAY'	102	R	0.97	0.421868	0.4024
KEGG_MTOR_SIGNALING_PATHWAY'	385	P	0.97	0.432017	0.4029
REACTOME_BIOLOGICAL_OXIDATIONS'	940	P	0.97	0.443801	0.4032
REACTOME_TRANSCRIPTION_OF_THE_HIV_GENOME'	400	P	0.97	0.426463	0.4047
KEGG_CHRONIC_MYELOID_LEUKEMIA'	637	R	0.97	0.412993	0.4047
KEGG_RENAL_CELL_CARCINOMA'	632	P	0.97	0.418588	0.4056
REACTOME_SYNTHESIS_OF_GPI_ANCHORED_PROTEINS'	182	P	0.97	0.425112	0.4061
REACTOME_MAPK_TARGETS_NUCLEAR_EVENTS_MEDIATED_BY_MAP_KINASES'	277	R	0.97	0.42439	0.4065
REACTOME_NCAM_SIGNALING_FOR_NEURITE_OUT_GROWTH'	968	R	0.97	0.431528	0.4066
REACTOME_TCR_SIGNALING'	675	R	0.97	0.429599	0.4068
REACTOME_MRNA_SPLICING_MINOR_PATHWAY'	270	R	0.97	0.40189	0.4069
BIOCARTA_BARRESTIN_PATHWAY'	181	P	0.97	0.427278	0.407
BIOCARTA_RARRXR_PATHWAY'	160	P	0.97	0.449899	0.4072
BIOCARTA_CD40_PATHWAY'	123	R	0.97	0.397127	0.4086
BIOCARTA_NO1_PATHWAY'	562	R	0.97	0.410671	0.4095
REACTOME_METABOLISM_OF_BILE_ACIDS_AND_BILE_SALTS'	268	R	0.97	0.442634	0.4097
REACTOME_PLATELET_AGGREGATION_PLUG_FORMATION'	292	P	0.97	0.421084	0.41
KEGG_GLIOMA'	659	R	0.97	0.411213	0.4126
KEGG_CYSTEINE_AND_METHIONINE_METABOLISM'	256	P	0.97	0.412656	0.4133
REACTOME_CELL_CELL_ADHESION_SYSTEMS'	894	R	0.97	0.419729	0.4134
REACTOME_PYRIMIDINE_METABOLISM'	257	P	0.97	0.410369	0.4148
REACTOME_RNA_POLYMERASE_I_PROMOTER_OPENING'	136	R	0.97	0.447613	0.4149
REACTOME_NUCLEAR_RECEPTOR_TRANSCRIPTION_PATHWAY'	770	P	0.97	0.407837	0.4156
BIOCARTA_BAD_PATHWAY'	260	R	0.97	0.404485	0.4159
REACTOME_AMINO_ACID_TRANSPORT_ACROSS_THE_PLASMA_MEMBRANE'	297	P	0.97	0.40667	0.4162
KEGG_VIBRIO_CHOLERAE_INFECTION'	587	P	0.97	0.398156	0.4163
REACTOME_IONOTROPIC_ACTIVITY_OF_KAINATE_RECEPTORS'	244	R	0.97	0.40647	0.4167
REACTOME_HIV1_TRANSCRIPTION_INITIATION'	248	P	0.97	0.400617	0.4185
BIOCARTA_PLCE_PATHWAY'	128	R	0.97	0.406714	0.4189
REACTOME_LOSS_OF_NLP_FROM_MITOTIC_CENTROSOMES'	418	R	0.97	0.405587	0.4189
BIOCARTA_AKAP13_PATHWAY'	153	P	0.97	0.406191	0.4191
BIOCARTA_P53HYPOXIA_PATHWAY'	175	R	0.97	0.402128	0.4195
BIOCARTA_VIP_PATHWAY'	245	R	0.97	0.398188	0.4204
KEGG_BUTANOATE_METABOLISM'	263	P	0.97	0.397678	0.4204
REACTOME_SYNTHESIS_OF_BILE_ACIDS_AND_BILE_SALTS_VIA_24_HYDROXYCHOLESTEROL'	86	R	0.97	0.407964	0.4209
BIOCARTA_IL2_PATHWAY'	203	P	0.97	0.394832	0.4214
KEGG_BASAL_TRANSCRIPTION_FACTORS'	229	R	0.97	0.403393	0.4216
REACTOME_RETROGRADE_NEUROTROPHIN_SIGNALLING'	127	P	0.97	0.426325	0.4219
BIOCARTA_AMI_PATHWAY'	167	P	0.97	0.387249	0.422
BIOCARTA_INTEGRIN_PATHWAY'	368	P	0.97	0.393797	0.4223
REACTOME_SIGNALING_BY_BMP'	231	P	0.97	0.394007	0.4224
REACTOME_METABOLISM_OF_CARBOHYDRATES'	843	P	0.97	0.397406	0.423
REACTOME_STEROID_METABOLISM'	531	P	0.97	0.406751	0.4235
KEGG_VASOPRESSIN_REGULATED_WATER_REABSORPTION'	444	R	0.97	0.402884	0.4237
KEGG_TASTE_TRANSDUCTION'	538	R	0.97	0.39906	0.4239
REACTOME_EARLY_PHASE_OF_HIV_LIFE_CYCLE'	97	R	0.97	0.381284	0.4247
REACTOME_NCAM1_INTERACTIONS'	712	R	0.97	0.394611	0.4252
REACTOME_ACETYLCHOLINE_NEUROTRANSMITTER_RELEASE_CYCLE'	155	P	0.97	0.371491	0.4262
KEGG_DRUG_METABOLISM_CYTOCHROME_P450'	407	R	0.97	0.404505	0.4265
KEGG_ARGININE_AND_PROLINE_METABOLISM'	392	R	0.97	0.389035	0.4268
REACTOME_GLOBAL_GENOMIC_NER'	252	R	0.97	0.384127	0.4276
BIOCARTA_NGF_PATHWAY'	137	P	0.97	0.394956	0.4284
BIOCARTA_G2_PATHWAY'	179	P	0.97	0.38344	0.4292
REACTOME_REGULATION_OF_ORNITHINE_DECARBOXYLASE'	320	R	0.97	0.38888	0.4295
BIOCARTA_TRKA_PATHWAY'	134	P	0.97	0.377897	0.4295
BIOCARTA_CELL2CELL_PATHWAY'	340	P	0.97	0.389499	0.4311
KEGG_CARDIAC_MUSCLE_CONTRACTION'	933	P	0.97	0.39137	0.4313
KEGG_PROSTATE_CANCER'	919	R	0.97	0.391644	0.4314
REACTOME_THE_ROLE_OF_NEF_IN_HIV1_REPLICATION_AND_DISEASE_PATHOGENESIS'	332	R	0.97	0.391296	0.4319
REACTOME_TIE2_SIGNALING'	223	R	0.97	0.396927	0.4321
REACTOME_STRIATED_MUSCLE_CONTRACTION'	272	P	0.97	0.406012	0.4325
REACTOME_SIGNALING_BY_ROBO_RECEPTOR'	478	P	0.97	0.399457	0.4325
BIOCARTA_IGF1R_PATHWAY'	197	R	0.97	0.380247	0.4325
KEGG_TRYPTOPHAN_METABOLISM'	323	R	0.97	0.374491	0.4328
BIOCARTA_TFF_PATHWAY'	171	R	0.97	0.380267	0.4329
KEGG_BASAL_CELL_CARCINOMA'	452	R	0.97	0.374344	0.4337
REACTOME_TRAF6_MEDIATED_INDUCTION_OF_THE_ANTIVIRAL_CYTOKINE_IFN_ALPHA_BETA_CASCADE'	423	R	0.97	0.378147	0.4338
BIOCARTA_SALMONELLA_PATHWAY'	60	P	0.97	0.382584	0.435
REACTOME_CELLEXTRACELLULAR_MATRIX_INTERACTIONS'	206	P	0.97	0.386279	0.4352
REACTOME_INTEGRIN_CELL_SURFACE_INTERACTIONS'	989	P	0.97	0.381756	0.4374
KEGG_EPITHELIAL_CELL_SIGNALING_IN_HELICOBACTER_PYLORI_INFECTION'	568	P	0.97	0.373657	0.4374
REACTOME_SNRNP_ASSEMBLY'	310	R	0.97	0.373808	0.4381
REACTOME_HOST_INTERACTIONS_OF_HIV_FACTORS'	919	P	0.97	0.367194	0.4384
REACTOME_REGULATION_OF_INSULIN_LIKE_GROWTH_FACTOR_ACTIVITY_BY_INSULIN_LIKE_GROWTH_FACTOR_BINDING_PROTEINS'	175	R	0.97	0.37004	0.4389
REACTOME_PYRIMIDINE_CATABOLISM'	150	R	0.97	0.396529	0.439
KEGG_TGF_BETA_SIGNALING_PATHWAY'	713	P	0.97	0.369631	0.4401
KEGG_AMINOACYL_TRNA_BIOSYNTHESIS'	307	P	0.97	0.366635	0.4401
KEGG_GRAFT_VERSUS_HOST_DISEASE'	412	P	0.97	0.389021	0.4413
KEGG_TYPE_I_DIABETES_MELLITUS'	563	R	0.97	0.387408	0.4429
KEGG_NITROGEN_METABOLISM'	162	P	0.97	0.363263	0.443
REACTOME_HIV_LIFE_CYCLE'	708	R	0.97	0.361699	0.4433
REACTOME_CYCLIN_E_ASSOCIATED_EVENTS_DURING_G1_S_TRANSITION_'	366	P	0.97	0.367981	0.4435
KEGG_INTESTINAL_IMMUNE_NETWORK_FOR_IGA_PRODUCTION'	490	R	0.97	0.370952	0.4449
REACTOME_FORMATION_AND_MATURATION_OF_MRNA_TRANSCRIPT'	911	R	0.97	0.351441	0.4455
BIOCARTA_G1_PATHWAY'	209	R	0.97	0.365026	0.4493
BIOCARTA_CK1_PATHWAY'	225	P	0.97	0.37537	0.45
REACTOME_VPR_MEDIATED_NUCLEAR_IMPORT_OF_PICS'	204	P	0.97	0.355516	0.4507
KEGG_VEGF_SIGNALING_PATHWAY'	667	R	0.97	0.359527	0.4529
REACTOME_ADHERENS_JUNCTIONS_INTERACTIONS'	606	P	0.97	0.358655	0.4529
REACTOME_TRAFFICKING_OF_GLUR2_CONTAINING_AMPA_RECEPTORS'	212	R	0.97	0.355287	0.4531
REACTOME_ZINC_INFLUX_INTO_CELLS_BY_THE_SLC39_GENES_FAMILY'	72	R	0.97	0.361439	0.4536
REACTOME_TRANSLOCATION_OF_ZAP70_TO_IMMUNOLOGICAL_SYNAPSE'	238	P	0.97	0.37003	0.4539
REACTOME_DNA_REPAIR'	737	R	0.97	0.348906	0.4546
REACTOME_NUCLEOTIDE_EXCISION_REPAIR'	358	P	0.97	0.366939	0.4556
REACTOME_PURINE_SALVAGE_REACTIONS'	96	R	0.97	0.351479	0.456
REACTOME_CAM_PATHWAY'	351	R	0.97	0.362762	0.4569
REACTOME_ABORTIVE_ELONGATION_OF_HIV1_TRANSCRIPT_IN_THE_ABSENCE_OF_TAT'	177	R	0.97	0.349478	0.458
REACTOME_TRNA_AMINOACYLATION'	284	P	0.97	0.344614	0.4584
BIOCARTA_CCR5_PATHWAY'	186	P	0.97	0.355524	0.4586
BIOCARTA_NUCLEARRS_PATHWAY'	165	R	0.97	0.344869	0.4586
BIOCARTA_GPCR_PATHWAY'	340	R	0.97	0.345798	0.4588
REACTOME_INSULIN_SYNTHESIS_AND_SECRETION'	859	R	0.97	0.352231	0.4589
BIOCARTA_IL6_PATHWAY'	169	R	0.97	0.34201	0.4596
KEGG_B_CELL_RECEPTOR_SIGNALING_PATHWAY'	805	P	0.97	0.354362	0.4604
REACTOME_DUAL_INCISION_REACTION_IN_GG_NER'	155	P	0.97	0.359262	0.4606
KEGG_GLUTATHIONE_METABOLISM'	307	P	0.97	0.338924	0.4611
REACTOME_MAP_KINASES_ACTIVATION_IN_TLR_CASCADE'	374	P	0.97	0.353592	0.4613
BIOCARTA_GATA3_PATHWAY'	168	R	0.97	0.342119	0.4623
BIOCARTA_AHSP_PATHWAY'	79	R	0.97	0.340875	0.4648
BIOCARTA_MET_PATHWAY'	376	R	0.97	0.334879	0.4674
REACTOME_STABILIZATION_OF_P53'	311	R	0.97	0.336484	0.4683
KEGG_SELENOAMINO_ACID_METABOLISM'	186	P	0.97	0.344644	0.4686
REACTOME_LATE_PHASE_OF_HIV_LIFE_CYCLE'	611	R	0.97	0.334243	0.4686
KEGG_AUTOIMMUNE_THYROID_DISEASE'	504	R	0.97	0.345279	0.4697
REACTOME_AMINE_LIGAND_BINDING_RECEPTORS'	368	P	0.97	0.335855	0.4697
BIOCARTA_ACTINY_PATHWAY'	105	P	0.97	0.32985	0.4703
REACTOME_FANCONI_ANEMIA_PATHWAY'	100	P	0.97	0.349127	0.4712
BIOCARTA_NTHI_PATHWAY'	220	P	0.97	0.331833	0.4722
BIOCARTA_EIF2_PATHWAY'	69	P	0.97	0.319715	0.473
REACTOME_DOWNSTREAM_SIGNALING_OF_ACTIVATED_FGFR'	346	R	0.97	0.330537	0.4739
REACTOME_SCF_SKP2_MEDIATED_DEGRADATION_OF_P27_P21'	342	P	0.97	0.32341	0.4744
REACTOME_CYTOCHROME_P450_ARRANGED_BY_SUBSTRATE_TYPE'	376	P	0.97	0.326952	0.4749
REACTOME_GENES_INVOLVED_IN_APOPTOTIC_CLEAVAGE_OF_CELLULAR_PROTEINS'	317	R	0.97	0.328144	0.475
REACTOME_P53_INDEPENDENT_DNA_DAMAGE_RESPONSE'	278	P	0.97	0.327209	0.4758
KEGG_ASTHMA'	299	P	0.97	0.337909	0.4761
BIOCARTA_NOS1_PATHWAY'	304	P	0.97	0.339915	0.4762
REACTOME_ACTIVATED_TAK1_MEDIATES_P38_MAPK_ACTIVATION'	96	P	0.97	0.334544	0.4765
BIOCARTA_TALL1_PATHWAY'	120	R	0.97	0.326964	0.4765
BIOCARTA_BARR_MAPK_PATHWAY'	175	R	0.97	0.328479	0.4779
REACTOME_AMINE_COMPOUND_SLC_TRANSPORTERS'	350	P	0.97	0.317808	0.4781
KEGG_PROTEASOME'	278	P	0.97	0.321805	0.4788
REACTOME_MYOGENESSIS'	458	R	0.97	0.324864	0.48
BIOCARTA_CARDIACEGF_PATHWAY'	236	P	0.97	0.329111	0.4811
REACTOME_PACKAGING_OF_TELOMERE_ENDS'	144	P	0.97	0.316819	0.4826
KEGG_PROGESTERONE_MEDIATED_OOCYTE_MATURATION'	790	P	0.97	0.332329	0.4827
KEGG_NON_HOMOLOGOUS_END_JOINING'	91	R	0.97	0.319212	0.4837
REACTOME_CHOLESTEROL_BIOSYNTHESIS'	146	R	0.97	0.317027	0.4854
REACTOME_CHYLOMICRON_MEDIATED_LIPID_TRANSPORT'	141	R	0.97	0.320411	0.4856
REACTOME_PYRUVATE_METABOLISM'	74	P	0.97	0.314326	0.4858
REACTOME_METABOLISM_OF_MRNA'	305	P	0.97	0.315938	0.4862
REACTOME_DEPOLARIZATION_OF_THE_PRESYNAPTIC_TERMINAL_TRIGGERS_THE_OPENING_OF_CALCIUM_CHANNELS'	363	P	0.97	0.32661	0.4863
BIOCARTA_TEL_PATHWAY'	273	R	0.97	0.31674	0.4878
REACTOME_GLUCOSE_AND_OTHER_SUGAR_SLC_TRANSPORTERS'	774	P	0.97	0.317298	0.4895
BIOCARTA_KERATINOCYTE_PATHWAY'	613	R	0.97	0.308225	0.4917
KEGG_ASCORBATE_AND_ALDARATE_METABOLISM'	162	P	0.97	0.326143	0.4928
REACTOME_ACTIVATION_OF_RAC'	216	R	0.97	0.309022	0.4936
KEGG_SPLICEOSOME'	775	R	0.97	0.305728	0.4936
REACTOME_INTRINSIC_PATHWAY_FOR_APOPTOSIS'	240	R	0.97	0.304749	0.4939
BIOCARTA_EIF_PATHWAY'	93	P	0.97	0.302629	0.494
REACTOME_METABOLISM_OF_RNA'	609	P	0.97	0.310356	0.4945
REACTOME_REGULATION_OF_GLUCOKINASE_BY_GLUCOKINASE_REGULATORY_PROTEIN'	199	R	0.97	0.308361	0.4951
KEGG_NON_SMALL_CELL_LUNG_CANCER'	729	P	0.97	0.306539	0.4957
REACTOME_BASE_EXCISION_REPAIR'	139	P	0.97	0.302167	0.4961
REACTOME_NUCLEAR_EVENTS_KINASE_AND_TRANSCRIPTION_FACTOR_ACTIVATION'	208	P	0.97	0.306959	0.4973
BIOCARTA_IL10_PATHWAY'	160	P	0.97	0.305074	0.4973
REACTOME_SIGNALING_BY_WNT'	398	P	0.97	0.294352	0.4988
BIOCARTA_IL10_PATHWAY'	160	R	0.97	0.298995	0.4993
REACTOME_SIGNALING_BY_WNT'	398	R	0.97	0.298247	0.4994
KEGG_ALLOGRAFT_REJECTION'	427	P	0.97	0.301505	0.5001
REACTOME_METABOLISM_OF_RNA'	609	R	0.97	0.301183	0.5002
KEGG_ALLOGRAFT_REJECTION'	427	R	0.97	0.305581	0.5003
BIOCARTA_KERATINOCYTE_PATHWAY'	613	P	0.97	0.298921	0.5003
KEGG_NON_SMALL_CELL_LUNG_CANCER'	729	R	0.97	0.303278	0.5008
REACTOME_INTRINSIC_PATHWAY_FOR_APOPTOSIS'	240	P	0.97	0.295761	0.5035
REACTOME_NUCLEAR_EVENTS_KINASE_AND_TRANSCRIPTION_FACTOR_ACTIVATION'	208	R	0.97	0.293681	0.5035
KEGG_SPLICEOSOME'	775	P	0.97	0.301447	0.5043
REACTOME_METABOLISM_OF_MRNA'	305	R	0.97	0.297127	0.5063
BIOCARTA_TEL_PATHWAY'	273	P	0.97	0.288565	0.5074
REACTOME_REGULATION_OF_GLUCOKINASE_BY_GLUCOKINASE_REGULATORY_PROTEIN'	199	P	0.97	0.297284	0.5075
REACTOME_ACTIVATION_OF_RAC'	216	P	0.97	0.302161	0.5079
KEGG_ASCORBATE_AND_ALDARATE_METABOLISM'	162	R	0.97	0.289383	0.5093
BIOCARTA_EIF_PATHWAY'	93	R	0.97	0.287273	0.5095
REACTOME_BASE_EXCISION_REPAIR'	139	R	0.97	0.286057	0.5107
REACTOME_DEPOLARIZATION_OF_THE_PRESYNAPTIC_TERMINAL_TRIGGERS_THE_OPENING_OF_CALCIUM_CHANNELS'	363	R	0.97	0.289262	0.5118
KEGG_PROGESTERONE_MEDIATED_OOCYTE_MATURATION'	790	R	0.97	0.284511	0.5128
KEGG_NON_HOMOLOGOUS_END_JOINING'	91	P	0.97	0.287005	0.5143
KEGG_PROTEASOME'	278	R	0.97	0.280358	0.5151
REACTOME_PYRUVATE_METABOLISM'	74	R	0.97	0.292198	0.516
REACTOME_GLUCOSE_AND_OTHER_SUGAR_SLC_TRANSPORTERS'	774	R	0.97	0.280946	0.5164
BIOCARTA_TALL1_PATHWAY'	120	P	0.97	0.27725	0.5169
REACTOME_PACKAGING_OF_TELOMERE_ENDS'	144	R	0.97	0.273551	0.5173
REACTOME_CHOLESTEROL_BIOSYNTHESIS'	146	P	0.97	0.278941	0.5188
REACTOME_CYTOCHROME_P450_ARRANGED_BY_SUBSTRATE_TYPE'	376	R	0.97	0.270373	0.5201
REACTOME_P53_INDEPENDENT_DNA_DAMAGE_RESPONSE'	278	R	0.97	0.273991	0.5211
REACTOME_GENES_INVOLVED_IN_APOPTOTIC_CLEAVAGE_OF_CELLULAR_PROTEINS'	317	P	0.97	0.272915	0.5211
REACTOME_MYOGENESSIS'	458	P	0.97	0.274834	0.5212
REACTOME_DOWNSTREAM_SIGNALING_OF_ACTIVATED_FGFR'	346	P	0.97	0.27788	0.5221
REACTOME_CHYLOMICRON_MEDIATED_LIPID_TRANSPORT'	141	P	0.97	0.270203	0.5221
BIOCARTA_BARR_MAPK_PATHWAY'	175	P	0.97	0.275171	0.5223
REACTOME_ACTIVATED_TAK1_MEDIATES_P38_MAPK_ACTIVATION'	96	R	0.97	0.280946	0.5232
BIOCARTA_NOS1_PATHWAY'	304	R	0.97	0.268444	0.5235
BIOCARTA_CARDIACEGF_PATHWAY'	236	R	0.97	0.270465	0.5239
REACTOME_SCF_SKP2_MEDIATED_DEGRADATION_OF_P27_P21'	342	R	0.97	0.274743	0.5241
KEGG_ASTHMA'	299	R	0.97	0.271614	0.525
BIOCARTA_NTHI_PATHWAY'	220	R	0.97	0.281339	0.5259
REACTOME_AMINE_LIGAND_BINDING_RECEPTORS'	368	R	0.97	0.264537	0.5282
REACTOME_STABILIZATION_OF_P53'	311	P	0.97	0.265721	0.5285
KEGG_AUTOIMMUNE_THYROID_DISEASE'	504	P	0.97	0.265721	0.5291
REACTOME_AMINE_COMPOUND_SLC_TRANSPORTERS'	350	R	0.97	0.274096	0.53
REACTOME_FANCONI_ANEMIA_PATHWAY'	100	R	0.97	0.252638	0.5303
BIOCARTA_MET_PATHWAY'	376	P	0.97	0.268157	0.5321
BIOCARTA_AHSP_PATHWAY'	79	P	0.97	0.273816	0.5333
KEGG_SELENOAMINO_ACID_METABOLISM'	186	R	0.97	0.272805	0.5337
BIOCARTA_EIF2_PATHWAY'	69	R	0.97	0.257477	0.5348
BIOCARTA_ACTINY_PATHWAY'	105	R	0.97	0.266272	0.5359
REACTOME_LATE_PHASE_OF_HIV_LIFE_CYCLE'	611	P	0.97	0.264581	0.5369
BIOCARTA_NUCLEARRS_PATHWAY'	165	P	0.97	0.257539	0.5388
BIOCARTA_GATA3_PATHWAY'	168	P	0.97	0.268114	0.5393
BIOCARTA_GPCR_PATHWAY'	340	P	0.97	0.262436	0.5393
REACTOME_MAP_KINASES_ACTIVATION_IN_TLR_CASCADE'	374	R	0.97	0.255731	0.5395
KEGG_B_CELL_RECEPTOR_SIGNALING_PATHWAY'	805	R	0.97	0.264965	0.5404
REACTOME_INSULIN_SYNTHESIS_AND_SECRETION'	859	P	0.97	0.26345	0.5406
BIOCARTA_CCR5_PATHWAY'	186	R	0.97	0.250735	0.5409
REACTOME_DUAL_INCISION_REACTION_IN_GG_NER'	155	R	0.97	0.261327	0.5412
REACTOME_CAM_PATHWAY'	351	P	0.97	0.252808	0.5434
KEGG_GLUTATHIONE_METABOLISM'	307	R	0.97	0.249479	0.5446
REACTOME_TRNA_AMINOACYLATION'	284	R	0.97	0.26286	0.545
REACTOME_PURINE_SALVAGE_REACTIONS'	96	P	0.97	0.252007	0.5457
KEGG_VEGF_SIGNALING_PATHWAY'	667	P	0.97	0.253129	0.5458
REACTOME_TRANSLOCATION_OF_ZAP70_TO_IMMUNOLOGICAL_SYNAPSE'	238	R	0.97	0.242207	0.5458
REACTOME_NUCLEOTIDE_EXCISION_REPAIR'	358	R	0.97	0.248553	0.5468
BIOCARTA_IL6_PATHWAY'	169	P	0.97	0.248788	0.5469
REACTOME_TRAFFICKING_OF_GLUR2_CONTAINING_AMPA_RECEPTORS'	212	P	0.97	0.248994	0.5471
REACTOME_ABORTIVE_ELONGATION_OF_HIV1_TRANSCRIPT_IN_THE_ABSENCE_OF_TAT'	177	P	0.97	0.250575	0.5473
BIOCARTA_CK1_PATHWAY'	225	R	0.97	0.241848	0.5477
REACTOME_DNA_REPAIR'	737	P	0.97	0.253498	0.5488
REACTOME_ZINC_INFLUX_INTO_CELLS_BY_THE_SLC39_GENES_FAMILY'	72	P	0.97	0.248805	0.5494
REACTOME_ADHERENS_JUNCTIONS_INTERACTIONS'	606	R	0.97	0.248295	0.55
REACTOME_VPR_MEDIATED_NUCLEAR_IMPORT_OF_PICS'	204	R	0.97	0.258291	0.5508
BIOCARTA_G1_PATHWAY'	209	P	0.97	0.243991	0.5524
REACTOME_FORMATION_AND_MATURATION_OF_MRNA_TRANSCRIPT'	911	P	0.97	0.253888	0.5535
REACTOME_CYCLIN_E_ASSOCIATED_EVENTS_DURING_G1_S_TRANSITION_'	366	R	0.97	0.238978	0.5542
REACTOME_HOST_INTERACTIONS_OF_HIV_FACTORS'	919	R	0.97	0.24623	0.5551
KEGG_INTESTINAL_IMMUNE_NETWORK_FOR_IGA_PRODUCTION'	490	P	0.97	0.239386	0.5552
KEGG_TGF_BETA_SIGNALING_PATHWAY'	713	R	0.97	0.241148	0.5554
KEGG_GRAFT_VERSUS_HOST_DISEASE'	412	R	0.97	0.234728	0.5569
KEGG_TYPE_I_DIABETES_MELLITUS'	563	P	0.97	0.231436	0.5588
KEGG_NITROGEN_METABOLISM'	162	R	0.97	0.245291	0.5595
KEGG_BASAL_CELL_CARCINOMA'	452	P	0.97	0.242947	0.5599
BIOCARTA_TFF_PATHWAY'	171	P	0.97	0.23958	0.5605
REACTOME_SNRNP_ASSEMBLY'	310	P	0.97	0.24044	0.5607
REACTOME_THE_ROLE_OF_NEF_IN_HIV1_REPLICATION_AND_DISEASE_PATHOGENESIS'	332	P	0.97	0.226993	0.5608
REACTOME_CELLEXTRACELLULAR_MATRIX_INTERACTIONS'	206	R	0.97	0.24372	0.5613
REACTOME_TIE2_SIGNALING'	223	P	0.97	0.236151	0.5616
KEGG_AMINOACYL_TRNA_BIOSYNTHESIS'	307	R	0.97	0.245372	0.5632
REACTOME_PYRIMIDINE_CATABOLISM'	150	P	0.97	0.221203	0.5642
REACTOME_HIV_LIFE_CYCLE'	708	P	0.97	0.241416	0.5644
BIOCARTA_CELL2CELL_PATHWAY'	340	R	0.97	0.227067	0.5647
REACTOME_INTEGRIN_CELL_SURFACE_INTERACTIONS'	989	R	0.97	0.229472	0.5651
BIOCARTA_TRKA_PATHWAY'	134	R	0.97	0.233576	0.5656
BIOCARTA_IGF1R_PATHWAY'	197	P	0.97	0.237116	0.5657
REACTOME_REGULATION_OF_ORNITHINE_DECARBOXYLASE'	320	P	0.97	0.224041	0.5663
KEGG_PROSTATE_CANCER'	919	P	0.97	0.234065	0.5667
KEGG_EPITHELIAL_CELL_SIGNALING_IN_HELICOBACTER_PYLORI_INFECTION'	568	R	0.97	0.231212	0.5667
REACTOME_TRAF6_MEDIATED_INDUCTION_OF_THE_ANTIVIRAL_CYTOKINE_IFN_ALPHA_BETA_CASCADE'	423	P	0.97	0.236156	0.5671
KEGG_DRUG_METABOLISM_CYTOCHROME_P450'	407	P	0.97	0.213975	0.5673
KEGG_CARDIAC_MUSCLE_CONTRACTION'	933	R	0.97	0.230483	0.5682
BIOCARTA_SALMONELLA_PATHWAY'	60	R	0.97	0.222797	0.5696
REACTOME_STRIATED_MUSCLE_CONTRACTION'	272	R	0.97	0.218049	0.5698
KEGG_TRYPTOPHAN_METABOLISM'	323	P	0.97	0.231353	0.57
REACTOME_REGULATION_OF_INSULIN_LIKE_GROWTH_FACTOR_ACTIVITY_BY_INSULIN_LIKE_GROWTH_FACTOR_BINDING_PROTEINS'	175	P	0.97	0.228516	0.5706
REACTOME_SIGNALING_BY_ROBO_RECEPTOR'	478	R	0.97	0.220023	0.5711
BIOCARTA_NGF_PATHWAY'	137	R	0.97	0.224155	0.5713
BIOCARTA_G2_PATHWAY'	179	R	0.97	0.234321	0.5714
REACTOME_GLOBAL_GENOMIC_NER'	252	P	0.97	0.237294	0.5729
BIOCARTA_VIP_PATHWAY'	245	P	0.97	0.232191	0.5733
KEGG_VASOPRESSIN_REGULATED_WATER_REABSORPTION'	444	P	0.97	0.229135	0.574
KEGG_ARGININE_AND_PROLINE_METABOLISM'	392	P	0.97	0.227307	0.5741
BIOCARTA_INTEGRIN_PATHWAY'	368	R	0.97	0.224422	0.5747
REACTOME_RETROGRADE_NEUROTROPHIN_SIGNALLING'	127	R	0.97	0.204325	0.5748
REACTOME_STEROID_METABOLISM'	531	R	0.97	0.215695	0.5753
REACTOME_NCAM1_INTERACTIONS'	712	P	0.97	0.225167	0.5755
BIOCARTA_P53HYPOXIA_PATHWAY'	175	P	0.97	0.225643	0.5756
KEGG_TASTE_TRANSDUCTION'	538	P	0.97	0.228647	0.5775
KEGG_BASAL_TRANSCRIPTION_FACTORS'	229	P	0.97	0.214068	0.578
REACTOME_SIGNALING_BY_BMP'	231	R	0.97	0.214428	0.5783
BIOCARTA_AKAP13_PATHWAY'	153	R	0.97	0.221876	0.5788
REACTOME_AMINO_ACID_TRANSPORT_ACROSS_THE_PLASMA_MEMBRANE'	297	R	0.97	0.220173	0.5791
BIOCARTA_BAD_PATHWAY'	260	P	0.97	0.213759	0.5798
REACTOME_ACETYLCHOLINE_NEUROTRANSMITTER_RELEASE_CYCLE'	155	R	0.97	0.227644	0.5802
BIOCARTA_IL2_PATHWAY'	203	R	0.97	0.219671	0.5802
BIOCARTA_AMI_PATHWAY'	167	R	0.97	0.225317	0.5807
REACTOME_SYNTHESIS_OF_BILE_ACIDS_AND_BILE_SALTS_VIA_24_HYDROXYCHOLESTEROL'	86	P	0.97	0.220171	0.581
BIOCARTA_CD40_PATHWAY'	123	P	0.97	0.232039	0.5816
KEGG_BUTANOATE_METABOLISM'	263	R	0.97	0.213873	0.5821
REACTOME_LOSS_OF_NLP_FROM_MITOTIC_CENTROSOMES'	418	P	0.97	0.208492	0.5821
REACTOME_METABOLISM_OF_CARBOHYDRATES'	843	R	0.97	0.214431	0.5824
BIOCARTA_PLCE_PATHWAY'	128	P	0.97	0.219626	0.5832
REACTOME_NUCLEAR_RECEPTOR_TRANSCRIPTION_PATHWAY'	770	R	0.97	0.222938	0.5834
REACTOME_RNA_POLYMERASE_I_PROMOTER_OPENING'	136	P	0.97	0.192871	0.584
KEGG_VIBRIO_CHOLERAE_INFECTION'	587	R	0.97	0.215247	0.5845
REACTOME_EARLY_PHASE_OF_HIV_LIFE_CYCLE'	97	P	0.97	0.229364	0.5847
REACTOME_PLATELET_AGGREGATION_PLUG_FORMATION'	292	R	0.97	0.211091	0.5849
REACTOME_HIV1_TRANSCRIPTION_INITIATION'	248	R	0.97	0.215804	0.585
KEGG_CYSTEINE_AND_METHIONINE_METABOLISM'	256	R	0.97	0.219303	0.5851
REACTOME_METABOLISM_OF_BILE_ACIDS_AND_BILE_SALTS'	268	P	0.97	0.199055	0.586
BIOCARTA_NO1_PATHWAY'	562	P	0.97	0.2212	0.5874
KEGG_GLIOMA'	659	P	0.97	0.217534	0.5876
REACTOME_IONOTROPIC_ACTIVITY_OF_KAINATE_RECEPTORS'	244	P	0.97	0.200473	0.5877
REACTOME_PYRIMIDINE_METABOLISM'	257	R	0.97	0.210862	0.589
BIOCARTA_BARRESTIN_PATHWAY'	181	R	0.97	0.201351	0.5891
REACTOME_MRNA_SPLICING_MINOR_PATHWAY'	270	P	0.97	0.219219	0.5905
KEGG_MTOR_SIGNALING_PATHWAY'	385	R	0.97	0.208339	0.5906
REACTOME_BIOLOGICAL_OXIDATIONS'	940	R	0.97	0.195014	0.5909
REACTOME_TCR_SIGNALING'	675	P	0.97	0.209614	0.5913
KEGG_RENAL_CELL_CARCINOMA'	632	R	0.97	0.213778	0.592
[truncated: 576 more rows]

## Sheet: LD_not_controlled_Recessive
(F) Pathway enrichment analysis based on single locus effect for PD-NIA using larger set of SNPs (LD not filtered). Each single locus effect was evaluated based on the hypergeometric test (-log10 pv) under recessive disease model.
[truncated: 1,456 more rows]
