# Supplementary material for: Discovering genetic interactions bridging pathways in genome-wide association studies
Source: Nat Commun. 2019 Sep 19;10:4274. doi: 10.1038/s41467-019-12131-7 (PMC6753138; doi:10.1038/s41467-019-12131-7)
Supplement: Supplementary file 10 — Supplementary Data 6 [file 41467_2019_12131_MOESM10_ESM.xlsx]

## Sheet: Summary
(A) Summary of replication statistics: PD-NIA as the discovery cohort and PD-NGRC as the validation cohort
fdr cutoff: FDR cutoff
number of discoveres to be tested: number of BPMs, WPMs or PATHs passed the FDR cutoff in the discovery cohort
number of replicated discoveries: number of BPMs, WPMs or PATHs that are replicated in the validation cohort
expected number of replicated discoveries: this number is estimated by random sample permutations
fold: fold enrichment score
fold p-value: fold enrichment p-value is estimated by random sampling
BPMs
fdr_cutoff	number of discoveres to be tested	number of replicated discoveries	expected number of replicated discoveries	fold	fold p-value
0.05	9	2	0.29985	6.67	0.02
0.1	31	3	0.699301	4.29	0.03
0.15	79	5	1.59744	3.13	0.02
0.2	114	6	2.5	2.4	0.04
0.25	173	8	4.21053	1.9	0.07

## Sheet: Replicated_BPMs
(B) List of replicated BPMs (PD-NIA as the discovery cohort and PD-NGRC as the validation cohort)
FDR: False discovery rate
hyge_ p: hypergeometric cumulative distribution p value of SNP-SNP interaction pairs overlapping significance
overlapped SNP-SNP interactions: common SNP interaction pairs in discovery and validation datasets
FDR	Pathway1	Pathway2	hyge_ p	overlapped SNP-SNP interactions
0.0428571	KEGG_FC_EPSILON_RI_SIGNALING_PATHWAY	REACTOME_GOLGI_ASSOCIATED_VESICLE_BIOGENESIS	0.0300417	rs1336472-rs2510262,rs10789179-rs193740,rs10789179-rs9788973,rs10881471-rs2313602,rs2313602-rs2213661,rs2313602-rs1476043,rs2313602-rs193740,rs2313602-rs10993787,rs10881471-rs4247303,rs4264601-rs4247303,rs4247303-rs8064777,rs4247303-rs1476813,rs955592-rs3893493,rs955592-rs12941110,rs2028900-rs7258236,rs10797094-rs7589996,rs9990333-rs290213,rs9990333-rs5997872,rs11808011-rs11724804,rs940052-rs1172…
0.0428571	REACTOME_COLLAGEN_MEDIATED_ACTIVATION_CASCADE	REACTOME_GOLGI_ASSOCIATED_VESICLE_BIOGENESIS	0.00262715	rs1336472-rs2510262,rs10789179-rs193740,rs10881471-rs2313602,rs2313602-rs1476043,rs2313602-rs193740,rs2313602-rs10993787,rs10881471-rs4247303,rs4247303-rs8064777,rs955592-rs3893493,rs955592-rs2586471,rs2028900-rs7258236,rs10797094-rs7589996,rs9990333-rs290213,rs4075688-rs2586471,rs11808011-rs11724804,rs11724804-rs8067644,rs11724804-rs1881140,rs4689534-rs6564915,rs4689050-rs34303,rs4689050-rs18811…
0.0818182	BIOCARTA_IL12_PATHWAY	REACTOME_GOLGI_ASSOCIATED_VESICLE_BIOGENESIS	0.632065	rs2313602-rs2213661,rs858553-rs955592,rs955592-rs12941110,rs858553-rs2028900,rs10513548-rs11724804,rs10520102-rs730691,rs2258497-rs10064609,rs2270812-rs2521348,rs4704896-rs730691,rs365936-rs1062225,rs7601754-rs3777414,rs10192157-rs1443844,rs1571268-rs7213686,rs2213661-rs472112,rs2258497-rs922252,rs2853009-rs941022,rs10192157-rs2306331,rs2213661-rs2306331,rs360726-rs7203231,rs730691-rs3745249
0.108108	BIOCARTA_IGF1_PATHWAY	REACTOME_GOLGI_ASSOCIATED_VESICLE_BIOGENESIS	0.215842	rs10789179-rs1922531,rs10789179-rs193740,rs10789179-rs2684796,rs11265625-rs2654976,rs2313602-rs193740,rs2313602-rs204694,rs4673077-rs2162679,rs9990333-rs1546713,rs4689050-rs34303,rs4572979-rs2715423,rs4704896-rs1546713,rs365936-rs1062225,rs2770113-rs8013053,rs3777414-rs2162679,rs1443844-rs193740,rs34299-rs472112,rs4845700-rs7107881,rs7107881-rs2684796,rs7107881-rs2715423,rs1922531-rs7132147,rs193…
0.129412	BIOCARTA_IL12_PATHWAY	REACTOME_MEMBRANE_TRAFFICKING	0.717135	rs2313602-rs2213661,rs1275513-rs378395,rs858553-rs955592,rs955592-rs12941110,rs858553-rs2028900,rs10513548-rs11724804,rs10520102-rs730691,rs2258497-rs10064609,rs2270812-rs2521348,rs4704896-rs730691,rs365936-rs1062225,rs7601754-rs3777414,rs10192157-rs1443844,rs1571268-rs7213686,rs2213661-rs472112,rs2258497-rs922252,rs10192157-rs11170866,rs2853009-rs941022,rs10192157-rs2306331,rs2213661-rs2306331,r…
0.187097	KEGG_GLYCOLYSIS_GLUCONEOGENESIS	KEGG_FC_EPSILON_RI_SIGNALING_PATHWAY	0.00447675	rs11573219-rs12310569,rs492738-rs2279027,rs492738-rs1548638,rs623784-rs2070572,rs876171-rs3741920,rs3845301-rs8130070,rs2494067-rs4788213,rs11808011-rs2132302,rs2088102-rs345292,rs855314-rs926938,rs3845624-rs3803428,rs3845624-rs2075876,rs10797094-rs477224,rs12404877-rs4298574,rs506134-rs2277481,rs4953245-rs10488451,rs940052-rs991316,rs940052-rs1476892,rs940052-rs917634,rs2284997-rs4074080,rs40740…
0.215	BIOCARTA_LONGEVITY_PATHWAY	REACTOME_GOLGI_ASSOCIATED_VESICLE_BIOGENESIS	0.010904	rs1336472-rs2833482,rs10789179-rs193740,rs10789179-rs2684796,rs11265625-rs2654976,rs2313602-rs193740,rs4673077-rs2162679,rs9990333-rs1546713,rs11724804-rs2833482,rs4689534-rs2058194,rs4689050-rs34303,rs4572979-rs2715423,rs758946-rs4704896,rs4704896-rs1546713,rs758946-rs2803363,rs9480861-rs3777414,rs4946938-rs3777414,rs3777414-rs2162679,rs1443844-rs193740,rs800460-rs6473202,rs34299-rs472112,rs4721…
0.219718	BIOCARTA_LONGEVITY_PATHWAY	REACTOME_MEMBRANE_TRAFFICKING	0.0351991	rs1336472-rs2833482,rs10789179-rs193740,rs10789179-rs2684796,rs11265625-rs2654976,rs2313602-rs193740,rs4673077-rs2162679,rs9990333-rs1546713,rs11724804-rs2833482,rs4689534-rs2058194,rs4689050-rs34303,rs897945-rs2833482,rs4572979-rs2715423,rs758946-rs4704896,rs4704896-rs1546713,rs758946-rs2803363,rs9480861-rs3777414,rs4946938-rs3777414,rs3777414-rs2162679,rs1443844-rs193740,rs800460-rs6473202,rs34…
