# Supplementary material for: Discovering genetic interactions bridging pathways in genome-wide association studies
Source: Nat Commun. 2019 Sep 19;10:4274. doi: 10.1038/s41467-019-12131-7 (PMC6753138; doi:10.1038/s41467-019-12131-7)
Supplement: Supplementary file 11 — Supplementary Data 7 [file 41467_2019_12131_MOESM11_ESM.xlsx]

## Sheet: Sheet1
Disease	Effect	Pathway 1	Pathway 2	Pathway 1 label in Fig 5	Pathway 2 label in Fig 5
Parkinson's Disease	protective	KEGG_FC_EPSILON_RI_SIGNALING_PATHWAY	REACTOME_GOLGI_ASSOCIATED_VESICLE_BIOGENESIS	Fc epsilon receptor I signaling (K)	Golgi associated vesicle biogenesis
Parkinson's Disease	protective	KEGG_FC_EPSILON_RI_SIGNALING_PATHWAY	BIOCARTA_NKT_PATHWAY	Fc epsilon receptor I signaling (K)	NKT cell development
Parkinson's Disease	protective	KEGG_GLYCOLYSIS_GLUCONEOGENESIS	REACTOME_GOLGI_ASSOCIATED_VESICLE_BIOGENESIS	Glycolysis/gluconeogenesis	Golgi associated vesicle biogenesis
Parkinson's Disease	protective	KEGG_FC_EPSILON_RI_SIGNALING_PATHWAY	KEGG_GLYCOLYSIS_GLUCONEOGENESIS	Fc epsilon receptor I signaling (K)	Glycolysis/gluconeogenesis
Parkinson's Disease	protective	BIOCARTA_AMI_PATHWAY	REACTOME_COLLAGEN_MEDIATED_ACTIVATION_CASCADE	Acute myocardial infarction	Collagen mediated activation cascade
Parkinson's Disease	protective	BIOCARTA_ECM_PATHWAY	REACTOME_DARPP32_EVENTS	Collagen binding in epithelial cells	DARPP-32 signaling
Parkinson's Disease	protective	REACTOME_GOLGI_ASSOCIATED_VESICLE_BIOGENESIS	REACTOME_MRNA_PROCESSING	Golgi associated vesicle biogenesis	mRNA processing
Parkinson's Disease	protective	KEGG_FC_EPSILON_RI_SIGNALING_PATHWAY	BIOCARTA_RHO_PATHWAY	Fc epsilon receptor I signaling (K)	Rho cell motility signaling
Parkinson's Disease	protective	BIOCARTA_HCMV_PATHWAY	REACTOME_MRNA_PROCESSING	HCMV and MAP kinase pathways	mRNA processing
Parkinson's Disease	protective	KEGG_STARCH_AND_SUCROSE_METABOLISM	BIOCARTA_IL12_PATHWAY	Starch and sucrose metabolism	IL-12 and STAT4 signaling
Parkinson's Disease	protective	BIOCARTA_HCMV_PATHWAY	BIOCARTA_HCMV_PATHWAY	HCMV and MAP kinase pathways	HCMV and MAP kinase pathways
Parkinson's Disease	protective	REACTOME_COLLAGEN_MEDIATED_ACTIVATION_CASCADE	REACTOME_COLLAGEN_MEDIATED_ACTIVATION_CASCADE	Collagen mediated activation cascade	Collagen mediated activation cascade
Parkinson's Disease	protective	REACTOME_GOLGI_ASSOCIATED_VESICLE_BIOGENESIS	REACTOME_GOLGI_ASSOCIATED_VESICLE_BIOGENESIS	Golgi associated vesicle biogenesis	Golgi associated vesicle biogenesis
Schizophrenia	protective	BIOCARTA_TNFR1_PATHWAY	REACTOME_METABOLISM_OF_CARBOHYDRATES	TNFR1 signaling	Carbohydrate metabolism
Schizophrenia	protective	REACTOME_METABOLISM_OF_CARBOHYDRATES	REACTOME_METABOLISM_OF_MRNA	Carbohydrate metabolism	mRNA metabolism
Schizophrenia	protective	KEGG_NICOTINATE_AND_NICOTINAMIDE_METABOLISM	REACTOME_METABOLISM_OF_CARBOHYDRATES	Nicotinate and nicotinamide metabolism	Carbohydrate metabolism
Schizophrenia	protective	REACTOME_HIV_LIFE_CYCLE	REACTOME_METABOLISM_OF_VITAMINS_AND_COFACTORS	HIV life cycle	Metabolism of vitamins and cofactors
Schizophrenia	risk	BIOCARTA_BIOPEPTIDES_PATHWAY	REACTOME_NRAGE_SIGNALS_DEATH_THROUGH_JNK	Bioactive peptide induced signaling pathway	NRAGE apoptosis through JNK
Schizophrenia	protective	BIOCARTA_MCALPAIN_PATHWAY	BIOCARTA_PLCE_PATHWAY	mCalpain protease family	Phospholipase C-epsilon pathway
Schizophrenia	risk	BIOCARTA_TGFB_PATHWAY	REACTOME_AMINE_DERIVED_HORMONES	TGF-beta signaling (B)	Amine-derived hormone biosynthesis
Schizophrenia	protective	KEGG_NICOTINATE_AND_NICOTINAMIDE_METABOLISM	KEGG_NICOTINATE_AND_NICOTINAMIDE_METABOLISM	Nicotinate and nicotinamide metabolism	Nicotinate and nicotinamide metabolism
Schizophrenia	protective	REACTOME_CLASS_B2_SECRETIN_FAMILY_RECEPTORS	REACTOME_CLASS_B2_SECRETIN_FAMILY_RECEPTORS	Class B2 secretin family receptors	Class B2 secretin family receptors
Schizophrenia	protective	KEGG_GLYCEROPHOSPHOLIPID_METABOLISM	KEGG_GLYCEROPHOSPHOLIPID_METABOLISM	Glycerophospholipid metabolism	Glycerophospholipid metabolism
Schizophrenia	risk	KEGG_TYPE_II_DIABETES_MELLITUS	KEGG_TYPE_II_DIABETES_MELLITUS	Type II diabetes mellitus	Type II diabetes mellitus
Schizophrenia	risk	KEGG_CHRONIC_MYELOID_LEUKEMIA	KEGG_CHRONIC_MYELOID_LEUKEMIA	Chronic myeloid leukemia	Chronic myeloid leukemia
Breast Cancer	risk	BIOCARTA_MTA3_PATHWAY	BIOCARTA_TCRA_PATHWAY	MTA3 estrogen dependent signaling	T cell receptor activation
Breast Cancer	risk	BIOCARTA_HIVNEF_PATHWAY	REACTOME_APOPTOTIC_CLEAVAGE_OF_CELL_ADHESION_PROTEINS	HIV-I negative effector of Fas and TNF	Apoptotic cleavage of cell adhesion proteins
Breast Cancer	risk	BIOCARTA_IL17_PATHWAY	REACTOME_PLATELET_DEGRANULATION	IL-17 signaling	Platelet degranulation
Breast Cancer	risk	BIOCARTA_TCRA_PATHWAY	REACTOME_EGFR_DOWNREGULATION	T cell receptor activation	EGFR downregulation
Breast Cancer	protective	REACTOME_GLUCOSE_METABOLISM	REACTOME_BETACATENIN_PHOSPHORYLATION_CASCADE	Glucose metabolism	Beta-catenin phosphorylation cascade
Breast Cancer	protective	KEGG_ANTIGEN_PROCESSING_AND_PRESENTATION	KEGG_BASAL_CELL_CARCINOMA	Antigen processing and presentation	Basal cell carcinoma
Breast Cancer	protective	KEGG_BASAL_CELL_CARCINOMA	REACTOME_BETACATENIN_PHOSPHORYLATION_CASCADE	Basal cell carcinoma	Beta-catenin phosphorylation cascade
Breast Cancer	protective	KEGG_CIRCADIAN_RHYTHM_MAMMAL	KEGG_BASAL_CELL_CARCINOMA	Circadian rhythm	Basal cell carcinoma
Breast Cancer	protective	KEGG_PROXIMAL_TUBULE_BICARBONATE_RECLAMATION	KEGG_GRAFT_VERSUS_HOST_DISEASE	Proximal tubule bicarbonate reclamation	Graft-versus-host disease
Breast Cancer	protective	KEGG_GRAFT_VERSUS_HOST_DISEASE	BIOCARTA_P53_PATHWAY	Graft-versus-host disease	p53 signaling
Hypertension	risk	BIOCARTA_HIF_PATHWAY	REACTOME_MRNA_SPLICING	Hypoxia-inducible factor signaling (cardiovascular)	mRNA splicing
Hypertension	risk	BIOCARTA_RHO_PATHWAY	REACTOME_SEMA3A_PAK_DEPENDENT_AXON_REPULSION	Rho cell motility signaling	Sema3A PAK dependent Axon repulsion
Hypertension	risk	BIOCARTA_CTCF_PATHWAY	BIOCARTA_ECM_PATHWAY	CTCF regulation	Collagen binding in epithelial cells
Hypertension	risk	BIOCARTA_RHO_PATHWAY	REACTOME_MRNA_SPLICING	Rho cell motility signaling	mRNA splicing
Hypertension	risk	BIOCARTA_MPR_PATHWAY	BIOCARTA_MCALPAIN_PATHWAY	Progesterone initiation of oocyte maturation	mCalpain protease family
Hypertension	protective	BIOCARTA_BCELLSURVIVAL_PATHWAY	REACTOME_COLLAGEN_MEDIATED_ACTIVATION_CASCADE	B cell survival pathway	Collagen mediated activation cascade
Hypertension	protective	REACTOME_COLLAGEN_MEDIATED_ACTIVATION_CASCADE	REACTOME_RNA_POLYMERASE_II_TRANSCRIPTION	Collagen mediated activation cascade	RNA polymerase II transcription
Hypertension	protective	BIOCARTA_CASPASE_PATHWAY	BIOCARTA_RB_PATHWAY	Caspase apoptosis signaling	RB signaling
Hypertension	protective	KEGG_FOLATE_BIOSYNTHESIS	BIOCARTA_RB_PATHWAY	Folate biosynthesis	RB signaling
Hypertension	protective	BIOCARTA_RB_PATHWAY	REACTOME_COLLAGEN_MEDIATED_ACTIVATION_CASCADE	RB signaling	Collagen mediated activation cascade
Hypertension	protective	BIOCARTA_CASPASE_PATHWAY	BIOCARTA_CASPASE_PATHWAY	Caspase apoptosis signaling	Caspase apoptosis signaling
Hypertension	risk	BIOCARTA_MPR_PATHWAY	BIOCARTA_MPR_PATHWAY	Progesterone initiation of oocyte maturation	Progesterone initiation of oocyte maturation
Hypertension	risk	BIOCARTA_RHO_PATHWAY	BIOCARTA_RHO_PATHWAY	Rho cell motility signaling	Rho cell motility signaling
Hypertension	protective	REACTOME_INTEGRIN_CELL_SURFACE_INTERACTIONS	REACTOME_INTEGRIN_CELL_SURFACE_INTERACTIONS	Integrin cell surface interactions	Integrin cell surface interactions
Prostate Cancer	protective	REACTOME_G1_S_TRANSITION	REACTOME_UNFOLDED_PROTEIN_RESPONSE	G1/S Transition	Unfolded protein response
Prostate Cancer	protective	KEGG_O_GLYCAN_BIOSYNTHESIS	REACTOME_M_G1_TRANSITION	O-Glycan biosynthesis	M/G1 transition
Prostate Cancer	risk	REACTOME_DNA_REPAIR	REACTOME_TRANSPORT_OF_THE_SLBP_INDEPENDENT_MATURE_MRNA	DNA Repair	Transport of the SLBP independent mature mRNA
Prostate Cancer	protective	BIOCARTA_AKAP95_PATHWAY	REACTOME_P38MAPK_EVENTS	AKAP95 chromosome dynamics	p38MAPK signaling
Prostate Cancer	protective	KEGG_GLYCEROLIPID_METABOLISM	REACTOME_FORMATION_OF_A_POOL_OF_FREE_40S_SUBUNITS	Glycerolipid metabolism	40S ribosome pool formation
Prostate Cancer	risk	KEGG_FC_EPSILON_RI_SIGNALING_PATHWAY	BIOCARTA_CARDIACEGF_PATHWAY	Fc epsilon receptor I signaling (K)	EGFR mediated cardiac hypertrophy
Prostate Cancer	risk	KEGG_FC_EPSILON_RI_SIGNALING_PATHWAY	REACTOME_REGULATION_OF_INSULIN_SECRETION_BY_ACETYLCHOLINE	Fc epsilon receptor I signaling (K)	Regulation of insulin secretion by acetylcholine
Prostate Cancer	risk	BIOCARTA_ARAP_PATHWAY	REACTOME_REGULATED_PROTEOLYSIS_OF_P75NTR	ADP-ribosylation factors	Regulated proteolysis of p75NTR
Prostate Cancer	risk	KEGG_TYROSINE_METABOLISM	BIOCARTA_GSK3_PATHWAY	Tyrosine metabolism	Akt-mediated inactivation of Gsk3
Prostate Cancer	risk	REACTOME_PD1_SIGNALING	REACTOME_REGULATION_OF_INSULIN_SECRETION_BY_ACETYLCHOLINE	PD-1 signaling	Regulation of insulin secretion by acetylcholine
Prostate Cancer	protective	REACTOME_G1_S_TRANSITION	REACTOME_G1_S_TRANSITION	G1/S Transition	G1/S Transition
Prostate Cancer	protective	REACTOME_ACTIVATION_OF_ATR_IN_RESPONSE_TO_REPLICATION_STRESS	REACTOME_ACTIVATION_OF_ATR_IN_RESPONSE_TO_REPLICATION_STRESS	Activation of ATR in response to replication stress	Activation of ATR in response to replication stress
Prostate Cancer	risk	KEGG_ANTIGEN_PROCESSING_AND_PRESENTATION	KEGG_ANTIGEN_PROCESSING_AND_PRESENTATION	Antigen processing and presentation	Antigen processing and presentation
Prostate Cancer	risk	REACTOME_DNA_REPAIR	REACTOME_DNA_REPAIR	DNA Repair	DNA Repair
Type 2 Diabetes	protective	KEGG_MTOR_SIGNALING_PATHWAY	REACTOME_HOST_INTERACTIONS_OF_HIV_FACTORS	mTOR signaling pathway	Host interactions of HIV factors
Type 2 Diabetes	protective	KEGG_GLYCOSAMINOGLYCAN_BIOSYNTHESIS_HEPARAN_SULFATE	REACTOME_CLASS_B2_SECRETIN_FAMILY_RECEPTORS	Glycosaminoglycan biosynthesis	Class B2 secretin family receptors
Type 2 Diabetes	protective	KEGG_AUTOIMMUNE_THYROID_DISEASE	REACTOME_METABOLISM_OF_RNA	Autoimmune thyroid disease	RNA metabolism
Type 2 Diabetes	protective	REACTOME_ACTIVATION_OF_NMDA_RECEPTOR_UPON_GLUTAMATE_BINDING_AND_POSTSYNAPTIC_EVENTS	REACTOME_RNA_POLYMERASE_I_III_AND_MITOCHONDRIAL_TRANSCRIPTION	Activation of NMDA receptor	RNA Polymerase I, RNA Polymerase III, and Mitochondrial Transcription
