# Supplementary material for: Discovering genetic interactions bridging pathways in genome-wide association studies
Source: Nat Commun. 2019 Sep 19;10:4274. doi: 10.1038/s41467-019-12131-7 (PMC6753138; doi:10.1038/s41467-019-12131-7)
Supplement: Supplementary file 12 — Supplementary Data 8 [file 41467_2019_12131_MOESM12_ESM.xlsx]

## Sheet: Sheet1
(A) Summary of BPM, WPM and Interaction-enriched pathways discovered across 13 GWAS cohorts.
NO	Disease	Data	Study Number	Disease Model	Interaction	min(FDR)	# of discoveries (# of non-redundant discoveries)					# of protective	# of risk
							fdr<0.05	fdr<0.1	fdr<0.15	fdr<0.2	fdr<0.25
1	Parkinson’s Disease	PD-NIA	phs000089	Recessive/Dominant Combined	BPM	0.0428571	9 (2)	31 (3)	79 (10)	114 (13)	173 (23)	22	1
					WPM	0	2 (1)	2 (1)	3 (2)	3 (2)	4 (3)	3	0
					PATH	0.1	-	2 (2)	2 (2)	5 (3)	5 (3)	3	0
		PD-NGRC	phs000196	Dominant	BPM	0.3	-	-	-	-	-	-	-
					WPM	0	1 (1)	2 (1)	2 (1)	3 (2)	4 (3)	0	3
					PATH	0.17	-	-	-	12 (5)	12 (5)	2	3
2	Schizophrenia	SZ-GAIN	phs000021	Recessive/Dominant Combined	BPM	0.13	-	-	4 (3)	6 (4)	8 (5)	4	1
					WPM	0.1	-	1 (1)	1 (1)	1 (1)	5 (5)	3	2
					PATH	1	-	-	-	-	-	-	-
		SZ-CATIE	--	Recessive	BPM	0.15	-	-	2 (2)	2 (2)	2 (2)	1	1
					WPM	1	-	-	-	-	-	-	-
					PATH	0.93	-	-	-	-	-	-	-
3	Breast Cancer	BC-CGEMS-EA	phs000147	Recessive	BPM	0.43	-	-	-	-	-	-	-
					WPM	0.4	-	-	-	-	-	-	-
					PATH	0.35	-	-	-	-	-	-	-
		BC-MCS-JPN	phs000517	Dominant	BPM	0.14	-	-	86 (36)	108 (42)	125 (48)	42	6
					WPM	0.43	-	-	-	-	-	-	-
					PATH	0.05	2 (2)	2 (2)	2 (2)	2 (2)	2 (2)	2	0
		BC-MCS-LTN	phs000517	Dominant	BPM	0.31	-	-	-	-	-	-	-
					WPM	0.92	-	-	-	-	-	-	-
					PATH	0.1	-	1 (1)	1 (1)	1 (1)	1 (1)	0	1
4	Hypertension	HT-eMERGE	phs000297	Dominant	BPM	0.145	-	-	73 (34)	93 (37)	110 (43)	14	29
					WPM	0.1	-	2 (2)	2 (2)	3 (3)	3 (3)	1	2
					PATH	0	1 (1)	2 (2)	2 (2)	2 (2)	2 (2)	0	2
		HT-WTCCC	EGAD00000000006	Recessive/Dominant Combined	BPM	0.54	-	-	-	-	-	-	-
					WPM	0.2	-	-	-	1 (1)	1 (1)	1	0
					PATH	0.15	-	-	2 (2)	2 (2)	2 (2)	2	0
5	Prostate Cancer	ProC-CGEMS	phs000207	Dominant	BPM	0	1 (1)	1 (1)	4 (4)	9 (8)	11 (8)	2	6
					WPM	0.35	-	-	-	-	-	-	-
					PATH	1	-	-	-	-	-	-	-
		ProC-BPC3	phs000812	Dominant	BPM	0.1	-	4 (2)	5 (3)	17 (8)	18 (9)	6	3
					WPM	0	3 (2)	7 (3)	9 (4)	9 (4)	10 (5)	2	3
					PATH	0.96	-	-	-	-	-	-	-
6	Pancreatic Cancer	PanC-PanScan	phs000206	Dominant	BPM	0.66	-	-	-	-	-	-	-
					WPM	0.43	-	-	-	-	-	-	-
					PATH	0.55	-	-	-	-	-	-	-
7	Type 2 Diabetes	T2D-WTCCC	EGAD00000000009	Recessive/Dominant Combined	BPM	0.13	-	-	4 (2)	5 (3)	6 (4)	4	0
					WPM	0.92	-	-	-	-	-	-	-
					PATH	0.53	-	-	-	-	-	-	-
