# Supplementary material for: Discovering genetic interactions bridging pathways in genome-wide association studies
Source: Nat Commun. 2019 Sep 19;10:4274. doi: 10.1038/s41467-019-12131-7 (PMC6753138; doi:10.1038/s41467-019-12131-7)
Supplement: Supplementary file 13 — Supplementary Data 9 [file 41467_2019_12131_MOESM13_ESM.xlsx]

## Sheet: Summary
(A) The number of discoveries made in PD-NGRC cohort at different FDR cutoffs based on dominant disease model, and the direction of the disease association is reported.
The numbers in the parentheses are the number of discoveries after filtering out redundancies.
	min(FDR)	FDR<=0.05	FDR<=0.1	FDR<=0.15	FDR<=0.2	FDR<=0.25	# of protective	# of risk
BPM	0.3	-	-	-	-	-	-	-
WPM	0	1 (1)	2 (1)	2 (1)	3 (2)	4 (3)	0	3
PATH	0.17	-	-	-	12 (5)	12 (5)	2	3

## Sheet: BPM_protective
(B) Between-pathway interactions associated with decreased risk
group: redundant discoveries are in the same group
FDR: false discovery rate
replicaton: replication status
size: BPM size (length of pathway 1 x length of pathway 2)
exp_interaction: expected number of interacitons
obv_interaction: observed number of interactions
chi2_global (-log10 pv): chi-square test p-value (in -log10 scale) comparing the BPM density with global network, negative values means the corresponding interaction is under enriched
chi2_local (-log10 pv) : chi-square test p-value (in -log10 scale) comparing the BPM density with local pathway, negative values means the corresponding interaction is under enriched
pvalue_snp: permutation p-value for BPM
effect: the interactions between two pathways are enriched for increased or decreased disease risk, "P" refers to "decreased risk" and "R" refers to "increased risk"
chi2_global_val (-log10 pv): chi2_global (-log10 pv) score in the validation cohort, negative values means the corresponding interaction is under enriched
chi2_local_val (-log10 pv): chi2_local (-log10 pv) score in the validation cohort, negative values means the corresponding interaction is under enriched
pvalue_snp_val: pvalue_snp in the validation cohort
p1_gene: genes in "path1"
p2_gene: genes in "path2"
group	path1	path2	FDR	replication	size	exp_interaction	obv_interaction	chi2_global (-log10 pv)	chi2_local (-log10 pv)	pvalue_snp	effect	chi2_global_val (-log10 pv)	chi2_local_val (-log10 pv)	pvalue_snp_val	p1_gene	p2_gene
-	KEGG_GLYCOLYSIS_GLUCONEOGENESIS	REACTOME_CREB_PHOSPHORYLATION_THROUGH_THE_ACTIVATION_OF_CAMKII	0.3	Yes	7336	175.857	338	16	13.8023	1e-05	P	14.7505	3.78283	0.001	ACSS1,ADH1A,ADH1B,ADH1C,ADH6,ADH7,AKR1A1,ALDH1A3,ALDH1B1,ALDH3A1,ALDH3A2,ALDH3B1,ALDH3B2,ALDH7A1,ALDH9A1,ALDOA,ALDOB,BPGM,DLAT,DLD,ENO1,ENO3,FBP1,FBP2,G6PC,G6PC2,GALM,GAPDH,GCK,GPI,HK1,HK2,HK3,LDHA,LDHAL6A,LDHAL6B,LDHB,LDHC,PCK1,PCK2,PDHA2,PFKL,PFKP,PGAM1,PGAM2,PGM1,PGM2,TPI1	ACTN2,CALM1,CALM2,CALM3,CAMK2A,CAMK2B,CAMK2D,CAMK2G,CREB1,DLG4,GRIN1,GRIN2A,GRIN2B,GRIN2C,GRIN2D,NEFL
-	KEGG_PRIMARY_BILE_ACID_BIOSYNTHESIS	REACTOME_NEF_MEDIATES_DOWN_MODULATION_OF_CELL_SURFACE_RECEPTORS_BY_RECRUITING_THEM_TO_CLATHRIN_ADAPTERS	0.3	No	1620	38.8342	117	16	12.3729	1e-05	P	-1.72886	-0.718046	0.682	ACOX2,AKR1C4,AKR1D1,AMACR,BAAT,CH25H,CYP27A1,CYP39A1,CYP46A1,CYP7B1,CYP8B1,HSD17B4,HSD3B7,SCP2	AP1B1,AP1G1,AP1M1,AP1M2,AP1S1,AP1S3,AP2A1,AP2A2,AP2B1,AP2M1,AP2S1,ARF1,ATP6V1H,B2M,CD28,CD4,CD8B,HLA-A,LCK,PACS1
-	REACTOME_SYNTHESIS_OF_BILE_ACIDS_AND_BILE_SALTS	REACTOME_THE_ROLE_OF_NEF_IN_HIV1_REPLICATION_AND_DISEASE_PATHOGENESIS	0.3	No	3780	90.6131	208	16	12.3092	1e-05	P	-2.98713	-1.82688	0.868	ABCB11,ACOT8,ACOX2,AKR1C4,AKR1D1,AMACR,BAAT,CH25H,CYP27A1,CYP39A1,CYP46A1,CYP7B1,CYP8B1,HSD17B4,HSD3B7,SCP2,SLC27A2	AP1B1,AP1G1,AP1M1,AP1M2,AP1S1,AP1S3,AP2A1,AP2A2,AP2B1,AP2M1,AP2S1,ARF1,ATP6V1H,B2M,CD247,CD28,CD4,CD8B,DOCK2,ELMO1,FYN,HCK,HLA-A,LCK,PACS1,PAK2,RAC1
-	KEGG_PRIMARY_BILE_ACID_BIOSYNTHESIS	REACTOME_THE_ROLE_OF_NEF_IN_HIV1_REPLICATION_AND_DISEASE_PATHOGENESIS	0.3	No	3240	77.6684	199	16	11.7027	1e-05	P	-2.32258	-1.36753	0.807	ACOX2,AKR1C4,AKR1D1,AMACR,BAAT,CH25H,CYP27A1,CYP39A1,CYP46A1,CYP7B1,CYP8B1,HSD17B4,HSD3B7,SCP2	AP1B1,AP1G1,AP1M1,AP1M2,AP1S1,AP1S3,AP2A1,AP2A2,AP2B1,AP2M1,AP2S1,ARF1,ATP6V1H,B2M,CD247,CD28,CD4,CD8B,DOCK2,ELMO1,FYN,HCK,HLA-A,LCK,PACS1,PAK2,RAC1
-	KEGG_AMYOTROPHIC_LATERAL_SCLEROSIS_ALS	REACTOME_CD28_DEPENDENT_PI3K_AKT_SIGNALING	0.3	No	7216	172.98	365	16	11.4275	1e-05	P	3.33068	0.776253	0.063	ALS2,APAF1,BAD,BAX,BCL2,BID,CASP1,CASP3,CASP9,CAT,CHP,CHP2,CYCS,DAXX,DERL1,GPX1,GRIA1,GRIA2,GRIN1,GRIN2A,GRIN2B,GRIN2C,GRIN2D,MAP2K3,MAP2K6,MAP3K5,MAPK12,MAPK13,MAPK14,NEFH,NEFL,NEFM,NOS1,PPP3CA,PPP3CC,PPP3R1,PPP3R2,PRPH,PRPH2,RAB5A,RAC1,SLC1A2,SOD1,TNFRSF1A,TNFRSF1B,TOMM40,TOMM40L,TP53	AKT1,AKT2,AKT3,CD28,CD80,CD86,FYN,LCK,MAP3K14,MAP3K8,MAPKAP1,PIK3CA,PIK3R1,RICTOR,THEM4,TRIB3

## Sheet: BPM_risk
(C) Between-pathway interactions associated with increased risk
group: redundant discoveries are in the same group
FDR: false discovery rate
replication: replication status
size: BPM size (length of pathway 1 x length of pathway 2)
exp_interaction: expected number of interacitons
obv_interaction: observed number of interactions
chi2_global (-log10 pv): chi-square test p-value (in -log10 scale) comparing the BPM density with global network, negative values means the corresponding interaction is under enriched
chi2_local (-log10 pv) : chi-square test p-value (in -log10 scale) comparing the BPM density with local pathway, negative values means the corresponding interaction is under enriched
pvalue_snp: permutation p-value for BPM
effect: the interactions between two pathways are enriched for increased or decreased disease risk, "P" refers to "decreased risk" and "R" refers to "increased risk"
chi2_global_val (-log10 pv): chi2_global (-log10 pv) score in the validation cohort, negative values means the corresponding interaction is under enriched
chi2_local_val (-log10 pv): chi2_local (-log10 pv) score in the validation cohort, negative values means the corresponding interaction is under enriched
pvalue_snp_val: pvalue_snp in the validation cohort
p1_gene: genes in "path1"
p2_gene: genes in "path2"
group	path1	path2	FDR	replication	size	exp_interaction	obv_interaction	chi2_global (-log10 pv)	chi2_local (-log10 pv)	pvalue_snp	effect	chi2_global_val (-log10 pv)	chi2_local_val (-log10 pv)	pvalue_snp_val	p1_gene	p2_gene
-	BIOCARTA_INTEGRIN_PATHWAY	REACTOME_NUCLEAR_RECEPTOR_TRANSCRIPTION_PATHWAY	0.3	No	20188	525.531	920	16	12.4259	1e-05	R	0.790727	-0.106533	0.249	ACTA1,ACTN1,ACTN2,BCAR1,BCR,CAPNS1,CAV1,CRKL,FYN,GRB2,HRAS,ITGA1,ITGB1,JUN,MAP2K2,MAPK1,MAPK3,MAPK8,PPP1R12B,PTK2,PXN,RAF1,RAP1A,RAPGEF1,RHOA,ROCK1,SHC1,SOS1,SRC,TLN1,TNS1,VCL,ZYX	ESR1,ESR2,ESRRA,ESRRB,ESRRG,HNF4A,HNF4G,MED1,NR0B2,NR1D1,NR1D2,NR1H2,NR1H3,NR1H4,NR1I2,NR1I3,NR2C1,NR2C2,NR2C2AP,NR2E1,NR2E3,NR2F1,NR2F6,NR3C1,NR3C2,NR4A1,NR4A3,NR5A2,NR6A1,NRBF2,PGR,PPARA,PPARD,PPARG,RARA,RARB,RARG,RORA,RORB,RORC,RXRA,RXRG,THRA,THRB,VDR
-	BIOCARTA_SPPA_PATHWAY	REACTOME_METABOLISM_OF_NITRIC_OXIDE	0.3	No	2697	70.2079	187	16	11.5334	1e-05	R	-1.43838	-1.90513	0.824	F2,F2R,F2RL3,GNAI1,GNB1,GNGT1,HRAS,ITGA1,ITGB1,MAPK1,MAPK3,PLA2G4A,PLCB1,PRKCA,PTGS1,PTK2,RAF1,SRC,SYK,TBXAS1	AKT1,CALM1,CALM2,CALM3,CAV1,DNM2,HSP90AA1,LYPLA1,NOS3,NOSIP,NOSTRIN,WASL,ZDHHC21
-	BIOCARTA_INTEGRIN_PATHWAY	REACTOME_SEMA3A_PAK_DEPENDENT_AXON_REPULSION	0.3	No	4982	129.691	270	16	11.1541	1e-05	R	0.705356	0.179095	0.182	ACTA1,ACTN1,ACTN2,BCAR1,BCR,CAPNS1,CAV1,CRKL,GRB2,HRAS,ITGA1,ITGB1,JUN,MAP2K2,MAPK1,MAPK3,MAPK8,PPP1R12B,PTK2,PXN,RAF1,RAP1A,RAPGEF1,RHOA,ROCK1,SHC1,SOS1,SRC,TLN1,TNS1,VCL,ZYX	FES,HSP90AA1,HSP90AB1,LIMK1,NRP1,PAK1,PAK2,PLXNA1,PLXNA2,PLXNA4,RAC1,SEMA3A
-	BIOCARTA_CCR3_PATHWAY	BIOCARTA_INTEGRIN_PATHWAY	0.3	No	5518	143.644	315	16	13.3569	2e-05	R	-1.67004	-2.66396	0.827	CCL11,CCR3,GNAQ,GNAS,GNB1,GNGT1,LIMK1,MYL2,PIK3C2G,PLCB1,PRKCA,ROCK2	ACTA1,ACTN1,ACTN2,BCAR1,BCR,CAPNS1,CAV1,CRKL,FYN,GRB2,ITGA1,ITGB1,JUN,MAP2K2,MAPK8,PXN,RAP1A,RAPGEF1,ROCK1,SHC1,SOS1,SRC,TLN1,TNS1,VCL,ZYX
-	KEGG_TYPE_II_DIABETES_MELLITUS	BIOCARTA_PDGF_PATHWAY	0.3	No	10614	276.302	516	16	13.0625	2e-05	R	-2.20055	-0.956029	0.609	ABCC8,ADIPOQ,CACNA1A,CACNA1B,CACNA1C,CACNA1D,CACNA1E,CACNA1G,GCK,HK1,HK2,HK3,INS,INSR,IRS1,IRS2,KCNJ11,MAFA,MAPK1,MAPK10,MAPK9,PDX1,PIK3CB,PIK3CD,PIK3R3,PIK3R5,PRKCE,PRKCZ,SLC2A2,SLC2A4,SOCS1,SOCS2,SOCS3	CSNK2A1,FOS,GRB2,HRAS,JAK1,JUN,MAP2K4,MAP3K1,PDGFRA,PLCG1,PRKCA,RAF1,RASA1,SHC1,SOS1,SRF,STAT1,STAT2,STAT3,STAT4,STAT5B,STAT6
-	BIOCARTA_CDMAC_PATHWAY	BIOCARTA_INTEGRIN_PATHWAY	0.3	No	4950	128.858	282	16	11.2378	2e-05	R	-1.02982	-1.80922	0.733	CUZD1,FOS,MYC,NFKB1,NFKBIA,PLCB1,PRKCA	ACTA1,ACTN1,ACTN2,BCAR1,BCR,CAPNS1,CAV1,CRKL,FYN,GRB2,ITGA1,ITGB1,MAP2K2,MAPK8,PPP1R12B,PTK2,PXN,RAP1A,RAPGEF1,RHOA,ROCK1,SHC1,SOS1,SRC,TLN1,TNS1,VCL,ZYX

## Sheet: WPM_protective
(D) Within-pathway interactions associated with decreased risk
group: redundant discoveries are in the same group
FDR: false discovery rate
replication: replication status
size: WPM size (length of pathway x length of pathway)
exp_interaction: expected number of interacitons
obv_interaction: observed number of interactions
chi2_global (-log10 pv): chi-square test p-value (in -log10 scale) comparing the WPM density with global network, negative values means the corresponding interaction is under enriched
chi2_local (-log10 pv) : chi-square test p-value (in -log10 scale) comparing the WPM density with local pathway, negative values means the corresponding interaction is under enriched
pvalue_snp: permutation p-value for WPM
effect: the interactions within the pathway are enriched for increased or decreased disease risk, "P" refers to "decreased risk" and "R" refers to "increased risk"
chi2_global_val (-log10 pv): chi2_global (-log10 pv) score in the validation cohort, negative values means the corresponding interaction is under enriched
chi2_local_val (-log10 pv): chi2_local (-log10 pv) score in the validation cohort, negative values means the corresponding interaction is under enriched
pvalue_snp_val: pvalue_snp in the validation cohort
p_gene: genes in "path"
group	path	FDR	replication	size	exp_interaction	obv_interaction	chi2_global (-log10 pv)	chi2_local (-log10 pv)	pvalue_snp	effect	chi2_global_val (-log10 pv)	chi2_local_val (-log10 pv)	pvalue_snp_val	p_gene
-	KEGG_PRIMARY_BILE_ACID_BIOSYNTHESIS	0.3	No	1260	30.2044	90	16	9.36427	0.0009	P	-1.59069	-0.523664	0.686	ACOX2,AKR1C4,AKR1D1,AMACR,BAAT,CH25H,CYP27A1,CYP39A1,CYP46A1,CYP7B1,CYP8B1,HSD17B4,HSD3B7,SCP2

## Sheet: WPM_risk
(E) Within-pathway interactions associated with increased risk
group: redundant discoveries are in the same group
FDR: false discovery rate
replication: replication status
size: WPM size (length of pathway x length of pathway)
exp_interaction: expected number of interacitons
obv_interaction: observed number of interactions
chi2_global (-log10 pv): chi-square test p-value (in -log10 scale) comparing the WPM density with global network, negative values means the corresponding interaction is under enriched
chi2_local (-log10 pv) : chi-square test p-value (in -log10 scale) comparing the WPM density with local pathway, negative values means the corresponding interaction is under enriched
pvalue_snp: permutation p-value for WPM
effect: the interactions within the pathway are enriched for increased or decreased disease risk, "P" refers to "decreased risk" and "R" refers to "increased risk"
chi2_global_val (-log10 pv): chi2_global (-log10 pv) score in the validation cohort, negative values means the corresponding interaction is under enriched
chi2_local_val (-log10 pv): chi2_local (-log10 pv) score in the validation cohort, negative values means the corresponding interaction is under enriched
pvalue_snp_val: pvalue_snp in the validation cohort
p_gene: genes in "path"
group	path	FDR	replication	size	exp_interaction	obv_interaction	chi2_global (-log10 pv)	chi2_local (-log10 pv)	pvalue_snp	effect	chi2_global_val (-log10 pv)	chi2_local_val (-log10 pv)	pvalue_snp_val	p_gene
1	BIOCARTA_SPPA_PATHWAY	0	No	8556	222.728	494	16	16	0.00016	R	-0.557239	-1.23485	0.603	F2,F2R,F2RL3,GNAI1,GNB1,GNGT1,HRAS,ITGA1,ITGB1,MAPK1,MAPK3,PLA2G4A,PLCB1,PRKCA,PTGS1,PTK2,RAF1,SRC,SYK,TBXAS1
1	BIOCARTA_BARRESTIN_SRC_PATHWAY	0.1	No	2550	66.3812	180	16	14.6536	0.00029	R	-2.99281	-0.979147	0.787	ADCY1,ARRB1,DNM1,GNAS,GNB1,GNGT1,HCK,HRAS,MAP2K2,MAPK1,MAPK3,PLCB1,RAF1,SRC
2	BIOCARTA_ARENRF2_PATHWAY	0.17	No	1892	49.2522	138	16	12.587	0.00041	R	2.04353	1.072	0.147	CREB1,FOS,FXYD2,JUN,KEAP1,MAFF,MAFK,MAPK1,MAPK14,MAPK8,PRKCA
3	REACTOME_SIGNALING_BY_TGF_BETA	0.25	No	2070	53.8859	146	16	13.0937	0.0007	R	-0.0983352	-0.258498	0.512	FURIN,SKI,SMAD2,SMAD3,SMAD6,SMAD7,SMURF1,SMURF2,TGFB1,TGFBR1,TGFBR2,UBE2D1

## Sheet: PATH_protective
(F) Interaction-enriched pathways associated with decreased risk
group: redundant discoveries are in the same group
FDR: false discovery rate
replication: replication status
size: length of pathway
ranksum (-log10 pv): one tail ranksum test comparing pathway SNP's degree distribution with non-pathway SNP's degree distribution
pvalue_snp: permutation p-value
effect: the interactions between this pathway and the whole genome are enriched for increased or decreased disease risk, "P" refers to "decreased risk" and "R" refers to "increased risk"
ranksum_val (-log10 pv): ranksum score in the validation cohort
pvalue_snp_val: pvalue_snp in the validation cohort
p_gene: genes in "path"
group	path	FDR	replication	size	ranksum (-log10 pv)	pvalue_snp	effect	ranksum_val (-log10 pv)	pvalue_snp_val	p_gene
2	REACTOME_SIGNALING_BY_WNT	0.18	No	101	2.99681	0.00091	P	0.131849	0.724	AXIN1,BTRC,CSNK1A1,CTNNB1,CUL1,GSK3B,PPP2CB,PPP2R1A,PPP2R1B,PPP2R5A,PPP2R5B,PPP2R5C,PSMA1,PSMA2,PSMA3,PSMA4,PSMA6,PSMA7,PSMB1,PSMB3,PSMB4,PSMB5,PSMB6,PSMB7,PSMB8,PSMB9,PSMC1,PSMC2,PSMD1,PSMD11,PSMD12,PSMD13,PSMD14,PSMD2,PSMD3,PSMD4,PSMD6,PSMD7,PSMD8,PSMD9,PSME1,PSME2,PSMF1,UBB
1	KEGG_PRIMARY_BILE_ACID_BIOSYNTHESIS	0.18	No	36	2.80924	0.00153	P	0.13898	0.727	ACOX2,AKR1C4,AKR1D1,AMACR,BAAT,CH25H,CYP27A1,CYP39A1,CYP46A1,CYP7B1,CYP8B1,HSD17B4,HSD3B7,SCP2
2	REACTOME_HOST_INTERACTIONS_OF_HIV_FACTORS	0.18	No	225	2.70742	0.00186	P	0.0892489	0.808	AAAS,AP1B1,AP1G1,AP1M1,AP1M2,AP1S1,AP1S3,AP2A1,AP2A2,AP2B1,AP2M1,AP2S1,APOBEC3G,ARF1,ATP6V1H,B2M,BANF1,BTRC,CCNT1,CD247,CD28,CD4,CD8B,CDK9,CUL5,DOCK2,ELMO1,FYN,HCK,HLA-A,HMGA1,KPNB1,LCK,NPM1,NUP133,NUP153,NUP155,NUP160,NUP188,NUP205,NUP210,NUP214,NUP35,NUP50,NUP85,NUP88,NUP93,NUP98,NUPL1,NUPL2,PACS1,PAK2,PPIA,PSIP1,PSMA1,PSMA2,PSMA3,PSMA4,PSMA6,PSMA7,PSMB1,PSMB3,PSMB4,PSMB5,PSMB6,PSMB7,PSMB8,PSMB…
2	REACTOME_NEF_MEDIATES_DOWN_MODULATION_OF_CELL_SURFACE_RECEPTORS_BY_RECRUITING_THEM_TO_CLATHRIN_ADAPTERS	0.18	No	45	2.5545	0.00236	P	0.150624	0.722	AP1B1,AP1G1,AP1M1,AP1M2,AP1S1,AP1S3,AP2A1,AP2A2,AP2B1,AP2M1,AP2S1,ARF1,ATP6V1H,B2M,CD28,CD4,CD8B,HLA-A,LCK,PACS1

## Sheet: PATH_risk
(G) Interaction-enriched pathways associated with increased risk
group: redundant discoveries are in the same group
FDR: false discovery rate
replication: replication status
size: length of pathway
ranksum (-log10 pv): one tail ranksum test comparing pathway SNP's degree distribution with non-pathway SNP's degree distribution
pvalue_snp: permutation p-value
effect: the interactions between this pathway and the whole genome are enriched for increased or decreased disease risk, "P" refers to "decreased risk" and "R" refers to "increased risk"
ranksum_val (-log10 pv): ranksum score in the validation cohort
pvalue_snp_val: pvalue_snp in the validation cohort
p_gene: genes in "path"
group	path	FDR	replication	size	ranksum (-log10 pv)	pvalue_snp	effect	ranksum_val (-log10 pv)	pvalue_snp_val	p_gene
5	REACTOME_NUCLEAR_RECEPTOR_TRANSCRIPTION_PATHWAY	0.17	No	206	3.57972	0.00023	R	0.152368	0.68	ESR1,ESR2,ESRRA,ESRRB,ESRRG,HNF4A,HNF4G,MED1,NR0B2,NR1D1,NR1D2,NR1H2,NR1H3,NR1H4,NR1I2,NR1I3,NR2C1,NR2C2,NR2C2AP,NR2E1,NR2E3,NR2F1,NR2F6,NR3C1,NR3C2,NR4A1,NR4A3,NR5A2,NR6A1,NRBF2,PGR,PPARA,PPARD,PPARG,RARA,RARB,RARG,RORA,RORB,RORC,RXRA,RXRG,THRA,THRB,VDR
3	REACTOME_REGULATION_OF_INSULIN_SECRETION_BY_ACETYLCHOLINE	0.17	No	145	3.17972	0.00064	R	0.192222	0.633	CHRM3,GNA11,GNA14,GNA15,GNAI1,GNAO1,GNAQ,INS,ITPR1,ITPR2,ITPR3,MARCKS,PLCB1,PLCB2,PLCB3,PRKCA,SNAP25,STX1A,STXBP1,SYT5,VAMP2
3	BIOCARTA_CCR3_PATHWAY	0.17	No	71	3.15497	0.00068	R	0.136879	0.742	CCL11,CCR3,GNAQ,GNAS,GNB1,GNGT1,HRAS,LIMK1,MAPK1,MAPK3,MYL2,PIK3C2G,PLCB1,PPP1R12B,PRKCA,PTK2,RAF1,RHOA,ROCK2
3	BIOCARTA_ARENRF2_PATHWAY	0.18	No	44	3.06995	0.00076	R	0.344837	0.47	CREB1,FOS,FXYD2,JUN,KEAP1,MAFF,MAFK,MAPK1,MAPK14,MAPK8,PRKCA
3	REACTOME_REGULATION_OF_INSULIN_SECRETION_BY_FREE_FATTY_ACIDS	0.18	No	121	2.83828	0.00144	R	0.436799	0.343	FFAR1,GNA11,GNA14,GNA15,GNAI1,GNAO1,GNAQ,INS,ITPR1,ITPR2,ITPR3,PLCB1,PLCB2,PLCB3,SNAP25,STX1A,STXBP1,SYT5,VAMP2
4	BIOCARTA_INTEGRIN_PATHWAY	0.18	No	98	2.7782	0.00155	R	0.0951201	0.793	ACTA1,ACTN1,ACTN2,BCAR1,BCR,CAPNS1,CAV1,CRKL,FYN,GRB2,HRAS,ITGA1,ITGB1,JUN,MAP2K2,MAPK1,MAPK3,MAPK8,PPP1R12B,PTK2,PXN,RAF1,RAP1A,RAPGEF1,RHOA,ROCK1,SHC1,SOS1,SRC,TLN1,TNS1,VCL,ZYX
3	BIOCARTA_SPPA_PATHWAY	0.18	No	93	2.6116	0.00225	R	0.186695	0.663	F2,F2R,F2RL3,GNAI1,GNB1,GNGT1,HRAS,ITGA1,ITGB1,MAPK1,MAPK3,PLA2G4A,PLCB1,PRKCA,PTGS1,PTK2,RAF1,SRC,SYK,TBXAS1
3	BIOCARTA_CDMAC_PATHWAY	0.18	No	63	2.63374	0.00228	R	0.0736906	0.851	CUZD1,FOS,HRAS,JUN,MAPK1,MAPK3,MYC,NFKB1,NFKBIA,PLCB1,PRKCA,RAF1
