# Supplementary material for: Discovering genetic interactions bridging pathways in genome-wide association studies
Source: Nat Commun. 2019 Sep 19;10:4274. doi: 10.1038/s41467-019-12131-7 (PMC6753138; doi:10.1038/s41467-019-12131-7)
Supplement: Supplementary file 14 — Supplementary Data 10 [file 41467_2019_12131_MOESM14_ESM.xlsx]

## Sheet: Summary
(A) The number of discoveries made in SZ-GAIN cohort at different FDR cutoffs based on recessive/dominant combined disease model, and the direction of the disease association is reported.
The numbers in the parentheses are the number of discoveries after filtering out redundancies.
	min(FDR)	FDR<=0.05	FDR<=0.1	FDR<=0.15	FDR<=0.2	FDR<=0.25	# of protective	# of risk
BPM	0.13	-	-	4 (3)	6 (4)	8 (5)	4	1
WPM	0.1	-	1 (1)	1 (1)	1 (1)	5 (5)	3	2
PATH	1	-	-	-	-	-	-	-

## Sheet: BPM_protective
(B) Between-pathway interactions associated with decreased risk
group: redundant discoveries are in the same group
FDR: false discovery rate
replication: replication status
size: BPM size (length of pathway 1 x length of pathway 2)
exp_interaction: expected number of interacitons
obv_interaction: observed number of interactions
chi2_global (-log10 pv): chi-square test p-value (in -log10 scale) comparing the BPM density with global network, negative values means the corresponding interaction is under enriched
chi2_local (-log10 pv) : chi-square test p-value (in -log10 scale) comparing the BPM density with local pathway, negative values means the corresponding interaction is under enriched
pvalue_snp: permutation p-value for BPM
effect: the interactions between two pathways are enriched for increased or decreased disease risk, "P" refers to "decreased risk" and "R" refers to "increased risk"
chi2_global_val (-log10 pv): chi2_global (-log10 pv) score in the validation cohort, negative values means the corresponding interaction is under enriched
chi2_local_val (-log10 pv): chi2_local (-log10 pv) score in the validation cohort, negative values means the corresponding interaction is under enriched
pvalue_snp_val: pvalue_snp in the validation cohort
p1_gene: genes in "path1"
p2_gene: genes in "path2"
group	path1	path2	FDR	replication	size	exp_interaction	obv_interaction	chi2_global (-log10 pv)	chi2_local (-log10 pv)	pvalue_snp	effect	chi2_global_val (-log10 pv)	chi2_local_val (-log10 pv)	pvalue_snp_val	p1_gene	p2_gene
2	BIOCARTA_TNFR1_PATHWAY	REACTOME_METABOLISM_OF_CARBOHYDRATES	0.13	No	16058	313.456	465	16	6.93292	1e-05	P	2.26208	-0.403746	0.122	ARHGDIB,BAG4,CASP2,CASP3,CASP8,CRADD,DFFB,FADD,JUN,LMNA,LMNB1,LMNB2,MADD,MAP2K4,MAP3K1,MAP3K7,MAPK8,PAK1,PAK2,PARP1,RB1,RIPK1,SPTAN1,TNF,TNFRSF1A,TRAF2	AGL,ALDOB,AMY1A,AMY1B,AMY1C,CALM1,CALM2,CALM3,ENO1,ENO3,FBP1,FBP2,G6PC,GALE,GALT,GAPDH,GAPDHS,GBE1,GCK,GCKR,GOT1,GOT2,GPI,GYG1,GYS1,GYS2,HK1,HK2,HK3,KHK,LCT,MDH1,MDH2,MGAM,NUP133,NUP153,NUP155,NUP188,NUP205,NUP210,NUP214,NUP35,NUP50,NUP54,NUP62,NUP88,NUP93,NUP98,NUPL1,NUPL2,PC,PCK1,PCK2,PFKFB2,PFKFB3,PFKL,PFKP,PGAM1,PGAM2,PGLS,PGM1,PGM2,PHKB,PHKG1,PRPS1L1,PYGL,PYGM,RAE1,RANBP2,RPIA,SI,SLC25A1,SLC…
4	REACTOME_METABOLISM_OF_CARBOHYDRATES	REACTOME_METABOLISM_OF_MRNA	0.13	No	17808	347.616	501	15.9546	7.23828	1e-05	P	1.59171	0.576702	0.085	AGL,ALDOB,AMY1A,AMY1B,AMY1C,CALM1,CALM2,CALM3,ENO1,ENO3,FBP1,FBP2,G6PC,GALE,GALT,GAPDH,GAPDHS,GBE1,GCK,GCKR,GOT1,GOT2,GPI,GYG1,GYS1,GYS2,HK1,HK2,HK3,KHK,LCT,MDH1,MDH2,MGAM,NUP133,NUP153,NUP155,NUP188,NUP205,NUP210,NUP214,NUP35,NUP50,NUP54,NUP62,NUP88,NUP93,NUP98,NUPL1,NUPL2,PC,PCK1,PCK2,PFKFB2,PFKFB3,PFKL,PFKP,PGAM2,PGD,PGLS,PGM1,PGM2,PHKB,PHKG1,PRPS1L1,PYGL,PYGM,RAE1,RANBP2,RPIA,SI,SLC25A1,SLC25…	CNOT1,CNOT2,CNOT3,CNOT4,CNOT6,CNOT6L,CNOT7,CNOT8,DCP1B,DCP2,DCPS,DDX6,DIS3,EDC4,EIF4A1,EIF4A2,EIF4B,EIF4E,EIF4G1,EXOSC2,EXOSC3,EXOSC4,EXOSC5,EXOSC7,EXOSC9,LSM1,LSM2,LSM3,LSM4,LSM5,LSM6,PABPC1,PAIP1,PAN2,PAN3,PARN,TNKS1BP1,XRN1
1	KEGG_NICOTINATE_AND_NICOTINAMIDE_METABOLISM	REACTOME_METABOLISM_OF_CARBOHYDRATES	0.18	No	13080	255.324	391	16	3.66457	1e-05	P	4.09645	0.220474	0.06	AOX1,BST1,CD38,ENPP1,ENPP3,NADK,NADSYN1,NAMPT,NMNAT2,NMNAT3,NNMT,NNT,NT5C1A,NT5C1B,NT5C2,NT5E,NT5M,NUDT12,PNP,QPRT	AGL,ALDOB,AMY1A,AMY1B,AMY1C,CALM1,CALM2,CALM3,ENO1,ENO3,FBP1,FBP2,G6PC,GALE,GALT,GAPDH,GAPDHS,GBE1,GCK,GCKR,GOT1,GOT2,GPI,GYG1,GYS1,GYS2,HK1,HK2,HK3,KHK,LCT,MDH1,MDH2,MGAM,NUP133,NUP153,NUP155,NUP188,NUP205,NUP210,NUP214,NUP35,NUP50,NUP54,NUP62,NUP88,NUP93,NUP98,NUPL1,NUPL2,PC,PCK1,PCK2,PFKFB2,PFKFB3,PFKL,PFKP,PGAM1,PGAM2,PGD,PGLS,PGM1,PGM2,PHKB,PHKG1,PRPS1L1,PYGL,PYGM,RAE1,RANBP2,RPIA,SI,SLC25A1…
2	BIOCARTA_FAS_PATHWAY	REACTOME_METABOLISM_OF_CARBOHYDRATES	0.23	No	14973	292.276	427	14.7505	6.51359	3e-05	P	2.28982	-0.47698	0.122	ARHGDIB,CASP10,CASP3,CASP6,CASP7,CASP8,CFLAR,DAXX,DFFB,FADD,FAS,FASLG,JUN,LMNA,LMNB1,LMNB2,MAP2K4,MAP3K1,MAP3K7,MAPK8,PAK1,PAK2,PARP1,PTPN13,RB1,RIPK2,SPTAN1	AGL,ALDOB,AMY1A,AMY1B,AMY1C,CALM1,CALM2,CALM3,ENO1,ENO3,FBP1,FBP2,G6PC,GALE,GALT,GAPDH,GAPDHS,GBE1,GCK,GCKR,GOT1,GOT2,GPI,GYG1,GYS1,GYS2,HK1,HK2,HK3,KHK,LCT,MDH1,MDH2,MGAM,NUP133,NUP153,NUP155,NUP188,NUP205,NUP210,NUP214,NUP35,NUP50,NUP54,NUP62,NUP88,NUP93,NUP98,NUPL1,NUPL2,PC,PCK1,PCK2,PFKFB2,PFKFB3,PFKL,PFKP,PGAM1,PGAM2,PGLS,PGM1,PGM2,PHKB,PHKG1,PRPS1L1,PYGL,PYGM,RAE1,RANBP2,RPIA,SI,SLC25A1,SLC…
3	REACTOME_HIV_LIFE_CYCLE	REACTOME_METABOLISM_OF_VITAMINS_AND_COFACTORS	0.24	Yes	13741	268.227	382	11.6411	7.08229	1e-05	P	6.16353	1.51691	0.015	BANF1,CCNH,CCNT1,CD4,CTDP1,CXCR4,ELL,ERCC2,ERCC3,FEN1,GTF2A1,GTF2A2,GTF2B,GTF2E1,GTF2E2,GTF2F2,GTF2H1,GTF2H4,LIG1,LIG4,MNAT1,NUP133,NUP153,NUP155,NUP188,NUP205,NUP210,NUP214,NUP35,NUP50,NUP54,NUP62,NUP88,NUP93,NUP98,NUPL1,NUPL2,POLR2A,POLR2B,POLR2C,POLR2D,POLR2E,POLR2H,POLR2I,POLR2J,POLR2K,PSIP1,RAE1,RAN,RANBP1,RANBP2,RANGAP1,RNGTT,RNMT,SSRP1,SUPT16H,SUPT4H1,SUPT5H,TAF10,TAF11,TAF13,TAF4,TAF4B,TA…	AASDHPPT,ACP5,COASY,CYB5A,CYB5R3,DHFR,ENPP1,FASN,GSTO1,GSTO2,MTHFD1,MTHFR,NADK,NADSYN1,NAMPT,NAPRT1,NMNAT2,NMNAT3,PANK1,PANK2,PANK3,PANK4,PPCDC,PPCS,QPRT,RFK,SHMT1,SLC19A1,SLC19A2,SLC19A3,SLC23A2,SLC25A16,SLC25A32,SLC2A1,SLC2A3,TPK1

## Sheet: BPM_risk
(C) Between-pathway interactions associated with increased risk
group: redundant discoveries are in the same group
FDR: false discovery rate
replication: replication status
size: BPM size (length of pathway 1 x length of pathway 2)
exp_interaction: expected number of interacitons
obv_interaction: observed number of interactions
chi2_global (-log10 pv): chi-square test p-value (in -log10 scale) comparing the BPM density with global network, negative values means the corresponding interaction is under enriched
chi2_local (-log10 pv) : chi-square test p-value (in -log10 scale) comparing the BPM density with local pathway, negative values means the corresponding interaction is under enriched
pvalue_snp: permutation p-value for BPM
effect: the interactions between two pathways are enriched for increased or decreased disease risk, "P" refers to "decreased risk" and "R" refers to "increased risk"
chi2_global_val (-log10 pv): chi2_global (-log10 pv) score in the validation cohort, negative values means the corresponding interaction is under enriched
chi2_local_val (-log10 pv): chi2_local (-log10 pv) score in the validation cohort, negative values means the corresponding interaction is under enriched
pvalue_snp_val: pvalue_snp in the validation cohort
p1_gene: genes in "path1"
p2_gene: genes in "path2"
group	path1	path2	FDR	replication	size	exp_interaction	obv_interaction	chi2_global (-log10 pv)	chi2_local (-log10 pv)	pvalue_snp	effect	chi2_global_val (-log10 pv)	chi2_local_val (-log10 pv)	pvalue_snp_val	p1_gene	p2_gene
5	BIOCARTA_BIOPEPTIDES_PATHWAY	REACTOME_NRAGE_SIGNALS_DEATH_THROUGH_JNK	0.13	No	23958	491.777	673	15.9546	7.38546	1e-05	R	-1.5882	-1.30678	0.716	AGT,CALM1,CALM2,CALM3,CAMK2A,CAMK2B,CAMK2D,CDK5,FYN,GNA11,GNAI1,GNB1,GNGT1,GRB2,HRAS,JAK2,KNG1,MAP2K1,MAP2K2,MAPK1,MAPK14,MAPT,MYLK,PRKCA,PRKCB,PTK2B,RAF1,STAT1,STAT2,STAT3,STAT4,STAT5A,STAT5B,STAT6	AATF,ABR,AKAP13,ARHGEF11,ARHGEF12,ARHGEF16,ARHGEF17,ARHGEF18,ARHGEF2,ARHGEF3,ARHGEF4,ARHGEF7,BCL2L11,ECT2,FGD2,FGD3,FGD4,ITSN1,KALRN,MCF2L,NET1,NGEF,NGF,NGFR,OBSCN,PLEKHG2,PREX1,RAC1,RASGRF1,RASGRF2,SOS2,TIAM1,TIAM2,TRIO,VAV1,VAV2,VAV3
5	BIOCARTA_BIOPEPTIDES_PATHWAY	REACTOME_G_ALPHA_12_13_SIGNALLING_EVENTS	0.13	No	26660	547.24	739	15.9546	7.1334	1e-05	R	-1.49104	-1.12968	0.672	AGT,CALM1,CALM2,CALM3,CAMK2A,CAMK2B,CAMK2D,CDK5,FYN,GNA11,GNAI1,GNB1,GNGT1,GRB2,HRAS,JAK2,KNG1,MAP2K1,MAP2K2,MAPK1,MAPK14,MAPK8,MAPT,MYLK,PRKCA,PRKCB,PTK2B,RAF1,STAT1,STAT2,STAT3,STAT4,STAT5A,STAT5B,STAT6	ABR,AKAP13,ARHGEF1,ARHGEF11,ARHGEF12,ARHGEF16,ARHGEF17,ARHGEF18,ARHGEF2,ARHGEF3,ARHGEF4,ARHGEF7,CDC42,ECT2,FGD2,FGD3,FGD4,GNA12,GNA13,ITSN1,KALRN,MCF2L,NET1,NGEF,OBSCN,PIK3CA,PIK3R1,PLEKHG2,PLXNB1,PREX1,RAC1,RAC2,RASGRF1,RASGRF2,RHOB,RHOC,RHOG,ROCK2,SOS2,TIAM1,TIAM2,TRIO,VAV1,VAV2,VAV3
5	BIOCARTA_BIOPEPTIDES_PATHWAY	REACTOME_P75_NTR_RECEPTOR_MEDIATED_SIGNALLING	0.18	No	30492	625.898	827	15.3525	6.37243	5e-05	R	-3.02226	-1.99882	0.821	AGT,CALM1,CALM2,CALM3,CAMK2A,CAMK2B,CAMK2D,CDK5,FYN,GNA11,GNAI1,GNB1,GNGT1,GRB2,HRAS,JAK2,KNG1,MAP2K1,MAP2K2,MAPK1,MAPK14,MAPT,MYLK,PRKCA,PRKCB,PTK2B,RAF1,STAT1,STAT2,STAT3,STAT4,STAT5A,STAT5B,STAT6	AATF,ABR,ADAM17,AKAP13,APH1B,ARHGEF1,ARHGEF11,ARHGEF12,ARHGEF16,ARHGEF17,ARHGEF18,ARHGEF2,ARHGEF3,ARHGEF4,ARHGEF7,BCL2L11,CASP2,CASP3,ECT2,FGD2,FGD3,FGD4,HDAC2,HDAC3,ITGB3BP,ITSN1,KALRN,MAG,MCF2L,MYD88,NCSTN,NET1,NFKB1,NFKBIA,NGEF,NGF,NGFR,OBSCN,PLEKHG2,PRDM4,PREX1,PRKCI,PSEN1,PSEN2,PSENEN,RAC1,RASGRF1,RASGRF2,RELA,RIPK2,RTN4,SMPD2,SORCS3,SOS2,SQSTM1,TIAM1,TIAM2,TRAF6,TRIO,VAV1,VAV2,VAV3,YWHAE

## Sheet: WPM_protective
(D) Within-pathway interactions associated with decreased risk
group: redundant discoveries are in the same group
FDR: false discovery rate
replication: replication status
size: WPM size (length of pathway x length of pathway)
exp_interaction: expected number of interacitons
obv_interaction: observed number of interactions
chi2_global (-log10 pv): chi-square test p-value (in -log10 scale) comparing the WPM density with global network, negative values means the corresponding interaction is under enriched
chi2_local (-log10 pv) : chi-square test p-value (in -log10 scale) comparing the WPM density with local pathway, negative values means the corresponding interaction is under enriched
pvalue_snp: permutation p-value for WPM
effect: the interactions within the pathway are enriched for increased or decreased disease risk, "P" refers to "decreased risk" and "R" refers to "increased risk"
chi2_global_val (-log10 pv): chi2_global (-log10 pv) score in the validation cohort, negative values means the corresponding interaction is under enriched
chi2_local_val (-log10 pv): chi2_local (-log10 pv) score in the validation cohort, negative values means the corresponding interaction is under enriched
pvalue_snp_val: pvalue_snp in the validation cohort
p_gene: genes in "path"
group	path	FDR	replication	size	exp_interaction	obv_interaction	chi2_global (-log10 pv)	chi2_local (-log10 pv)	pvalue_snp	effect	chi2_global_val (-log10 pv)	chi2_local_val (-log10 pv)	pvalue_snp_val	p_gene
2	KEGG_NICOTINATE_AND_NICOTINAMIDE_METABOLISM	0.1	Yes	3540	69.1016	150	16	10.6493	5e-05	P	12.0626	6.25965	0.006	AOX1,BST1,CD38,ENPP1,ENPP3,NADK,NADSYN1,NAMPT,NMNAT2,NMNAT3,NNMT,NNT,NT5C1A,NT5C1B,NT5C2,NT5E,NT5M,NUDT12,PNP,QPRT
3	REACTOME_CLASS_B2_SECRETIN_FAMILY_RECEPTORS	0.22	No	45156	881.455	1138	16	8.0275	0.0019	P	-0.898968	-0.663769	0.63	ADCYAP1,ADCYAP1R1,ADM,ADM2,CALCA,CALCB,CALCR,CALCRL,CRH,CRHR1,CRHR2,DHH,FZD1,FZD10,FZD2,FZD3,FZD4,FZD5,FZD6,FZD7,GCG,GHRHR,GIP,GIPR,GLP1R,GLP2R,GNAS,GNB1,GNB2,GNB3,GNB4,GNB5,GNG10,GNG11,GNG12,GNG2,GNG4,GNG7,GNG8,GNGT1,GNGT2,IAPP,IHH,PTCH1,PTCH2,PTH1R,PTH2,PTH2R,PTHLH,RAMP1,RAMP3,SCTR,SHH,SMO,VIP,VIPR1,VIPR2,WNT10A,WNT11,WNT16,WNT2,WNT2B,WNT3,WNT3A,WNT4,WNT5A,WNT6,WNT7A,WNT8A,WNT8B,WNT9A,WNT9B
1	KEGG_GLYCEROPHOSPHOLIPID_METABOLISM	0.22	No	38612	753.715	972	15.0003	6.93972	0.0034	P	-7.43373	-2.39215	0.899	ACHE,AGPAT1,AGPAT3,AGPAT4,AGPAT6,AGPAT9,CDS1,CDS2,CHAT,CHKA,CHKB,CHPT1,CRLS1,DGKA,DGKB,DGKD,DGKE,DGKG,DGKH,DGKI,ETNK1,ETNK2,GNPAT,GPAM,GPD1,GPD1L,GPD2,JMJD7-PLA2G4B,LCLAT1,LPCAT1,LPCAT2,LPCAT3,LPGAT1,LYPLA2,MBOAT1,MBOAT2,MBOAT7,PCYT1A,PEMT,PGS1,PHOSPHO1,PLA2G10,PLA2G1B,PLA2G2A,PLA2G2C,PLA2G2D,PLA2G2E,PLA2G2F,PLA2G3,PLA2G4A,PLA2G4B,PLA2G4E,PLA2G5,PLA2G6,PLD1,PLD2,PPAP2B,PPAP2C,PTDSS1,PTDSS2

## Sheet: WPM_risk
(E) Within-pathway interactions associated with increased risk
group: redundant discoveries are in the same group
FDR: false discovery rate
replication: replication status
size: WPM size (length of pathway x length of pathway)
exp_interaction: expected number of interacitons
obv_interaction: observed number of interactions
chi2_global (-log10 pv): chi-square test p-value (in -log10 scale) comparing the WPM density with global network, negative values means the corresponding interaction is under enriched
chi2_local (-log10 pv) : chi-square test p-value (in -log10 scale) comparing the WPM density with local pathway, negative values means the corresponding interaction is under enriched
pvalue_snp: permutation p-value for WPM
effect: the interactions within the pathway are enriched for increased or decreased disease risk, "P" refers to "decreased risk" and "R" refers to "increased risk"
chi2_global_val (-log10 pv): chi2_global (-log10 pv) score in the validation cohort, negative values means the corresponding interaction is under enriched
chi2_local_val (-log10 pv): chi2_local (-log10 pv) score in the validation cohort, negative values means the corresponding interaction is under enriched
pvalue_snp_val: pvalue_snp in the validation cohort
p_gene: genes in "path"
group	path	FDR	replication	size	exp_interaction	obv_interaction	chi2_global (-log10 pv)	chi2_local (-log10 pv)	pvalue_snp	effect	chi2_global_val (-log10 pv)	chi2_local_val (-log10 pv)	pvalue_snp_val	p_gene
4	KEGG_TYPE_II_DIABETES_MELLITUS	0.22	No	35156	721.635	956	16	6.61788	0.0018	R	0.239876	0.110636	0.391	ABCC8,ADIPOQ,CACNA1A,CACNA1B,CACNA1C,CACNA1D,CACNA1E,CACNA1G,GCK,HK1,HK2,HK3,INS,INSR,IRS1,IRS2,KCNJ11,MAPK1,MAPK10,MAPK8,MAPK9,PDX1,PIK3CA,PIK3CB,PIK3CD,PIK3CG,PIK3R1,PIK3R2,PIK3R3,PIK3R5,PRKCD,PRKCE,PRKCZ,SLC2A2,SLC2A4,SOCS1,SOCS2,SOCS3,SOCS4,TNF
5	KEGG_CHRONIC_MYELOID_LEUKEMIA	0.22	No	34782	713.958	932	15.9546	6.4277	0.0034	R	-0.693188	-0.0517448	0.498	ABL1,AKT1,AKT2,AKT3,BCR,BRAF,CBL,CBLB,CBLC,CCND1,CDK6,CDKN1A,CDKN1B,CDKN2A,CHUK,CRK,CRKL,CTBP1,CTBP2,E2F2,E2F3,GAB2,GRB2,HDAC2,HRAS,KRAS,MAP2K1,MAP2K2,MAPK1,MDM2,MECOM,MYC,NFKB1,NFKBIA,PIK3CA,PIK3CB,PIK3CD,PIK3CG,PIK3R1,PIK3R2,PIK3R3,PIK3R5,RAF1,RB1,RELA,RUNX1,SHC3,SHC4,SMAD3,SOS1,SOS2,STAT5A,STAT5B,TGFB1,TGFB2,TGFB3,TGFBR1,TGFBR2,TP53

## Sheet: PATH_risk
(F) Interaction-enriched pathways associated with increased risk
group: redundant discoveries are in the same group
FDR: false discovery rate
replication: replication status
size: length of pathway
ranksum (-log10 pv): one tail ranksum test comparing pathway SNP's degree distribution with non-pathway SNP's degree distribution
pvalue_snp: permutation p-value
effect: the interactions between this pathway and the whole genome are enriched for increased or decreased disease risk, "P" refers to "decreased risk" and "R" refers to "increased risk"
ranksum_val (-log10 pv): ranksum score in the validation cohort
pvalue_snp_val: pvalue_snp in the validation cohort
p_gene: genes in "path"
group	path	FDR	replication	size	ranksum (-log10 pv)	pvalue_snp	effect	ranksum_val (-log10 pv)	pvalue_snp_val	p_gene
-	KEGG_TYPE_II_DIABETES_MELLITUS	1	No	188	2.4351	0.00286	R	0.511523	0.306	ABCC8,ADIPOQ,CACNA1A,CACNA1B,CACNA1C,CACNA1D,CACNA1E,CACNA1G,GCK,HK1,HK2,HK3,INS,INSR,IRS1,IRS2,KCNJ11,MAPK1,MAPK10,MAPK8,MAPK9,PDX1,PIK3CA,PIK3CB,PIK3CD,PIK3CG,PIK3R1,PIK3R2,PIK3R3,PIK3R5,PRKCD,PRKCE,PRKCZ,SLC2A2,SLC2A4,SOCS1,SOCS2,SOCS3,SOCS4,TNF
