# Supplementary material for: Discovering genetic interactions bridging pathways in genome-wide association studies
Source: Nat Commun. 2019 Sep 19;10:4274. doi: 10.1038/s41467-019-12131-7 (PMC6753138; doi:10.1038/s41467-019-12131-7)
Supplement: Supplementary file 15 — Supplementary Data 11 [file 41467_2019_12131_MOESM15_ESM.xlsx]

## Sheet: Summary
(A) The number of discoveries made in SZ CATIE cohort at different FDR cutoffs based on recessive disease model, and the direction of the disease association is reported.
	min(FDR)	FDR<=0.05	FDR<=0.1	FDR<=0.15	FDR<=0.2	FDR<=0.25	# of protective	# of risk
BPM	0.15	-	-	2 (2)	2 (2)	2 (2)	1	1
WPM	1	-	-	-	-	-	-	-
PATH	0.93	-	-	-	-	-	-	-

## Sheet: BPM_protective
(B) Between-pathway interactions associated with decreased risk
group: redundant discoveries are in the same group, except discoveries of group 0
FDR: false discovery rate
replication: replication status
size: BPM size (length of pathway 1 x length of pathway 2)
exp_interaction: expected number of interacitons
obv_interaction: observed number of interactions
chi2_global (-log10 pv): chi-square test p-value (in -log10 scale) comparing the BPM density with global network, negative values means the corresponding interaction is under enriched
chi2_local (-log10 pv) : chi-square test p-value (in -log10 scale) comparing the BPM density with local pathway, negative values means the corresponding interaction is under enriched
pvalue_snp: permutation p-value for BPM
effect: the interactions between two pathways are enriched for increased or decreased disease risk, "P" refers to "decreased risk" and "R" refers to "increased risk"
chi2_global_val (-log10 pv): chi2_global (-log10 pv) score in the validation cohort, negative values means the corresponding interaction is under enriched
chi2_local_val (-log10 pv): chi2_local (-log10 pv) score in the validation cohort, negative values means the corresponding interaction is under enriched
pvalue_snp_val: pvalue_snp in the validation cohort
p1_gene: genes in path_1
p2_gene: genes in path_2
group	path1	path2	FDR	replication	size	exp_interaction	obv_interaction	chi2_global (-log10 pv)	chi2_local (-log10 pv)	pvalue_snp	effect	chi2_global_val (-log10 pv)	chi2_local_val (-log10 pv)	pvalue_snp_val	p1_gene	p2_gene
1	BIOCARTA_MCALPAIN_PATHWAY	BIOCARTA_PLCE_PATHWAY	0.15	No	880	4.39068	20	13.0895	9.44316	1e-05	P	-0.252261	-0.541097	0.702	ACTA1,CAPN1,CAPN2,CAPNS2,EGF,EGFR,EZR,HRAS,ITGA1,ITGB1,MAPK1,MYL2,MYLK,PTK2,PXN,TLN1	ADCY1,ADRB2,GNAS,PLCE1,PTGER1,RAP2B

## Sheet: BPM_risk
(C) Between-pathway interactions associated with increased risk
group: redundant discoveries are in the same group, except discoveries of group 0
FDR: false discovery rate
replication: replicaiton status
size: BPM size (length of pathway 1 x length of pathway 2)
exp_interaction: expected number of interacitons
obv_interaction: observed number of interactions
chi2_global (-log10 pv): chi-square test p-value (in -log10 scale) comparing the BPM density with global network, negative values means the corresponding interaction is under enriched
chi2_local (-log10 pv) : chi-square test p-value (in -log10 scale) comparing the BPM density with local pathway, negative values means the corresponding interaction is under enriched
pvalue_snp: permutation p-value for BPM
effect: the interactions between two pathways are enriched for increased or decreased disease risk, "P" refers to "decreased risk" and "R" refers to "increased risk"
chi2_global_val (-log10 pv): chi2_global (-log10 pv) score in the validation cohort, negative values means the corresponding interaction is under enriched
chi2_local_val (-log10 pv): chi2_local (-log10 pv) score in the validation cohort, negative values means the corresponding interaction is under enriched
pvalue_snp_val: pvalue_snp in the validation cohort
p1_gene: genes in path_1
p2_gene: genes in path_2
group	path1	path2	FDR	replication	size	exp_interaction	obv_interaction	chi2	chi2_local	pvalue_snp	RorP	chi2_val1	chi2_local_val1	pvalue_snp_val1	p1_gene	p2_gene
2	BIOCARTA_TGFB_PATHWAY	REACTOME_AMINE_DERIVED_HORMONES	0.15	No	1450	7.26659	28	13.9015	8.68706	1e-05	R	-0.0626185	-0.0513171	0.408	APC,CDH1,MAP2K1,MAP3K7,SKIL,SMAD2,SMAD3,SMAD7,TAB1,TGFB1,TGFB2,TGFB3,TGFBR1,TGFBR2	AANAT,DBH,DDC,DIO1,DIO2,DIO3,IYD,SLC5A5,TH,TPH1,TPO
