# Supplementary material for: Discovering genetic interactions bridging pathways in genome-wide association studies
Source: Nat Commun. 2019 Sep 19;10:4274. doi: 10.1038/s41467-019-12131-7 (PMC6753138; doi:10.1038/s41467-019-12131-7)
Supplement: Supplementary file 16 — Supplementary Data 12 [file 41467_2019_12131_MOESM16_ESM.xlsx]

## Sheet: Summary
(A) The number of discoveries made in BC MCS JPN cohort at different FDR cutoffs based on dominant disease model, and the direction of the disease association is reported.
The numbers in the parentheses are the number of discoveries after filtering out redundancies.
	min(FDR)	FDR<=0.05	FDR<=0.1	FDR<=0.15	FDR<=0.2	FDR<=0.25	# of protective	# of risk
BPM	0.14	-	-	86 (36)	108 (42)	125 (48)	42	6
WPM	0.43	-	-	-	-	-	-	-
PATH	0.05	2 (2)	2 (2)	2 (2)	2 (2)	2 (2)	2	0

## Sheet: BPM_protective
(B) Between-pathway interactions associated with decreased risk
group: redundant discoveries are in the same group
FDR: false discovery rate
replication: replication status
size: BPM size (length of pathway 1 x length of pathway 2)
exp_interaction: expected number of interacitons
obv_interaction: observed number of interactions
chi2_global (-log10 pv): chi-square test p-value (in -log10 scale) comparing the BPM density with global network, negative values means the corresponding interaction is under enriched
chi2_local (-log10 pv) : chi-square test p-value (in -log10 scale) comparing the BPM density with local pathway, negative values means the corresponding interaction is under enriched
pvalue_snp: permutation p-value for BPM
effect: the interactions between two pathways are enriched for increased or decreased disease risk, "P" refers to "decreased risk" and "R" refers to "increased risk"
chi2_global_val1 (-log10 pv): chi2_global (-log10 pv) score in the 1st validation cohort, negative values means the corresponding interaction is under enriched
chi2_local_val1 (-log10 pv): chi2_local (-log10 pv) score in the 1st validation cohort, negative values means the corresponding interaction is under enriched
pvalue_snp_val1: pvalue_snp in the 1st validation cohort
chi2_global_val2 (-log10 pv): chi2_global (-log10 pv) score in the 2nd validation cohort, negative values means the corresponding interaction is under enriched
chi2_local_val2 (-log10 pv): chi2_local (-log10 pv) score in the 2nd validation cohort, negative values means the corresponding interaction is under enriched
pvalue_snp_val2: pvalue_snp in the 2nd validation cohort
p1_gene: genes in "path1"
p2_gene: genes in "path2"
group	path1	path2	FDR	replication	size	exp_interaction	obv_interaction	chi2_global (-log10 pv)	chi2_local (-log10 pv)	pvalue_snp	effect	chi2_global_val1 (-log10 pv)	chi2_local_val1 (-log10 pv)	pvalue_snp_val1	chi2_global_val2 (-log10 pv)	chi2_local_val2 (-log10 pv)	pvalue_snp_val2	p1_gene	p2_gene
1	KEGG_FRUCTOSE_AND_MANNOSE_METABOLISM	KEGG_BASAL_CELL_CARCINOMA	0.14	No	20172	413.965	781	16	16	4e-06	P	-1.61135	-3.19714	0.808	1.73202	0.306938	0.132	AKR1B1,AKR1B10,ALDOB,FBP1,FBP2,FPGT,FUK,GMDS,GMPPA,HK1,HK2,HK3,KHK,MTMR2,MTMR6,MTMR7,PFKFB2,PFKFB3,PFKL,PFKP,PHPT1,PMM2,SORD,TPI1,TSTA3	APC2,AXIN1,AXIN2,BMP2,BMP4,CTNNB1,DVL1,DVL2,DVL3,FZD1,FZD10,FZD2,FZD3,FZD4,FZD5,FZD6,FZD7,FZD8,FZD9,GLI1,GLI2,GLI3,GSK3B,HHIP,LEF1,PTCH1,SHH,SMO,STK36,SUFU,TCF7,TCF7L1,TCF7L2,TP53,WNT10A,WNT11,WNT16,WNT2,WNT2B,WNT3,WNT4,WNT5A,WNT5B,WNT6,WNT7A,WNT8A,WNT8B,WNT9A,WNT9B
1	KEGG_STARCH_AND_SUCROSE_METABOLISM	KEGG_BASAL_CELL_CARCINOMA	0.14	No	16400	336.557	655	16	16	4e-06	P	1.99921	0.746007	0.07	1.56454	0.249242	0.159	AGL,AMY1A,AMY1B,AMY1C,ENPP1,ENPP3,G6PC,G6PC2,GAA,GBA3,GBE1,GCK,GYS1,GYS2,HK1,HK2,HK3,MGAM,PGM1,PGM2,PGM2L1,PYGB,PYGL,PYGM,SI,UGDH,UGP2,UGT1A1,UGT1A10,UGT1A3,UGT1A4,UGT1A5,UGT1A6,UGT1A7,UGT1A8,UGT1A9,UGT2A1,UGT2A3,UGT2B10,UGT2B4,UGT2B7,UXS1	APC2,AXIN1,AXIN2,BMP2,BMP4,CTNNB1,DVL1,DVL2,DVL3,FZD1,FZD10,FZD2,FZD3,FZD4,FZD5,FZD6,FZD7,FZD8,FZD9,GLI1,GLI2,GLI3,GSK3B,HHIP,LEF1,PTCH1,SHH,SMO,STK36,SUFU,TCF7,TCF7L1,TCF7L2,TP53,WNT10A,WNT11,WNT16,WNT2,WNT2B,WNT3,WNT4,WNT5A,WNT5B,WNT6,WNT7A,WNT8A,WNT8B,WNT9A,WNT9B
25	KEGG_ANTIGEN_PROCESSING_AND_PRESENTATION	KEGG_BASAL_CELL_CARCINOMA	0.14	Yes	17548	360.116	693	16	16	4e-06	P	7.51563	2.51856	0.004	2.26111	0.637948	0.113	B2M,CALR,CANX,CD4,CD74,CD8A,CD8B,CIITA,CREB1,CTSB,HLA-A,HLA-B,HLA-C,HLA-DMA,HLA-DMB,HLA-DOA,HLA-DOB,HLA-DPA1,HLA-DPB1,HLA-DQA1,HLA-DQA2,HLA-DQB1,HLA-DRA,HLA-DRB1,HLA-E,HLA-F,HSP90AA1,HSP90AB1,HSPA2,HSPA4,HSPA5,HSPA6,HSPA8,IFNA1,IFNA10,IFNA13,IFNA16,IFNA2,IFNA21,IFNA4,IFNA5,IFNA6,IFNA7,IFNA8,KIR2DL1,KIR2DL3,KIR2DL4,KIR2DS4,KIR3DL1,KIR3DL2,KIR3DL3,KLRC2,KLRC3,KLRC4,KLRD1,LGMN,LTA,NFYC,PSME1,PSME2,R…	APC2,AXIN1,AXIN2,BMP2,BMP4,CTNNB1,DVL1,DVL2,DVL3,FZD1,FZD10,FZD2,FZD3,FZD4,FZD5,FZD6,FZD7,FZD8,FZD9,GLI1,GLI2,GLI3,GSK3B,HHIP,LEF1,PTCH1,SHH,SMO,STK36,SUFU,TCF7,TCF7L1,TCF7L2,TP53,WNT10A,WNT11,WNT16,WNT2,WNT2B,WNT3,WNT4,WNT5A,WNT5B,WNT6,WNT7A,WNT8A,WNT8B,WNT9A,WNT9B
1	KEGG_BASAL_CELL_CARCINOMA	REACTOME_GLUCOSE_METABOLISM	0.14	No	22796	467.814	838	16	16	4e-06	P	4.00358	1.08909	0.04	0.409332	-0.409033	0.327	APC2,AXIN1,AXIN2,BMP2,BMP4,CTNNB1,DVL1,DVL2,DVL3,FZD1,FZD10,FZD2,FZD3,FZD4,FZD5,FZD6,FZD7,FZD8,FZD9,GLI1,GLI2,GLI3,GSK3B,HHIP,LEF1,PTCH1,SHH,SMO,STK36,SUFU,TCF7,TCF7L1,TCF7L2,TP53,WNT10A,WNT11,WNT16,WNT2,WNT2B,WNT3,WNT4,WNT5A,WNT5B,WNT6,WNT7A,WNT8A,WNT8B,WNT9A,WNT9B	AGL,ALDOB,CALM1,CALM2,CALM3,ENO1,ENO3,FBP1,FBP2,GAPDH,GAPDHS,GBE1,GOT1,GOT2,GYG1,GYS1,GYS2,MDH1,MDH2,PCK1,PCK2,PFKFB2,PFKFB3,PFKL,PFKP,PGAM1,PGAM2,PGM1,PGM2,PHKG1,PYGB,PYGL,PYGM,SLC25A1,SLC25A10,SLC25A11,SLC25A12,SLC25A13,TPI1,UGP2
25	KEGG_BASAL_CELL_CARCINOMA	KEGG_GRAFT_VERSUS_HOST_DISEASE	0.14	No	10660	218.762	484	16	14.1552	4e-06	P	0.46565	0.000223036	0.223	-0.525641	-1.50929	0.565	APC2,AXIN1,AXIN2,BMP2,BMP4,CTNNB1,DVL1,DVL2,DVL3,FZD1,FZD10,FZD2,FZD3,FZD4,FZD5,FZD6,FZD7,FZD8,FZD9,GLI1,GLI2,GLI3,GSK3B,HHIP,LEF1,PTCH1,SHH,SMO,STK36,SUFU,TCF7,TCF7L1,TCF7L2,TP53,WNT10A,WNT11,WNT16,WNT2,WNT2B,WNT3,WNT4,WNT5A,WNT5B,WNT6,WNT7A,WNT8A,WNT8B,WNT9A,WNT9B	CD80,CD86,FAS,FASLG,HLA-A,HLA-B,HLA-C,HLA-DMA,HLA-DMB,HLA-DOA,HLA-DOB,HLA-DPA1,HLA-DPB1,HLA-DQA1,HLA-DQA2,HLA-DQB1,HLA-DRA,HLA-DRB1,HLA-E,HLA-F,IFNG,IL1A,IL1B,IL2,IL6,KIR2DL1,KIR2DL3,KIR3DL1,KIR3DL2,KLRD1,PRF1,TNF
27	KEGG_CIRCADIAN_RHYTHM_MAMMAL	KEGG_BASAL_CELL_CARCINOMA	0.14	No	6724	137.988	335	16	13.9503	4e-06	P	-0.259169	-0.708829	0.527	0.468277	-0.22162	0.26	ARNTL,BHLHE40,BHLHE41,CLOCK,CRY1,CRY2,CSNK1D,CSNK1E,NPAS2,NR1D1,PER1,PER2,PER3	APC2,AXIN1,AXIN2,BMP2,BMP4,CTNNB1,DVL1,DVL2,DVL3,FZD1,FZD10,FZD2,FZD3,FZD4,FZD5,FZD6,FZD7,FZD8,FZD9,GLI1,GLI2,GLI3,GSK3B,HHIP,LEF1,PTCH1,SHH,SMO,STK36,SUFU,TCF7,TCF7L1,TCF7L2,TP53,WNT10A,WNT11,WNT16,WNT2,WNT2B,WNT3,WNT4,WNT5A,WNT5B,WNT6,WNT7A,WNT8A,WNT8B,WNT9A,WNT9B
25	KEGG_BASAL_CELL_CARCINOMA	KEGG_ALLOGRAFT_REJECTION	0.14	No	11152	228.859	506	16	13.7532	4e-06	P	-0.00544686	-0.463326	0.407	-0.131794	-0.876505	0.469	APC2,AXIN1,AXIN2,BMP2,BMP4,CTNNB1,DVL1,DVL2,DVL3,FZD1,FZD10,FZD2,FZD3,FZD4,FZD5,FZD6,FZD7,FZD8,FZD9,GLI1,GLI2,GLI3,GSK3B,HHIP,LEF1,PTCH1,SHH,SMO,STK36,SUFU,TCF7,TCF7L1,TCF7L2,TP53,WNT10A,WNT11,WNT16,WNT2,WNT2B,WNT3,WNT4,WNT5A,WNT5B,WNT6,WNT7A,WNT8A,WNT8B,WNT9A,WNT9B	CD40,CD80,CD86,FAS,FASLG,HLA-A,HLA-B,HLA-C,HLA-DMA,HLA-DMB,HLA-DOA,HLA-DOB,HLA-DPA1,HLA-DPB1,HLA-DQA1,HLA-DQA2,HLA-DQB1,HLA-DRA,HLA-DRB1,HLA-E,HLA-F,IFNG,IL10,IL12A,IL12B,IL2,IL4,IL5,PRF1,TNF
24	KEGG_PROXIMAL_TUBULE_BICARBONATE_RECLAMATION	KEGG_GRAFT_VERSUS_HOST_DISEASE	0.14	No	4225	86.7045	223	16	13.5584	4e-06	P	0.633892	0.449258	0.089	-1.6527	-0.592813	0.576	AQP1,ATP1A2,ATP1A3,ATP1A4,ATP1B1,ATP1B2,ATP1B3,CA2,CA4,FXYD2,GLS,GLS2,MDH1,PCK1,PCK2,SLC25A10,SLC38A3,SLC4A4,SLC9A3	CD80,CD86,FAS,FASLG,HLA-A,HLA-B,HLA-C,HLA-DMA,HLA-DMB,HLA-DOA,HLA-DOB,HLA-DPA1,HLA-DPB1,HLA-DQA1,HLA-DQA2,HLA-DQB1,HLA-DRA,HLA-DRB1,HLA-E,HLA-F,IFNG,IL1A,IL1B,IL2,IL6,KIR2DL1,KIR2DL3,KIR3DL1,KIR3DL2,KLRD1,PRF1,TNF
24	KEGG_PROXIMAL_TUBULE_BICARBONATE_RECLAMATION	KEGG_ALLOGRAFT_REJECTION	0.14	No	4420	90.7062	233	16	13.4193	4e-06	P	0.245417	0.463109	0.096	-1.46721	-0.720622	0.619	AQP1,ATP1A2,ATP1A3,ATP1A4,ATP1B1,ATP1B2,ATP1B3,CA2,CA4,FXYD2,GLS,GLS2,MDH1,PCK1,PCK2,SLC25A10,SLC38A3,SLC4A4,SLC9A3	CD40,CD80,CD86,FAS,FASLG,HLA-A,HLA-B,HLA-C,HLA-DMA,HLA-DMB,HLA-DOA,HLA-DOB,HLA-DPA1,HLA-DPB1,HLA-DQA1,HLA-DQA2,HLA-DQB1,HLA-DRA,HLA-DRB1,HLA-E,HLA-F,IFNG,IL10,IL12A,IL12B,IL2,IL4,IL5,PRF1,TNF
30	KEGG_AUTOIMMUNE_THYROID_DISEASE	BIOCARTA_P53_PATHWAY	0.14	No	3696	75.8485	177	16	12.679	4e-06	P	0.37622	-0.0389481	0.241	-0.725309	-0.848671	0.579	CD40,CD80,CD86,CGA,CTLA4,FAS,FASLG,HLA-A,HLA-B,HLA-C,HLA-DMA,HLA-DMB,HLA-DOA,HLA-DOB,HLA-DPA1,HLA-DPB1,HLA-DQA1,HLA-DQA2,HLA-DQB1,HLA-DRA,HLA-DRB1,HLA-E,HLA-F,IFNA1,IFNA10,IFNA13,IFNA16,IFNA2,IFNA21,IFNA4,IFNA5,IFNA6,IFNA7,IFNA8,IL10,IL2,IL4,IL5,PRF1,TG,TPO,TSHB,TSHR	APAF1,ATM,BAX,BCL2,CCND1,CCNE1,CDK2,CDK4,CDKN1A,GADD45A,MDM2,PCNA,TIMP3,TP53
3	KEGG_FRUCTOSE_AND_MANNOSE_METABOLISM	KEGG_PROXIMAL_TUBULE_BICARBONATE_RECLAMATION	0.14	No	7995	164.072	343	16	12.2916	4e-06	P	0.421072	0.792596	0.069	-0.924343	-1.35369	0.655	AKR1B1,AKR1B10,ALDOB,FBP1,FBP2,FPGT,FUK,GMDS,GMPPA,HK1,HK2,HK3,KHK,MTMR2,MTMR6,MTMR7,PFKFB2,PFKFB3,PFKL,PFKP,PHPT1,PMM2,SORD,TPI1,TSTA3	AQP1,ATP1A2,ATP1A3,ATP1A4,ATP1B1,ATP1B2,ATP1B3,CA2,CA4,FXYD2,GLS,GLS2,MDH1,PCK1,PCK2,SLC25A10,SLC38A3,SLC4A4,SLC9A3
5	KEGG_ALLOGRAFT_REJECTION	REACTOME_METABOLISM_OF_CARBOHYDRATES	0.14	No	17612	361.429	742	16	12.2806	4e-06	P	-0.622306	-0.503221	0.47	-0.465567	-0.800078	0.47	CD40,CD80,CD86,FAS,FASLG,HLA-A,HLA-B,HLA-C,HLA-DMA,HLA-DMB,HLA-DOA,HLA-DOB,HLA-DPA1,HLA-DPB1,HLA-DQA1,HLA-DQA2,HLA-DQB1,HLA-DRA,HLA-DRB1,HLA-E,HLA-F,IFNG,IL10,IL12A,IL12B,IL2,IL4,IL5,PRF1,TNF	AAAS,AGL,ALDOB,AMY1A,AMY1B,AMY1C,CALM1,CALM2,CALM3,ENO1,ENO3,FBP1,FBP2,G6PC,GALK1,GAPDH,GAPDHS,GBE1,GCK,GCKR,GOT1,GOT2,GYG1,GYS1,GYS2,HK1,HK2,HK3,KHK,LCT,MDH1,MDH2,MGAM,NUP107,NUP133,NUP153,NUP155,NUP160,NUP188,NUP205,NUP214,NUP35,NUP50,NUP54,NUP62,NUP88,NUP93,NUP98,NUPL1,NUPL2,PCK1,PCK2,PFKFB2,PFKFB3,PFKL,PFKP,PGAM1,PGAM2,PGLS,PGM1,PGM2,PHKG1,PRPS1L1,PYGB,PYGL,PYGM,RAE1,RPIA,SEH1L,SI,SLC25A1,SLC…
5	KEGG_GRAFT_VERSUS_HOST_DISEASE	REACTOME_METABOLISM_OF_CARBOHYDRATES	0.14	No	16835	345.484	702	16	11.7962	4e-06	P	0.469574	0.182029	0.162	-2.60579	-3.25974	0.759	CD80,CD86,FAS,FASLG,HLA-A,HLA-B,HLA-C,HLA-DMA,HLA-DMB,HLA-DOA,HLA-DOB,HLA-DPA1,HLA-DPB1,HLA-DQA1,HLA-DQA2,HLA-DQB1,HLA-DRA,HLA-DRB1,HLA-E,HLA-F,IFNG,IL1A,IL1B,IL2,IL6,KIR2DL1,KIR2DL3,KIR3DL1,KIR3DL2,KLRD1,PRF1,TNF	AAAS,AGL,ALDOB,AMY1A,AMY1B,AMY1C,CALM1,CALM2,CALM3,ENO1,ENO3,FBP1,FBP2,G6PC,GALK1,GAPDH,GAPDHS,GBE1,GCK,GCKR,GOT1,GOT2,GYG1,GYS1,GYS2,HK1,HK2,HK3,KHK,LCT,MDH1,MDH2,MGAM,NUP107,NUP133,NUP153,NUP155,NUP160,NUP188,NUP205,NUP214,NUP35,NUP50,NUP54,NUP62,NUP88,NUP93,NUP98,NUPL1,NUPL2,PCK1,PCK2,PFKFB2,PFKFB3,PFKL,PFKP,PGAM1,PGAM2,PGLS,PGM1,PGM2,PHKG1,PRPS1L1,PYGB,PYGL,PYGM,RAE1,RPIA,SEH1L,SI,SLC25A1,SLC…
12	KEGG_TERPENOID_BACKBONE_BIOSYNTHESIS	BIOCARTA_ARF_PATHWAY	0.14	No	1218	24.9955	103	16	10.7169	4e-06	P	-0.818276	-0.339354	0.553	-0.577097	-1.88975	0.721	ACAT1,ACAT2,DHDDS,HMGCS1,HMGCS2,IDI1,IDI2,MVD,MVK,PDSS1,PDSS2,PMVK	ABL1,CDKN2A,MDM2,MYC,PIK3CG,PIK3R1,POLR1B,POLR1C,POLR1D,RAC1,TBX2,TP53,TWIST1
33	KEGG_BASAL_CELL_CARCINOMA	REACTOME_BETACATENIN_PHOSPHORYLATION_CASCADE	0.14	Yes	2983	61.2164	191	16	10.4939	4e-06	P	6.63105	1.42888	0.011	2.22949	1.38625	0.051	APC2,AXIN2,BMP2,BMP4,DVL1,DVL2,DVL3,FZD1,FZD10,FZD2,FZD3,FZD4,FZD5,FZD6,FZD7,FZD8,FZD9,GLI1,GLI2,GLI3,HHIP,LEF1,PTCH1,SHH,SMO,STK36,SUFU,TCF7,TCF7L1,TCF7L2,TP53,WNT10A,WNT11,WNT16,WNT2,WNT2B,WNT3,WNT4,WNT5A,WNT5B,WNT6,WNT7A,WNT8A,WNT8B,WNT9A,WNT9B	CSNK1A1,PPP2CB,PPP2R1A,PPP2R1B,PPP2R5A,PPP2R5B,PPP2R5C,PPP2R5D
2	KEGG_FRUCTOSE_AND_MANNOSE_METABOLISM	KEGG_TERPENOID_BACKBONE_BIOSYNTHESIS	0.14	No	3567	73.2012	241	16	10.3555	4e-06	P	-0.296344	0.14329	0.215	-0.440842	-0.64815	0.507	AKR1B1,AKR1B10,ALDOB,FBP1,FBP2,FPGT,FUK,GMDS,GMPPA,HK1,HK2,HK3,KHK,MTMR2,MTMR6,MTMR7,PFKFB2,PFKFB3,PFKL,PFKP,PHPT1,PMM2,SORD,TPI1,TSTA3	ACAT1,ACAT2,DHDDS,HMGCS1,HMGCS2,IDI1,IDI2,MVD,MVK,PDSS1,PDSS2,PMVK
36	KEGG_ALLOGRAFT_REJECTION	BIOCARTA_EGFR_SMRTE_PATHWAY	0.14	No	4624	94.8927	228	16	9.90141	4e-06	P	-0.778602	-0.537148	0.58	-1.4275	-0.675092	0.564	CD40,CD80,CD86,FAS,FASLG,HLA-A,HLA-B,HLA-C,HLA-DMA,HLA-DMB,HLA-DOA,HLA-DOB,HLA-DPA1,HLA-DPB1,HLA-DQA1,HLA-DQA2,HLA-DQB1,HLA-DRA,HLA-DRB1,HLA-E,HLA-F,IFNG,IL10,IL12A,IL12B,IL2,IL4,IL5,PRF1,TNF	EGF,EGFR,MAP2K1,MAP3K1,MAPK14,NCOR2,RARA,RXRA,THRA,THRB,ZBTB16
36	KEGG_GRAFT_VERSUS_HOST_DISEASE	BIOCARTA_EGFR_SMRTE_PATHWAY	0.14	No	4420	90.7062	217	16	9.78349	4e-06	P	-0.932589	-1.14139	0.743	-1.04078	-0.386438	0.45	CD80,CD86,FAS,FASLG,HLA-A,HLA-B,HLA-C,HLA-DMA,HLA-DMB,HLA-DOA,HLA-DOB,HLA-DPA1,HLA-DPB1,HLA-DQA1,HLA-DQA2,HLA-DQB1,HLA-DRA,HLA-DRB1,HLA-E,HLA-F,IFNG,IL1A,IL1B,IL2,IL6,KIR2DL1,KIR2DL3,KIR3DL1,KIR3DL2,KLRD1,PRF1,TNF	EGF,EGFR,MAP2K1,MAP3K1,MAPK14,NCOR2,RARA,RXRA,THRA,THRB,ZBTB16
30	KEGG_TYPE_I_DIABETES_MELLITUS	BIOCARTA_P53_PATHWAY	0.14	No	5676	116.482	230	16	8.80675	4e-06	P	1.72795	0.589607	0.053	-6.05994	-2.98696	0.902	CD80,CD86,CPE,FAS,FASLG,GAD1,GAD2,HLA-A,HLA-B,HLA-C,HLA-DMA,HLA-DMB,HLA-DOA,HLA-DOB,HLA-DPA1,HLA-DPB1,HLA-DQA1,HLA-DQA2,HLA-DQB1,HLA-DRA,HLA-DRB1,HLA-E,HLA-F,HSPD1,ICA1,IFNG,IL12A,IL12B,IL1A,IL1B,IL2,INS,LTA,PRF1,PTPRN,PTPRN2,TNF	APAF1,ATM,BAX,BCL2,CCND1,CCNE1,CDK2,CDK4,CDKN1A,GADD45A,MDM2,PCNA,TIMP3,TP53
14	KEGG_TERPENOID_BACKBONE_BIOSYNTHESIS	KEGG_ALLOGRAFT_REJECTION	0.14	No	1972	40.4689	141	16	8.01823	4e-06	P	-0.223053	-0.117845	0.393	-0.169866	-0.114615	0.343	ACAT1,ACAT2,DHDDS,HMGCS1,HMGCS2,IDI1,IDI2,MVD,MVK,PDSS1,PDSS2,PMVK	CD40,CD80,CD86,FAS,FASLG,HLA-A,HLA-B,HLA-C,HLA-DMA,HLA-DMB,HLA-DOA,HLA-DOB,HLA-DPA1,HLA-DPB1,HLA-DQA1,HLA-DQA2,HLA-DQB1,HLA-DRA,HLA-DRB1,HLA-E,HLA-F,IFNG,IL10,IL12A,IL12B,IL2,IL4,IL5,PRF1,TNF
40	BIOCARTA_BARR_MAPK_PATHWAY	REACTOME_METABOLISM_OF_CARBOHYDRATES	0.14	No	10619	217.921	440	16	7.46822	4e-06	P	-4.08419	-3.88911	0.933	0.0995593	-0.0390021	0.271	ADCY1,ARRB1,DNM1,GNAS,GNB1,GNGT1,MAP2K1,MAP2K2,MAPK1,PLCB1,RAF1	AAAS,AGL,ALDOB,AMY1A,AMY1B,AMY1C,CALM1,CALM2,CALM3,ENO1,ENO3,FBP1,FBP2,G6PC,GALK1,GAPDH,GAPDHS,GBE1,GCK,GCKR,GOT1,GOT2,GYG1,GYS1,GYS2,HK1,HK2,HK3,KHK,LCT,MDH1,MDH2,MGAM,NUP107,NUP133,NUP153,NUP155,NUP160,NUP188,NUP205,NUP214,NUP35,NUP50,NUP54,NUP62,NUP88,NUP93,NUP98,NUPL1,NUPL2,PCK1,PCK2,PFKFB2,PFKFB3,PFKL,PFKP,PGAM1,PGAM2,PGLS,PGM1,PGM2,PHKG1,PRPS1L1,PYGB,PYGL,PYGM,RAE1,RPIA,SEH1L,SI,SLC25A1,SLC…
1	REACTOME_GLUCOSE_METABOLISM	REACTOME_BETACATENIN_PHOSPHORYLATION_CASCADE	0.14	Yes	3614	74.1657	210	16	7.39831	4e-06	P	11.1737	2.95771	0.001	0.111438	0.229008	0.158	AGL,ALDOB,CALM1,CALM2,CALM3,ENO1,ENO3,FBP1,FBP2,GAPDH,GAPDHS,GBE1,GOT1,GOT2,GYG1,GYS1,GYS2,MDH1,MDH2,PCK1,PCK2,PFKFB2,PFKFB3,PFKL,PFKP,PGAM1,PGAM2,PGM1,PGM2,PHKG1,PYGB,PYGL,PYGM,SLC25A1,SLC25A10,SLC25A11,SLC25A12,SLC25A13,TPI1,UGP2	AXIN1,CSNK1A1,CTNNB1,GSK3B,PPP2CA,PPP2CB,PPP2R1A,PPP2R1B,PPP2R5A,PPP2R5B,PPP2R5C,PPP2R5D
14	KEGG_TERPENOID_BACKBONE_BIOSYNTHESIS	KEGG_GRAFT_VERSUS_HOST_DISEASE	0.14	No	1885	38.6835	133	16	7.2025	4e-06	P	-0.246963	-0.332191	0.493	-0.118711	-0.0682415	0.325	ACAT1,ACAT2,DHDDS,HMGCS1,HMGCS2,IDI1,IDI2,MVD,MVK,PDSS1,PDSS2,PMVK	CD80,CD86,FAS,FASLG,HLA-A,HLA-B,HLA-C,HLA-DMA,HLA-DMB,HLA-DOA,HLA-DOB,HLA-DPA1,HLA-DPB1,HLA-DQA1,HLA-DQA2,HLA-DQB1,HLA-DRA,HLA-DRB1,HLA-E,HLA-F,IFNG,IL1A,IL1B,IL2,IL6,KIR2DL1,KIR2DL3,KIR3DL1,KIR3DL2,KLRD1,PRF1,TNF
38	BIOCARTA_SPPA_PATHWAY	REACTOME_BETACATENIN_PHOSPHORYLATION_CASCADE	0.14	No	2886	59.2258	173	16	7.19206	4e-06	P	-0.0166819	-1.53959	0.52	-0.046192	-0.483252	0.452	F2R,F2RL3,GNAI1,GNB1,GNGT1,ITGA1,ITGB1,MAP2K1,MAPK1,PLA2G4A,PLCB1,PRKCA,PRKCB,PTGS1,PTK2,RAF1,SRC,SYK,TBXAS1	AXIN1,CSNK1A1,CTNNB1,GSK3B,PPP2CA,PPP2CB,PPP2R1A,PPP2R1B,PPP2R5A,PPP2R5B,PPP2R5C,PPP2R5D
7	KEGG_ARGININE_AND_PROLINE_METABOLISM	REACTOME_BETACATENIN_PHOSPHORYLATION_CASCADE	0.14	No	3172	65.0951	187	16	7.13972	4e-06	P	1.31626	-0.272117	0.172	-0.481721	-0.670374	0.537	ADC,ALDH18A1,ALDH1B1,ALDH4A1,ALDH7A1,ALDH9A1,AMD1,ARG1,ARG2,ASL,ASS1,CKB,CKM,CKMT2,CPS1,DAO,GAMT,GLS,GLS2,GLUL,GOT1,GOT2,LAP3,NOS1,NOS2,NOS3,OAT,ODC1,P4HA2,P4HA3,PRODH,PRODH2,PYCR2,PYCRL,SAT2	AXIN1,CSNK1A1,CTNNB1,GSK3B,PPP2CA,PPP2CB,PPP2R1A,PPP2R1B,PPP2R5A,PPP2R5B,PPP2R5C,PPP2R5D
12	KEGG_TERPENOID_BACKBONE_BIOSYNTHESIS	BIOCARTA_HCMV_PATHWAY	0.14	No	986	20.2345	79	16	7.08589	4e-06	P	0.349247	0.245644	0.184	0.104922	0.0877094	0.222	ACAT1,ACAT2,DHDDS,HMGCS1,HMGCS2,IDI1,IDI2,MVD,MVK,PDSS1,PDSS2,PMVK	AKT1,CREB1,MAP2K1,MAP2K2,MAP2K3,MAP2K6,MAP3K1,MAPK1,MAPK14,NFKB1,PIK3CG,PIK3R1,RELA
14	KEGG_TERPENOID_BACKBONE_BIOSYNTHESIS	KEGG_ANTIGEN_PROCESSING_AND_PRESENTATION	0.14	No	3103	63.6791	200	16	6.943	4e-06	P	-0.371487	-0.999951	0.613	-0.172915	-0.261099	0.405	ACAT1,ACAT2,DHDDS,HMGCS1,HMGCS2,IDI1,IDI2,MVD,MVK,PDSS1,PDSS2,PMVK	B2M,CALR,CANX,CD4,CD74,CD8A,CD8B,CIITA,CREB1,CTSB,HLA-A,HLA-B,HLA-C,HLA-DMA,HLA-DMB,HLA-DOA,HLA-DOB,HLA-DPA1,HLA-DPB1,HLA-DQA1,HLA-DQA2,HLA-DQB1,HLA-DRA,HLA-DRB1,HLA-E,HLA-F,HSP90AA1,HSP90AB1,HSPA2,HSPA4,HSPA5,HSPA6,HSPA8,IFNA1,IFNA10,IFNA13,IFNA16,IFNA2,IFNA21,IFNA4,IFNA5,IFNA6,IFNA7,IFNA8,KIR2DL1,KIR2DL3,KIR2DL4,KIR2DS4,KIR3DL1,KIR3DL2,KIR3DL3,KLRC2,KLRC3,KLRC4,KLRD1,LGMN,LTA,NFYC,PSME1,PSME2,R…
12	KEGG_TERPENOID_BACKBONE_BIOSYNTHESIS	BIOCARTA_BARR_MAPK_PATHWAY	0.14	No	1189	24.4004	91	16	6.91621	4e-06	P	-1.01448	-0.49738	0.659	-1.38555	-1.3069	0.818	ACAT1,ACAT2,DHDDS,HMGCS1,HMGCS2,IDI1,IDI2,MVD,MVK,PDSS1,PDSS2,PMVK	ADCY1,ARRB1,DNM1,GNAS,GNB1,GNGT1,MAP2K1,MAP2K2,MAPK1,PLCB1,RAF1
2	KEGG_STARCH_AND_SUCROSE_METABOLISM	KEGG_TERPENOID_BACKBONE_BIOSYNTHESIS	0.14	No	2900	59.5131	188	16	6.75412	4e-06	P	-0.389356	-0.585834	0.557	0.208756	-0.0634818	0.27	AGL,AMY1A,AMY1B,AMY1C,ENPP1,ENPP3,G6PC,G6PC2,GAA,GBA3,GBE1,GCK,GYS1,GYS2,HK1,HK2,HK3,MGAM,PGM1,PGM2,PGM2L1,PYGB,PYGL,PYGM,SI,UGDH,UGP2,UGT1A1,UGT1A10,UGT1A3,UGT1A4,UGT1A5,UGT1A6,UGT1A7,UGT1A8,UGT1A9,UGT2A1,UGT2A3,UGT2B10,UGT2B4,UGT2B7,UXS1	ACAT1,ACAT2,DHDDS,HMGCS1,HMGCS2,IDI1,IDI2,MVD,MVK,PDSS1,PDSS2,PMVK
42	REACTOME_BETACATENIN_PHOSPHORYLATION_CASCADE	REACTOME_ACTIVATION_OF_NMDA_RECEPTOR_UPON_GLUTAMATE_BINDING_AND_POSTSYNAPTIC_EVENTS	0.14	No	4004	82.1692	222	16	6.06462	4e-06	P	0.561335	-0.985894	0.288	-0.20791	-1.04316	0.515	AXIN1,CSNK1A1,CTNNB1,GSK3B,PPP2CA,PPP2CB,PPP2R1A,PPP2R1B,PPP2R5A,PPP2R5B,PPP2R5C,PPP2R5D	ACTN2,ADCY1,ADCY3,ADCY8,CALM1,CALM2,CALM3,CAMK2A,CAMK2B,CAMK2D,CAMK2G,CAMK4,CAMKK1,CREB1,DLG4,GRIA1,GRIA2,GRIA4,GRIN2A,GRIN2B,GRIN2C,GRIN2D,MAPK1,NEFL,PRKACB,RAF1,RASGRF1,RASGRF2,RPS6KA1,RPS6KA2
1	REACTOME_METABOLISM_OF_CARBOHYDRATES	REACTOME_BETACATENIN_PHOSPHORYLATION_CASCADE	0.14	No	6734	138.194	349	16	5.97375	4e-06	P	7.6198	0.737032	0.013	-0.0386105	-0.159789	0.343	AAAS,AGL,ALDOB,AMY1A,AMY1B,AMY1C,CALM1,CALM2,CALM3,ENO1,ENO3,FBP1,FBP2,G6PC,GALK1,GAPDH,GAPDHS,GBE1,GCK,GCKR,GOT1,GOT2,GYG1,GYS1,GYS2,HK1,HK2,HK3,KHK,LCT,MDH1,MDH2,MGAM,NUP107,NUP133,NUP153,NUP155,NUP160,NUP188,NUP205,NUP214,NUP35,NUP50,NUP54,NUP62,NUP88,NUP93,NUP98,NUPL1,NUPL2,PCK1,PCK2,PFKFB2,PFKFB3,PFKL,PFKP,PGAM1,PGAM2,PGLS,PGM1,PGM2,PHKG1,PRPS1L1,PYGB,PYGL,PYGM,RAE1,RPIA,SEH1L,SI,SLC25A1,SLC…	AXIN1,CSNK1A1,CTNNB1,GSK3B,PPP2CA,PPP2CB,PPP2R1A,PPP2R1B,PPP2R5A,PPP2R5B,PPP2R5C,PPP2R5D
16	KEGG_TERPENOID_BACKBONE_BIOSYNTHESIS	KEGG_BASAL_CELL_CARCINOMA	0.14	No	4756	97.6015	282	16	5.90434	4e-06	P	-1.83094	-2.48847	0.858	-0.487205	-1.06552	0.559	ACAT1,ACAT2,DHDDS,HMGCS1,HMGCS2,IDI1,IDI2,MVD,MVK,PDSS1,PDSS2,PMVK	APC2,AXIN1,AXIN2,BMP2,BMP4,CTNNB1,DVL1,DVL2,DVL3,FZD1,FZD10,FZD2,FZD3,FZD4,FZD5,FZD6,FZD7,FZD8,FZD9,GLI1,GLI2,GLI3,GSK3B,HHIP,LEF1,PTCH1,SHH,SMO,STK36,SUFU,TCF7,TCF7L1,TCF7L2,TP53,WNT10A,WNT11,WNT16,WNT2,WNT2B,WNT3,WNT4,WNT5A,WNT5B,WNT6,WNT7A,WNT8A,WNT8B,WNT9A,WNT9B
2	KEGG_TERPENOID_BACKBONE_BIOSYNTHESIS	REACTOME_METABOLISM_OF_CARBOHYDRATES	0.14	No	7511	154.139	421	16	5.67403	4e-06	P	-0.0663045	-0.0216952	0.256	-0.241027	-0.410656	0.404	ACAT1,ACAT2,DHDDS,HMGCS1,HMGCS2,IDI1,IDI2,MVD,MVK,PDSS1,PDSS2,PMVK	AAAS,AGL,ALDOB,AMY1A,AMY1B,AMY1C,CALM1,CALM2,CALM3,ENO1,ENO3,FBP1,FBP2,G6PC,GALK1,GAPDH,GAPDHS,GBE1,GCK,GCKR,GOT1,GOT2,GYG1,GYS1,GYS2,HK1,HK2,HK3,KHK,LCT,MDH1,MDH2,MGAM,NUP107,NUP133,NUP153,NUP155,NUP160,NUP188,NUP205,NUP214,NUP35,NUP50,NUP54,NUP62,NUP88,NUP93,NUP98,NUPL1,NUPL2,PCK1,PCK2,PFKFB2,PFKFB3,PFKL,PFKP,PGAM1,PGAM2,PGLS,PGM1,PGM2,PHKG1,PRPS1L1,PYGB,PYGL,PYGM,RAE1,RPIA,SEH1L,SI,SLC25A1,SLC…
13	KEGG_TERPENOID_BACKBONE_BIOSYNTHESIS	KEGG_UBIQUITIN_MEDIATED_PROTEOLYSIS	0.14	No	8120	166.637	451	16	5.60574	4e-06	P	-1.55163	-1.66062	0.739	-0.815259	-0.634521	0.472	ACAT2,DHDDS,HMGCS1,HMGCS2,IDI1,IDI2,MVD,MVK,PDSS1,PDSS2,PMVK	AIRE,ANAPC1,ANAPC10,ANAPC11,ANAPC13,ANAPC4,ANAPC5,BIRC2,BIRC3,BIRC6,BRCA1,BTRC,CBL,CBLB,CBLC,CDC16,CDC26,CDC27,CDC34,CUL1,CUL2,CUL3,CUL4A,CUL5,CUL7,DET1,FANCL,FBXO2,FBXW11,FBXW7,FBXW8,HERC2,HERC3,HERC4,KEAP1,KLHL9,MAP3K1,MDM2,MGRN1,NEDD4,NEDD4L,NHLRC1,PARK2,PIAS1,PIAS2,PIAS3,PIAS4,PML,PPIL2,PRPF19,RBX1,RCHY1,RFWD2,RHOBTB2,RNF7,SAE1,SKP1,SKP2,SMURF1,SMURF2,SOCS1,SOCS3,STUB1,SYVN1,TCEB1,TCEB2,TRAF6…
7	KEGG_ALANINE_ASPARTATE_AND_GLUTAMATE_METABOLISM	REACTOME_BETACATENIN_PHOSPHORYLATION_CASCADE	0.14	No	2600	53.3566	151	16	5.46571	4e-06	P	0.570337	-0.58396	0.3	-2.14072	-1.27353	0.76	ABAT,ACY3,ADSL,ADSS,ADSSL1,AGXT,AGXT2,ALDH4A1,ALDH5A1,ASL,ASNS,ASPA,ASS1,CPS1,DDO,GAD1,GAD2,GFPT1,GFPT2,GLS,GLS2,GLUL,GOT1,GOT2,GPT2,IL4I1,NIT2,PPAT	AXIN1,CSNK1A1,CTNNB1,GSK3B,PPP2CA,PPP2CB,PPP2R1A,PPP2R1B,PPP2R5A,PPP2R5B,PPP2R5C,PPP2R5D
12	KEGG_TERPENOID_BACKBONE_BIOSYNTHESIS	BIOCARTA_FMLP_PATHWAY	0.14	No	3857	79.1525	232	16	5.41572	4e-06	P	-0.0449011	0.157766	0.212	-4.11593	-3.89565	0.936	ACAT1,ACAT2,DHDDS,HMGCS1,HMGCS2,IDI1,IDI2,MVD,MVK,PDSS1,PDSS2,PMVK	CALM1,CALM2,CALM3,CAMK1,CAMK1G,FPR1,GNA15,GNB1,GNGT1,MAP2K1,MAP2K2,MAP2K3,MAP2K6,MAP3K1,MAPK1,MAPK14,NCF2,NFATC1,NFATC2,NFATC4,NFKB1,NFKBIA,PAK1,PIK3C2G,PLCB1,PPP3CA,PPP3CC,RAC1,RAF1,RELA
2	KEGG_TERPENOID_BACKBONE_BIOSYNTHESIS	REACTOME_GLUCOSE_METABOLISM	0.14	No	4031	82.7233	241	16	5.3987	4e-06	P	0.529783	0.0649556	0.167	-0.659677	-0.54168	0.51	ACAT1,ACAT2,DHDDS,HMGCS1,HMGCS2,IDI1,IDI2,MVD,MVK,PDSS1,PDSS2,PMVK	AGL,ALDOB,CALM1,CALM2,CALM3,ENO1,ENO3,FBP1,FBP2,GAPDH,GAPDHS,GBE1,GOT1,GOT2,GYG1,GYS1,GYS2,MDH1,MDH2,PCK1,PCK2,PFKFB2,PFKFB3,PFKL,PFKP,PGAM1,PGAM2,PGM1,PGM2,PHKG1,PYGB,PYGL,PYGM,SLC25A1,SLC25A10,SLC25A11,SLC25A12,SLC25A13,TPI1,UGP2
12	KEGG_TERPENOID_BACKBONE_BIOSYNTHESIS	BIOCARTA_MAL_PATHWAY	0.14	No	725	14.8783	58	16	5.33504	4e-06	P	-0.0128292	-0.303908	0.449	0.285551	0.332395	0.139	ACAT1,ACAT2,DHDDS,HMGCS1,HMGCS2,IDI1,IDI2,MVD,MVK,PDSS1,PDSS2,PMVK	ACTA1,CDC42,DIAPH1,HNF1A,LIMK1,MAP2K1,MAP2K2,MAP3K1,MAP4K2,MAPK1,MAPK8,RAC1,RAF1,ROCK1,SRF
12	KEGG_TERPENOID_BACKBONE_BIOSYNTHESIS	BIOCARTA_RACCYCD_PATHWAY	0.14	No	1363	27.9712	96	16	5.32475	4e-06	P	-0.63402	-0.648135	0.698	0.21343	-0.393672	0.359	ACAT1,ACAT2,DHDDS,HMGCS1,HMGCS2,IDI1,IDI2,MVD,MVK,PDSS1,PDSS2,PMVK	AKT1,CCND1,CCNE1,CDK2,CDK4,CDK6,CDKN1A,CDKN1B,CHUK,IKBKB,MAPK1,NFKB1,NFKBIA,PAK1,PIK3R1,RAC1,RAF1,RELA,TFDP1
42	REACTOME_BETACATENIN_PHOSPHORYLATION_CASCADE	REACTOME_CREB_PHOSPHORYLATION_THROUGH_THE_ACTIVATION_OF_CAMKII	0.14	No	1690	34.6818	104	16	5.09724	4e-06	P	0.956199	-0.128127	0.173	-0.214362	-0.583209	0.521	AXIN1,CSNK1A1,CTNNB1,GSK3B,PPP2CA,PPP2CB,PPP2R1A,PPP2R1B,PPP2R5A,PPP2R5B,PPP2R5C,PPP2R5D	ACTN2,CALM1,CALM2,CALM3,CAMK2A,CAMK2B,CAMK2D,CAMK2G,CREB1,DLG4,GRIN2A,GRIN2B,GRIN2C,GRIN2D,NEFL
14	KEGG_TERPENOID_BACKBONE_BIOSYNTHESIS	KEGG_ASTHMA	0.14	No	1363	27.9712	95	16	5.05632	4e-06	P	-0.284515	-0.0326137	0.325	0.315598	-0.283099	0.303	ACAT1,ACAT2,DHDDS,HMGCS1,HMGCS2,IDI1,IDI2,MVD,MVK,PDSS1,PDSS2,PMVK	CCL11,CD40,EPX,FCER1A,FCER1G,HLA-DMA,HLA-DMB,HLA-DOA,HLA-DOB,HLA-DPA1,HLA-DPB1,HLA-DQA1,HLA-DQA2,HLA-DQB1,HLA-DRA,HLA-DRB1,IL10,IL13,IL4,IL5,IL9,MS4A2,PRG2,RNASE3,TNF
16	KEGG_TERPENOID_BACKBONE_BIOSYNTHESIS	REACTOME_BETACATENIN_PHOSPHORYLATION_CASCADE	0.14	No	754	15.4734	58	16	4.69607	4e-06	P	0.478104	-0.115515	0.248	0.084262	0.118566	0.215	ACAT1,ACAT2,DHDDS,HMGCS1,HMGCS2,IDI1,IDI2,MVD,MVK,PDSS1,PDSS2,PMVK	AXIN1,CSNK1A1,CTNNB1,GSK3B,PPP2CA,PPP2CB,PPP2R1A,PPP2R1B,PPP2R5A,PPP2R5B,PPP2R5C,PPP2R5D
20	KEGG_TERPENOID_BACKBONE_BIOSYNTHESIS	REACTOME_AMINE_COMPOUND_SLC_TRANSPORTERS	0.14	No	3683	75.5817	216	16	4.32991	4e-06	P	-0.400272	-1.01663	0.604	2.01639	0.454519	0.099	ACAT1,ACAT2,DHDDS,HMGCS1,HMGCS2,IDI1,IDI2,MVD,MVK,PDSS1,PDSS2,PMVK	RHAG,RHBG,RHCG,SLC14A1,SLC14A2,SLC18A1,SLC18A2,SLC22A2,SLC44A1,SLC44A2,SLC44A3,SLC44A5,SLC5A7,SLC6A1,SLC6A11,SLC6A12,SLC6A13,SLC6A15,SLC6A18,SLC6A19,SLC6A2,SLC6A20,SLC6A3,SLC6A5,SLC6A6,SLC6A7,SLC6A9
8	KEGG_CYSTEINE_AND_METHIONINE_METABOLISM	KEGG_TERPENOID_BACKBONE_BIOSYNTHESIS	0.14	No	2088	42.8495	131	16	4.13551	4e-06	P	-0.489695	-0.431627	0.56	-0.553443	-0.47425	0.522	ADI1,AHCYL1,AHCYL2,AMD1,APIP,BHMT,CBS,CDO1,CTH,DNMT1,DNMT3A,DNMT3L,ENOPH1,GOT1,GOT2,IL4I1,LDHA,LDHAL6A,LDHAL6B,LDHB,LDHC,MAT1A,MAT2A,MAT2B,MPST,MTAP,MTR,TRDMT1	ACAT1,ACAT2,DHDDS,HMGCS1,HMGCS2,IDI1,IDI2,MVD,MVK,PDSS1,PDSS2,PMVK
2	KEGG_GALACTOSE_METABOLISM	KEGG_TERPENOID_BACKBONE_BIOSYNTHESIS	0.14	No	2233	45.8251	137	16	3.81181	4e-06	P	-0.852463	-0.187702	0.431	-0.175165	-0.18651	0.369	AKR1B1,B4GALT1,B4GALT2,G6PC,G6PC2,GAA,GALK1,GALK2,GCK,GLB1,HK1,HK2,HK3,LALBA,LCT,MGAM,PFKL,PFKP,PGM1,PGM2,UGP2	ACAT1,ACAT2,DHDDS,HMGCS1,HMGCS2,IDI1,IDI2,MVD,MVK,PDSS1,PDSS2,PMVK
11	KEGG_RETINOL_METABOLISM	KEGG_TERPENOID_BACKBONE_BIOSYNTHESIS	0.14	No	2610	53.5618	156	16	3.66811	4e-06	P	0.30756	-0.341052	0.31	-1.82076	-1.68446	0.813	ADH1A,ADH1B,ADH1C,ADH5,ADH6,ADH7,ALDH1A1,ALDH1A2,BCMO1,CYP26A1,CYP26B1,CYP26C1,CYP2A13,CYP2A6,CYP2A7,CYP2B6,CYP2C19,CYP3A4,CYP3A5,CYP3A7,CYP4A22,DGAT1,DGAT2,DHRS3,DHRS4,DHRS4L2,DHRS9,LRAT,RDH10,RDH11,RDH12,RDH16,RDH8,RETSAT,RPE65,UGT1A1,UGT1A10,UGT1A3,UGT1A4,UGT1A5,UGT1A6,UGT1A7,UGT1A8,UGT1A9,UGT2A1,UGT2A3,UGT2B10,UGT2B4,UGT2B7	ACAT1,ACAT2,DHDDS,HMGCS1,HMGCS2,IDI1,IDI2,MVD,MVK,PDSS1,PDSS2,PMVK
12	KEGG_TERPENOID_BACKBONE_BIOSYNTHESIS	KEGG_CELL_CYCLE	0.14	No	7801	160.09	415	16	3.50699	4e-06	P	-1.99463	-3.66748	0.825	0.25697	0.088576	0.201	ACAT1,ACAT2,DHDDS,HMGCS1,HMGCS2,IDI1,IDI2,MVD,MVK,PDSS1,PDSS2,PMVK	ABL1,ANAPC1,ANAPC10,ANAPC11,ANAPC13,ANAPC4,ANAPC5,ATM,BUB1,BUB1B,BUB3,CCNA1,CCNB1,CCNB2,CCND1,CCND2,CCND3,CCNE1,CCNE2,CDC14A,CDC14B,CDC16,CDC25B,CDC26,CDC27,CDC45,CDC6,CDC7,CDK1,CDK2,CDK4,CDK6,CDKN1A,CDKN1B,CDKN1C,CDKN2A,CDKN2B,CDKN2C,CDKN2D,CHEK1,CHEK2,CREBBP,CUL1,DBF4,E2F2,E2F3,EP300,ESPL1,GADD45A,GADD45B,GADD45G,GSK3B,HDAC1,HDAC2,MAD1L1,MAD2L1,MAD2L2,MCM2,MCM3,MCM5,MCM6,MDM2,MYC,PCNA,PKMYT1,PL…
9	KEGG_PYRUVATE_METABOLISM	KEGG_TERPENOID_BACKBONE_BIOSYNTHESIS	0.14	No	2268	46.5434	137	16	3.48956	4e-06	P	-0.572919	-0.595713	0.63	-0.152906	-0.0949963	0.355	ACACA,ACACB,ACOT12,ACSS1,ACYP1,ACYP2,AKR1B1,ALDH1B1,ALDH7A1,ALDH9A1,DLD,GLO1,GRHPR,HAGH,HAGHL,LDHA,LDHAL6A,LDHAL6B,LDHB,LDHC,LDHD,MDH1,MDH2,ME1,ME2,ME3,PCK1,PCK2,PDHA2	DHDDS,HMGCS1,HMGCS2,IDI1,IDI2,MVD,MVK,PDSS1,PDSS2,PMVK
12	KEGG_TERPENOID_BACKBONE_BIOSYNTHESIS	REACTOME_TRAFFICKING_OF_AMPA_RECEPTORS	0.14	No	4234	86.8892	237	16	3.37056	4e-06	P	-1.61722	-0.799438	0.676	0.99613	0.184106	0.163	ACAT1,ACAT2,DHDDS,HMGCS1,HMGCS2,IDI1,IDI2,MVD,MVK,PDSS1,PDSS2,PMVK	AP2A1,AP2A2,AP2B1,AP2M1,AP2S1,CACNG2,CACNG3,CACNG4,CACNG8,CAMK2A,CAMK2B,CAMK2D,CAMK2G,DLG1,DLG4,EPB41L1,GRIA1,GRIA2,GRIA4,GRIP1,GRIP2,MDM2,MYO6,NSF,PICK1,PRKCA,PRKCB,PRKCG
18	KEGG_TERPENOID_BACKBONE_BIOSYNTHESIS	REACTOME_M_G1_TRANSITION	0.14	No	2755	56.5375	161	16	3.2746	4e-06	P	0.158582	-0.330604	0.365	0.032948	-0.0720851	0.292	ACAT1,ACAT2,DHDDS,HMGCS1,HMGCS2,IDI1,IDI2,MVD,MVK,PDSS1,PDSS2,PMVK	CDC6,CDT1,E2F2,E2F3,GMNN,MCM2,MCM3,MCM5,MCM6,MCM8,PSMA1,PSMA2,PSMA4,PSMA6,PSMA7,PSMB1,PSMB3,PSMB4,PSMB5,PSMB6,PSMB7,PSMB8,PSMB9,PSMC1,PSMC2,PSMC4,PSMD1,PSMD11,PSMD12,PSMD13,PSMD14,PSMD2,PSMD3,PSMD4,PSMD5,PSMD8,PSMD9,PSME1,PSME2,PSMF1,UBB
12	KEGG_TERPENOID_BACKBONE_BIOSYNTHESIS	BIOCARTA_EDG1_PATHWAY	0.14	No	3306	67.845	189	16	3.24022	4e-06	P	-0.355506	0.0974571	0.216	-0.115202	-0.29288	0.403	ACAT1,ACAT2,DHDDS,HMGCS1,HMGCS2,IDI1,IDI2,MVD,MVK,PDSS1,PDSS2,PMVK	ADCY1,AKT1,ASAH1,GNAI1,GNB1,GNGT1,ITGAV,ITGB3,MAPK1,PDGFRA,PIK3CG,PIK3R1,PLCB1,PRKCA,PRKCB,PTK2,RAC1,S1PR1,SMPD1,SMPD2,SPHK1,SPHKAP,SRC
2	KEGG_TERPENOID_BACKBONE_BIOSYNTHESIS	REACTOME_GLUCONEOGENESIS	0.14	No	2378	48.8008	141	16	3.202	4e-06	P	0.358431	0.234631	0.159	-0.935799	-0.83375	0.647	ACAT1,ACAT2,DHDDS,HMGCS1,HMGCS2,IDI1,IDI2,MVD,MVK,PDSS1,PDSS2,PMVK	ALDOB,ENO1,ENO3,FBP1,FBP2,GAPDH,GAPDHS,GOT1,GOT2,MDH1,MDH2,PCK1,PCK2,PFKFB2,PFKFB3,PGAM1,PGAM2,SLC25A1,SLC25A10,SLC25A11,SLC25A12,SLC25A13,TPI1
17	KEGG_TERPENOID_BACKBONE_BIOSYNTHESIS	BIOCARTA_EGFR_SMRTE_PATHWAY	0.14	No	1972	40.4689	119	16	3.07436	4e-06	P	-1.02305	-0.434094	0.606	-0.433455	-0.362484	0.468	ACAT1,ACAT2,DHDDS,HMGCS1,HMGCS2,IDI1,IDI2,MVD,MVK,PDSS1,PDSS2,PMVK	EGF,EGFR,MAP2K1,MAP3K1,MAPK14,NCOR2,RARA,RXRA,THRA,THRB,ZBTB16
21	KEGG_TERPENOID_BACKBONE_BIOSYNTHESIS	REACTOME_ACTIVATION_OF_NMDA_RECEPTOR_UPON_GLUTAMATE_BINDING_AND_POSTSYNAPTIC_EVENTS	0.14	No	4466	91.6502	246	16	3.06107	4e-06	P	-1.43067	-0.906144	0.696	0.566759	-0.102025	0.242	ACAT1,ACAT2,DHDDS,HMGCS1,HMGCS2,IDI1,IDI2,MVD,MVK,PDSS1,PDSS2,PMVK	ACTN2,ADCY1,ADCY3,ADCY8,CALM1,CALM2,CALM3,CAMK2A,CAMK2B,CAMK2D,CAMK2G,CAMK4,CAMKK1,CREB1,DLG4,GRIA1,GRIA2,GRIA4,GRIN2A,GRIN2B,GRIN2C,GRIN2D,MAPK1,NEFL,PRKACB,RAF1,RASGRF1,RASGRF2,RPS6KA1,RPS6KA2
5	KEGG_ANTIGEN_PROCESSING_AND_PRESENTATION	REACTOME_METABOLISM_OF_CARBOHYDRATES	0.14	No	26265	539.004	924	16	16	8e-06	P	0.820582	-0.734264	0.254	0.150805	-0.0756233	0.269	B2M,CALR,CANX,CD4,CD74,CD8A,CD8B,CIITA,CREB1,CTSB,HLA-A,HLA-B,HLA-C,HLA-DMA,HLA-DMB,HLA-DOA,HLA-DOB,HLA-DPA1,HLA-DPB1,HLA-DQA1,HLA-DQA2,HLA-DQB1,HLA-DRA,HLA-DRB1,HLA-E,HLA-F,HSP90AA1,HSP90AB1,HSPA2,HSPA4,HSPA5,HSPA6,HSPA8,IFNA1,IFNA10,IFNA13,IFNA16,IFNA2,IFNA21,IFNA4,IFNA5,IFNA6,IFNA7,IFNA8,KIR2DL1,KIR2DL3,KIR2DL4,KIR2DS4,KIR3DL1,KIR3DL2,KIR3DL3,KLRC2,KLRC3,KLRC4,KLRD1,LGMN,LTA,NFYC,PSME1,PSME2,R…	AAAS,AGL,ALDOB,AMY1A,AMY1B,AMY1C,CALM1,CALM2,CALM3,ENO1,ENO3,FBP1,FBP2,G6PC,GALK1,GAPDH,GAPDHS,GBE1,GCK,GCKR,GOT1,GOT2,GYG1,GYS1,GYS2,HK1,HK2,HK3,KHK,LCT,MDH1,MDH2,MGAM,NUP107,NUP133,NUP153,NUP155,NUP160,NUP188,NUP205,NUP214,NUP35,NUP50,NUP54,NUP62,NUP88,NUP93,NUP98,NUPL1,NUPL2,PCK1,PCK2,PFKFB2,PFKFB3,PFKL,PFKP,PGAM1,PGAM2,PGLS,PGM1,PGM2,PHKG1,PRPS1L1,PYGB,PYGL,PYGM,RAE1,RPIA,SEH1L,SI,SLC25A1,SLC…
26	KEGG_ANTIGEN_PROCESSING_AND_PRESENTATION	REACTOME_AMINE_COMPOUND_SLC_TRANSPORTERS	0.14	No	13589	278.87	520	16	15.9546	8e-06	P	1.62758	0.070617	0.158	4.50721	0.531059	0.074	B2M,CALR,CANX,CD4,CD74,CD8A,CD8B,CIITA,CREB1,CTSB,HLA-A,HLA-B,HLA-C,HLA-DMA,HLA-DMB,HLA-DOA,HLA-DOB,HLA-DPA1,HLA-DPB1,HLA-DQA1,HLA-DQA2,HLA-DQB1,HLA-DRA,HLA-DRB1,HLA-E,HLA-F,HSP90AA1,HSP90AB1,HSPA2,HSPA4,HSPA5,HSPA6,HSPA8,IFNA1,IFNA10,IFNA13,IFNA16,IFNA2,IFNA21,IFNA4,IFNA5,IFNA6,IFNA7,IFNA8,KIR2DL1,KIR2DL3,KIR2DL4,KIR2DS4,KIR3DL1,KIR3DL2,KIR3DL3,KLRC2,KLRC3,KLRC4,KLRD1,LGMN,LTA,NFYC,PSME1,PSME2,R…	RHAG,RHBG,RHCG,SLC14A1,SLC14A2,SLC18A1,SLC18A2,SLC22A2,SLC44A1,SLC44A2,SLC44A3,SLC44A5,SLC5A7,SLC6A1,SLC6A11,SLC6A12,SLC6A13,SLC6A15,SLC6A18,SLC6A19,SLC6A2,SLC6A20,SLC6A3,SLC6A5,SLC6A6,SLC6A7,SLC6A9
35	KEGG_MELANOMA	REACTOME_ORC1_REMOVAL_FROM_CHROMATIN	0.14	No	19866	407.685	643	16	15.9546	8e-06	P	0.0136897	-1.2173	0.478	-0.0954787	-0.296897	0.341	AKT1,AKT2,AKT3,BRAF,CCND1,CDH1,CDK4,CDK6,CDKN2A,E2F2,E2F3,EGF,EGFR,FGF1,FGF10,FGF11,FGF12,FGF14,FGF17,FGF18,FGF19,FGF2,FGF20,FGF21,FGF22,FGF23,FGF3,FGF4,FGF5,FGF6,FGF8,FGF9,FGFR1,HGF,IGF1,IGF1R,KRAS,MAP2K1,MAP2K2,MAPK1,MDM2,MET,MITF,PDGFB,PDGFC,PDGFD,PDGFRA,PDGFRB,PIK3CB,PIK3CD,PIK3CG,PIK3R1,PIK3R3,PIK3R5,PTEN,RAF1,TP53	CCNA1,CDC6,CDK2,CDT1,MCM2,MCM3,MCM5,MCM6,MCM8,PSMA1,PSMA2,PSMA4,PSMA6,PSMA7,PSMB1,PSMB3,PSMB4,PSMB5,PSMB6,PSMB7,PSMB8,PSMB9,PSMC1,PSMC2,PSMC4,PSMD1,PSMD11,PSMD12,PSMD13,PSMD14,PSMD2,PSMD3,PSMD4,PSMD5,PSMD8,PSMD9,PSME1,PSME2,PSMF1,UBB
25	KEGG_BASAL_CELL_CARCINOMA	KEGG_AUTOIMMUNE_THYROID_DISEASE	0.14	No	13776	282.708	542	16	15.3525	8e-06	P	0.318317	-0.142606	0.294	0.454699	-0.167496	0.293	APC2,AXIN1,AXIN2,BMP2,BMP4,CTNNB1,DVL1,DVL2,DVL3,FZD1,FZD10,FZD2,FZD3,FZD4,FZD5,FZD6,FZD7,FZD8,FZD9,GLI1,GLI2,GLI3,GSK3B,HHIP,LEF1,PTCH1,SHH,SMO,STK36,SUFU,TCF7,TCF7L1,TCF7L2,TP53,WNT10A,WNT11,WNT16,WNT2,WNT2B,WNT3,WNT4,WNT5A,WNT5B,WNT6,WNT7A,WNT8A,WNT8B,WNT9A,WNT9B	CD40,CD80,CD86,CGA,CTLA4,FAS,FASLG,HLA-A,HLA-B,HLA-C,HLA-DMA,HLA-DMB,HLA-DOA,HLA-DOB,HLA-DPA1,HLA-DPB1,HLA-DQA1,HLA-DQA2,HLA-DQB1,HLA-DRA,HLA-DRB1,HLA-E,HLA-F,IFNA1,IFNA10,IFNA13,IFNA16,IFNA2,IFNA21,IFNA4,IFNA5,IFNA6,IFNA7,IFNA8,IL10,IL2,IL4,IL5,PRF1,TG,TPO,TSHB,TSHR
5	KEGG_AUTOIMMUNE_THYROID_DISEASE	REACTOME_METABOLISM_OF_CARBOHYDRATES	0.14	No	21756	446.472	794	16	13.7451	8e-06	P	-0.269882	-0.171316	0.348	0.720804	0.358137	0.155	CD40,CD80,CD86,CGA,CTLA4,FAS,FASLG,HLA-A,HLA-B,HLA-C,HLA-DMA,HLA-DMB,HLA-DOA,HLA-DOB,HLA-DPA1,HLA-DPB1,HLA-DQA1,HLA-DQA2,HLA-DQB1,HLA-DRA,HLA-DRB1,HLA-E,HLA-F,IFNA1,IFNA10,IFNA13,IFNA16,IFNA2,IFNA21,IFNA4,IFNA5,IFNA6,IFNA7,IFNA8,IL10,IL2,IL4,IL5,PRF1,TG,TPO,TSHB,TSHR	AAAS,AGL,ALDOB,AMY1A,AMY1B,AMY1C,CALM1,CALM2,CALM3,ENO1,ENO3,FBP1,FBP2,G6PC,GALK1,GAPDH,GAPDHS,GBE1,GCK,GCKR,GOT1,GOT2,GYG1,GYS1,GYS2,HK1,HK2,HK3,KHK,LCT,MDH1,MDH2,MGAM,NUP107,NUP133,NUP153,NUP155,NUP160,NUP188,NUP205,NUP214,NUP35,NUP50,NUP54,NUP62,NUP88,NUP93,NUP98,NUPL1,NUPL2,PCK1,PCK2,PFKFB2,PFKFB3,PFKL,PFKP,PGAM1,PGAM2,PGLS,PGM1,PGM2,PHKG1,PRPS1L1,PYGB,PYGL,PYGM,RAE1,RPIA,SEH1L,SI,SLC25A1,SLC…
26	KEGG_GRAFT_VERSUS_HOST_DISEASE	REACTOME_AMINE_COMPOUND_SLC_TRANSPORTERS	0.14	No	8255	169.407	375	16	11.1448	8e-06	P	0.853345	0.0226242	0.188	1.24165	-0.174113	0.208	CD80,CD86,FAS,FASLG,HLA-A,HLA-B,HLA-C,HLA-DMA,HLA-DMB,HLA-DOA,HLA-DOB,HLA-DPA1,HLA-DPB1,HLA-DQA1,HLA-DQA2,HLA-DQB1,HLA-DRA,HLA-DRB1,HLA-E,HLA-F,IFNG,IL1A,IL1B,IL2,IL6,KIR2DL1,KIR2DL3,KIR3DL1,KIR3DL2,KLRD1,PRF1,TNF	RHAG,RHBG,RHCG,SLC14A1,SLC14A2,SLC18A1,SLC18A2,SLC22A2,SLC44A1,SLC44A2,SLC44A3,SLC44A5,SLC5A7,SLC6A1,SLC6A11,SLC6A12,SLC6A13,SLC6A15,SLC6A18,SLC6A19,SLC6A2,SLC6A20,SLC6A3,SLC6A5,SLC6A6,SLC6A7,SLC6A9
24	KEGG_ANTIGEN_PROCESSING_AND_PRESENTATION	KEGG_PROXIMAL_TUBULE_BICARBONATE_RECLAMATION	0.14	No	6955	142.729	300	16	11.1262	8e-06	P	0.736362	-0.0484024	0.193	-0.49676	-0.682163	0.555	B2M,CALR,CANX,CD4,CD74,CD8A,CD8B,CIITA,CREB1,CTSB,HLA-A,HLA-B,HLA-C,HLA-DMA,HLA-DMB,HLA-DOA,HLA-DOB,HLA-DPA1,HLA-DPB1,HLA-DQA1,HLA-DQA2,HLA-DQB1,HLA-DRA,HLA-DRB1,HLA-E,HLA-F,HSP90AA1,HSP90AB1,HSPA2,HSPA4,HSPA5,HSPA6,HSPA8,IFNA1,IFNA10,IFNA13,IFNA16,IFNA2,IFNA21,IFNA4,IFNA5,IFNA6,IFNA7,IFNA8,KIR2DL1,KIR2DL3,KIR2DL4,KIR2DS4,KIR3DL1,KIR3DL2,KIR3DL3,KLRC2,KLRC3,KLRC4,KLRD1,LGMN,LTA,NFYC,PSME1,PSME2,R…	AQP1,ATP1A2,ATP1A3,ATP1A4,ATP1B1,ATP1B2,ATP1B3,CA2,CA4,FXYD2,GLS,GLS2,MDH1,PCK1,PCK2,SLC25A10,SLC38A3,SLC4A4,SLC9A3
5	KEGG_ALLOGRAFT_REJECTION	REACTOME_GLUCOSE_METABOLISM	0.14	No	9452	193.972	421	16	10.3699	8e-06	P	0.246351	-0.315786	0.31	-0.959601	-0.657112	0.524	CD40,CD80,CD86,FAS,FASLG,HLA-A,HLA-B,HLA-C,HLA-DMA,HLA-DMB,HLA-DOA,HLA-DOB,HLA-DPA1,HLA-DPB1,HLA-DQA1,HLA-DQA2,HLA-DQB1,HLA-DRA,HLA-DRB1,HLA-E,HLA-F,IFNG,IL10,IL12A,IL12B,IL2,IL4,IL5,PRF1,TNF	AGL,ALDOB,CALM1,CALM2,CALM3,ENO1,ENO3,FBP1,FBP2,GAPDH,GAPDHS,GBE1,GOT1,GOT2,GYG1,GYS1,GYS2,MDH1,MDH2,PCK1,PCK2,PFKFB2,PFKFB3,PFKL,PFKP,PGAM1,PGAM2,PGM1,PGM2,PHKG1,PYGB,PYGL,PYGM,SLC25A1,SLC25A10,SLC25A11,SLC25A12,SLC25A13,TPI1,UGP2
30	KEGG_GRAFT_VERSUS_HOST_DISEASE	BIOCARTA_P53_PATHWAY	0.14	Yes	2860	58.6923	153	16	10.0174	8e-06	P	2.62569	1.4289	0.024	-1.01123	-0.272614	0.412	CD80,CD86,FAS,FASLG,HLA-A,HLA-B,HLA-C,HLA-DMA,HLA-DMB,HLA-DOA,HLA-DOB,HLA-DPA1,HLA-DPB1,HLA-DQA1,HLA-DQA2,HLA-DQB1,HLA-DRA,HLA-DRB1,HLA-E,HLA-F,IFNG,IL1A,IL1B,IL2,IL6,KIR2DL1,KIR2DL3,KIR3DL1,KIR3DL2,KLRD1,PRF1,TNF	APAF1,ATM,BAX,BCL2,CCND1,CCNE1,CDK2,CDK4,CDKN1A,GADD45A,MDM2,PCNA,TIMP3,TP53
14	KEGG_GRAFT_VERSUS_HOST_DISEASE	REACTOME_CHOLESTEROL_BIOSYNTHESIS	0.14	No	1820	37.3496	106	16	9.55261	8e-06	P	0.219722	-0.340341	0.356	0.0923923	0.0887972	0.243	CD80,CD86,FAS,FASLG,HLA-A,HLA-B,HLA-C,HLA-DMA,HLA-DMB,HLA-DOA,HLA-DOB,HLA-DPA1,HLA-DPB1,HLA-DQA1,HLA-DQA2,HLA-DQB1,HLA-DRA,HLA-DRB1,HLA-E,HLA-F,IFNG,IL1A,IL1B,IL2,IL6,KIR2DL1,KIR2DL3,KIR3DL1,KIR3DL2,KLRD1,PRF1,TNF	CYP51A1,DHCR24,DHCR7,FDFT1,HMGCS1,HSD17B7,IDI1,IDI2,LBR,LSS,MVD,MVK,PMVK,SQLE,TM7SF2
30	KEGG_ALLOGRAFT_REJECTION	BIOCARTA_P53_PATHWAY	0.14	No	2992	61.4011	158	16	9.38815	8e-06	P	0.975957	0.336486	0.104	-0.724064	-0.274924	0.421	CD40,CD80,CD86,FAS,FASLG,HLA-A,HLA-B,HLA-C,HLA-DMA,HLA-DMB,HLA-DOA,HLA-DOB,HLA-DPA1,HLA-DPB1,HLA-DQA1,HLA-DQA2,HLA-DQB1,HLA-DRA,HLA-DRB1,HLA-E,HLA-F,IFNG,IL10,IL12A,IL12B,IL2,IL4,IL5,PRF1,TNF	APAF1,ATM,BAX,BCL2,CCND1,CCNE1,CDK2,CDK4,CDKN1A,GADD45A,MDM2,PCNA,TIMP3,TP53
1	KEGG_FRUCTOSE_AND_MANNOSE_METABOLISM	BIOCARTA_ARF_PATHWAY	0.14	No	5166	106.015	259	16	9.32316	8e-06	P	-0.545387	0.0510096	0.267	1.56431	-0.664226	0.218	AKR1B1,AKR1B10,ALDOB,FBP1,FBP2,FPGT,FUK,GMDS,GMPPA,HK1,HK2,HK3,KHK,MTMR2,MTMR6,MTMR7,PFKFB2,PFKFB3,PFKL,PFKP,PHPT1,PMM2,SORD,TPI1,TSTA3	ABL1,CDKN2A,MDM2,MYC,PIK3CG,PIK3R1,POLR1B,POLR1C,POLR1D,RAC1,TBX2,TP53,TWIST1
28	KEGG_CIRCADIAN_RHYTHM_MAMMAL	KEGG_GRAFT_VERSUS_HOST_DISEASE	0.14	No	2665	54.6905	145	16	9.18036	8e-06	P	0.0668292	-0.00765337	0.287	0.0237054	-0.392751	0.416	ARNTL,BHLHE40,BHLHE41,CLOCK,CRY1,CRY2,CSNK1D,CSNK1E,NPAS2,NR1D1,PER1,PER2,PER3	CD80,CD86,FAS,FASLG,HLA-A,HLA-B,HLA-C,HLA-DMA,HLA-DMB,HLA-DOA,HLA-DOB,HLA-DPA1,HLA-DPB1,HLA-DQA1,HLA-DQA2,HLA-DQB1,HLA-DRA,HLA-DRB1,HLA-E,HLA-F,IFNG,IL1A,IL1B,IL2,IL6,KIR2DL1,KIR2DL3,KIR3DL1,KIR3DL2,KLRD1,PRF1,TNF
39	BIOCARTA_BARR_MAPK_PATHWAY	BIOCARTA_ARF_PATHWAY	0.14	No	1722	35.3385	103	16	8.15837	8e-06	P	-0.818867	-0.248499	0.508	0.348984	-0.60658	0.336	ADCY1,ARRB1,DNM1,GNAS,GNB1,GNGT1,MAP2K1,MAP2K2,MAPK1,PLCB1,RAF1	ABL1,CDKN2A,MDM2,MYC,PIK3CG,PIK3R1,POLR1B,POLR1C,POLR1D,RAC1,TBX2,TP53,TWIST1
38	BIOCARTA_BARR_MAPK_PATHWAY	REACTOME_BETACATENIN_PHOSPHORYLATION_CASCADE	0.14	No	1066	21.8762	79	16	7.75663	8e-06	P	-0.544714	-1.53487	0.81	-0.222422	-0.0343719	0.323	ADCY1,ARRB1,DNM1,GNAS,GNB1,GNGT1,MAP2K1,MAP2K2,MAPK1,PLCB1,RAF1	AXIN1,CSNK1A1,CTNNB1,GSK3B,PPP2CA,PPP2CB,PPP2R1A,PPP2R1B,PPP2R5A,PPP2R5B,PPP2R5C,PPP2R5D
1	KEGG_FRUCTOSE_AND_MANNOSE_METABOLISM	REACTOME_BETACATENIN_PHOSPHORYLATION_CASCADE	0.14	No	3198	65.6286	180	16	5.45007	8e-06	P	0.513904	-0.804683	0.297	-0.225729	-0.387597	0.456	AKR1B1,AKR1B10,ALDOB,FBP1,FBP2,FPGT,FUK,GMDS,GMPPA,HK1,HK2,HK3,KHK,MTMR2,MTMR6,MTMR7,PFKFB2,PFKFB3,PFKL,PFKP,PHPT1,PMM2,SORD,TPI1,TSTA3	AXIN1,CSNK1A1,CTNNB1,GSK3B,PPP2CA,PPP2CB,PPP2R1A,PPP2R1B,PPP2R5A,PPP2R5B,PPP2R5C,PPP2R5D
41	BIOCARTA_ARF_PATHWAY	REACTOME_BETACATENIN_PHOSPHORYLATION_CASCADE	0.14	No	1092	22.4098	73	16	5.12931	8e-06	P	0.321007	-0.333739	0.331	0.294411	-0.415745	0.343	ABL1,CDKN2A,MDM2,MYC,PIK3CG,PIK3R1,POLR1B,POLR1C,POLR1D,RAC1,TBX2,TP53,TWIST1	AXIN1,CSNK1A1,CTNNB1,GSK3B,PPP2CA,PPP2CB,PPP2R1A,PPP2R1B,PPP2R5A,PPP2R5B,PPP2R5C,PPP2R5D
1	REACTOME_GLUCONEOGENESIS	REACTOME_BETACATENIN_PHOSPHORYLATION_CASCADE	0.14	No	2132	43.7524	125	16	4.83249	8e-06	P	3.05885	0.434039	0.028	-0.254949	0.0825364	0.236	ALDOB,ENO1,ENO3,FBP1,FBP2,GAPDH,GAPDHS,GOT1,GOT2,MDH1,MDH2,PCK1,PCK2,PFKFB2,PFKFB3,PGAM1,PGAM2,SLC25A1,SLC25A10,SLC25A11,SLC25A12,SLC25A13,TPI1	AXIN1,CSNK1A1,CTNNB1,GSK3B,PPP2CA,PPP2CB,PPP2R1A,PPP2R1B,PPP2R5A,PPP2R5B,PPP2R5C,PPP2R5D
1	KEGG_GLYCOLYSIS_GLUCONEOGENESIS	REACTOME_BETACATENIN_PHOSPHORYLATION_CASCADE	0.14	No	3510	72.0314	190	16	4.5867	8e-06	P	3.39612	0.236219	0.054	-0.595715	-0.740592	0.554	ACSS1,ADH1A,ADH1B,ADH1C,ADH5,ADH6,ADH7,ALDH1A3,ALDH1B1,ALDH3A1,ALDH3B1,ALDH3B2,ALDH7A1,ALDH9A1,ALDOB,BPGM,DLD,ENO1,ENO3,FBP1,FBP2,G6PC,G6PC2,GALM,GAPDH,GCK,HK1,HK2,HK3,LDHA,LDHAL6A,LDHAL6B,LDHB,LDHC,PCK1,PCK2,PDHA2,PFKL,PFKP,PGAM1,PGAM2,PGK2,PGM1,PGM2,TPI1	AXIN1,CSNK1A1,CTNNB1,GSK3B,PPP2CA,PPP2CB,PPP2R1A,PPP2R1B,PPP2R5A,PPP2R5B,PPP2R5C,PPP2R5D
12	KEGG_TERPENOID_BACKBONE_BIOSYNTHESIS	BIOCARTA_ATM_PATHWAY	0.14	No	1479	30.3517	99	16	4.41551	8e-06	P	-0.0459138	-0.161884	0.407	-0.0473739	-0.520308	0.47	ACAT1,ACAT2,DHDDS,HMGCS1,HMGCS2,IDI1,IDI2,MVD,MVK,PDSS1,PDSS2,PMVK	ABL1,ATM,BRCA1,CDKN1A,CHEK1,CHEK2,GADD45A,JUN,MAPK8,MDM2,MRE11A,NBN,NFKB1,NFKBIA,RAD50,RAD51,RBBP8,RELA,TP53,TP73
14	KEGG_TERPENOID_BACKBONE_BIOSYNTHESIS	KEGG_AUTOIMMUNE_THYROID_DISEASE	0.14	No	2436	49.991	149	16	4.03241	8e-06	P	-0.640127	-0.503428	0.609	0.00408192	-0.0441416	0.295	ACAT1,ACAT2,DHDDS,HMGCS1,HMGCS2,IDI1,IDI2,MVD,MVK,PDSS1,PDSS2,PMVK	CD40,CD80,CD86,CGA,CTLA4,FAS,FASLG,HLA-A,HLA-B,HLA-C,HLA-DMA,HLA-DMB,HLA-DOA,HLA-DOB,HLA-DPA1,HLA-DPB1,HLA-DQA1,HLA-DQA2,HLA-DQB1,HLA-DRA,HLA-DRB1,HLA-E,HLA-F,IFNA1,IFNA10,IFNA13,IFNA16,IFNA2,IFNA21,IFNA4,IFNA5,IFNA6,IFNA7,IFNA8,IL10,IL2,IL4,IL5,PRF1,TG,TPO,TSHB,TSHR
19	KEGG_TERPENOID_BACKBONE_BIOSYNTHESIS	REACTOME_ACTIVATION_OF_RAC	0.14	No	2204	45.23	136	16	3.90959	8e-06	P	-0.35718	-0.438532	0.53	-0.372153	-0.300515	0.43	ACAT1,ACAT2,DHDDS,HMGCS1,HMGCS2,IDI1,IDI2,MVD,MVK,PDSS1,PDSS2,PMVK	GPC1,NCK1,NCK2,PAK1,PAK2,PAK4,PAK6,PAK7,RAC1,ROBO1,SLIT2,SOS1,SOS2
12	KEGG_TERPENOID_BACKBONE_BIOSYNTHESIS	BIOCARTA_G2_PATHWAY	0.14	No	1421	29.1614	91	16	3.34258	8e-06	P	-0.73079	-1.78982	0.81	-0.297829	-1.38173	0.614	ACAT1,ACAT2,DHDDS,HMGCS1,HMGCS2,IDI1,IDI2,MVD,MVK,PDSS1,PDSS2,PMVK	ATM,BRCA1,CCNB1,CDC25B,CDC34,CDK1,CDKN1A,CDKN2D,CHEK1,CHEK2,EP300,GADD45A,MDM2,MYT1,PLK1,PRKDC,RPS6KA1,TP53,WEE1,YWHAH,YWHAQ
12	KEGG_TERPENOID_BACKBONE_BIOSYNTHESIS	REACTOME_TRAFFICKING_OF_GLUR2_CONTAINING_AMPA_RECEPTORS	0.14	No	2436	49.991	144	16	3.19971	8e-06	P	-0.798799	-0.487596	0.593	1.86579	0.72775	0.064	ACAT1,ACAT2,DHDDS,HMGCS1,HMGCS2,IDI1,IDI2,MVD,MVK,PDSS1,PDSS2,PMVK	AP2A1,AP2A2,AP2B1,AP2M1,AP2S1,GRIA1,GRIA2,GRIA4,GRIP1,GRIP2,NSF,PICK1,PRKCA,PRKCB,PRKCG
10	KEGG_GLYOXYLATE_AND_DICARBOXYLATE_METABOLISM	KEGG_TERPENOID_BACKBONE_BIOSYNTHESIS	0.14	No	1479	30.3517	93	16	3.11073	8e-06	P	-0.829749	-0.641896	0.715	-1.14175	-1.05764	0.757	ACO1,ACO2,AFMID,GRHPR,HAO1,HAO2,HYI,MDH1,MDH2,MTHFD1,MTHFD1L,MTHFD2,MTHFD2L,PGP	ACAT1,ACAT2,DHDDS,HMGCS1,HMGCS2,IDI1,IDI2,MVD,MVK,PDSS1,PDSS2,PMVK
14	KEGG_TERPENOID_BACKBONE_BIOSYNTHESIS	KEGG_SYSTEMIC_LUPUS_ERYTHEMATOSUS	0.14	No	4698	96.4113	258	16	3.10968	8e-06	P	-0.181748	-0.399146	0.447	-1.04978	-0.89772	0.582	ACAT1,ACAT2,DHDDS,HMGCS1,HMGCS2,IDI1,IDI2,MVD,MVK,PDSS1,PDSS2,PMVK	ACTN1,ACTN2,ACTN3,ACTN4,C1QA,C1QB,C1QC,C1R,C1S,C2,C4A,C4B,C5,C6,C7,C8A,C8B,C9,CD40,CD80,CD86,ELANE,FCGR2A,FCGR2B,FCGR3A,GRIN2A,GRIN2B,H2AFJ,H2AFX,H2AFY,H2AFY2,H2AFZ,H3F3A,H3F3B,H3F3C,HIST1H2AA,HIST1H2AC,HIST1H2AD,HIST1H2AE,HIST1H2BA,HIST1H2BC,HIST1H2BD,HIST1H2BE,HIST1H2BF,HIST1H2BG,HIST1H3D,HIST1H3E,HIST1H4C,HIST1H4D,HIST1H4E,HIST2H2AB,HIST2H2AC,HIST2H2BE,HIST3H2A,HIST3H2BB,HLA-DMA,HLA-DMB,HLA-DO…
5	KEGG_LEISHMANIA_INFECTION	REACTOME_METABOLISM_OF_CARBOHYDRATES	0.2	No	40404	829.162	1299	16	16	1.2e-05	P	-1.44394	-1.18727	0.628	1.53991	0.473406	0.155	CR1,CYBA,FCGR2A,FCGR3A,FOS,HLA-DMA,HLA-DMB,HLA-DOA,HLA-DOB,HLA-DPA1,HLA-DPB1,HLA-DQA1,HLA-DQA2,HLA-DQB1,HLA-DRA,HLA-DRB1,IFNG,IFNGR1,IFNGR2,IL10,IL12A,IL12B,IL1A,IL1B,IL4,IRAK4,ITGA4,ITGAM,ITGB1,ITGB2,JAK1,JAK2,JUN,MAP3K7,MAPK1,MAPK11,MAPK12,MAPK13,MAPK14,MYD88,NCF2,NCF4,NFKB1,NFKBIA,NFKBIB,NOS2,PRKCB,PTPN6,RELA,STAT1,TAB2,TGFB2,TGFB3,TLR2,TLR4,TNF,TRAF6	AAAS,AGL,ALDOB,AMY1A,AMY1B,AMY1C,CALM1,CALM2,CALM3,ENO1,ENO3,FBP1,FBP2,G6PC,GALK1,GAPDH,GAPDHS,GBE1,GCK,GCKR,GOT1,GOT2,GYG1,GYS1,GYS2,HK1,HK2,HK3,KHK,LCT,MDH1,MDH2,MGAM,NUP107,NUP133,NUP153,NUP155,NUP160,NUP188,NUP205,NUP214,NUP35,NUP50,NUP54,NUP62,NUP88,NUP93,NUP98,NUPL1,NUPL2,PCK1,PCK2,PFKFB2,PFKFB3,PFKL,PFKP,PGAM1,PGAM2,PGLS,PGM1,PGM2,PHKG1,PRPS1L1,PYGB,PYGL,PYGM,RAE1,RPIA,SEH1L,SI,SLC25A1,SLC…
1	KEGG_BASAL_CELL_CARCINOMA	REACTOME_METABOLISM_OF_CARBOHYDRATES	0.2	No	42054	863.023	1426	16	15.4775	1.2e-05	P	0.293782	-0.624095	0.366	0.884137	-0.396327	0.278	APC2,AXIN1,AXIN2,BMP2,BMP4,CTNNB1,DVL1,DVL3,FZD1,FZD10,FZD2,FZD3,FZD4,FZD5,FZD6,FZD7,FZD8,FZD9,GLI1,GLI2,GLI3,GSK3B,HHIP,LEF1,PTCH1,SHH,SMO,STK36,SUFU,TCF7,TCF7L1,TCF7L2,TP53,WNT10A,WNT11,WNT16,WNT2,WNT2B,WNT3,WNT4,WNT5A,WNT5B,WNT6,WNT7A,WNT8A,WNT8B,WNT9A,WNT9B	AAAS,AGL,ALDOB,AMY1A,AMY1B,AMY1C,CALM1,CALM2,CALM3,ENO1,ENO3,FBP1,FBP2,G6PC,GALK1,GAPDH,GAPDHS,GBE1,GCK,GCKR,GOT1,GOT2,GYG1,GYS1,GYS2,HK1,HK2,HK3,KHK,LCT,MDH1,MDH2,MGAM,NUP107,NUP133,NUP153,NUP155,NUP160,NUP188,NUP205,NUP214,NUP35,NUP50,NUP54,NUP62,NUP88,NUP93,NUP98,NUPL1,NUPL2,PCK1,PCK2,PFKFB2,PFKFB3,PFKL,PFKP,PGAM1,PGAM2,PGLS,PGM1,PGM2,PHKG1,PRPS1L1,PYGB,PYGL,PYGM,RAE1,RPIA,SEH1L,SI,SLC25A1,SLC…
1	KEGG_ENDOMETRIAL_CANCER	REACTOME_GLUCOSE_METABOLISM	0.2	Yes	24881	510.602	858	16	15.1764	1.2e-05	P	4.85327	1.42829	0.034	0.337278	-1.3472	0.383	AKT1,AKT2,AKT3,APC2,AXIN1,AXIN2,BRAF,CASP9,CCND1,CDH1,CTNNA1,CTNNA2,CTNNA3,CTNNB1,EGF,EGFR,FOXO3,GSK3B,ILK,KRAS,LEF1,MAP2K1,MAP2K2,MAPK1,MLH1,MYC,PIK3CB,PIK3CD,PIK3CG,PIK3R1,PIK3R3,PIK3R5,PTEN,RAF1,SOS1,SOS2,TCF7,TCF7L1,TCF7L2,TP53	AGL,ALDOB,CALM1,CALM2,CALM3,ENO1,ENO3,FBP1,FBP2,GAPDH,GAPDHS,GBE1,GOT1,GOT2,GYG1,GYS1,GYS2,MDH1,MDH2,PCK1,PCK2,PFKFB2,PFKFB3,PFKL,PFKP,PGAM1,PGAM2,PGM1,PGM2,PHKG1,PYGB,PYGL,PYGM,SLC25A1,SLC25A10,SLC25A11,SLC25A12,SLC25A13,TPI1,UGP2
1	BIOCARTA_CTCF_PATHWAY	REACTOME_METABOLISM_OF_CARBOHYDRATES	0.2	No	17871	366.745	622	16	13.4877	1.2e-05	P	3.33294	0.353704	0.095	16	0.095933	0.005	CD79A,CD79B,CDKN1B,CDKN2A,MDM2,MTOR,MYC,PIK3CG,PIK3R1,PPP2CA,PTEN,SMAD1,SMAD5,TGFB2,TGFB3,TGFBR1,TGFBR2,TGFBR3,TP53	AAAS,AGL,ALDOB,AMY1A,AMY1B,AMY1C,CALM1,CALM2,CALM3,ENO1,ENO3,FBP1,FBP2,G6PC,GALK1,GAPDH,GAPDHS,GBE1,GCK,GCKR,GOT1,GOT2,GYG1,GYS1,GYS2,HK1,HK2,HK3,KHK,LCT,MDH1,MDH2,MGAM,NUP107,NUP133,NUP153,NUP155,NUP160,NUP188,NUP205,NUP214,NUP35,NUP50,NUP54,NUP62,NUP88,NUP93,NUP98,NUPL1,NUPL2,PCK1,PCK2,PFKFB2,PFKFB3,PFKL,PFKP,PGAM1,PGAM2,PGLS,PGM1,PGM2,PHKG1,PRPS1L1,PYGB,PYGL,PYGM,RAE1,RPIA,SEH1L,SI,SLC25A1,SLC…
4	KEGG_FRUCTOSE_AND_MANNOSE_METABOLISM	REACTOME_BASIGIN_INTERACTIONS	0.2	No	9471	194.362	395	16	12.7397	1.2e-05	P	-0.903917	0.00338647	0.286	-2.5936	-3.3161	0.813	AKR1B1,AKR1B10,ALDOB,FBP1,FBP2,FPGT,FUK,GMDS,GMPPA,HK1,HK2,HK3,KHK,MTMR2,MTMR6,MTMR7,PFKFB2,PFKFB3,PFKL,PFKP,PHPT1,PMM2,SORD,TPI1,TSTA3	ATP1B1,ATP1B2,ATP1B3,BSG,CAV1,ITGA3,ITGA6,ITGB1,MAG,MMP1,PPIL2,SLC16A1,SLC16A3,SLC16A8,SLC3A2,SLC7A10,SLC7A11,SLC7A5,SLC7A7,SLC7A8,SLC7A9,SPN
5	KEGG_GALACTOSE_METABOLISM	KEGG_LEISHMANIA_INFECTION	0.2	No	12012	246.508	433	16	12.4991	1.2e-05	P	-7.47434	-5.85038	0.992	0.245684	-0.0316798	0.271	AKR1B1,B4GALT1,B4GALT2,G6PC,G6PC2,GAA,GALK1,GALK2,GCK,GLB1,HK1,HK2,HK3,LALBA,LCT,MGAM,PFKL,PFKP,PGM1,PGM2,UGP2	CR1,CYBA,FCGR2A,FCGR3A,FOS,HLA-DMA,HLA-DMB,HLA-DOA,HLA-DOB,HLA-DPA1,HLA-DPB1,HLA-DQA1,HLA-DQA2,HLA-DQB1,HLA-DRA,HLA-DRB1,IFNG,IFNGR1,IFNGR2,IL10,IL12A,IL12B,IL1A,IL1B,IL4,IRAK4,ITGA4,ITGAM,ITGB1,ITGB2,JAK1,JAK2,JUN,MAP3K7,MAPK1,MAPK11,MAPK12,MAPK13,MAPK14,MYD88,NCF2,NCF4,NFKB1,NFKBIA,NFKBIB,NOS2,PRKCB,PTPN6,RELA,STAT1,TAB2,TGFB2,TGFB3,TLR2,TLR4,TNF,TRAF6
22	KEGG_NITROGEN_METABOLISM	REACTOME_TRAFFICKING_OF_AMPA_RECEPTORS	0.2	No	6862	140.82	271	16	9.92988	1.2e-05	P	-7.82304	-5.8427	0.997	0.0372736	-0.718152	0.418	ASNS,CA12,CA14,CA2,CA3,CA4,CA5A,CA6,CA8,CA9,CPS1,CTH,GLS,GLS2,GLUL,HAL	AP2A1,AP2A2,AP2B1,AP2M1,AP2S1,CACNG2,CACNG3,CACNG4,CACNG8,CAMK2A,CAMK2B,CAMK2D,CAMK2G,DLG1,DLG4,EPB41L1,GRIA1,GRIA2,GRIA4,GRIP1,GRIP2,MDM2,MYO6,NSF,PICK1,PRKCA,PRKCB,PRKCG
22	KEGG_NITROGEN_METABOLISM	REACTOME_TRAFFICKING_OF_GLUR2_CONTAINING_AMPA_RECEPTORS	0.2	No	3948	81.02	171	16	9.70414	1.2e-05	P	-4.78198	-4.01771	0.999	0.227329	-0.347947	0.351	ASNS,CA12,CA14,CA2,CA3,CA4,CA5A,CA6,CA8,CA9,CPS1,CTH,GLS,GLS2,GLUL,HAL	AP2A1,AP2A2,AP2B1,AP2M1,AP2S1,GRIA1,GRIA2,GRIA4,GRIP1,GRIP2,NSF,PICK1,PRKCA,PRKCB,PRKCG
26	KEGG_ALLOGRAFT_REJECTION	REACTOME_AMINE_COMPOUND_SLC_TRANSPORTERS	0.2	No	8636	177.226	384	16	9.41783	1.2e-05	P	0.318989	-0.305827	0.304	2.73171	0.283703	0.105	CD40,CD80,CD86,FAS,FASLG,HLA-A,HLA-B,HLA-C,HLA-DMA,HLA-DMB,HLA-DOA,HLA-DOB,HLA-DPA1,HLA-DPB1,HLA-DQA1,HLA-DQA2,HLA-DQB1,HLA-DRA,HLA-DRB1,HLA-E,HLA-F,IFNG,IL10,IL12A,IL12B,IL2,IL4,IL5,PRF1,TNF	RHAG,RHBG,RHCG,SLC14A1,SLC14A2,SLC18A1,SLC18A2,SLC22A2,SLC44A1,SLC44A2,SLC44A3,SLC44A5,SLC5A7,SLC6A1,SLC6A11,SLC6A12,SLC6A13,SLC6A15,SLC6A18,SLC6A19,SLC6A2,SLC6A20,SLC6A3,SLC6A5,SLC6A6,SLC6A7,SLC6A9
23	KEGG_PROTEIN_EXPORT	REACTOME_ACTIVATION_OF_RAC	0.2	No	4104	84.2213	171	16	9.13071	1.2e-05	P	0.791508	0.436682	0.112	-0.530486	-2.12775	0.657	HSPA5,IMMP2L,OXA1L,SEC11C,SEC61A1,SEC61A2,SEC61B,SEC61G,SEC62,SEC63,SPCS3,SRP14,SRP54,SRP68,SRP72,SRP9,SRPR,SRPRB	GPC1,NCK1,NCK2,PAK1,PAK2,PAK4,PAK6,PAK7,RAC1,ROBO1,SLIT2,SOS1,SOS2
28	KEGG_CIRCADIAN_RHYTHM_MAMMAL	KEGG_ALLOGRAFT_REJECTION	0.2	No	2788	57.2147	149	16	8.78816	1.2e-05	P	-0.388107	-0.24222	0.451	0.104658	-0.292992	0.359	ARNTL,BHLHE40,BHLHE41,CLOCK,CRY1,CRY2,CSNK1D,CSNK1E,NPAS2,NR1D1,PER1,PER2,PER3	CD40,CD80,CD86,FAS,FASLG,HLA-A,HLA-B,HLA-C,HLA-DMA,HLA-DMB,HLA-DOA,HLA-DOB,HLA-DPA1,HLA-DPB1,HLA-DQA1,HLA-DQA2,HLA-DQB1,HLA-DRA,HLA-DRB1,HLA-E,HLA-F,IFNG,IL10,IL12A,IL12B,IL2,IL4,IL5,PRF1,TNF
14	KEGG_ALLOGRAFT_REJECTION	REACTOME_CHOLESTEROL_BIOSYNTHESIS	0.2	No	1904	39.0735	108	16	8.56405	1.2e-05	P	0.858267	0.023711	0.178	0.111748	0.107984	0.213	CD40,CD80,CD86,FAS,FASLG,HLA-A,HLA-B,HLA-C,HLA-DMA,HLA-DMB,HLA-DOA,HLA-DOB,HLA-DPA1,HLA-DPB1,HLA-DQA1,HLA-DQA2,HLA-DQB1,HLA-DRA,HLA-DRB1,HLA-E,HLA-F,IFNG,IL10,IL12A,IL12B,IL2,IL4,IL5,PRF1,TNF	CYP51A1,DHCR24,DHCR7,FDFT1,HMGCS1,HSD17B7,IDI1,IDI2,LBR,LSS,MVD,MVK,PMVK,SQLE,TM7SF2
39	BIOCARTA_BARRESTIN_PATHWAY	BIOCARTA_ARF_PATHWAY	0.2	No	1848	37.9242	106	16	7.22772	1.2e-05	P	-2.0561	-1.22769	0.886	0.852437	-0.263087	0.245	ADCY1,AP2A1,AP2M1,ARRB1,DNM1,GNAS,GNB1,GNGT1,PLCB1,PPARA	ABL1,CDKN2A,MDM2,MYC,PIK3CG,PIK3R1,POLR1B,POLR1C,POLR1D,RAC1,TBX2,TP53,TWIST1
1	KEGG_STARCH_AND_SUCROSE_METABOLISM	BIOCARTA_ARF_PATHWAY	0.2	No	4200	86.1914	208	16	7.1581	1.2e-05	P	-0.00613079	-0.164848	0.383	5.56819	0.656544	0.038	AGL,AMY1A,AMY1B,AMY1C,ENPP1,ENPP3,G6PC,G6PC2,GAA,GBA3,GBE1,GCK,GYS1,GYS2,HK1,HK2,HK3,MGAM,PGM1,PGM2,PGM2L1,PYGB,PYGL,PYGM,SI,UGDH,UGP2,UGT1A1,UGT1A10,UGT1A3,UGT1A4,UGT1A5,UGT1A6,UGT1A7,UGT1A8,UGT1A9,UGT2A1,UGT2A3,UGT2B10,UGT2B4,UGT2B7,UXS1	ABL1,CDKN2A,MDM2,MYC,PIK3CG,PIK3R1,POLR1B,POLR1C,POLR1D,RAC1,TBX2,TP53,TWIST1
39	BIOCARTA_BARRESTIN_SRC_PATHWAY	BIOCARTA_ARF_PATHWAY	0.2	No	1974	40.51	111	16	7.00323	1.2e-05	P	-0.650405	-0.0981587	0.415	0.623943	-0.447138	0.278	ADCY1,ARRB1,DNM1,GNAS,GNB1,GNGT1,HCK,MAP2K1,MAP2K2,MAPK1,PLCB1,RAF1,SRC	ABL1,CDKN2A,MDM2,MYC,PIK3CG,PIK3R1,POLR1B,POLR1C,POLR1D,RAC1,TBX2,TP53,TWIST1
32	KEGG_ENDOMETRIAL_CANCER	KEGG_ALLOGRAFT_REJECTION	0.2	No	12172	249.791	493	16	6.17066	1.2e-05	P	-3.05803	-3.72759	0.92	0.786588	-0.245316	0.25	AKT1,AKT2,AKT3,APC2,AXIN1,AXIN2,BRAF,CASP9,CCND1,CDH1,CTNNA1,CTNNA2,CTNNA3,CTNNB1,EGF,EGFR,FOXO3,GSK3B,ILK,KRAS,LEF1,MAP2K1,MAP2K2,MAPK1,MLH1,MYC,PIK3CB,PIK3CD,PIK3CG,PIK3R1,PIK3R3,PIK3R5,PTEN,RAF1,SOS1,SOS2,TCF7,TCF7L1,TCF7L2,TP53	CD40,CD80,CD86,FAS,FASLG,HLA-A,HLA-B,HLA-C,HLA-DMA,HLA-DMB,HLA-DOA,HLA-DOB,HLA-DPA1,HLA-DPB1,HLA-DQA1,HLA-DQA2,HLA-DQB1,HLA-DRA,HLA-DRB1,HLA-E,HLA-F,IFNG,IL10,IL12A,IL12B,IL2,IL4,IL5,PRF1,TNF
29	KEGG_CIRCADIAN_RHYTHM_MAMMAL	REACTOME_METABOLISM_OF_CARBOHYDRATES	0.2	No	10619	217.921	440	16	5.94014	1.2e-05	P	-1.2087	-1.08826	0.671	0.820761	-0.17818	0.252	ARNTL,BHLHE40,BHLHE41,CLOCK,CRY1,CRY2,CSNK1D,CSNK1E,NPAS2,NR1D1,PER1,PER2,PER3	AAAS,AGL,ALDOB,AMY1A,AMY1B,AMY1C,CALM1,CALM2,CALM3,ENO1,ENO3,FBP1,FBP2,G6PC,GALK1,GAPDH,GAPDHS,GBE1,GCK,GCKR,GOT1,GOT2,GYG1,GYS1,GYS2,HK1,HK2,HK3,KHK,LCT,MDH1,MDH2,MGAM,NUP107,NUP133,NUP153,NUP155,NUP160,NUP188,NUP205,NUP214,NUP35,NUP50,NUP54,NUP62,NUP88,NUP93,NUP98,NUPL1,NUPL2,PCK1,PCK2,PFKFB2,PFKFB3,PFKL,PFKP,PGAM1,PGAM2,PGLS,PGM1,PGM2,PHKG1,PRPS1L1,PYGB,PYGL,PYGM,RAE1,RPIA,SEH1L,SI,SLC25A1,SLC…
1	KEGG_STARCH_AND_SUCROSE_METABOLISM	REACTOME_BETACATENIN_PHOSPHORYLATION_CASCADE	0.2	No	2600	53.3566	153	16	5.89521	1.2e-05	P	3.32564	0.400768	0.039	-0.12084	-0.441731	0.439	AGL,AMY1A,AMY1B,AMY1C,ENPP1,ENPP3,G6PC,G6PC2,GAA,GBA3,GBE1,GCK,GYS1,GYS2,HK1,HK2,HK3,MGAM,PGM1,PGM2,PGM2L1,PYGB,PYGL,PYGM,SI,UGDH,UGP2,UGT1A1,UGT1A10,UGT1A3,UGT1A4,UGT1A5,UGT1A6,UGT1A7,UGT1A8,UGT1A9,UGT2A1,UGT2A3,UGT2B10,UGT2B4,UGT2B7,UXS1	AXIN1,CSNK1A1,CTNNB1,GSK3B,PPP2CA,PPP2CB,PPP2R1A,PPP2R1B,PPP2R5A,PPP2R5B,PPP2R5C,PPP2R5D
38	BIOCARTA_BARRESTIN_SRC_PATHWAY	REACTOME_BETACATENIN_PHOSPHORYLATION_CASCADE	0.2	No	1222	25.0776	81	16	5.45886	1.2e-05	P	-0.82567	-2.00602	0.875	-0.450302	-0.137268	0.396	ADCY1,ARRB1,DNM1,GNAS,GNB1,GNGT1,HCK,MAP2K1,MAP2K2,MAPK1,PLCB1,RAF1,SRC	AXIN1,CSNK1A1,CTNNB1,GSK3B,PPP2CA,PPP2CB,PPP2R1A,PPP2R1B,PPP2R5A,PPP2R5B,PPP2R5C,PPP2R5D
38	BIOCARTA_CCR3_PATHWAY	REACTOME_BETACATENIN_PHOSPHORYLATION_CASCADE	0.2	No	2340	48.0209	136	16	4.99476	1.2e-05	P	0.00694431	-1.25574	0.508	-0.113954	-0.0687167	0.31	CCL11,CCR3,GNAQ,GNAS,GNB1,GNGT1,LIMK1,MAP2K1,MAPK1,MYL2,PIK3C2G,PLCB1,PPP1R12B,PRKCA,PRKCB,PTK2,RAF1,ROCK2	AXIN1,CSNK1A1,CTNNB1,GSK3B,PPP2CA,PPP2CB,PPP2R1A,PPP2R1B,PPP2R5A,PPP2R5B,PPP2R5C,PPP2R5D
34	KEGG_BASAL_CELL_CARCINOMA	REACTOME_AMINE_COMPOUND_SLC_TRANSPORTERS	0.22	Yes	20828	427.427	762	16	15.2556	1.6e-05	P	3.4943	0.694563	0.067	13.844	3.58155	0.004	APC2,AXIN1,AXIN2,BMP2,BMP4,CTNNB1,DVL1,DVL2,DVL3,FZD1,FZD10,FZD2,FZD3,FZD4,FZD5,FZD6,FZD7,FZD8,FZD9,GLI1,GLI2,GLI3,GSK3B,HHIP,LEF1,PTCH1,SHH,SMO,STK36,SUFU,TCF7,TCF7L1,TCF7L2,TP53,WNT10A,WNT11,WNT16,WNT2,WNT2B,WNT3,WNT4,WNT5A,WNT5B,WNT6,WNT7A,WNT8A,WNT8B,WNT9A,WNT9B	RHAG,RHBG,RHCG,SLC14A1,SLC14A2,SLC18A1,SLC18A2,SLC22A2,SLC44A1,SLC44A2,SLC44A3,SLC44A5,SLC5A7,SLC6A1,SLC6A11,SLC6A12,SLC6A13,SLC6A15,SLC6A18,SLC6A19,SLC6A2,SLC6A20,SLC6A3,SLC6A5,SLC6A6,SLC6A7,SLC6A9
5	KEGG_ANTIGEN_PROCESSING_AND_PRESENTATION	REACTOME_GLUCOSE_METABOLISM	0.23	No	13905	285.355	510	16	13.533	1.6e-05	P	2.95887	0.561646	0.046	-0.179253	-0.383876	0.389	B2M,CALR,CANX,CD4,CD74,CD8A,CD8B,CIITA,CREB1,CTSB,HLA-A,HLA-B,HLA-C,HLA-DMA,HLA-DMB,HLA-DOA,HLA-DOB,HLA-DPA1,HLA-DPB1,HLA-DQA1,HLA-DQA2,HLA-DQB1,HLA-DRA,HLA-DRB1,HLA-E,HLA-F,HSP90AA1,HSP90AB1,HSPA2,HSPA4,HSPA5,HSPA6,HSPA8,IFNA1,IFNA10,IFNA13,IFNA16,IFNA2,IFNA21,IFNA4,IFNA5,IFNA6,IFNA7,IFNA8,KIR2DL1,KIR2DL3,KIR2DL4,KIR2DS4,KIR3DL1,KIR3DL2,KIR3DL3,KLRC2,KLRC3,KLRC4,KLRD1,LGMN,LTA,NFYC,PSME1,PSME2,R…	AGL,ALDOB,CALM1,CALM2,CALM3,ENO1,ENO3,FBP1,FBP2,GAPDH,GAPDHS,GBE1,GOT1,GOT2,GYG1,GYS1,GYS2,MDH1,MDH2,PCK1,PCK2,PFKFB2,PFKFB3,PFKL,PFKP,PGAM1,PGAM2,PGM1,PGM2,PHKG1,PYGB,PYGL,PYGM,SLC25A1,SLC25A10,SLC25A11,SLC25A12,SLC25A13,UGP2
1	KEGG_STARCH_AND_SUCROSE_METABOLISM	KEGG_ENDOMETRIAL_CANCER	0.23	No	17900	367.34	649	16	11.8426	1.6e-05	P	1.07746	0.421711	0.134	5.06873	1.26173	0.052	AGL,AMY1A,AMY1B,AMY1C,ENPP1,ENPP3,G6PC,G6PC2,GAA,GBA3,GBE1,GCK,GYS1,GYS2,HK1,HK2,HK3,MGAM,PGM1,PGM2,PGM2L1,PYGB,PYGL,PYGM,SI,UGDH,UGP2,UGT1A1,UGT1A10,UGT1A3,UGT1A4,UGT1A5,UGT1A6,UGT1A7,UGT1A8,UGT1A9,UGT2A1,UGT2A3,UGT2B10,UGT2B4,UGT2B7,UXS1	AKT1,AKT2,AKT3,APC2,AXIN1,AXIN2,BRAF,CASP9,CCND1,CDH1,CTNNA1,CTNNA2,CTNNA3,CTNNB1,EGF,EGFR,FOXO3,GSK3B,ILK,KRAS,LEF1,MAP2K1,MAP2K2,MAPK1,MLH1,MYC,PIK3CB,PIK3CD,PIK3CG,PIK3R1,PIK3R3,PIK3R5,PTEN,RAF1,SOS1,SOS2,TCF7,TCF7L1,TCF7L2,TP53
26	KEGG_AUTOIMMUNE_THYROID_DISEASE	REACTOME_AMINE_COMPOUND_SLC_TRANSPORTERS	0.23	Yes	10668	218.926	418	16	11.6966	1.6e-05	P	0.525292	-0.220692	0.273	6.93295	1.80235	0.031	CD40,CD80,CD86,CGA,CTLA4,FAS,FASLG,HLA-A,HLA-B,HLA-C,HLA-DMA,HLA-DMB,HLA-DOA,HLA-DOB,HLA-DPA1,HLA-DPB1,HLA-DQA1,HLA-DQA2,HLA-DQB1,HLA-DRA,HLA-DRB1,HLA-E,HLA-F,IFNA1,IFNA10,IFNA13,IFNA16,IFNA2,IFNA21,IFNA4,IFNA5,IFNA6,IFNA7,IFNA8,IL10,IL2,IL4,IL5,PRF1,TG,TPO,TSHB,TSHR	RHAG,RHBG,RHCG,SLC14A1,SLC14A2,SLC18A1,SLC18A2,SLC22A2,SLC44A1,SLC44A2,SLC44A3,SLC44A5,SLC5A7,SLC6A1,SLC6A11,SLC6A12,SLC6A13,SLC6A15,SLC6A18,SLC6A19,SLC6A2,SLC6A20,SLC6A3,SLC6A5,SLC6A6,SLC6A7,SLC6A9
24	KEGG_PROXIMAL_TUBULE_BICARBONATE_RECLAMATION	KEGG_AUTOIMMUNE_THYROID_DISEASE	0.23	No	5460	112.049	241	16	10.1081	1.6e-05	P	-0.132696	-0.0030254	0.28	-1.53898	-1.74818	0.757	AQP1,ATP1A2,ATP1A3,ATP1A4,ATP1B1,ATP1B2,ATP1B3,CA2,CA4,FXYD2,GLS,GLS2,MDH1,PCK1,PCK2,SLC25A10,SLC38A3,SLC4A4,SLC9A3	CD40,CD80,CD86,CGA,CTLA4,FAS,FASLG,HLA-A,HLA-B,HLA-C,HLA-DMA,HLA-DMB,HLA-DOA,HLA-DOB,HLA-DPA1,HLA-DPB1,HLA-DQA1,HLA-DQA2,HLA-DQB1,HLA-DRA,HLA-DRB1,HLA-E,HLA-F,IFNA1,IFNA10,IFNA13,IFNA16,IFNA2,IFNA21,IFNA4,IFNA5,IFNA6,IFNA7,IFNA8,IL10,IL2,IL4,IL5,PRF1,TG,TPO,TSHB,TSHR
5	KEGG_STARCH_AND_SUCROSE_METABOLISM	KEGG_GRAFT_VERSUS_HOST_DISEASE	0.23	No	6500	133.392	288	16	7.57881	1.6e-05	P	1.03623	0.604324	0.074	-0.77036	-1.66228	0.62	AGL,AMY1A,AMY1B,AMY1C,ENPP1,ENPP3,G6PC,G6PC2,GAA,GBA3,GBE1,GCK,GYS1,GYS2,HK1,HK2,HK3,MGAM,PGM1,PGM2,PGM2L1,PYGB,PYGL,PYGM,SI,UGDH,UGP2,UGT1A1,UGT1A10,UGT1A3,UGT1A4,UGT1A5,UGT1A6,UGT1A7,UGT1A8,UGT1A9,UGT2A1,UGT2A3,UGT2B10,UGT2B4,UGT2B7,UXS1	CD80,CD86,FAS,FASLG,HLA-A,HLA-B,HLA-C,HLA-DMA,HLA-DMB,HLA-DOA,HLA-DOB,HLA-DPA1,HLA-DPB1,HLA-DQA1,HLA-DQA2,HLA-DQB1,HLA-DRA,HLA-DRB1,HLA-E,HLA-F,IFNG,IL1A,IL1B,IL2,IL6,KIR2DL1,KIR2DL3,KIR3DL1,KIR3DL2,KLRD1,PRF1,TNF
37	KEGG_ALLOGRAFT_REJECTION	BIOCARTA_BARR_MAPK_PATHWAY	0.23	No	2788	57.2147	140	16	6.84343	1.6e-05	P	-1.7432	-1.49784	0.895	-0.976454	-0.480015	0.542	CD40,CD80,CD86,FAS,FASLG,HLA-A,HLA-B,HLA-C,HLA-DMA,HLA-DMB,HLA-DOA,HLA-DOB,HLA-DPA1,HLA-DPB1,HLA-DQA1,HLA-DQA2,HLA-DQB1,HLA-DRA,HLA-DRB1,HLA-E,HLA-F,IFNG,IL10,IL12A,IL12B,IL2,IL4,IL5,PRF1,TNF	ADCY1,ARRB1,DNM1,GNAS,GNB1,GNGT1,MAP2K1,MAP2K2,MAPK1,PLCB1,RAF1
6	KEGG_ALANINE_ASPARTATE_AND_GLUTAMATE_METABOLISM	KEGG_ALLOGRAFT_REJECTION	0.23	No	6800	139.548	298	16	6.82284	1.6e-05	P	-0.377894	-0.156011	0.409	-2.80216	-1.54014	0.74	ABAT,ACY3,ADSL,ADSS,ADSSL1,AGXT,AGXT2,ALDH4A1,ALDH5A1,ASL,ASNS,ASPA,ASS1,CPS1,DDO,GAD1,GAD2,GFPT1,GFPT2,GLS,GLS2,GLUL,GOT1,GOT2,GPT2,IL4I1,NIT2,PPAT	CD40,CD80,CD86,FAS,FASLG,HLA-A,HLA-B,HLA-C,HLA-DMA,HLA-DMB,HLA-DOA,HLA-DOB,HLA-DPA1,HLA-DPB1,HLA-DQA1,HLA-DQA2,HLA-DQB1,HLA-DRA,HLA-DRB1,HLA-E,HLA-F,IFNG,IL10,IL12A,IL12B,IL2,IL4,IL5,PRF1,TNF
27	KEGG_CIRCADIAN_RHYTHM_MAMMAL	REACTOME_BETACATENIN_PHOSPHORYLATION_CASCADE	0.23	No	1066	21.8762	76	16	6.62305	1.6e-05	P	1.38611	0.152254	0.098	0.0472156	-0.182327	0.364	ARNTL,BHLHE40,BHLHE41,CLOCK,CRY1,CRY2,CSNK1D,CSNK1E,NPAS2,NR1D1,PER1,PER2,PER3	AXIN1,CSNK1A1,CTNNB1,GSK3B,PPP2CA,PPP2CB,PPP2R1A,PPP2R1B,PPP2R5A,PPP2R5B,PPP2R5C,PPP2R5D
5	KEGG_ALLOGRAFT_REJECTION	REACTOME_GLUCONEOGENESIS	0.23	No	5576	114.429	246	16	5.96849	1.6e-05	P	-0.0810778	-0.226221	0.401	-2.64414	-1.53249	0.765	CD40,CD80,CD86,FAS,FASLG,HLA-A,HLA-B,HLA-C,HLA-DMA,HLA-DMB,HLA-DOA,HLA-DOB,HLA-DPA1,HLA-DPB1,HLA-DQA1,HLA-DQA2,HLA-DQB1,HLA-DRA,HLA-DRB1,HLA-E,HLA-F,IFNG,IL10,IL12A,IL12B,IL2,IL4,IL5,PRF1,TNF	ALDOB,ENO1,ENO3,FBP1,FBP2,GAPDH,GAPDHS,GOT1,GOT2,MDH1,MDH2,PCK1,PCK2,PFKFB2,PFKFB3,PGAM1,PGAM2,SLC25A1,SLC25A10,SLC25A11,SLC25A12,SLC25A13,TPI1
31	KEGG_PROXIMAL_TUBULE_BICARBONATE_RECLAMATION	REACTOME_BETACATENIN_PHOSPHORYLATION_CASCADE	0.23	No	1690	34.6818	103	16	4.84882	1.6e-05	P	0.956199	-0.128127	0.159	-0.40688	-0.058912	0.333	AQP1,ATP1A2,ATP1A3,ATP1A4,ATP1B1,ATP1B2,ATP1B3,CA2,CA4,FXYD2,GLS,GLS2,MDH1,PCK1,PCK2,SLC25A10,SLC38A3,SLC4A4,SLC9A3	AXIN1,CSNK1A1,CTNNB1,GSK3B,PPP2CA,PPP2CB,PPP2R1A,PPP2R1B,PPP2R5A,PPP2R5B,PPP2R5C,PPP2R5D
42	REACTOME_RAS_ACTIVATION_UOPN_CA2_INFUX_THROUGH_NMDA_RECEPTOR	REACTOME_BETACATENIN_PHOSPHORYLATION_CASCADE	0.23	No	2158	44.286	126	16	4.77129	1.6e-05	P	0.401543	-0.605971	0.3	-0.215605	-0.80194	0.531	ACTN2,CALM1,CALM2,CALM3,CAMK2A,CAMK2B,CAMK2D,CAMK2G,DLG4,GRIN2A,GRIN2B,GRIN2C,GRIN2D,NEFL,RASGRF1,RASGRF2	AXIN1,CSNK1A1,CTNNB1,GSK3B,PPP2CA,PPP2CB,PPP2R1A,PPP2R1B,PPP2R5A,PPP2R5B,PPP2R5C,PPP2R5D
12	KEGG_TERPENOID_BACKBONE_BIOSYNTHESIS	BIOCARTA_BARRESTIN_SRC_PATHWAY	0.23	No	1363	27.9712	91	16	4.05413	1.6e-05	P	-1.09141	-0.519095	0.669	-0.974663	-0.898497	0.705	ACAT1,ACAT2,DHDDS,HMGCS1,HMGCS2,IDI1,IDI2,MVD,MVK,PDSS1,PDSS2,PMVK	ADCY1,ARRB1,DNM1,GNAS,GNB1,GNGT1,HCK,MAP2K1,MAP2K2,MAPK1,PLCB1,RAF1,SRC
15	KEGG_TERPENOID_BACKBONE_BIOSYNTHESIS	KEGG_CIRCADIAN_RHYTHM_MAMMAL	0.23	No	1189	24.4004	79	16	3.50979	1.6e-05	P	-0.76494	-0.645005	0.69	-0.373836	-0.755173	0.579	ACAT1,ACAT2,DHDDS,HMGCS1,HMGCS2,IDI1,IDI2,MVD,MVK,PDSS1,PDSS2,PMVK	ARNTL,BHLHE40,BHLHE41,CLOCK,CRY1,CRY2,CSNK1D,CSNK1E,NPAS2,NR1D1,PER1,PER2,PER3

## Sheet: BPM_risk
(C) Between-pathway interactions associated with increased risk
group: redundant discoveries are in the same group
FDR: false discovery rate
replication: replication status
size: BPM size (length of pathway 1 x length of pathway 2)
exp_interaction: expected number of interacitons
obv_interaction: observed number of interactions
chi2_global (-log10 pv): chi-square test p-value (in -log10 scale) comparing the BPM density with global network, negative values means the corresponding interaction is under enriched
chi2_local (-log10 pv) : chi-square test p-value (in -log10 scale) comparing the BPM density with local pathway, negative values means the corresponding interaction is under enriched
pvalue_snp: permutation p-value for BPM
effect: the interactions between two pathways are enriched for increased or decreased disease risk, "P" refers to "decreased risk" and "R" refers to "increased risk"
chi2_global_val1 (-log10 pv): chi2_global (-log10 pv) score in the 1st validation cohort, negative values means the corresponding interaction is under enriched
chi2_local_val1 (-log10 pv): chi2_local (-log10 pv) score in the 1st validation cohort, negative values means the corresponding interaction is under enriched
pvalue_snp_val1: pvalue_snp in the 1st validation cohort
chi2_global_val2 (-log10 pv): chi2_global (-log10 pv) score in the 2nd validation cohort, negative values means the corresponding interaction is under enriched
chi2_local_val2 (-log10 pv): chi2_local (-log10 pv) score in the 2nd validation cohort, negative values means the corresponding interaction is under enriched
pvalue_snp_val2: pvalue_snp in the 2nd validation cohort
p1_gene: genes in "path1"
p2_gene: genes in "path2"
group	path1	path2	FDR	replication	size	exp_interaction	obv_interaction	chi2_global (-log10 pv)	chi2_local (-log10 pv)	pvalue_snp	effect	chi2_global_val1 (-log10 pv)	chi2_local_val1 (-log10 pv)	pvalue_snp_val1	chi2_global_val2 (-log10 pv)	chi2_local_val2 (-log10 pv)	pvalue_snp_val2	p1_gene	p2_gene
43	BIOCARTA_MTA3_PATHWAY	BIOCARTA_IL17_PATHWAY	0.14	No	1452	28.2861	105	16	15.4775	4e-06	R	0.969652	0.993836	0.054	-0.449831	-1.02	0.652	CDH1,CTSD,ESR1,GAPDH,HDAC1,HSPB1,MBD3,MTA1,MTA3,PDZK1,SNAI1,SNAI2,TUBA1A,TUBA1C,TUBA3C,TUBA4A,TUBA4B	CD2,CD247,CD34,CD3D,CD3E,CD3G,CD4,CD58,CD8A,CSF3,IL17A,IL6,IL8
43	BIOCARTA_MTA3_PATHWAY	BIOCARTA_NO2IL12_PATHWAY	0.14	No	2046	39.8576	120	16	9.42952	4e-06	R	0.927233	0.954942	0.045	-1.89767	-3.93666	0.89	CDH1,CTSD,ESR1,GAPDH,HDAC1,HSPB1,MBD3,MTA1,MTA3,PDZK1,SNAI1,SNAI2,TUBA1A,TUBA1C,TUBA3C,TUBA4A,TUBA4B	CD2,CD247,CD3D,CD3E,CD3G,CD4,IFNG,IL12A,IL12B,IL12RB1,IL12RB2,JAK2,NOS2,STAT4,TYK2
44	BIOCARTA_HIVNEF_PATHWAY	REACTOME_APOPTOTIC_CLEAVAGE_OF_CELL_ADHESION_PROTEINS	0.14	No	3850	75.0009	177	16	9.09575	4e-06	R	0.103673	-0.214882	0.337	-6.3319	-7.43451	0.979	ACTG1,APAF1,ARHGDIB,BAG4,BCL2,BID,BIRC2,BIRC3,CASP2,CASP6,CASP7,CASP9,CHUK,CRADD,CYCS,DAXX,DFFA,DFFB,FADD,FAS,FASLG,GSN,LMNA,LMNB1,LMNB2,MAP2K7,MAP3K1,MAP3K14,MAP3K5,MAPK8,MDM2,NFKB1,NFKBIA,NUMA1,PAK2,PARP1,PRKCD,PRKDC,PSEN1,PSEN2,PTK2,RASA1,RELA,RIPK1,SPTAN1,TNF,TNFRSF1A,TNFRSF1B	CDH1,CTNNB1,DSG1,DSG2,DSG3,DSP,PKP1,TJP1,TJP2
43	BIOCARTA_MTA3_PATHWAY	BIOCARTA_TCRA_PATHWAY	0.14	Yes	1152	22.4418	76	16	8.90867	4e-06	R	2.1671	1.91039	0.012	-3.81272	-2.58583	0.975	CDH1,CTSD,ESR1,GAPDH,HSPB1,MBD3,MTA1,MTA3,PDZK1,SNAI1,SNAI2,TUBA1A,TUBA1C,TUBA3C,TUBA4A,TUBA4B	CD247,CD3D,CD3E,CD3G,CD4,FYN,HLA-DRA,HLA-DRB1,PTPRC,ZAP70
45	BIOCARTA_IL17_PATHWAY	REACTOME_PLATELET_DEGRANULATION	0.14	No	9592	186.859	412	16	8.75295	4e-06	R	-0.378034	-0.18472	0.394	3.45518	0.68691	0.068	CD2,CD247,CD34,CD3D,CD3E,CD3G,CD4,CD58,CD8A,CSF3,IL17A,IL6,IL8	A2M,ACTN1,ACTN2,ACTN4,ALB,APP,BRPF3,CALM1,CALM2,CALM3,CALU,CAP1,CD36,CD9,CFD,CLU,EGF,F13A1,F5,FGA,FGB,FGG,FN1,GAS6,GP1BA,GP1BB,GP5,HABP4,HGF,HRG,HSPA5,IGF1,ITGA2B,ITGB3,KNG1,LEFTY2,MMRN1,PDGFB,PECAM1,PF4,PFN1,PLEK,PLG,POTEKP,PPBP,PROS1,PSAP,SCG3,SELP,SERPINA1,SERPINE1,SERPINF2,SOD1,SPARC,SRGN,TF,TGFB2,TGFB3,THBS1,THBS2,THBS3,THBS4,TLN1,TTN,TUBA4A,VCL,VEGFA,VEGFC,VWF,WDR1
46	BIOCARTA_TCRA_PATHWAY	REACTOME_EGFR_DOWNREGULATION	0.14	No	2479	48.2928	122	16	9.67238	8e-06	R	0.227624	-0.1612	0.322	0.56283	-1.05442	0.292	CD247,CD3D,CD3E,CD3G,CD4,FYN,HLA-DRA,HLA-DRB1,LCK,PTPRC,ZAP70	AP2A1,AP2A2,AP2B1,AP2M1,AP2S1,ARHGEF7,CBL,CDC42,CLTA,CLTC,EGF,EGFR,EPN1,EPS15,EPS15L1,HGS,SH3GL2,SPRY1,SPRY2,STAM,STAM2,UBB
48	REACTOME_OLFACTORY_SIGNALING_PATHWAY	REACTOME_BILE_SALT_AND_ORGANIC_ANION_SLC_TRANSPORTERS	0.2	No	7410	144.352	267	16	9.49957	1.2e-05	R	9.46124	1.20706	0.003	-0.914623	-1.48991	0.641	GNAL,GNB1,GNGT1,OR10A2,OR10A3,OR10A4,OR10A5,OR10A6,OR10C1,OR10G2,OR10G3,OR10G4,OR10G7,OR10G8,OR10G9,OR10H2,OR10H3,OR10H4,OR10J5,OR10K2,OR10P1,OR10S1,OR10T2,OR10V1,OR10W1,OR10X1,OR10Z1,OR14C36,OR14I1,OR1A1,OR1A2,OR1B1,OR1C1,OR1D4,OR1D5,OR1E2,OR1F1,OR1F2P,OR1I1,OR1J1,OR1J2,OR1J4,OR1K1,OR1L1,OR1L3,OR1L6,OR1L8,OR1M1,OR1N1,OR1N2,OR1Q1,OR1S1,OR1S2,OR2A25,OR2A4,OR2A5,OR2AG1,OR2AG2,OR2AK2,OR2AT4,OR2B11,O…	SLC10A6,SLC13A1,SLC13A2,SLC13A3,SLC13A4,SLC13A5,SLC16A1,SLC16A3,SLC16A7,SLC16A8,SLC47A1,SLC47A2
43	BIOCARTA_CSK_PATHWAY	BIOCARTA_MTA3_PATHWAY	0.2	No	2112	41.1434	121	16	8.75613	1.2e-05	R	0.620008	0.642259	0.102	-4.0251	-3.79476	0.978	ADCY1,CD247,CD3D,CD3E,CD3G,CD4,CREBBP,CSK,GNAS,GNB1,GNGT1,HLA-DRA,HLA-DRB1,PRKACB,PRKACG,PRKAR1A,PRKAR2B,PTPRC,ZAP70	CDH1,CTSD,ESR1,GAPDH,HSPB1,MBD3,MTA1,MTA3,PDZK1,SNAI1,SNAI2,TUBA1A,TUBA1C,TUBA3C,TUBA4A,TUBA4B
47	BIOCARTA_STATHMIN_PATHWAY	REACTOME_SYNTHESIS_OF_GPI_ANCHORED_PROTEINS	0.23	No	3834	74.6892	159	16	9.56792	1.6e-05	R	0.115155	-0.0968983	0.33	1.14902	0.34091	0.129	CAMK2A,CAMK2B,CAMK2D,CAMK2G,CAMK4,CCNB1,CD2,CD247,CD3D,CD3E,CD3G,CDK1,MAPK13,PRKACB,PRKACG,PRKAR1A,PRKAR2B	DPM1,PGAP1,PIGB,PIGC,PIGF,PIGG,PIGH,PIGK,PIGM,PIGN,PIGO,PIGP,PIGQ,PIGT,PIGW,PIGX,PLAUR,SEMA6D
43	BIOCARTA_MTA3_PATHWAY	BIOCARTA_CTLA4_PATHWAY	0.23	No	1568	30.5458	93	16	7.73777	1.6e-05	R	1.61982	0.298994	0.089	-4.23294	-2.45146	0.955	CDH1,CTSD,ESR1,GAPDH,HSPB1,MBD3,MTA1,MTA3,PDZK1,SNAI1,SNAI2,TUBA1A,TUBA1C,TUBA3C,TUBA4A,TUBA4B	CD247,CD3D,CD3E,CD3G,CD80,CD86,CTLA4,HLA-DRA,HLA-DRB1,ICOS,ICOSLG,IL2,ITK,PIK3R1

## Sheet: PATH_protective
(D) Interaction-enriched pathways associated with decreased risk
group: redundant discoveries are in the same group
FDR: false discovery rate
replication: replication status
size: length of pathway
ranksum (-log10 pv): one tail ranksum test comparing pathway SNP's degree distribution with non-pathway SNP's degree distribution
pvalue_snp: permutation p-value
effect: the interactions between this pathway and the whole genome are enriched for increased or decreased disease risk, "P" refers to "decreased risk" and "R" refers to "increased risk"
ranksum_val1 (-log10 pv): ranksum score in the 1st validation cohort
pvalue_snp_val1: pvalue_snp in the 1st validation cohort
ranksum_val2 (-log10 pv): ranksum score in the 2nd validation cohort
pvalue_snp_val2: pvalue_snp in the 2nd validation cohort
p_gene: genes in "path"
group	path	FDR	replication	size	ranksum (-log10 pv)	pvalue_snp	effect	ranksum_val1 (-log10 pv)	pvalue_snp_val1	ranksum_val2 (-log10 pv)	pvalue_snp_val2	p_gene
1	KEGG_TERPENOID_BACKBONE_BIOSYNTHESIS	0.05	No	29	4.15098	4.8e-05	P	0.122997	0.726	0.228637	0.58	ACAT1,ACAT2,DHDDS,HMGCS1,HMGCS2,IDI1,IDI2,MVD,MVK,PDSS1,PDSS2,PMVK
2	REACTOME_BASIGIN_INTERACTIONS	0.05	No	77	3.61819	0.00018	P	0.247446	0.552	0.100088	0.77	ATP1B1,ATP1B2,ATP1B3,BSG,CAV1,ITGA3,ITGA6,ITGB1,MAG,MMP1,PPIL2,SLC16A1,SLC16A3,SLC16A8,SLC3A2,SLC7A10,SLC7A11,SLC7A5,SLC7A7,SLC7A8,SLC7A9,SPN
