# Supplementary material for: Discovering genetic interactions bridging pathways in genome-wide association studies
Source: Nat Commun. 2019 Sep 19;10:4274. doi: 10.1038/s41467-019-12131-7 (PMC6753138; doi:10.1038/s41467-019-12131-7)
Supplement: Supplementary file 17 — Supplementary Data 13 [file 41467_2019_12131_MOESM17_ESM.xlsx]

## Sheet: Summary
(A) The number of discoveries made in BC MCS LTN cohort at different FDR cutoffs based on dominant disease model, and the direction of the disease association is reported.
The numbers in the parentheses are the number of discoveries after filtering out redundancies.
	min(FDR)	FDR<=0.05	FDR<=0.1	FDR<=0.15	FDR<=0.2	FDR<=0.25	# of protective	# of risk
BPM	0.31	-	-	-	-	-	-	-
WPM	0.92	-	-	-	-	-	-	-
PATH	0.1	-	1 (1)	1 (1)	1 (1)	1 (1)	0	1

## Sheet: PATH_risk
(B) Interaction-enriched pathways associated with increased risk(permutation p<0.005)
group: redundant discoveries are in the same group
FDR: false discovery rate
replication: replication status
size: length of pathway
ranksum (-log10 pv): one tail ranksum test comparing pathway SNP's degree distribution with non-pathway SNP's degree distribution
pvalue_snp: permutation p-value
effect: the interactions between this pathway and the whole genome are enriched for increased or decreased disease risk, "P" refers to "decreased risk" and "R" refers to "increased risk"
ranksum_val1 (-log10 pv): ranksum score in the 1st validation cohort
pvalue_snp_val1: pvalue_snp in the 1st validation cohort
ranksum_val2 (-log10 pv): ranksum score in the 2nd validation cohort
pvalue_snp_val2: pvalue_snp in the 2nd validation cohort
p_gene: genes in "path"
group	path	FDR	replication	size	ranksum (-log10 pv)	pvalue_snp	effect	ranksum_val1 (-log10 pv)	pvalue_snp_val1	ranksum_val2 (-log10 pv)	pvalue_snp_val2	p_gene
1	REACTOME_GLUTATHIONE_CONJUGATION	0.1	Yes	38	4.78894	3e-05	R	1.99258	0.007	0.0397441	0.933	GCLC,GCLM,GSTA1,GSTA2,GSTA3,GSTA4,GSTA5,GSTM1,GSTM4,GSTM5,GSTO1,GSTO2,GSTP1,MGST1,MGST2,MGST3
