# Supplementary material for: Discovering genetic interactions bridging pathways in genome-wide association studies
Source: Nat Commun. 2019 Sep 19;10:4274. doi: 10.1038/s41467-019-12131-7 (PMC6753138; doi:10.1038/s41467-019-12131-7)
Supplement: Supplementary file 18 — Supplementary Data 14 [file 41467_2019_12131_MOESM18_ESM.xlsx]

## Sheet: Summary
(A) The number of discoveries made in HT eMERGE cohort at different FDR cutoffs based on dominant disease model, and the direction of the disease association is reported.
The numbers in the parentheses are the number of discoveries after filtering out redundancies.
	min(FDR)	FDR<=0.05	FDR<=0.1	FDR<=0.15	FDR<=0.2	FDR<=0.25	# of protective	# of risk
BPM	0.145	-	-	73 (34)	93 (37)	110 (43)	14	29
WPM	0.1	-	2 (2)	2 (2)	3 (3)	3 (3)	1	2
PATH	0	1 (1)	2 (2)	2 (2)	2 (2)	2 (2)	0	2

## Sheet: BPM_protective
(B) Between-pathway interactions associated with decreased risk
group: redundant discoveries are in the same group
FDR: false discovery rate
size: BPM size (length of pathway 1 x length of pathway 2)
exp_interaction: expected number of interacitons
obv_interaction: observed number of interactions
chi2_global (-log10 pv): chi-square test p-value (in -log10 scale) comparing the BPM density with global network, negative values means the corresponding interaction is under enriched
chi2_local (-log10 pv) : chi-square test p-value (in -log10 scale) comparing the BPM density with local pathway, negative values means the corresponding interaction is under enriched
pvalue_snp: permutation p-value for BPM
effect: the interactions between two pathways are enriched for increased or decreased disease risk, "P" refers to "decreased risk" and "R" refers to "increased risk"
p1_gene: genes in "path1"
p2_gene: genes in "path2"
group	path1	path2	FDR	size	exp_interaction	obv_interaction	chi2_global (-log10 pv)	chi2_local (-log10 pv)	pvalue_snp	effect	p1_gene	p2_gene
6	BIOCARTA_BCELLSURVIVAL_PATHWAY	REACTOME_COLLAGEN_MEDIATED_ACTIVATION_CASCADE	0.15	5184	128.604	317	16	16	6.66667e-06	P	BIRC5,CASP3,CASP7,CCT4,DPF2,FOS,ITGA1,ITGB1,JUND,ZBTB7A	AKT2,AKT3,COL1A1,COL1A2,FCER1G,FYN,LCP2,LYN,PDPK1,PIK3CB,PIK3R5,PIK3R6,PLCG2,PRKCZ,SYK,VAV1,VAV2,VAV3
12	REACTOME_COLLAGEN_MEDIATED_ACTIVATION_CASCADE	REACTOME_RNA_POLYMERASE_II_TRANSCRIPTION	0.15	46576	1155.45	1877	16	13.5929	6.66667e-06	P	AKT1,AKT2,AKT3,COL1A1,COL1A2,FCER1G,FYN,LCP2,LYN,PDPK1,PIK3CA,PIK3CB,PIK3CG,PIK3R1,PIK3R5,PIK3R6,PLCG2,PRKCZ,SYK,VAV1,VAV2,VAV3	CCNH,CCNT1,CCNT2,CDC40,CDK7,CDK9,CLP1,COBRA1,CPSF1,CPSF2,CSTF1,CSTF3,CTDP1,DHX38,ELL,ERCC2,ERCC3,GTF2A1,GTF2A2,GTF2B,GTF2E1,GTF2E2,GTF2F1,GTF2F2,GTF2H1,GTF2H3,GTF2H4,MAGOH,MNAT1,NFX1,NUDT21,PABPN1,PAPOLA,PCF11,POLR2A,POLR2B,POLR2C,POLR2D,POLR2E,POLR2F,POLR2G,POLR2H,POLR2I,POLR2J,POLR2K,POLR2L,RDBP,RNGTT,RNMT,RNPS1,SFRS1,SFRS11,SFRS2,SFRS3,SFRS4,SFRS5,SFRS6,SFRS7,SFRS9,SRRM1,SUPT16H,SUPT4H1,TAF10,…
7	BIOCARTA_CASPASE_PATHWAY	BIOCARTA_RB_PATHWAY	0.15	2542	63.0616	170	16	12.6141	6.66667e-06	P	APAF1,ARHGDIB,BIRC2,BIRC3,CASP1,CASP10,CASP2,CASP3,CASP7,CASP9,CYCS,DFFB,GZMB,LMNA,LMNB1,LMNB2,PARP1,PRF1	ATM,CDC25B,CDK4,CHEK1,MAPK14,MYT1,RB1,TP53,WEE1,YWHAH
3	KEGG_FOLATE_BIOSYNTHESIS	BIOCARTA_RB_PATHWAY	0.15	738	18.3082	74	16	8.9752	6.66667e-06	P	ALPL,FPGS,GCH1,GGH,PTS,QDPR,SPR	ATM,CDC25B,CDK4,CHEK1,MAPK14,MYT1,RB1,TP53,WEE1,YWHAH
9	BIOCARTA_RB_PATHWAY	REACTOME_COLLAGEN_MEDIATED_ACTIVATION_CASCADE	0.15	6724	166.808	354	16	8.38168	6.66667e-06	P	ATM,CDC25B,CDK4,CHEK1,MAPK14,MYT1,RB1,TP53,WEE1,YWHAH	AKT1,AKT2,AKT3,COL1A1,COL1A2,FCER1G,FYN,LCP2,LYN,PDPK1,PIK3CA,PIK3CB,PIK3CG,PIK3R1,PIK3R5,PIK3R6,PLCG2,PRKCZ,SYK,VAV1,VAV2,VAV3
7	BIOCARTA_CASPASE_PATHWAY	BIOCARTA_SARS_PATHWAY	0.15	1364	33.8379	101	16	7.43943	6.66667e-06	P	APAF1,ARHGDIB,BIRC2,BIRC3,CASP1,CASP10,CASP2,CASP3,CASP7,CASP9,CYCS,DFFB,GZMB,LMNA,LMNB1,LMNB2,PARP1,PRF1	ANPEP,CKM,EIF4E,FBL,GPT,LDHA,LDHB,LDHC,MAPK14,NCL
2	KEGG_FOLATE_BIOSYNTHESIS	BIOCARTA_CASPASE_PATHWAY	0.15	1116	27.6856	92	16	5.78214	6.66667e-06	P	ALPL,FPGS,GCH1,GGH,PTS,QDPR,SPR	APAF1,ARHGDIB,BIRC2,BIRC3,CASP1,CASP10,CASP2,CASP3,CASP7,CASP9,CYCS,DFFB,GZMB,LMNA,LMNB1,LMNB2,PARP1,PRF1
12	REACTOME_COLLAGEN_MEDIATED_ACTIVATION_CASCADE	REACTOME_TRANSCRIPTION_OF_THE_HIV_GENOME	0.15	31160	773.013	1332	16	16	1.33333e-05	P	AKT1,AKT2,AKT3,COL1A1,COL1A2,FCER1G,FYN,LCP2,LYN,PDPK1,PIK3CA,PIK3CB,PIK3CG,PIK3R1,PIK3R5,PIK3R6,PLCG2,PRKCZ,SYK,VAV1,VAV2,VAV3	CCNH,CCNT1,CDK7,CDK9,COBRA1,CTDP1,ELL,ERCC2,ERCC3,GTF2A1,GTF2A2,GTF2B,GTF2E1,GTF2E2,GTF2F1,GTF2F2,GTF2H1,GTF2H3,GTF2H4,MNAT1,POLR2A,POLR2B,POLR2C,POLR2D,POLR2E,POLR2F,POLR2G,POLR2H,POLR2I,POLR2J,POLR2K,POLR2L,RDBP,RNGTT,RNMT,SUPT16H,SUPT4H1,TAF10,TAF13,TAF4,TAF4B,TAF5,TAF6,TBP,TCEA1,TCEB1,TCEB2,TCEB3,TH1L,WHSC2
13	REACTOME_COLLAGEN_MEDIATED_ACTIVATION_CASCADE	REACTOME_SIGNALING_BY_BMP	0.15	13448	333.616	627	16	15.3525	1.33333e-05	P	AKT1,AKT2,AKT3,COL1A1,COL1A2,FCER1G,FYN,LCP2,LYN,PDPK1,PIK3CA,PIK3CB,PIK3CG,PIK3R1,PIK3R5,PIK3R6,PLCG2,PRKCZ,SYK,VAV1,VAV2,VAV3	ACVR2A,ACVR2B,BMP2,BMPR1A,BMPR1B,BMPR2,CER1,FSTL1,GREM2,NOG,SKI,SMAD1,SMAD4,SMAD5,SMAD6,SMAD7,SMAD9,SMURF1,SMURF2,UBE2D1,ZFYVE16
1	REACTOME_CHOLESTEROL_BIOSYNTHESIS	REACTOME_COLLAGEN_MEDIATED_ACTIVATION_CASCADE	0.15	8364	207.493	413	16	14.2064	1.33333e-05	P	CYP51A1,DHCR24,DHCR7,FDFT1,GGPS1,HMGCR,HMGCS1,HSD17B7,IDI1,IDI2,LBR,LSS,MVD,MVK,PMVK,SC4MOL,SC5DL,SQLE,TM7SF2	AKT1,AKT2,AKT3,COL1A1,COL1A2,FCER1G,FYN,LCP2,LYN,PDPK1,PIK3CA,PIK3CB,PIK3CG,PIK3R1,PIK3R5,PIK3R6,PLCG2,PRKCZ,SYK,VAV1,VAV2,VAV3
11	BIOCARTA_SHH_PATHWAY	BIOCARTA_SARS_PATHWAY	0.15	832	20.6401	76	16	10.8119	1.33333e-05	P	DYRK1A,GLI1,GLI2,GLI3,GSK3B,PRKAR2B,PTCH1,SHH,SMO,SUFU	ANPEP,CKM,EIF4E,GPT,LDHA,LDHB,LDHC,MAPK14,NCL
5	KEGG_BASAL_TRANSCRIPTION_FACTORS	BIOCARTA_CASPASE_PATHWAY	0.15	6200	153.809	333	16	10.5532	1.33333e-05	P	GTF2A1,GTF2A1L,GTF2A2,GTF2B,GTF2E1,GTF2E2,GTF2F1,GTF2F2,GTF2H1,GTF2H3,GTF2H4,GTF2I,GTF2IRD1,TAF10,TAF13,TAF1L,TAF2,TAF4,TAF4B,TAF5,TAF6,TAF6L,TAF7,TBP,TBPL1,TBPL2	APAF1,ARHGDIB,BIRC2,BIRC3,CASP1,CASP10,CASP2,CASP3,CASP7,CASP9,CYCS,DFFB,GZMB,LMNA,LMNB1,LMNB2,PARP1,PRF1
8	BIOCARTA_EPONFKB_PATHWAY	REACTOME_INTRINSIC_PATHWAY_FOR_APOPTOSIS	0.15	2047	50.7817	138	16	5.42134	1.33333e-05	P	CDKN1A,EPO,EPOR,GRIN1,HIF1A,JAK2,NFKB1,NFKBIA,RELA,SOD2	AKT1,APAF1,BAK1,BAX,BBC3,BCL2,BCL2L11,BMF,CASP3,CASP7,CASP9,CYCS,DIABLO,DYNLL1,DYNLL2,E2F1,GZMB,NMT1,PMAIP1,PPP3CC,PPP3R1,TFDP1,YWHAB
4	KEGG_FOLATE_BIOSYNTHESIS	REACTOME_ERK_MAPK_TARGETS	0.15	1656	41.0818	119	16	3.98053	1.33333e-05	P	ALPL,FPGS,GCH1,GGH,PTS,QDPR,SPR	DUSP4,DUSP6,DUSP7,MAPK11,MAPK14,MAPK3,MAPK7,MEF2A,MEF2C,PPP2CA,PPP2CB,PPP2R1A,PPP2R1B,PPP2R5D,RPS6KA1,RPS6KA2,RPS6KA5
1	KEGG_STEROID_BIOSYNTHESIS	REACTOME_COLLAGEN_MEDIATED_ACTIVATION_CASCADE	0.18	7052	174.945	336	16	9.68187	2e-05	P	CEL,CYP27B1,CYP51A1,DHCR24,DHCR7,FDFT1,HSD17B7,LIPA,LSS,SC4MOL,SC5DL,SOAT1,SOAT2,SQLE,TM7SF2	AKT1,AKT2,AKT3,COL1A1,COL1A2,FCER1G,FYN,LCP2,LYN,PDPK1,PIK3CA,PIK3CB,PIK3CG,PIK3R1,PIK3R5,PIK3R6,PLCG2,PRKCZ,SYK,VAV1,VAV2,VAV3
14	REACTOME_COLLAGEN_MEDIATED_ACTIVATION_CASCADE	REACTOME_PI3K_CASCADE	0.22	18495	458.821	815	16	13.5798	2.66667e-05	P	AKT1,AKT2,AKT3,COL1A1,COL1A2,FCER1G,FYN,LCP2,LYN,PDPK1,PIK3CG,PIK3R5,PIK3R6,PLCG2,PRKCZ,SYK,VAV1,VAV2,VAV3	FGF1,FGF10,FGF17,FGF18,FGF19,FGF2,FGF20,FGF22,FGF23,FGF3,FGF4,FGF5,FGF6,FGF7,FGF9,FGFR1,FGFR2,FGFR3,FGFR4,FRS2,GAB1,GRB2,INS,INSR,IRS1,IRS2,KL,PIK3C3,PIK3R2,PIK3R4,PTPN11
14	REACTOME_COLLAGEN_MEDIATED_ACTIVATION_CASCADE	REACTOME_PHOSPHOLIPASE_CMEDIATED_CASCADE	0.22	12628	313.274	577	16	12.5328	2.66667e-05	P	AKT1,AKT2,AKT3,COL1A1,COL1A2,FCER1G,FYN,LCP2,LYN,PDPK1,PIK3CA,PIK3CB,PIK3CG,PIK3R1,PIK3R5,PIK3R6,PLCG2,PRKCZ,SYK,VAV1,VAV2,VAV3	FGF1,FGF10,FGF17,FGF18,FGF19,FGF2,FGF20,FGF22,FGF23,FGF3,FGF4,FGF5,FGF6,FGF7,FGF9,FGFR1,FGFR2,FGFR3,FGFR4,KL,PLCG1
5	BIOCARTA_CASPASE_PATHWAY	REACTOME_TRANSCRIPTION_OF_THE_HIV_GENOME	0.22	11780	292.237	583	16	10.922	2.66667e-05	P	APAF1,ARHGDIB,BIRC2,BIRC3,CASP1,CASP10,CASP2,CASP3,CASP7,CASP9,CYCS,DFFB,GZMB,LMNA,LMNB1,LMNB2,PARP1,PRF1	CCNH,CCNT1,CDK7,CDK9,COBRA1,CTDP1,ELL,ERCC2,ERCC3,GTF2A1,GTF2A2,GTF2B,GTF2E1,GTF2E2,GTF2F1,GTF2F2,GTF2H1,GTF2H3,GTF2H4,MNAT1,POLR2A,POLR2B,POLR2C,POLR2D,POLR2E,POLR2F,POLR2G,POLR2H,POLR2I,POLR2J,POLR2K,POLR2L,RDBP,RNGTT,RNMT,SUPT16H,SUPT4H1,TAF10,TAF13,TAF4,TAF4B,TAF5,TAF6,TBP,TCEA1,TCEB1,TCEB2,TCEB3,TH1L,WHSC2
7	BIOCARTA_D4GDI_PATHWAY	BIOCARTA_RB_PATHWAY	0.22	1640	40.6849	110	16	8.4906	2.66667e-05	P	APAF1,ARHGAP5,ARHGDIB,CASP1,CASP10,CASP3,CASP9,CYCS,GZMB,JUN,PARP1,PRF1	ATM,CDC25B,CDK4,CHEK1,MAPK14,MYT1,RB1,TP53,WEE1,YWHAH
10	BIOCARTA_RB_PATHWAY	REACTOME_TRANSCRIPTION_OF_THE_HIV_GENOME	0.22	7790	193.253	402	16	8.3154	2.66667e-05	P	ATM,CDC25B,CDK4,CHEK1,MAPK14,MYT1,RB1,TP53,WEE1,YWHAH	CCNH,CCNT1,CDK7,CDK9,COBRA1,CTDP1,ELL,ERCC2,ERCC3,GTF2A1,GTF2A2,GTF2B,GTF2E1,GTF2E2,GTF2F1,GTF2F2,GTF2H1,GTF2H3,GTF2H4,MNAT1,POLR2A,POLR2B,POLR2C,POLR2D,POLR2E,POLR2F,POLR2G,POLR2H,POLR2I,POLR2J,POLR2K,POLR2L,RDBP,RNGTT,RNMT,SUPT16H,SUPT4H1,TAF10,TAF13,TAF4,TAF4B,TAF5,TAF6,TBP,TCEA1,TCEB1,TCEB2,TCEB3,TH1L,WHSC2
5	BIOCARTA_DNAFRAGMENT_PATHWAY	REACTOME_TRANSCRIPTION_OF_THE_HIV_GENOME	0.22	6840	169.686	338	16	7.66475	2.66667e-05	P	CASP3,CASP7,DFFB,ENDOG,GZMB,HMGB1,HMGB2,TOP2A,TOP2B	CCNH,CCNT1,CDK7,CDK9,COBRA1,CTDP1,ELL,ERCC2,ERCC3,GTF2A1,GTF2A2,GTF2B,GTF2E1,GTF2E2,GTF2F1,GTF2F2,GTF2H1,GTF2H3,GTF2H4,MNAT1,POLR2A,POLR2B,POLR2C,POLR2D,POLR2E,POLR2F,POLR2G,POLR2H,POLR2I,POLR2J,POLR2K,POLR2L,RDBP,RNGTT,RNMT,SUPT16H,SUPT4H1,TAF10,TAF13,TAF4,TAF4B,TAF5,TAF6,TBP,TCEA1,TCEB1,TCEB2,TCEB3,TH1L,WHSC2
4	KEGG_FOLATE_BIOSYNTHESIS	REACTOME_MAPK_TARGETS_NUCLEAR_EVENTS_MEDIATED_BY_MAP_KINASES	0.22	2214	54.9246	152	16	3.84214	2.66667e-05	P	ALPL,FPGS,GCH1,GGH,PTS,QDPR,SPR	ATF1,ATF2,CREB1,DUSP4,DUSP6,DUSP7,FOS,JUN,MAPK10,MAPK11,MAPK14,MAPK3,MAPK7,MAPK9,MAPKAPK2,MEF2A,MEF2C,PPP2CA,PPP2CB,PPP2R1A,PPP2R1B,PPP2R5D,RPS6KA1,RPS6KA2,RPS6KA5

## Sheet: BPM_risk
(C) Between-pathway interactions associated with increased risk
group: redundant discoveries are in the same group
FDR: false discovery rate
size: BPM size (length of pathway 1 x length of pathway 2)
exp_interaction: expected number of interacitons
obv_interaction: observed number of interactions
chi2_global (-log10 pv): chi-square test p-value (in -log10 scale) comparing the BPM density with global network, negative values means the corresponding interaction is under enriched
chi2_local (-log10 pv) : chi-square test p-value (in -log10 scale) comparing the BPM density with local pathway, negative values means the corresponding interaction is under enriched
pvalue_snp: permutation p-value for BPM
effect: the interactions between two pathways are enriched for increased or decreased disease risk, "P" refers to "decreased risk" and "R" refers to "increased risk"
p1_gene: genes in "path1"
p2_gene: genes in "path2"
group	path1	path2	FDR	size	exp_interaction	obv_interaction	chi2_global (-log10 pv)	chi2_local (-log10 pv)	pvalue_snp	effect	p1_gene	p2_gene
36	BIOCARTA_HIF_PATHWAY	REACTOME_MRNA_SPLICING	0.15	15510	390.773	821	16	16	6.66667e-06	R	ASPH,CREB1,EDN1,EP300,EPO,HIF1A,HSP90AA1,JUN,LDHA,NOS3,P4HB,VEGFA,VHL	CCAR1,CDC40,CLP1,CPSF1,CPSF2,CSTF1,CSTF3,DDX23,DHX38,DHX9,DNAJC8,EFTUD2,GTF2F1,GTF2F2,HNRNPA1,HNRNPA2B1,HNRNPA3,HNRNPC,HNRNPD,HNRNPF,HNRNPH1,HNRNPK,HNRNPL,HNRNPM,HNRNPU,HNRNPUL1,LSM2,MAGOH,NFX1,NHP2L1,NUDT21,PABPN1,PAPOLA,PCBP2,PCF11,POLR2A,POLR2B,POLR2C,POLR2D,POLR2E,POLR2F,POLR2G,POLR2H,POLR2I,POLR2J,POLR2K,POLR2L,PRPF6,PRPF8,PTBP1,RBM5,RNPS1,SF3A1,SF3A2,SF3A3,SF3B14,SF3B2,SF3B3,SF3B5,SF4,SFRS1…
32	BIOCARTA_RHO_PATHWAY	REACTOME_SEMA3A_PAK_DEPENDENT_AXON_REPULSION	0.15	5307	133.709	345	16	15.9546	6.66667e-06	R	ACTR2,ACTR3,ARHGAP5,ARHGEF1,ARHGEF11,ARPC1A,ARPC1B,ARPC2,ARPC4,ARPC5,BAIAP2,DIAPH1,GSN,MYL2,MYLK,PFN1,PPP1R12B,SRC,TLN1	FES,FYN,HSP90AA1,HSP90AB1,NRP1,PAK1,PLXNA1,PLXNA2,PLXNA4,RAC1,SEMA3A
28	BIOCARTA_CTCF_PATHWAY	BIOCARTA_ECM_PATHWAY	0.15	5481	138.093	296	16	14.3983	6.66667e-06	R	CD79A,CD79B,CDKN1B,CDKN2A,MDM2,MYC,PPP2CA,PTEN,RPS6KB1,SMAD1,SMAD4,SMAD5,TGFB1,TGFB2,TGFB3,TGFBR1,TGFBR2,TGFBR3,TP53	ARHGAP5,DIAPH1,FYN,GSN,HRAS,ITGA1,ITGB1,MAP2K1,MAPK3,MYL2,MYLK,PFN1,PTK2,PXN,RAF1,SHC1,SRC,TLN1
22	BIOCARTA_RHO_PATHWAY	REACTOME_MRNA_SPLICING	0.15	18720	471.648	993	16	13.0895	6.66667e-06	R	ACTR2,ACTR3,ARHGAP5,ARHGEF1,ARHGEF11,ARPC1A,ARPC1B,ARPC2,ARPC4,ARPC5,BAIAP2,CFL1,DIAPH1,GSN,LIMK1,MYL2,MYLK,PFN1,PPP1R12B,SRC,TLN1	CCAR1,CDC40,CLP1,CPSF1,CPSF2,CSTF1,CSTF3,DDX23,DHX38,DHX9,DNAJC8,EFTUD2,GTF2F1,GTF2F2,HNRNPA1,HNRNPA2B1,HNRNPA3,HNRNPC,HNRNPD,HNRNPF,HNRNPH1,HNRNPK,HNRNPL,HNRNPM,HNRNPU,HNRNPUL1,LSM2,MAGOH,NFX1,NHP2L1,NUDT21,PABPN1,PAPOLA,PCBP2,PCF11,POLR2A,POLR2B,POLR2C,POLR2D,POLR2E,POLR2F,POLR2G,POLR2H,POLR2I,POLR2J,POLR2K,POLR2L,PRPF6,PRPF8,PTBP1,RBM5,RNPS1,SF3A1,SF3A2,SF3A3,SF3B14,SF3B2,SF3B3,SF3B5,SF4,SFRS1…
31	BIOCARTA_MPR_PATHWAY	BIOCARTA_MCALPAIN_PATHWAY	0.15	4464	112.47	275	16	12.9581	6.66667e-06	R	ACTR2,ACTR3,ADCY1,ARPC1A,ARPC1B,ARPC2,ARPC4,ARPC5,CAP1,CCNB1,GNAI1,GNAS,GNB1,GNGT1,MYT1,PAQR5,PAQR7,PGR,PIN1,RPS6KA1,SRC	CAPN1,CAPN2,CAPNS1,CAPNS2,EGF,EGFR,EZR,ITGA1,ITGB1,MYL2,MYLK,PTK2,PXN,TLN1
26	BIOCARTA_HIF_PATHWAY	BIOCARTA_RHO_PATHWAY	0.15	3965	99.8977	259	16	12.4402	6.66667e-06	R	ASPH,CREB1,EDN1,EP300,EPO,HIF1A,HSP90AA1,JUN,LDHA,NOS3,P4HB,VEGFA,VHL	ACTR2,ACTR3,ARHGAP5,ARHGEF1,ARHGEF11,ARPC1A,ARPC1B,ARPC2,ARPC4,ARPC5,BAIAP2,CFL1,DIAPH1,GSN,LIMK1,MYL2,MYLK,PFN1,PPP1R12B,SRC,TLN1
19	KEGG_ABC_TRANSPORTERS	BIOCARTA_MPR_PATHWAY	0.15	10725	270.215	571	16	11.8928	6.66667e-06	R	ABCA1,ABCA10,ABCA12,ABCA13,ABCA2,ABCA3,ABCA4,ABCA5,ABCA6,ABCA7,ABCA8,ABCA9,ABCB1,ABCB11,ABCB4,ABCB5,ABCB8,ABCB9,ABCC1,ABCC2,ABCC3,ABCC4,ABCC5,ABCC6,ABCC8,ABCC9,ABCD3,ABCG1,ABCG2,ABCG4,ABCG5,ABCG8,CFTR,TAP1,TAP2	ACTA1,ACTR2,ACTR3,ADCY1,ARPC1A,ARPC1B,ARPC2,ARPC4,ARPC5,CAP1,CCNB1,GNAI1,GNAS,GNB1,GNGT1,HRAS,MAPK3,MYT1,PAQR5,PAQR7,PGR,PIN1,PRKAR2B,RPS6KA1,SRC
22	BIOCARTA_MPR_PATHWAY	REACTOME_MRNA_SPLICING	0.15	21600	544.209	1063	16	11.787	6.66667e-06	R	ACTA1,ACTR2,ACTR3,ADCY1,ARPC1A,ARPC1B,ARPC2,ARPC4,ARPC5,CAP1,CCNB1,GNAI1,GNAS,GNB1,GNGT1,HRAS,MAPK3,MYT1,PAQR5,PAQR7,PGR,PIN1,PRKAR2B,RPS6KA1,SRC	CCAR1,CDC40,CLP1,CPSF1,CPSF2,CSTF1,CSTF3,DDX23,DHX38,DHX9,DNAJC8,EFTUD2,GTF2F1,GTF2F2,HNRNPA1,HNRNPA2B1,HNRNPA3,HNRNPC,HNRNPD,HNRNPF,HNRNPH1,HNRNPK,HNRNPL,HNRNPM,HNRNPU,HNRNPUL1,LSM2,MAGOH,NFX1,NHP2L1,NUDT21,PABPN1,PAPOLA,PCBP2,PCF11,POLR2A,POLR2B,POLR2C,POLR2D,POLR2E,POLR2F,POLR2G,POLR2H,POLR2I,POLR2J,POLR2K,POLR2L,PRPF6,PRPF8,PTBP1,RBM5,RNPS1,SF3A1,SF3A2,SF3A3,SF3B14,SF3B2,SF3B3,SF3B5,SF4,SFRS1…
26	BIOCARTA_MPR_PATHWAY	BIOCARTA_HIF_PATHWAY	0.15	4575	115.267	271	16	10.6812	6.66667e-06	R	ACTA1,ACTR2,ACTR3,ADCY1,ARPC1A,ARPC1B,ARPC2,ARPC4,ARPC5,CAP1,CCNB1,GNAI1,GNAS,GNB1,GNGT1,HRAS,MAPK3,MYT1,PAQR5,PAQR7,PGR,PIN1,PRKAR2B,RPS6KA1,SRC	ASPH,CREB1,EDN1,EP300,EPO,HIF1A,HSP90AA1,JUN,LDHA,NOS3,P4HB,VEGFA,VHL
32	BIOCARTA_MPR_PATHWAY	REACTOME_CRMPS_IN_SEMA3A_SIGNALING	0.15	6750	170.065	376	16	10.5581	6.66667e-06	R	ACTA1,ACTR2,ACTR3,ADCY1,ARPC1A,ARPC1B,ARPC2,ARPC4,ARPC5,CAP1,CCNB1,GNAI1,GNAS,GNB1,GNGT1,HRAS,MAPK3,MYT1,PAQR5,PAQR7,PGR,PIN1,PRKAR2B,RPS6KA1,SRC	CDK5,CDK5R1,CRMP1,DPYSL2,DPYSL3,DPYSL4,DPYSL5,FES,FYN,GSK3B,NRP1,PLXNA1,PLXNA2,PLXNA4,SEMA3A
43	REACTOME_BASE_EXCISION_REPAIR	REACTOME_SEMA3A_PAK_DEPENDENT_AXON_REPULSION	0.15	2912	73.3675	206	16	10.3816	6.66667e-06	R	FEN1,LIG1,MPG,NTHL1,OGG1,POLD1,POLD2,POLD3,POLD4,SMUG1,TDG,XRCC1	CFL1,FES,FYN,HSP90AA1,HSP90AB1,LIMK1,NRP1,PAK1,PLXNA1,PLXNA2,PLXNA4,RAC1,SEMA3A
33	BIOCARTA_MPR_PATHWAY	BIOCARTA_INTRINSIC_PATHWAY	0.15	4650	117.156	270	16	9.65663	6.66667e-06	R	ACTA1,ACTR2,ACTR3,ADCY1,ARPC1A,ARPC1B,ARPC2,ARPC4,ARPC5,CAP1,CCNB1,GNAI1,GNAS,GNB1,GNGT1,HRAS,MAPK3,MYT1,PAQR5,PAQR7,PGR,PIN1,PRKAR2B,RPS6KA1,SRC	COL4A1,COL4A2,COL4A3,COL4A4,F10,F11,F12,F2R,F5,FGA,FGB,FGG,KLKB1,KNG1,PROC,PROS1,SERPINC1,SERPING1
43	REACTOME_REMOVAL_OF_DNA_PATCH_CONTAINING_ABASIC_RESIDUE	REACTOME_SEMA3A_PAK_DEPENDENT_AXON_REPULSION	0.15	2366	59.6111	177	16	8.66191	6.66667e-06	R	FEN1,MPG,NTHL1,OGG1,POLD1,POLD2,POLD3,POLD4,SMUG1,TDG	CFL1,FES,FYN,HSP90AA1,HSP90AB1,LIMK1,NRP1,PAK1,PLXNA1,PLXNA2,PLXNA4,RAC1,SEMA3A
22	BIOCARTA_RHO_PATHWAY	REACTOME_MRNA_SPLICING_MINOR_PATHWAY	0.15	7800	196.52	434	16	8.55318	6.66667e-06	R	ACTR2,ACTR3,ARHGAP5,ARHGEF1,ARHGEF11,ARPC1A,ARPC1B,ARPC2,ARPC4,ARPC5,BAIAP2,CFL1,DIAPH1,GSN,LIMK1,MYL2,MYLK,PFN1,PPP1R12B,SRC,TLN1	DDX23,EFTUD2,GTF2F1,GTF2F2,LSM2,NHP2L1,POLR2A,POLR2B,POLR2C,POLR2D,POLR2E,POLR2F,POLR2G,POLR2H,POLR2I,POLR2J,POLR2K,POLR2L,PRPF6,PRPF8,SF3B14,SF3B2,SF3B3,SF3B5,SFRS1,SFRS2,SFRS6,SFRS7,SNRPB,SNRPD2,SNRPD3,SNRPE,SNRPG,TXNL4A
22	BIOCARTA_CDC42RAC_PATHWAY	REACTOME_MRNA_SPLICING	0.15	14976	377.319	730	16	8.34413	6.66667e-06	R	ACTR2,ACTR3,ARPC1A,ARPC1B,ARPC2,ARPC4,ARPC5,CDC42,PAK1,PDGFRA,PIK3CA,PIK3R1,RAC1,WASL	CCAR1,CDC40,CLP1,CPSF1,CPSF2,CSTF1,CSTF3,DDX23,DHX38,DHX9,DNAJC8,EFTUD2,GTF2F1,GTF2F2,HNRNPA1,HNRNPA2B1,HNRNPA3,HNRNPC,HNRNPD,HNRNPF,HNRNPH1,HNRNPK,HNRNPL,HNRNPM,HNRNPU,HNRNPUL1,LSM2,MAGOH,NFX1,NHP2L1,NUDT21,PABPN1,PAPOLA,PCBP2,PCF11,POLR2A,POLR2B,POLR2C,POLR2D,POLR2E,POLR2F,POLR2G,POLR2H,POLR2I,POLR2J,POLR2K,POLR2L,PRPF6,PRPF8,PTBP1,RBM5,RNPS1,SF3A1,SF3A2,SF3A3,SF3B14,SF3B2,SF3B3,SF3B5,SF4,SFRS1…
32	BIOCARTA_RHO_PATHWAY	REACTOME_CRMPS_IN_SEMA3A_SIGNALING	0.15	5850	147.39	336	16	8.2495	6.66667e-06	R	ACTR2,ACTR3,ARHGAP5,ARHGEF1,ARHGEF11,ARPC1A,ARPC1B,ARPC2,ARPC4,ARPC5,BAIAP2,CFL1,DIAPH1,GSN,LIMK1,MYL2,MYLK,PFN1,PPP1R12B,SRC,TLN1	CDK5,CDK5R1,CRMP1,DPYSL2,DPYSL3,DPYSL4,DPYSL5,FES,FYN,GSK3B,NRP1,PLXNA1,PLXNA2,PLXNA4,SEMA3A
22	BIOCARTA_MPR_PATHWAY	REACTOME_MRNA_SPLICING_MINOR_PATHWAY	0.15	9000	226.754	466	16	8.14053	6.66667e-06	R	ACTA1,ACTR2,ACTR3,ADCY1,ARPC1A,ARPC1B,ARPC2,ARPC4,ARPC5,CAP1,CCNB1,GNAI1,GNAS,GNB1,GNGT1,HRAS,MAPK3,MYT1,PAQR5,PAQR7,PGR,PIN1,PRKAR2B,RPS6KA1,SRC	DDX23,EFTUD2,GTF2F1,GTF2F2,LSM2,NHP2L1,POLR2A,POLR2B,POLR2C,POLR2D,POLR2E,POLR2F,POLR2G,POLR2H,POLR2I,POLR2J,POLR2K,POLR2L,PRPF6,PRPF8,SF3B14,SF3B2,SF3B3,SF3B5,SFRS1,SFRS2,SFRS6,SFRS7,SNRPB,SNRPD2,SNRPD3,SNRPE,SNRPG,TXNL4A
30	BIOCARTA_RHO_PATHWAY	REACTOME_RESOLUTION_OF_AP_SITES_VIA_THE_SINGLE_NUCLEOTIDE_REPLACEMENT_PATHWAY	0.15	1071	26.9837	108	16	8.13972	6.66667e-06	R	ACTR2,ACTR3,ARHGAP5,ARHGEF1,ARHGEF11,ARPC1A,ARPC1B,ARPC2,ARPC4,ARPC5,BAIAP2,CFL1,DIAPH1,GSN,LIMK1,MYL2,MYLK,PFN1,PPP1R12B,SRC,TLN1	MPG,NTHL1,OGG1,SMUG1,TDG,XRCC1
19	KEGG_ABC_TRANSPORTERS	BIOCARTA_RHO_PATHWAY	0.15	9295	234.186	500	16	7.67227	6.66667e-06	R	ABCA1,ABCA10,ABCA12,ABCA13,ABCA2,ABCA3,ABCA4,ABCA5,ABCA6,ABCA7,ABCA8,ABCA9,ABCB1,ABCB11,ABCB4,ABCB5,ABCB8,ABCB9,ABCC1,ABCC2,ABCC3,ABCC4,ABCC5,ABCC6,ABCC8,ABCC9,ABCD3,ABCG1,ABCG2,ABCG4,ABCG5,ABCG8,CFTR,TAP1,TAP2	ACTR2,ACTR3,ARHGAP5,ARHGEF1,ARHGEF11,ARPC1A,ARPC1B,ARPC2,ARPC4,ARPC5,BAIAP2,CFL1,DIAPH1,GSN,LIMK1,MYL2,MYLK,PFN1,PPP1R12B,SRC,TLN1
24	KEGG_CARDIAC_MUSCLE_CONTRACTION	BIOCARTA_MPR_PATHWAY	0.15	21750	547.989	1026	16	7.51282	6.66667e-06	R	ATP1A1,ATP1A2,ATP1A3,ATP1A4,ATP1B1,ATP1B2,ATP1B3,ATP2A2,CACNA1C,CACNA1D,CACNA1S,CACNA2D1,CACNA2D2,CACNA2D3,CACNA2D4,CACNB2,CACNB3,CACNB4,CACNG1,CACNG2,CACNG3,CACNG4,CACNG5,CACNG7,COX4I1,COX6A1,COX6A2,COX6B1,COX6C,COX7A1,COX7A2,COX7A2L,COX7B2,COX7C,COX8A,COX8C,FXYD2,MYH6,MYH7,MYL2,RYR2,SLC8A1,SLC9A1,TNNT2,TPM1,TPM2,TPM3,TPM4,UQCRB,UQCRC1,UQCRFS1,UQCRH	ACTA1,ACTR2,ACTR3,ADCY1,ARPC1A,ARPC1B,ARPC2,ARPC4,ARPC5,CAP1,CCNB1,GNAI1,GNAS,GNB1,GNGT1,HRAS,MAPK3,MYT1,PAQR5,PAQR7,PGR,PIN1,PRKAR2B,RPS6KA1,SRC
34	BIOCARTA_RHO_PATHWAY	REACTOME_CENTROSOME_MATURATION	0.15	13910	350.461	715	16	7.30868	6.66667e-06	R	ACTR2,ACTR3,ARHGAP5,ARHGEF1,ARHGEF11,ARPC1A,ARPC1B,ARPC2,ARPC4,ARPC5,BAIAP2,CFL1,DIAPH1,GSN,LIMK1,MYL2,MYLK,PFN1,PPP1R12B,SRC,TLN1	ACTR1A,AKAP9,ALMS1,AZI1,CCNB1,CDK5RAP2,CENPJ,CEP110,CEP135,CEP152,CEP164,CEP192,CEP250,CEP290,CEP57,CEP63,CEP70,CEP72,CEP76,CEP78,CKAP5,CLASP1,CP110,CSNK1D,CSNK1E,DCTN1,DCTN2,DCTN3,DYNC1H1,DYNLL1,FGFR1OP,HSP90AA1,MAPRE1,NEDD1,NEK2,NUMA1,ODF2,PAFAH1B1,PCM1,PCNT,PLK1,PPP2R1A,PRKACA,PRKAR2B,SDCCAG8,TSGA14,TUBB,TUBB2C,TUBB4,TUBG1,TUBG2,TUBGCP2,TUBGCP3,TUBGCP6,YWHAE
43	REACTOME_RESOLUTION_OF_AP_SITES_VIA_THE_SINGLE_NUCLEOTIDE_REPLACEMENT_PATHWAY	REACTOME_SEMA3A_PAK_DEPENDENT_AXON_REPULSION	0.15	1729	43.562	155	16	7.12827	6.66667e-06	R	MPG,NTHL1,OGG1,SMUG1,TDG,XRCC1	CFL1,FES,FYN,HSP90AA1,HSP90AB1,LIMK1,NRP1,PAK1,PLXNA1,PLXNA2,PLXNA4,RAC1,SEMA3A
34	BIOCARTA_RHO_PATHWAY	REACTOME_G2_M_TRANSITION	0.15	15405	388.127	772	16	6.1136	6.66667e-06	R	ACTR2,ACTR3,ARHGAP5,ARHGEF1,ARHGEF11,ARPC1A,ARPC1B,ARPC2,ARPC4,ARPC5,BAIAP2,CFL1,DIAPH1,GSN,LIMK1,MYL2,MYLK,PFN1,PPP1R12B,SRC,TLN1	ACTR1A,AKAP9,ALMS1,AZI1,CCNA1,CCNA2,CCNB1,CCNB2,CCNH,CDC25B,CDK5RAP2,CDK7,CENPJ,CEP110,CEP135,CEP152,CEP164,CEP192,CEP250,CEP290,CEP57,CEP63,CEP70,CEP72,CEP76,CEP78,CKAP5,CLASP1,CP110,CSNK1D,CSNK1E,DCTN1,DCTN2,DCTN3,DYNC1H1,DYNLL1,FGFR1OP,HSP90AA1,MAPRE1,MNAT1,NEDD1,NEK2,NUMA1,ODF2,PAFAH1B1,PCM1,PCNT,PKMYT1,PLK1,PPP2R1A,PRKACA,PRKAR2B,SDCCAG8,TSGA14,TUBB,TUBB2C,TUBB4,TUBG1,TUBG2,TUBGCP2,TUBGCP3,T…
26	BIOCARTA_PPARA_PATHWAY	BIOCARTA_RHO_PATHWAY	0.15	11050	278.403	567	16	5.81787	6.66667e-06	R	ACOX1,APOA1,APOA2,CD36,CITED2,CPT1B,CREBBP,DUSP1,EHHADH,EP300,HSD17B4,HSP90AA1,HSPA1A,INS,JUN,LPL,MAPK3,ME1,MED1,MRPL11,MYC,NCOA1,NCOR2,NFKBIA,NR0B2,NR1H3,NR2F1,NRIP1,PIK3CA,PIK3CG,PIK3R1,PPARA,PPARGC1A,PRKAR2B,PRKCA,PTGS2,RB1,RELA,RXRA,SP1	ACTR2,ACTR3,ARHGAP5,ARHGEF1,ARHGEF11,ARPC1A,ARPC1B,ARPC2,ARPC4,ARPC5,BAIAP2,CFL1,DIAPH1,GSN,LIMK1,MYL2,MYLK,PFN1,PPP1R12B,SRC,TLN1
30	BIOCARTA_MYOSIN_PATHWAY	REACTOME_RESOLUTION_OF_AP_SITES_VIA_THE_SINGLE_NUCLEOTIDE_REPLACEMENT_PATHWAY	0.15	2945	74.1989	234	16	5.54346	6.66667e-06	R	ARHGAP5,ARHGEF1,ARHGEF10,ARHGEF11,ARHGEF12,ARHGEF15,ARHGEF16,ARHGEF17,ARHGEF18,ARHGEF19,ARHGEF2,ARHGEF3,ARHGEF4,ARHGEF7,GNA12,GNA13,GNAQ,GNB1,GNGT1,MYL2,MYL7,MYLK,PKN1,PLCB1,PPP1R12B,PRKCA	MPG,NTHL1,OGG1,SMUG1,TDG,XRCC1
34	BIOCARTA_MPR_PATHWAY	REACTOME_G2_M_TRANSITION	0.15	15343	386.565	724	16	5.47796	6.66667e-06	R	ACTA1,ACTR2,ACTR3,ADCY1,ARPC1A,ARPC1B,ARPC2,ARPC4,ARPC5,CAP1,GNAI1,GNAS,GNB1,GNGT1,HRAS,MAPK3,MYT1,PAQR5,PAQR7,PGR,PIN1,RPS6KA1,SRC	ACTR1A,AKAP9,ALMS1,AZI1,CCNA1,CCNA2,CCNB2,CCNH,CDC25B,CDK5RAP2,CDK7,CENPJ,CEP110,CEP135,CEP152,CEP164,CEP192,CEP250,CEP290,CEP57,CEP63,CEP70,CEP72,CEP76,CEP78,CKAP5,CLASP1,CP110,CSNK1D,CSNK1E,DCTN1,DCTN2,DCTN3,DYNC1H1,DYNLL1,FGFR1OP,HSP90AA1,MAPRE1,MNAT1,NEDD1,NEK2,NUMA1,ODF2,PAFAH1B1,PCM1,PCNT,PKMYT1,PLK1,PPP2R1A,PRKACA,SDCCAG8,TSGA14,TUBB,TUBB2C,TUBB4,TUBG1,TUBG2,TUBGCP2,TUBGCP3,TUBGCP6,WEE1,XP…
30	BIOCARTA_PAR1_PATHWAY	REACTOME_RESOLUTION_OF_AP_SITES_VIA_THE_SINGLE_NUCLEOTIDE_REPLACEMENT_PATHWAY	0.15	3344	84.2517	259	16	5.16132	6.66667e-06	R	ADCY1,ARHGEF1,ARHGEF10,ARHGEF11,ARHGEF12,ARHGEF15,ARHGEF16,ARHGEF17,ARHGEF18,ARHGEF19,ARHGEF2,ARHGEF3,ARHGEF4,ARHGEF7,F2R,F2RL3,GNA12,GNA13,GNAI1,GNAQ,GNB1,GNGT1,MAP3K7,PIK3CA,PIK3CG,PIK3R1,PLCB1,PPP1R12B,PRKCA,PTK2B	MPG,NTHL1,OGG1,SMUG1,TDG,XRCC1
37	REACTOME_COMMON_PATHWAY	REACTOME_RESOLUTION_OF_AP_SITES_VIA_THE_SINGLE_NUCLEOTIDE_REPLACEMENT_PATHWAY	0.15	950	23.9351	87	16	4.64334	6.66667e-06	R	F10,F13A1,F13B,F5,FGA,FGB,FGG,PF4,PF4V1,PROC,PROS1,SERPINC1,THBD	MPG,NTHL1,OGG1,SMUG1,TDG,XRCC1
15	BIOCARTA_RHO_PATHWAY	REACTOME_GLUCOSE_METABOLISM	0.15	12033	303.17	596	16	4.27636	6.66667e-06	R	ACTR2,ACTR3,ARHGAP5,ARHGEF1,ARHGEF11,ARPC1A,ARPC1B,ARPC2,ARPC4,ARPC5,BAIAP2,CFL1,DIAPH1,GSN,LIMK1,MYL2,MYLK,PPP1R12B,SRC,TLN1	AGL,ALDOA,CALM1,CALM2,CALM3,ENO1,ENO2,FBP1,FBP2,GAPDH,GAPDHS,GBE1,GOT1,GOT2,GPI,GYG1,GYS1,GYS2,MDH1,MDH2,PC,PCK1,PCK2,PFKFB2,PFKFB3,PFKL,PFKP,PGAM1,PGM1,PGM2,PHKG1,PKLR,PKM2,PYGB,PYGL,PYGM,SLC25A1,SLC25A10,SLC25A12,SLC25A13,TPI1,UGP2
23	KEGG_RNA_POLYMERASE	REACTOME_RESOLUTION_OF_AP_SITES_VIA_THE_SINGLE_NUCLEOTIDE_REPLACEMENT_PATHWAY	0.15	1425	35.9027	118	16	3.81455	6.66667e-06	R	POLR1A,POLR1B,POLR1C,POLR1D,POLR1E,POLR2A,POLR2B,POLR2C,POLR2D,POLR2E,POLR2F,POLR2G,POLR2H,POLR2I,POLR2J,POLR2J2,POLR2J3,POLR2K,POLR2L,POLR3A,POLR3B,POLR3D,POLR3F,POLR3G,ZNRD1	MPG,NTHL1,OGG1,SMUG1,TDG,XRCC1
23	REACTOME_MRNA_SPLICING	REACTOME_RESOLUTION_OF_AP_SITES_VIA_THE_SINGLE_NUCLEOTIDE_REPLACEMENT_PATHWAY	0.15	4862	122.498	349	16	3.74679	6.66667e-06	R	CCAR1,CDC40,CLP1,CPSF1,CPSF2,CSTF1,CSTF3,DDX23,DHX38,DHX9,DNAJC8,EFTUD2,GTF2F1,GTF2F2,HNRNPA1,HNRNPA2B1,HNRNPA3,HNRNPC,HNRNPD,HNRNPF,HNRNPH1,HNRNPK,HNRNPL,HNRNPM,HNRNPU,HNRNPUL1,LSM2,MAGOH,NFX1,NHP2L1,NUDT21,PABPN1,PAPOLA,PCBP2,PCF11,POLR2A,POLR2B,POLR2C,POLR2D,POLR2E,POLR2F,POLR2G,POLR2H,POLR2I,POLR2J,POLR2K,POLR2L,PRPF6,PRPF8,PTBP1,RBM5,RNPS1,SF3A1,SF3A2,SF3A3,SF3B14,SF3B2,SF3B3,SF3B5,SF4,SFRS1…	MPG,NTHL1,OGG1,SMUG1,TDG,XRCC1
41	BIOCARTA_RHO_PATHWAY	REACTOME_ACTIVATION_OF_NMDA_RECEPTOR_UPON_GLUTAMATE_BINDING_AND_POSTSYNAPTIC_EVENTS	0.15	12545	316.07	608	16	3.38406	6.66667e-06	R	ACTR2,ACTR3,ARHGAP5,ARHGEF1,ARHGEF11,ARPC1A,ARPC1B,ARPC2,ARPC4,ARPC5,BAIAP2,CFL1,DIAPH1,GSN,LIMK1,MYL2,MYLK,PFN1,PPP1R12B,SRC,TLN1	ACTN2,ADCY1,ADCY3,ADCY8,CALM1,CALM2,CALM3,CAMK2A,CAMK2B,CAMK2D,CAMK4,CAMKK1,CREB1,DLG4,GRIA1,GRIA2,GRIA4,GRIN1,GRIN2A,GRIN2B,GRIN2C,GRIN2D,HRAS,NEFL,PDPK1,RAF1,RASGRF1,RASGRF2,RPS6KA1,RPS6KA2
42	REACTOME_APCDC20_MEDIATED_DEGRADATION_OF_CYCLIN_B	REACTOME_RESOLUTION_OF_AP_SITES_VIA_THE_SINGLE_NUCLEOTIDE_REPLACEMENT_PATHWAY	0.15	931	23.4564	80	16	3.2707	6.66667e-06	R	ANAPC1,ANAPC10,ANAPC11,ANAPC4,ANAPC5,ANAPC7,CCNB1,CDC16,CDC20,CDC27,UBB,UBE2C,UBE2D1,UBE2E1	MPG,NTHL1,OGG1,SMUG1,TDG,XRCC1
21	KEGG_RNA_POLYMERASE	BIOCARTA_CTCF_PATHWAY	0.15	7725	194.63	387	16	11.6478	1.33333e-05	R	POLR1A,POLR1B,POLR1C,POLR1D,POLR1E,POLR2A,POLR2B,POLR2C,POLR2D,POLR2E,POLR2F,POLR2G,POLR2H,POLR2I,POLR2J,POLR2J2,POLR2J3,POLR2K,POLR2L,POLR3A,POLR3B,POLR3D,POLR3F,POLR3G,ZNRD1	CD79A,CD79B,CDKN1B,CDKN2A,MDM2,MYC,PIK3CA,PIK3CG,PIK3R1,PPP2CA,PTEN,RPS6KB1,SMAD1,SMAD4,SMAD5,TGFB1,TGFB2,TGFB3,TGFBR1,TGFBR2,TGFBR3,TP53
32	BIOCARTA_MPR_PATHWAY	REACTOME_SEMA3A_PAK_DEPENDENT_AXON_REPULSION	0.15	6825	171.955	375	16	9.73622	1.33333e-05	R	ACTA1,ACTR2,ACTR3,ADCY1,ARPC1A,ARPC1B,ARPC2,ARPC4,ARPC5,CAP1,CCNB1,GNAI1,GNAS,GNB1,GNGT1,HRAS,MAPK3,MYT1,PAQR5,PAQR7,PGR,PIN1,PRKAR2B,RPS6KA1,SRC	CFL1,FES,FYN,HSP90AA1,HSP90AB1,LIMK1,NRP1,PAK1,PLXNA1,PLXNA2,PLXNA4,RAC1,SEMA3A
28	BIOCARTA_CTCF_PATHWAY	BIOCARTA_RHO_PATHWAY	0.15	5880	148.146	344	16	9.38879	1.33333e-05	R	CD79B,CDKN1B,CDKN2A,MDM2,MYC,PIK3CA,PIK3CG,PIK3R1,PPP2CA,PTEN,RPS6KB1,SMAD1,SMAD4,SMAD5,TGFB1,TGFB2,TGFB3,TGFBR1,TGFBR2,TGFBR3,TP53	ACTR2,ACTR3,ARHGAP5,ARHGEF1,ARHGEF11,ARPC1A,ARPC1B,ARPC2,ARPC4,ARPC5,BAIAP2,CFL1,DIAPH1,GSN,LIMK1,MYL2,MYLK,PFN1,PPP1R12B,SRC,TLN1
22	KEGG_RNA_POLYMERASE	BIOCARTA_RHO_PATHWAY	0.15	4875	122.825	292	16	9.17791	1.33333e-05	R	POLR1A,POLR1B,POLR1C,POLR1D,POLR1E,POLR2A,POLR2B,POLR2C,POLR2D,POLR2E,POLR2F,POLR2G,POLR2H,POLR2I,POLR2J,POLR2J2,POLR2J3,POLR2K,POLR2L,POLR3A,POLR3B,POLR3D,POLR3F,POLR3G,ZNRD1	ACTR2,ACTR3,ARHGAP5,ARHGEF1,ARHGEF11,ARPC1A,ARPC1B,ARPC2,ARPC4,ARPC5,BAIAP2,CFL1,DIAPH1,GSN,LIMK1,MYL2,MYLK,PFN1,PPP1R12B,SRC,TLN1
28	BIOCARTA_ALK_PATHWAY	BIOCARTA_MPR_PATHWAY	0.15	11325	285.332	576	16	8.69045	1.33333e-05	R	ACVR1,APC,ATF2,AXIN1,BMP10,BMP2,BMP4,BMP5,BMP7,BMPR1A,BMPR2,CHRD,CTNNB1,FZD1,GATA4,GSK3B,HNF1A,MAP3K7,MEF2C,MYL2,NKX2-5,NOG,NPPA,NPPB,RFC1,SMAD1,SMAD4,SMAD5,SMAD6,TGFB1,TGFB2,TGFB3,TGFBR1,TGFBR2,TGFBR3,WNT1	ACTA1,ACTR2,ACTR3,ADCY1,ARPC1A,ARPC1B,ARPC2,ARPC4,ARPC5,CAP1,CCNB1,GNAI1,GNAS,GNB1,GNGT1,HRAS,MAPK3,MYT1,PAQR5,PAQR7,PGR,PIN1,PRKAR2B,RPS6KA1,SRC
40	BIOCARTA_RHO_PATHWAY	REACTOME_IONOTROPIC_ACTIVITY_OF_KAINATE_RECEPTORS	0.15	4810	121.187	285	16	8.46489	1.33333e-05	R	ACTR2,ACTR3,ARHGAP5,ARHGEF1,ARHGEF11,ARPC1A,ARPC1B,ARPC2,ARPC4,ARPC5,BAIAP2,CFL1,DIAPH1,GSN,LIMK1,MYL2,MYLK,PFN1,PPP1R12B,SRC,TLN1	CALM1,CALM2,CALM3,DLG4,GRIK1,GRIK2,GRIK3,GRIK4,GRIK5,NCALD
26	BIOCARTA_RHO_PATHWAY	BIOCARTA_CARM1_PATHWAY	0.15	2860	72.0574	181	16	7.73993	1.33333e-05	R	ACTR2,ACTR3,ARHGAP5,ARHGEF1,ARHGEF11,ARPC1A,ARPC1B,ARPC2,ARPC4,ARPC5,BAIAP2,CFL1,DIAPH1,GSN,LIMK1,MYL2,MYLK,PFN1,PPP1R12B,SRC,TLN1	CARM1,CREB1,CREBBP,EP300,NCOA3,PRKAR2B,RARA,RXRA
30	BIOCARTA_RHO_PATHWAY	REACTOME_BASE_EXCISION_REPAIR	0.15	1890	47.6183	136	16	7.58328	1.33333e-05	R	ACTR2,ACTR3,ARHGAP5,ARHGEF1,ARHGEF11,ARPC1A,ARPC1B,ARPC2,ARPC4,ARPC5,BAIAP2,CFL1,DIAPH1,GSN,LIMK1,MYL2,MYLK,PFN1,PPP1R12B,SRC,TLN1	FEN1,LIG1,MPG,NTHL1,OGG1,POLD1,POLD2,POLD3,POLD4,SMUG1,TDG,XRCC1
40	BIOCARTA_RHO_PATHWAY	REACTOME_ACTIVATION_OF_KAINATE_RECEPTORS_UPON_GLUTAMATE_BINDING	0.15	12025	302.968	629	16	7.57935	1.33333e-05	R	ACTR2,ACTR3,ARHGAP5,ARHGEF1,ARHGEF11,ARPC1A,ARPC1B,ARPC2,ARPC4,ARPC5,BAIAP2,CFL1,DIAPH1,GSN,LIMK1,MYL2,MYLK,PFN1,PPP1R12B,SRC,TLN1	CALM1,CALM2,CALM3,DLG4,GNB1,GNB2,GNB3,GNB4,GNB5,GNG10,GNG11,GNG12,GNG13,GNG2,GNG3,GNG4,GNG5,GNG7,GNG8,GNGT1,GRIK1,GRIK2,GRIK3,GRIK4,GRIK5,NCALD,PLCB1,PLCB2,PLCB3
34	BIOCARTA_MPR_PATHWAY	REACTOME_CENTROSOME_MATURATION	0.15	13802	347.74	670	16	6.76048	1.33333e-05	R	ACTA1,ACTR2,ACTR3,ADCY1,ARPC1A,ARPC1B,ARPC2,ARPC4,ARPC5,CAP1,GNAI1,GNAS,GNB1,GNGT1,HRAS,MAPK3,MYT1,PAQR5,PAQR7,PGR,PIN1,RPS6KA1,SRC	ACTR1A,AKAP9,ALMS1,AZI1,CDK5RAP2,CENPJ,CEP110,CEP135,CEP152,CEP164,CEP192,CEP250,CEP290,CEP57,CEP63,CEP70,CEP72,CEP76,CEP78,CKAP5,CLASP1,CP110,CSNK1D,CSNK1E,DCTN1,DCTN2,DCTN3,DYNC1H1,DYNLL1,FGFR1OP,HSP90AA1,MAPRE1,NEDD1,NEK2,NUMA1,ODF2,PAFAH1B1,PCM1,PCNT,PLK1,PPP2R1A,PRKACA,SDCCAG8,TSGA14,TUBB,TUBB2C,TUBB4,TUBG1,TUBG2,TUBGCP2,TUBGCP3,TUBGCP6,YWHAE
28	BIOCARTA_NTHI_PATHWAY	BIOCARTA_RHO_PATHWAY	0.15	4875	122.825	278	16	6.6414	1.33333e-05	R	CHUK,CREBBP,DUSP1,EP300,IL8,MAP2K3,MAP2K6,MAP3K14,MAP3K7,MAPK11,MAPK14,MYD88,NFKB1,NFKBIA,NR3C1,RELA,SMAD3,SMAD4,TGFBR1,TGFBR2,TLR2	ACTR2,ACTR3,ARHGAP5,ARHGEF1,ARHGEF11,ARPC1A,ARPC1B,ARPC2,ARPC4,ARPC5,BAIAP2,CFL1,DIAPH1,GSN,LIMK1,MYL2,MYLK,PFN1,PPP1R12B,SRC,TLN1
16	KEGG_ARGININE_AND_PROLINE_METABOLISM	BIOCARTA_RHO_PATHWAY	0.15	9815	247.288	512	16	6.13309	1.33333e-05	R	ABP1,ACY1,ADC,AGMAT,ALDH18A1,ALDH1B1,ALDH2,ALDH3A2,ALDH4A1,ALDH7A1,ALDH9A1,AMD1,ARG1,ASL,ASS1,CKB,CKM,CKMT1A,CPS1,DAO,GAMT,GATM,GLS,GLS2,GLUD1,GLUL,GOT1,GOT2,LAP3,NOS1,NOS3,OAT,ODC1,P4HA2,P4HA3,PRODH,PRODH2,PYCR1,PYCR2,PYCRL,SAT2,SRM	ACTR2,ACTR3,ARHGAP5,ARHGEF1,ARHGEF11,ARPC1A,ARPC1B,ARPC2,ARPC4,ARPC5,BAIAP2,CFL1,DIAPH1,GSN,LIMK1,MYL2,MYLK,PFN1,PPP1R12B,SRC,TLN1
37	BIOCARTA_INTRINSIC_PATHWAY	REACTOME_REMOVAL_OF_DNA_PATCH_CONTAINING_ABASIC_RESIDUE	0.15	1612	40.6141	120	16	5.9444	1.33333e-05	R	COL4A1,COL4A2,COL4A3,COL4A4,F10,F11,F12,F2R,F5,FGA,FGB,FGG,KLKB1,KNG1,PROC,PROS1,SERPINC1,SERPING1	FEN1,MPG,NTHL1,OGG1,POLD1,POLD2,POLD3,POLD4,SMUG1,TDG
30	BIOCARTA_MYOSIN_PATHWAY	REACTOME_BASE_EXCISION_REPAIR	0.15	4774	120.28	283	16	5.45948	1.33333e-05	R	ARHGAP5,ARHGEF1,ARHGEF10,ARHGEF11,ARHGEF12,ARHGEF15,ARHGEF16,ARHGEF17,ARHGEF18,ARHGEF19,ARHGEF2,ARHGEF3,ARHGEF4,ARHGEF7,GNA12,GNA13,GNAQ,GNB1,GNGT1,MYL2,MYL7,MYLK,PKN1,PLCB1,PPP1R12B,PRKCA	FEN1,LIG1,MPG,NTHL1,OGG1,POLD1,POLD3,POLD4,SMUG1,TDG,XRCC1
34	BIOCARTA_RHO_PATHWAY	REACTOME_LOSS_OF_NLP_FROM_MITOTIC_CENTROSOMES	0.15	12935	325.896	643	16	4.75758	1.33333e-05	R	ACTR2,ACTR3,ARHGAP5,ARHGEF1,ARHGEF11,ARPC1A,ARPC1B,ARPC2,ARPC4,ARPC5,BAIAP2,CFL1,DIAPH1,GSN,LIMK1,MYL2,MYLK,PFN1,PPP1R12B,SRC,TLN1	ACTR1A,AKAP9,ALMS1,AZI1,CDK5RAP2,CENPJ,CEP110,CEP135,CEP152,CEP164,CEP192,CEP250,CEP290,CEP57,CEP63,CEP70,CEP72,CEP76,CEP78,CKAP5,CLASP1,CP110,CSNK1D,CSNK1E,DCTN1,DCTN2,DCTN3,DYNC1H1,DYNLL1,FGFR1OP,HSP90AA1,MAPRE1,NEDD1,NEK2,ODF2,PAFAH1B1,PCM1,PCNT,PLK1,PPP2R1A,PRKACA,PRKAR2B,SDCCAG8,TSGA14,TUBB,TUBB2C,TUBB4,TUBG1,YWHAE
28	KEGG_PANCREATIC_CANCER	BIOCARTA_RHO_PATHWAY	0.15	18395	463.46	891	16	4.70471	1.33333e-05	R	AKT1,AKT2,AKT3,BRAF,BRCA2,CASP9,CCND1,CDC42,CDK4,CDK6,CDKN2A,CHUK,E2F1,E2F2,E2F3,EGF,EGFR,ERBB2,JAK1,KRAS,MAP2K1,MAPK10,MAPK3,MAPK9,NFKB1,PIK3CA,PIK3CB,PIK3CD,PIK3CG,PIK3R1,PIK3R2,PIK3R5,PLD1,RAC1,RAC2,RAC3,RAD51,RAF1,RALA,RALB,RALBP1,RALGDS,RB1,RELA,SMAD2,SMAD3,SMAD4,STAT1,TGFA,TGFB1,TGFB2,TGFB3,TGFBR1,TGFBR2,TP53,VEGFA,VEGFB,VEGFC	ACTR2,ACTR3,ARHGAP5,ARHGEF1,ARHGEF11,ARPC1A,ARPC1B,ARPC2,ARPC4,ARPC5,BAIAP2,CFL1,DIAPH1,GSN,LIMK1,MYL2,MYLK,PFN1,PPP1R12B,SRC,TLN1
37	BIOCARTA_INTRINSIC_PATHWAY	REACTOME_RESOLUTION_OF_AP_SITES_VIA_THE_SINGLE_NUCLEOTIDE_REPLACEMENT_PATHWAY	0.15	1178	29.6796	104	16	4.6486	1.33333e-05	R	COL4A1,COL4A2,COL4A3,COL4A4,F10,F11,F12,F2R,F5,FGA,FGB,FGG,KLKB1,KNG1,PROC,PROS1,SERPINC1,SERPING1	MPG,NTHL1,OGG1,SMUG1,TDG,XRCC1
30	BIOCARTA_MPR_PATHWAY	REACTOME_RESOLUTION_OF_AP_SITES_VIA_THE_SINGLE_NUCLEOTIDE_REPLACEMENT_PATHWAY	0.15	1241	31.2668	108	16	4.50287	1.33333e-05	R	ACTA1,ACTR2,ACTR3,ADCY1,ARPC1A,ARPC1B,ARPC2,ARPC4,ARPC5,CAP1,CCNB1,GNAI1,GNAS,GNB1,GNGT1,HRAS,MAPK3,MYT1,PAQR5,PAQR7,PGR,PIN1,PRKAR2B,RPS6KA1,SRC	MPG,NTHL1,OGG1,SMUG1,TDG,XRCC1
43	REACTOME_CRMPS_IN_SEMA3A_SIGNALING	REACTOME_RESOLUTION_OF_AP_SITES_VIA_THE_SINGLE_NUCLEOTIDE_REPLACEMENT_PATHWAY	0.15	1710	43.0832	140	16	4.1697	1.33333e-05	R	CDK5,CDK5R1,CRMP1,DPYSL2,DPYSL3,DPYSL4,DPYSL5,FES,FYN,GSK3B,NRP1,PLXNA1,PLXNA2,PLXNA4,SEMA3A	MPG,NTHL1,OGG1,SMUG1,TDG,XRCC1
38	BIOCARTA_MCALPAIN_PATHWAY	REACTOME_RESOLUTION_OF_AP_SITES_VIA_THE_SINGLE_NUCLEOTIDE_REPLACEMENT_PATHWAY	0.15	1615	40.6897	130	16	3.55888	1.33333e-05	R	ACTA1,CAPN1,CAPN2,CAPNS1,CAPNS2,EGF,EGFR,EZR,HRAS,ITGA1,ITGB1,MAPK3,MYL2,MYLK,PRKAR2B,PTK2,PXN,TLN1	MPG,NTHL1,OGG1,SMUG1,TDG,XRCC1
29	BIOCARTA_ALK_PATHWAY	REACTOME_RESOLUTION_OF_AP_SITES_VIA_THE_SINGLE_NUCLEOTIDE_REPLACEMENT_PATHWAY	0.15	2869	72.2841	215	16	3.47985	1.33333e-05	R	ACVR1,APC,ATF2,AXIN1,BMP10,BMP2,BMP4,BMP5,BMP7,BMPR1A,BMPR2,CHRD,CTNNB1,FZD1,GATA4,GSK3B,HNF1A,MAP3K7,MEF2C,MYL2,NKX2-5,NOG,NPPA,NPPB,RFC1,SMAD1,SMAD4,SMAD5,SMAD6,TGFB1,TGFB2,TGFB3,TGFBR1,TGFBR2,TGFBR3,WNT1	MPG,NTHL1,OGG1,SMUG1,TDG,XRCC1
30	BIOCARTA_CCR3_PATHWAY	REACTOME_RESOLUTION_OF_AP_SITES_VIA_THE_SINGLE_NUCLEOTIDE_REPLACEMENT_PATHWAY	0.15	1653	41.6471	132	16	3.44542	1.33333e-05	R	CCR3,CFL1,GNAQ,GNAS,GNB1,GNGT1,HRAS,LIMK1,MAP2K1,MAPK3,MYL2,PIK3C2G,PLCB1,PPP1R12B,PRKCA,PTK2,RAF1,ROCK2	MPG,NTHL1,OGG1,SMUG1,TDG,XRCC1
42	REACTOME_PHOSPHORYLATION_OF_THE_APC	REACTOME_RESOLUTION_OF_AP_SITES_VIA_THE_SINGLE_NUCLEOTIDE_REPLACEMENT_PATHWAY	0.15	912	22.9777	79	16	3.35727	1.33333e-05	R	ANAPC1,ANAPC10,ANAPC11,ANAPC4,ANAPC5,ANAPC7,CCNB1,CDC16,CDC27,PLK1,UBE2C,UBE2D1,UBE2E1	MPG,NTHL1,OGG1,SMUG1,TDG,XRCC1
37	REACTOME_FORMATION_OF_FIBRIN_CLOT_CLOTTING_CASCADE	REACTOME_RESOLUTION_OF_AP_SITES_VIA_THE_SINGLE_NUCLEOTIDE_REPLACEMENT_PATHWAY	0.15	1824	45.9555	143	16	3.30899	1.33333e-05	R	A2M,C1QBP,F10,F11,F12,F13A1,F13B,F5,F7,FGA,FGB,FGG,GP1BA,GP1BB,GP5,GP9,KLKB1,KNG1,PF4,PF4V1,PRCP,PROC,PROS1,SERPINC1,SERPING1,TFPI,THBD,VWF	MPG,NTHL1,OGG1,SMUG1,TDG,XRCC1
30	BIOCARTA_CXCR4_PATHWAY	REACTOME_RESOLUTION_OF_AP_SITES_VIA_THE_SINGLE_NUCLEOTIDE_REPLACEMENT_PATHWAY	0.15	1539	38.7749	122	16	3.08617	1.33333e-05	R	BCAR1,CRK,CXCL12,CXCR4,GNAI1,GNAQ,GNB1,GNGT1,HRAS,MAP2K1,MAPK3,NFKB1,PIK3C2G,PIK3CA,PIK3R1,PLCG1,PRKCA,PTK2,PTK2B,PXN,RAF1,RELA	MPG,NTHL1,OGG1,SMUG1,TDG,XRCC1
42	REACTOME_REGULATION_OF_APC_ACTIVATORS_BETWEEN_G1_S_AND_EARLY_ANAPHASE	REACTOME_RESOLUTION_OF_AP_SITES_VIA_THE_SINGLE_NUCLEOTIDE_REPLACEMENT_PATHWAY	0.15	3496	88.0813	253	16	3.04363	1.33333e-05	R	ANAPC1,ANAPC10,ANAPC11,ANAPC4,ANAPC5,ANAPC7,BTRC,BUB1B,BUB3,CCNA1,CCNA2,CCNB1,CDC16,CDC20,CDC27,CUL1,FBXO5,FZR1,MAD2L1,PLK1,PSMA1,PSMA2,PSMA3,PSMA5,PSMA6,PSMA7,PSMB1,PSMB10,PSMB2,PSMB5,PSMB6,PSMB7,PSMB8,PSMB9,PSMC1,PSMC2,PSMC3,PSMC4,PSMC5,PSMC6,PSMD1,PSMD11,PSMD12,PSMD13,PSMD14,PSMD2,PSMD3,PSMD5,PSMD7,PSMD8,PSMD9,PSME1,PSME2,PSME3,PSMF1,UBB,UBE2C,UBE2D1,UBE2E1	MPG,NTHL1,OGG1,SMUG1,TDG,XRCC1
21	BIOCARTA_CTCF_PATHWAY	REACTOME_MRNA_SPLICING	0.18	28500	718.054	1232	16	16	2e-05	R	CD79A,CD79B,CDKN1B,CDKN2A,MDM2,MYC,PIK3CA,PIK3CG,PIK3R1,PPP2CA,PTEN,RPS6KB1,SMAD1,SMAD4,SMAD5,TGFB1,TGFB2,TGFB3,TGFBR1,TGFBR2,TGFBR3,TP53	CCAR1,CDC40,CLP1,CPSF1,CPSF2,CSTF1,CSTF3,DDX23,DHX38,DHX9,DNAJC8,EFTUD2,GTF2F1,GTF2F2,HNRNPA1,HNRNPA2B1,HNRNPA3,HNRNPC,HNRNPD,HNRNPF,HNRNPH1,HNRNPK,HNRNPL,HNRNPM,HNRNPU,HNRNPUL1,LSM2,MAGOH,NFX1,NHP2L1,NUDT21,PABPN1,PAPOLA,PCBP2,PCF11,POLR2A,POLR2B,POLR2C,POLR2D,POLR2E,POLR2F,POLR2G,POLR2H,POLR2I,POLR2J,POLR2K,POLR2L,PRPF6,PRPF8,PTBP1,RBM5,RNPS1,SF3A1,SF3A2,SF3A3,SF3B14,SF3B2,SF3B3,SF3B5,SF4,SFRS1…
32	BIOCARTA_MPR_PATHWAY	REACTOME_SEMA3A_PLEXIN_REPULSION_SIGNALING_BY_INHIBITING_INTEGRIN_ADHESION	0.18	6825	171.955	383	16	11.1943	2e-05	R	ACTA1,ACTR2,ACTR3,ADCY1,ARPC1A,ARPC1B,ARPC2,ARPC4,ARPC5,CAP1,CCNB1,GNAI1,GNAS,GNB1,GNGT1,HRAS,MAPK3,MYT1,PAQR5,PAQR7,PGR,PIN1,PRKAR2B,RPS6KA1,SRC	FARP2,FES,FYN,NRP1,PIP5K1C,PLXNA1,PLXNA2,PLXNA4,RAC1,RND1,RRAS,SEMA3A,TLN1
22	REACTOME_MRNA_SPLICING_MINOR_PATHWAY	REACTOME_SEMA3A_PAK_DEPENDENT_AXON_REPULSION	0.18	10920	275.128	510	16	9.66756	2e-05	R	DDX23,EFTUD2,GTF2F1,GTF2F2,LSM2,NHP2L1,POLR2A,POLR2B,POLR2C,POLR2D,POLR2E,POLR2F,POLR2G,POLR2H,POLR2I,POLR2J,POLR2K,POLR2L,PRPF6,PRPF8,SF3B14,SF3B2,SF3B3,SF3B5,SFRS1,SFRS2,SFRS6,SFRS7,SNRPB,SNRPD2,SNRPD3,SNRPE,SNRPG,TXNL4A	CFL1,FES,FYN,HSP90AA1,HSP90AB1,LIMK1,NRP1,PAK1,PLXNA1,PLXNA2,PLXNA4,RAC1,SEMA3A
27	KEGG_PROXIMAL_TUBULE_BICARBONATE_RECLAMATION	REACTOME_ASSOCIATION_OF_LICENSING_FACTORS_WITH_THE_PREREPLICATIVE_COMPLEX	0.18	2414	60.8204	136	16	9.54571	2e-05	R	AQP1,ATP1A1,ATP1A2,ATP1A3,ATP1A4,ATP1B1,ATP1B2,ATP1B3,CA2,CA4,FXYD2,GLS,GLS2,GLUD1,MDH1,PCK1,PCK2,SLC25A10,SLC38A3,SLC4A4,SLC9A3	CDT1,E2F1,E2F2,E2F3,GMNN,ORC1L,ORC2L,ORC3L,ORC4L,ORC5L,UBB
31	BIOCARTA_ECM_PATHWAY	BIOCARTA_MPR_PATHWAY	0.18	5180	130.509	294	16	9.29705	2e-05	R	ARHGAP5,DIAPH1,FYN,GSN,ITGA1,ITGB1,MAP2K1,MYL2,MYLK,PFN1,PIK3CA,PIK3CG,PIK3R1,PTK2,PXN,RAF1,SHC1,TLN1	ACTA1,ACTR2,ACTR3,ADCY1,ARPC1A,ARPC1B,ARPC2,ARPC4,ARPC5,CAP1,CCNB1,GNAI1,GNAS,GNB1,GNGT1,MYT1,PAQR5,PAQR7,PGR,PIN1,PRKAR2B,RPS6KA1
32	BIOCARTA_ACTINY_PATHWAY	REACTOME_SEMA3A_PAK_DEPENDENT_AXON_REPULSION	0.18	3915	98.638	233	16	9.29496	2e-05	R	ABI2,ACTA1,ACTR2,ACTR3,ARPC1A,ARPC1B,ARPC2,ARPC4,ARPC5,NCK1,NCKAP1,NTRK1,PSMA7,WASF1,WASF2,WASF3,WASL	CFL1,FES,FYN,HSP90AA1,HSP90AB1,LIMK1,NRP1,PAK1,PLXNA1,PLXNA2,PLXNA4,SEMA3A
33	BIOCARTA_MPR_PATHWAY	REACTOME_COMMON_PATHWAY	0.18	3750	94.4808	215	16	7.34232	2e-05	R	ACTA1,ACTR2,ACTR3,ADCY1,ARPC1A,ARPC1B,ARPC2,ARPC4,ARPC5,CAP1,CCNB1,GNAI1,GNAS,GNB1,GNGT1,HRAS,MAPK3,MYT1,PAQR5,PAQR7,PGR,PIN1,PRKAR2B,RPS6KA1,SRC	F10,F13A1,F13B,F5,FGA,FGB,FGG,PF4,PF4V1,PROC,PROS1,SERPINC1,THBD
26	BIOCARTA_SALMONELLA_PATHWAY	BIOCARTA_HIF_PATHWAY	0.18	2074	52.2542	138	16	7.12236	2e-05	R	ACTA1,ACTR2,ACTR3,ARPC1A,ARPC1B,ARPC2,ARPC4,ARPC5,CDC42,RAC1,WASF1,WASL	ASPH,CREB1,EDN1,EP300,EPO,HIF1A,HSP90AA1,JUN,LDHA,NOS3,P4HB,VEGFA,VHL
28	BIOCARTA_CTCF_PATHWAY	BIOCARTA_MPR_PATHWAY	0.18	7725	194.63	400	16	7.0759	2e-05	R	CD79A,CD79B,CDKN1B,CDKN2A,MDM2,MYC,PIK3CA,PIK3CG,PIK3R1,PPP2CA,PTEN,RPS6KB1,SMAD1,SMAD4,SMAD5,TGFB1,TGFB2,TGFB3,TGFBR1,TGFBR2,TGFBR3,TP53	ACTA1,ACTR2,ACTR3,ADCY1,ARPC1A,ARPC1B,ARPC2,ARPC4,ARPC5,CAP1,CCNB1,GNAI1,GNAS,GNB1,GNGT1,HRAS,MAPK3,MYT1,PAQR5,PAQR7,PGR,PIN1,PRKAR2B,RPS6KA1,SRC
15	BIOCARTA_RHO_PATHWAY	REACTOME_GLUCONEOGENESIS	0.18	5985	150.791	334	16	6.85475	2e-05	R	ACTR2,ACTR3,ARHGAP5,ARHGEF1,ARHGEF11,ARPC1A,ARPC1B,ARPC2,ARPC4,ARPC5,BAIAP2,CFL1,DIAPH1,GSN,LIMK1,MYL2,MYLK,PPP1R12B,SRC,TLN1	ALDOA,ENO1,ENO2,FBP1,FBP2,GAPDH,GAPDHS,GOT1,GOT2,GPI,MDH1,MDH2,PC,PCK1,PCK2,PFKFB2,PFKFB3,PGAM1,SLC25A1,SLC25A10,SLC25A12,SLC25A13,TPI1
26	KEGG_ANTIGEN_PROCESSING_AND_PRESENTATION	BIOCARTA_RHO_PATHWAY	0.18	8645	217.81	461	16	6.66256	2e-05	R	B2M,CANX,CD4,CD74,CD8A,CD8B,CIITA,CREB1,CTSB,CTSL1,HLA-B,HLA-C,HLA-DMA,HLA-DMB,HLA-DOA,HLA-DOB,HLA-DPA1,HLA-DQA1,HLA-DQA2,HLA-DQB1,HLA-DRB1,HLA-E,HLA-F,HLA-G,HSP90AA1,HSP90AB1,HSPA1A,HSPA1B,HSPA1L,HSPA2,HSPA4,HSPA5,HSPA6,HSPA8,IFI30,IFNA1,IFNA2,IFNA21,IFNA4,IFNA7,IFNA8,KLRC1,KLRC2,KLRC3,KLRC4,KLRD1,LGMN,NFYA,NFYB,NFYC,PDIA3,PSME1,PSME2,PSME3,RFXAP,TAP1,TAP2,TAPBP	ACTR2,ACTR3,ARHGAP5,ARHGEF1,ARHGEF11,ARPC1A,ARPC1B,ARPC2,ARPC4,ARPC5,BAIAP2,CFL1,DIAPH1,GSN,LIMK1,MYL2,MYLK,PFN1,PPP1R12B,SRC,TLN1
26	BIOCARTA_CXCR4_PATHWAY	BIOCARTA_RHO_PATHWAY	0.18	5265	132.651	291	16	5.67756	2e-05	R	BCAR1,CRK,CXCL12,CXCR4,GNAI1,GNAQ,GNB1,GNGT1,HRAS,MAP2K1,MAPK3,NFKB1,PIK3C2G,PIK3CA,PIK3R1,PLCG1,PRKCA,PTK2,PTK2B,PXN,RAF1,RELA	ACTR2,ACTR3,ARHGAP5,ARHGEF1,ARHGEF11,ARPC1A,ARPC1B,ARPC2,ARPC4,ARPC5,BAIAP2,CFL1,DIAPH1,GSN,LIMK1,MYL2,MYLK,PFN1,PPP1R12B,SRC,TLN1
35	BIOCARTA_MPR_PATHWAY	REACTOME_IMMUNOREGULATORY_INTERACTIONS_BETWEEN_A_LYMPHOID_AND_A_NON_LYMPHOID_CELL	0.18	12000	302.339	574	16	5.10651	2e-05	R	ACTA1,ACTR2,ACTR3,ADCY1,ARPC1A,ARPC1B,ARPC2,ARPC4,ARPC5,CAP1,CCNB1,GNAI1,GNAS,GNB1,GNGT1,HRAS,MAPK3,MYT1,PAQR5,PAQR7,PGR,PIN1,PRKAR2B,RPS6KA1,SRC	AMICA1,B2M,C3,CD200,CD200R1,CD226,CD247,CD3D,CD3E,CD3G,CD40,CD81,CD8A,CD8B,CD96,CRTAM,CXADR,FCGR2B,FCGR3A,HCST,HLA-B,HLA-C,HLA-E,HLA-F,HLA-G,ICAM1,ICAM2,ICAM3,ICAM4,IFITM1,ITGA4,ITGAL,ITGB1,ITGB2,KLRC1,KLRD1,KLRG1,KLRK1,MADCAM1,MICA,MICB,PVR,PVRL2,RAET1E,SELL,TYROBP,ULBP1,ULBP2,ULBP3,VCAM1
30	BIOCARTA_MYOSIN_PATHWAY	REACTOME_REMOVAL_OF_DNA_PATCH_CONTAINING_ABASIC_RESIDUE	0.18	3850	97.0003	245	16	4.97253	2e-05	R	ARHGAP5,ARHGEF1,ARHGEF10,ARHGEF11,ARHGEF12,ARHGEF15,ARHGEF16,ARHGEF17,ARHGEF18,ARHGEF19,ARHGEF2,ARHGEF3,ARHGEF4,ARHGEF7,GNA12,GNA13,GNAQ,GNB1,GNGT1,MYL2,MYL7,MYLK,PKN1,PLCB1,PPP1R12B,PRKCA	FEN1,MPG,NTHL1,OGG1,POLD1,POLD3,POLD4,SMUG1,TDG
28	BIOCARTA_ALK_PATHWAY	BIOCARTA_RHO_PATHWAY	0.18	9387	236.504	475	16	4.35567	2e-05	R	ACVR1,APC,ATF2,AXIN1,BMP10,BMP2,BMP4,BMP5,BMP7,BMPR1A,BMPR2,CHRD,CTNNB1,FZD1,GATA4,GSK3B,HNF1A,MAP3K7,MEF2C,NKX2-5,NOG,NPPA,NPPB,RFC1,SMAD1,SMAD4,SMAD5,SMAD6,TGFB1,TGFB2,TGFB3,TGFBR1,TGFBR2,TGFBR3,WNT1	ACTR2,ACTR3,ARHGAP5,ARHGEF1,ARHGEF11,ARPC1A,ARPC1B,ARPC2,ARPC4,ARPC5,BAIAP2,CFL1,DIAPH1,GSN,LIMK1,MYLK,PFN1,PPP1R12B,SRC,TLN1
42	REACTOME_CONVERSION_FROM_APC_CDC20_TO_APC_CDH1_IN_LATE_ANAPHASE	REACTOME_RESOLUTION_OF_AP_SITES_VIA_THE_SINGLE_NUCLEOTIDE_REPLACEMENT_PATHWAY	0.18	931	23.4564	82	16	3.73539	2e-05	R	ANAPC1,ANAPC10,ANAPC11,ANAPC4,ANAPC5,ANAPC7,CDC14A,CDC16,CDC20,CDC27,FZR1,UBE2C,UBE2D1,UBE2E1	MPG,NTHL1,OGG1,SMUG1,TDG,XRCC1
25	KEGG_HEDGEHOG_SIGNALING_PATHWAY	BIOCARTA_RHO_PATHWAY	0.18	15015	378.301	724	16	3.69404	2e-05	R	BMP2,BMP4,BMP5,BMP6,BMP7,BMP8B,BTRC,CSNK1A1,CSNK1A1L,CSNK1D,CSNK1E,CSNK1G1,CSNK1G2,CSNK1G3,DHH,FBXW11,GAS1,GLI1,GLI2,GLI3,GSK3B,IHH,LRP2,PRKACA,PTCH1,PTCH2,RAB23,SHH,SMO,STK36,SUFU,WNT1,WNT10A,WNT10B,WNT11,WNT16,WNT2,WNT2B,WNT3,WNT3A,WNT4,WNT5A,WNT5B,WNT7A,WNT7B,WNT8A,WNT8B,WNT9A,WNT9B,ZIC2	ACTR2,ACTR3,ARHGAP5,ARHGEF1,ARHGEF11,ARPC1A,ARPC1B,ARPC2,ARPC4,ARPC5,BAIAP2,CFL1,DIAPH1,GSN,LIMK1,MYL2,MYLK,PFN1,PPP1R12B,SRC,TLN1
15	KEGG_GLYCOLYSIS_GLUCONEOGENESIS	BIOCARTA_RHO_PATHWAY	0.18	10710	269.837	526	16	3.48982	2e-05	R	ACSS1,ACSS2,ADH1A,ADH1B,ADH1C,ADH4,ADH5,ADH6,ADH7,AKR1A1,ALDH1A3,ALDH1B1,ALDH2,ALDH3A1,ALDH3A2,ALDH3B1,ALDH3B2,ALDH7A1,ALDH9A1,ALDOA,BPGM,DLD,ENO1,ENO2,FBP1,FBP2,G6PC,GALM,GAPDH,GCK,GPI,HK1,HK2,HK3,LDHA,LDHAL6A,LDHB,LDHC,PCK1,PCK2,PDHA2,PDHB,PFKL,PFKP,PGAM1,PGK2,PGM1,PGM2,PKLR,PKM2,TPI1	ACTR2,ACTR3,ARHGAP5,ARHGEF1,ARHGEF11,ARPC1A,ARPC1B,ARPC2,ARPC4,ARPC5,BAIAP2,CFL1,DIAPH1,GSN,LIMK1,MYL2,MYLK,PPP1R12B,SRC,TLN1
43	REACTOME_RESOLUTION_OF_AP_SITES_VIA_THE_SINGLE_NUCLEOTIDE_REPLACEMENT_PATHWAY	REACTOME_SEMA3A_PLEXIN_REPULSION_SIGNALING_BY_INHIBITING_INTEGRIN_ADHESION	0.18	1729	43.562	135	16	3.07188	2e-05	R	MPG,NTHL1,OGG1,SMUG1,TDG,XRCC1	FARP2,FES,FYN,NRP1,PIP5K1C,PLXNA1,PLXNA2,PLXNA4,RAC1,RND1,RRAS,SEMA3A,TLN1
22	REACTOME_MRNA_SPLICING	REACTOME_SEMA3A_PAK_DEPENDENT_AXON_REPULSION	0.22	26208	660.307	1142	16	11.9801	2.66667e-05	R	CCAR1,CDC40,CLP1,CPSF1,CPSF2,CSTF1,CSTF3,DDX23,DHX38,DHX9,DNAJC8,EFTUD2,GTF2F1,GTF2F2,HNRNPA1,HNRNPA2B1,HNRNPA3,HNRNPC,HNRNPD,HNRNPF,HNRNPH1,HNRNPK,HNRNPL,HNRNPM,HNRNPU,HNRNPUL1,LSM2,MAGOH,NFX1,NHP2L1,NUDT21,PABPN1,PAPOLA,PCBP2,PCF11,POLR2A,POLR2B,POLR2C,POLR2D,POLR2E,POLR2F,POLR2G,POLR2H,POLR2I,POLR2J,POLR2K,POLR2L,PRPF6,PRPF8,PTBP1,RBM5,RNPS1,SF3A1,SF3A2,SF3A3,SF3B14,SF3B2,SF3B3,SF3B5,SF4,SFRS1…	CFL1,FES,FYN,HSP90AA1,HSP90AB1,LIMK1,NRP1,PAK1,PLXNA1,PLXNA2,PLXNA4,RAC1,SEMA3A
20	KEGG_ABC_TRANSPORTERS	REACTOME_SEMA3A_PAK_DEPENDENT_AXON_REPULSION	0.22	13013	327.861	598	16	10.0167	2.66667e-05	R	ABCA1,ABCA10,ABCA12,ABCA13,ABCA2,ABCA3,ABCA4,ABCA5,ABCA6,ABCA7,ABCA8,ABCA9,ABCB1,ABCB11,ABCB4,ABCB5,ABCB8,ABCB9,ABCC1,ABCC2,ABCC3,ABCC4,ABCC5,ABCC6,ABCC8,ABCC9,ABCD3,ABCG1,ABCG2,ABCG4,ABCG5,ABCG8,CFTR,TAP1,TAP2	CFL1,FES,FYN,HSP90AA1,HSP90AB1,LIMK1,NRP1,PAK1,PLXNA1,PLXNA2,PLXNA4,RAC1,SEMA3A
22	BIOCARTA_ACTINY_PATHWAY	REACTOME_MRNA_SPLICING	0.22	12780	321.991	640	16	8.20471	2.66667e-05	R	ABI2,ACTA1,ACTR2,ACTR3,ARPC1A,ARPC1B,ARPC2,ARPC4,ARPC5,NCK1,NCKAP1,NTRK1,PSMA7,RAC1,WASF1,WASF2,WASF3,WASL	CCAR1,CDC40,CLP1,CPSF1,CPSF2,CSTF1,CSTF3,DDX23,DHX38,DHX9,DNAJC8,EFTUD2,GTF2F1,GTF2F2,HNRNPA1,HNRNPA2B1,HNRNPA3,HNRNPC,HNRNPD,HNRNPF,HNRNPH1,HNRNPK,HNRNPL,HNRNPM,HNRNPU,HNRNPUL1,LSM2,MAGOH,NFX1,NHP2L1,NUDT21,PABPN1,PAPOLA,PCBP2,PCF11,POLR2A,POLR2B,POLR2C,POLR2D,POLR2E,POLR2F,POLR2G,POLR2H,POLR2I,POLR2J,POLR2K,POLR2L,PRPF6,PRPF8,PTBP1,RBM5,RNPS1,SF3A1,SF3A2,SF3A3,SF3B14,SF3B2,SF3B3,SF3B5,SF4,SFRS1…
22	BIOCARTA_SALMONELLA_PATHWAY	REACTOME_MRNA_SPLICING	0.22	8520	214.66	462	16	6.92846	2.66667e-05	R	ACTA1,ACTR2,ACTR3,ARPC1A,ARPC1B,ARPC2,ARPC4,ARPC5,CDC42,RAC1,WASF1,WASL	CCAR1,CDC40,CLP1,CPSF1,CPSF2,CSTF1,CSTF3,DDX23,DHX38,DHX9,DNAJC8,EFTUD2,GTF2F1,GTF2F2,HNRNPA1,HNRNPA2B1,HNRNPA3,HNRNPC,HNRNPD,HNRNPF,HNRNPH1,HNRNPK,HNRNPL,HNRNPM,HNRNPU,HNRNPUL1,LSM2,MAGOH,NFX1,NHP2L1,NUDT21,PABPN1,PAPOLA,PCBP2,PCF11,POLR2A,POLR2B,POLR2C,POLR2D,POLR2E,POLR2F,POLR2G,POLR2H,POLR2I,POLR2J,POLR2K,POLR2L,PRPF6,PRPF8,PTBP1,RBM5,RNPS1,SF3A1,SF3A2,SF3A3,SF3B14,SF3B2,SF3B3,SF3B5,SF4,SFRS1…
32	BIOCARTA_SALMONELLA_PATHWAY	REACTOME_SEMA3A_PAK_DEPENDENT_AXON_REPULSION	0.22	2610	65.7586	165	16	6.68821	2.66667e-05	R	ACTA1,ACTR2,ACTR3,ARPC1A,ARPC1B,ARPC2,ARPC4,ARPC5,CDC42,WASF1,WASL	CFL1,FES,FYN,HSP90AA1,HSP90AB1,LIMK1,NRP1,PAK1,PLXNA1,PLXNA2,PLXNA4,SEMA3A
39	BIOCARTA_RHO_PATHWAY	REACTOME_THE_ROLE_OF_NEF_IN_HIV1_REPLICATION_AND_DISEASE_PATHOGENESIS	0.22	7605	191.607	406	16	5.98769	2.66667e-05	R	ACTR2,ACTR3,ARHGAP5,ARHGEF1,ARHGEF11,ARPC1A,ARPC1B,ARPC2,ARPC4,ARPC5,BAIAP2,CFL1,DIAPH1,GSN,LIMK1,MYL2,MYLK,PFN1,PPP1R12B,SRC,TLN1	AP1B1,AP1G1,AP1M1,AP1M2,AP1S1,AP1S3,AP2A1,AP2A2,AP2B1,AP2S1,ARF1,ATP6V1H,B2M,CD247,CD4,CD8B,DOCK2,ELMO1,FYN,HCK,LCK,PACS1,RAC1
30	BIOCARTA_RHO_PATHWAY	REACTOME_REMOVAL_OF_DNA_PATCH_CONTAINING_ABASIC_RESIDUE	0.22	1512	38.0947	112	16	5.47022	2.66667e-05	R	ACTR2,ACTR3,ARHGAP5,ARHGEF1,ARHGEF11,ARPC1A,ARPC1B,ARPC2,ARPC4,ARPC5,BAIAP2,CFL1,DIAPH1,GSN,LIMK1,MYL2,MYLK,PFN1,PPP1R12B,SRC,TLN1	FEN1,MPG,NTHL1,OGG1,POLD1,POLD2,POLD3,POLD4,SMUG1,TDG
17	KEGG_N_GLYCAN_BIOSYNTHESIS	BIOCARTA_RHO_PATHWAY	0.22	10790	271.853	546	16	4.93052	2.66667e-05	R	ALG1,ALG11,ALG12,ALG14,ALG2,ALG3,ALG5,ALG6,ALG9,B4GALT1,B4GALT2,B4GALT3,DAD1,DDOST,DPAGT1,DPM1,DPM3,FUT8,GANAB,MAN1A1,MAN1A2,MAN1B1,MAN1C1,MAN2A1,MAN2A2,MGAT1,MGAT2,MGAT3,MGAT4A,MGAT4B,MGAT5,MGAT5B,RFT1,RPN1,RPN2,ST6GAL1,STT3A,STT3B,TUSC3	ACTR2,ACTR3,ARHGAP5,ARHGEF1,ARHGEF11,ARPC1A,ARPC1B,ARPC2,ARPC4,ARPC5,BAIAP2,CFL1,DIAPH1,GSN,LIMK1,MYL2,MYLK,PFN1,PPP1R12B,SRC,TLN1
18	KEGG_DRUG_METABOLISM_OTHER_ENZYMES	BIOCARTA_RHO_PATHWAY	0.22	8385	211.259	430	16	4.51655	2.66667e-05	R	CDA,CES1,CES2,CES7,CYP2A6,CYP2A7,CYP3A4,CYP3A43,CYP3A5,DPYD,DPYS,GMPS,IMPDH1,ITPA,NAT1,NAT2,TK1,TK2,TPMT,TYMP,UCK1,UCK2,UCKL1,UGT1A1,UGT1A10,UGT1A3,UGT1A4,UGT1A5,UGT1A6,UGT1A7,UGT1A8,UGT1A9,UGT2A1,UGT2B15,UGT2B17,UGT2B4,UGT2B7,UMPS,UPB1,UPP1,UPP2,XDH	ACTR2,ACTR3,ARHGAP5,ARHGEF1,ARHGEF11,ARPC1A,ARPC1B,ARPC2,ARPC4,ARPC5,BAIAP2,CFL1,DIAPH1,GSN,LIMK1,MYL2,MYLK,PFN1,PPP1R12B,SRC,TLN1
23	REACTOME_INFLUENZA_VIRAL_RNA_TRANSCRIPTION_AND_REPLICATION	REACTOME_RESOLUTION_OF_AP_SITES_VIA_THE_SINGLE_NUCLEOTIDE_REPLACEMENT_PATHWAY	0.22	4165	104.937	303	16	3.7189	2.66667e-05	R	DNAJC3,FAU,GRSF1,GTF2F1,GTF2F2,HSP90AA1,IPO5,POLR2A,POLR2B,POLR2C,POLR2D,POLR2E,POLR2F,POLR2G,POLR2H,POLR2I,POLR2J,POLR2K,POLR2L,RPL11,RPL12,RPL13,RPL13A,RPL14,RPL17,RPL18,RPL18A,RPL21,RPL22,RPL23,RPL24,RPL26,RPL26L1,RPL27A,RPL29,RPL3,RPL30,RPL31,RPL32,RPL34,RPL36,RPL37,RPL37A,RPL38,RPL41,RPL5,RPL6,RPL7,RPL8,RPLP0,RPLP1,RPLP2,RPS10,RPS11,RPS12,RPS13,RPS14,RPS15,RPS16,RPS17,RPS18,RPS19,RPS20,RPS21…	MPG,NTHL1,OGG1,SMUG1,TDG,XRCC1

## Sheet: WPM_protective
(D) Within-pathway interactions associated with decreased risk
group: redundant discoveries are in the same group
FDR: false discovery rate
size: WPM size (length of pathway x length of pathway)
exp_interaction: expected number of interacitons
obv_interaction: observed number of interactions
chi2_global (-log10 pv): chi-square test p-value (in -log10 scale) comparing the WPM density with global network, negative values means the corresponding interaction is under enriched
chi2_local (-log10 pv) : chi-square test p-value (in -log10 scale) comparing the WPM density with local pathway, negative values means the corresponding interaction is under enriched
pvalue_snp: permutation p-value for WPM
effect: the interactions within the pathway are enriched for increased or decreased disease risk, "P" refers to "decreased risk" and "R" refers to "increased risk"
p_gene: genes in "path"
group	path	FDR	size	exp_interaction	obv_interaction	chi2_global (-log10 pv)	chi2_local (-log10 pv)	pvalue_snp	effect	p_gene
1	BIOCARTA_CASPASE_PATHWAY	0.1	3782	93.8233	260	16	16	0.00018	P	APAF1,ARHGDIB,BIRC2,BIRC3,CASP1,CASP10,CASP2,CASP3,CASP7,CASP9,CYCS,DFFB,GZMB,LMNA,LMNB1,LMNB2,PARP1,PRF1

## Sheet: WPM_risk
(E) Within-pathway interactions associated with increased risk
group: redundant discoveries are in the same group
FDR: false discovery rate
size: WPM size (length of pathway x length of pathway)
exp_interaction: expected number of interacitons
obv_interaction: observed number of interactions
chi2_global (-log10 pv): chi-square test p-value (in -log10 scale) comparing the WPM density with global network, negative values means the corresponding interaction is under enriched
chi2_local (-log10 pv) : chi-square test p-value (in -log10 scale) comparing the WPM density with local pathway, negative values means the corresponding interaction is under enriched
pvalue_snp: permutation p-value for WPM
effect: the interactions within the pathway are enriched for increased or decreased disease risk, "P" refers to "decreased risk" and "R" refers to "increased risk"
p_gene: genes in "path"
group	path	FDR	size	exp_interaction	obv_interaction	chi2_global (-log10 pv)	chi2_local (-log10 pv)	pvalue_snp	effect	p_gene
2	BIOCARTA_MPR_PATHWAY	0.1	5550	139.832	360	16	16	0.000166667	R	ACTA1,ACTR2,ACTR3,ADCY1,ARPC1A,ARPC1B,ARPC2,ARPC4,ARPC5,CAP1,CCNB1,GNAI1,GNAS,GNB1,GNGT1,HRAS,MAPK3,MYT1,PAQR5,PAQR7,PGR,PIN1,PRKAR2B,RPS6KA1,SRC
3	BIOCARTA_RHO_PATHWAY	0.2	4160	104.811	274	16	13.5986	0.00028	R	ACTR2,ACTR3,ARHGAP5,ARHGEF1,ARHGEF11,ARPC1A,ARPC1B,ARPC2,ARPC4,ARPC5,BAIAP2,CFL1,DIAPH1,GSN,LIMK1,MYL2,MYLK,PFN1,PPP1R12B,SRC,TLN1

## Sheet: PATH_risk
(F) Interaction-enriched pathways associated with decreased risk
group: redundant discoveries are in the same group
FDR: false discovery rate
size: length of pathway
ranksum (-log10 pv): one tail ranksum test comparing pathway SNP's degree distribution with non-pathway SNP's degree distribution
pvalue_snp: permutation p-value
effect: the interactions between this pathway and the whole genome are enriched for increased or decreased disease risk, "P" refers to "decreased risk" and "R" refers to "increased risk"
p_gene: genes in "path"
group	path	FDR	size	ranksum (-log10 pv)	pvalue_snp	effect	p_gene
1	BIOCARTA_RHO_PATHWAY	0	65	5.22713	6.66667e-06	R	ACTR2,ACTR3,ARHGAP5,ARHGEF1,ARHGEF11,ARPC1A,ARPC1B,ARPC2,ARPC4,ARPC5,BAIAP2,CFL1,DIAPH1,GSN,LIMK1,MYL2,MYLK,PFN1,PPP1R12B,SRC,TLN1
2	REACTOME_RESOLUTION_OF_AP_SITES_VIA_THE_SINGLE_NUCLEOTIDE_REPLACEMENT_PATHWAY	0.1	19	3.6192	0.000186667	R	MPG,NTHL1,OGG1,SMUG1,TDG,XRCC1
