# Supplementary material for: Discovering genetic interactions bridging pathways in genome-wide association studies
Source: Nat Commun. 2019 Sep 19;10:4274. doi: 10.1038/s41467-019-12131-7 (PMC6753138; doi:10.1038/s41467-019-12131-7)
Supplement: Supplementary file 19 — Supplementary Data 15 [file 41467_2019_12131_MOESM19_ESM.xlsx]

## Sheet: Summary
(A) The number of discoveries made in HT WTCCC cohort at different FDR cutoffs based on recessive/dominant combined disease model, and the direction of the disease association is reported.
The numbers in the parentheses are the number of discoveries after filtering out redundancies.
	min(FDR)	FDR<=0.05	FDR<=0.1	FDR<=0.15	FDR<=0.2	FDR<=0.25	# of protective	# of risk
BPM	0.54	-	-	-	-	-	-	-
WPM	0.2	-	-	-	1 (1)	1 (1)	1	0
PATH	0.15	-	-	2 (2)	2 (2)	2 (2)	2	0

## Sheet: WPM_protective
(B) Within-pathway interactions associated with decreased risk
group: redundant discoveries are in the same group
FDR: false discovery rate
size: WPM size (length of pathway x length of pathway)
exp_interaction: expected number of interacitons
obv_interaction: observed number of interactions
chi2_global (-log10 pv): chi-square test p-value (in -log10 scale) comparing the WPM density with global network, negative values means the corresponding interaction is under enriched
chi2_local (-log10 pv) : chi-square test p-value (in -log10 scale) comparing the WPM density with local pathway, negative values means the corresponding interaction is under enriched
pvalue_snp: permutation p-value for WPM
effect: the interactions within the pathway are enriched for increased or decreased disease risk, "P" refers to "decreased risk" and "R" refers to "increased risk"
p_gene: genes in "path"
group	path	FDR	size	exp_interaction	obv_interaction	chi2_global (-log10 pv)	chi2_local (-log10 pv)	pvalue_snp	effect	p_gene
1	REACTOME_INTEGRIN_CELL_SURFACE_INTERACTIONS	0.2	89700	2601.6	3232	16	16	0.00019	P	AMICA1,APBB1IP,BCAR1,BSG,CDH1,COL1A2,COL2A1,COL4A1,COL4A2,COL4A3,COL4A4,CRK,CSK,F11R,FBN1,FGA,FGB,FGG,FN1,GRB2,IBSP,ICAM2,ICAM3,ITGA1,ITGA11,ITGA2,ITGA2B,ITGA3,ITGA4,ITGA5,ITGA6,ITGA7,ITGA8,ITGA9,ITGAD,ITGAE,ITGAL,ITGAV,ITGB1,ITGB2,ITGB3,ITGB4,ITGB5,ITGB6,ITGB7,ITGB8,JAM2,JAM3,LAMA1,LAMA2,LAMA5,LAMB1,LAMC1,LAMC3,MADCAM1,PECAM1,PTK2,PTPN1,RAP1A,RAP1B,RAPGEF3,RAPGEF4,RASGRP2,RASGRP3,SOS1,SPP1,SRC,T…

## Sheet: PATH_protective
(C) Interaction-enriched pathways associated with decreased risk
group: redundant discoveries are in the same group
FDR: false discovery rate
size: length of pathway
ranksum (-log10 pv): one tail ranksum test comparing pathway SNP's degree distribution with non-pathway SNP's degree distribution
pvalue_snp: permutation p-value
effect: the interactions between this pathway and the whole genome are enriched for increased or decreased disease risk, "P" refers to "decreased risk" and "R" refers to "increased risk"
p_gene: genes in "path"
group	path	FDR	size	ranksum (-log10 pv)	pvalue_snp	effect	p_gene
2	BIOCARTA_IL10_PATHWAY	0.15	41	3.54554	0.003585	P	BLVRA,BLVRB,HMOX1,IL10,IL10RA,IL10RB,IL1A,IL6,JAK1,STAT2,STAT4,STAT6
1	BIOCARTA_G2_PATHWAY	0.15	71	3.66698	0.00378	P	ATM,BRCA1,CCNB1,CDC25A,CDC25B,CDC25C,CDC34,CDKN1A,CDKN2D,CHEK1,CHEK2,EP300,GADD45A,MDM2,MYT1,PLK1,PRKDC,RPS6KA1,TP53,WEE1,YWHAH,YWHAQ
