# Supplementary material for: Discovering genetic interactions bridging pathways in genome-wide association studies
Source: Nat Commun. 2019 Sep 19;10:4274. doi: 10.1038/s41467-019-12131-7 (PMC6753138; doi:10.1038/s41467-019-12131-7)
Supplement: Supplementary file 20 — Supplementary Data 16 [file 41467_2019_12131_MOESM20_ESM.xlsx]

## Sheet: Summary
(A) The number of discoveries made in ProC CGEMS cohort at different FDR cutoffs based on dominant disease model, and the direction of the disease association is reported.
The numbers in the parentheses are the number of discoveries after filtering out redundancies.
	min(FDR)	FDR<=0.05	FDR<=0.1	FDR<=0.15	FDR<=0.2	FDR<=0.25	# of protective	# of risk
BPM	0	1 (1)	1 (1)	4 (4)	9 (8)	11 (8)	2	6
WPM	0.35	-	-	-	-	-	-	-
PATH	1	-	-	-	-	-	-	-

## Sheet: BPM_protective
(B) Between-pathway interactions associated with decreased risk
group: redundant discoveries are in the same group
FDR: false discovery rate
replication: replication status
size: BPM size (length of pathway 1 x length of pathway 2)
exp_interaction: expected number of interacitons
obv_interaction: observed number of interactions
chi2_global (-log10 pv): chi-square test p-value (in -log10 scale) comparing the BPM density with global network, negative values means the corresponding interaction is under enriched
chi2_local (-log10 pv) : chi-square test p-value (in -log10 scale) comparing the BPM density with local pathway, negative values means the corresponding interaction is under enriched
pvalue_snp: permutation p-value for BPM
effect: the interactions between two pathways are enriched for increased or decreased disease risk, "P" refers to "decreased risk" and "R" refers to "increased risk"
chi2_global_val (-log10 pv): chi2_global (-log10 pv) score in the validation cohort, negative values means the corresponding interaction is under enriched
chi2_local_val (-log10 pv): chi2_local (-log10 pv) score in the validation cohort, negative values means the corresponding interaction is under enriched
pvalue_snp_val: pvalue_snp in the validation cohort
p1_gene: genes in "path1"
p2_gene: genes in "path2"
group	path1	path2	FDR	replication	size	exp_interaction	obv_interaction	chi2_global (-log10 pv)	chi2_local (-log10 pv)	pvalue_snp	effect	chi2_global_val (-log10 pv)	chi2_local_val (-log10 pv)	pvalue_snp_val	p1_gene	p2_gene
2	BIOCARTA_AKAP95_PATHWAY	REACTOME_P38MAPK_EVENTS	0.15	Yes	806	8.22846	35	16	10.7691	1e-05	P	2.97291	1.94306	0.011	AKAP8,CCNB1,DDX5,NCAPD2,PRKACB,PRKAG1,PRKAR2B	HRAS,KRAS,MAPK11,MAPK12,MAPK13,MAPK14,MAPKAPK2,MAPKAPK3,NRAS,RALA,RALB,RALGDS,SRC
1	KEGG_GLYCEROLIPID_METABOLISM	REACTOME_FORMATION_OF_A_POOL_OF_FREE_40S_SUBUNITS	0.15	No	30248	308.802	499	16	10.4426	1e-05	P	2.52301	0.179788	0.135	AGK,AGPAT1,AGPAT2,AGPAT3,AGPAT4,AGPAT6,AGPAT9,AKR1A1,AKR1B1,ALDH1B1,ALDH2,ALDH3A2,ALDH7A1,ALDH9A1,CEL,DAK,DGAT1,DGAT2,DGKA,DGKB,DGKD,DGKE,DGKG,DGKH,DGKI,DGKQ,DGKZ,GK2,GLYCTK,GPAM,LIPF,LIPG,LPL,MBOAT1,MBOAT2,MGLL,PNLIP,PNLIPRP1,PNLIPRP2,PNPLA3,PPAP2A,PPAP2B,PPAP2C	EIF3A,EIF3B,EIF3C,EIF3CL,EIF3D,EIF3E,EIF3F,EIF3G,EIF3H,EIF3I,EIF3K,FAU,RPL10A,RPL11,RPL12,RPL13,RPL13A,RPL14,RPL15,RPL17,RPL18,RPL18A,RPL21,RPL22,RPL23,RPL24,RPL26,RPL26L1,RPL27A,RPL29,RPL3,RPL30,RPL31,RPL32,RPL34,RPL36,RPL37,RPL37A,RPL38,RPL3L,RPL41,RPL5,RPL6,RPL7,RPL7A,RPL8,RPLP0,RPLP1,RPLP2,RPS10,RPS11,RPS12,RPS13,RPS14,RPS15,RPS16,RPS17,RPS18,RPS19,RPS2,RPS20,RPS21,RPS23,RPS24,RPS26,RPS27A,RP…
1	KEGG_GLYCEROLIPID_METABOLISM	REACTOME_VIRAL_MRNA_TRANSLATION	0.21	No	26448	270.008	440	16	9.78429	2e-05	P	0.330808	-0.917733	0.371	AGK,AGPAT1,AGPAT2,AGPAT3,AGPAT4,AGPAT6,AGPAT9,AKR1A1,AKR1B1,ALDH1B1,ALDH2,ALDH3A2,ALDH7A1,ALDH9A1,CEL,DAK,DGAT1,DGAT2,DGKA,DGKB,DGKD,DGKE,DGKG,DGKH,DGKI,DGKQ,DGKZ,GK2,GLYCTK,GPAM,LIPF,LIPG,LPL,MBOAT1,MBOAT2,MGLL,PNLIP,PNLIPRP1,PNLIPRP2,PNPLA3,PPAP2A,PPAP2B,PPAP2C	DNAJC3,FAU,GRSF1,RPL10A,RPL11,RPL12,RPL13,RPL13A,RPL14,RPL15,RPL17,RPL18,RPL18A,RPL21,RPL22,RPL23,RPL24,RPL26,RPL26L1,RPL27A,RPL29,RPL3,RPL30,RPL31,RPL32,RPL34,RPL36,RPL37,RPL37A,RPL38,RPL3L,RPL41,RPL5,RPL6,RPL7,RPL7A,RPL8,RPLP0,RPLP1,RPLP2,RPS10,RPS11,RPS12,RPS13,RPS14,RPS15,RPS16,RPS17,RPS18,RPS19,RPS2,RPS20,RPS21,RPS23,RPS24,RPS26,RPS27A,RPS28,RPS29,RPS3,RPS3A,RPS6,RPS7,RPS8,RPSA,UBA52
1	KEGG_GLYCEROLIPID_METABOLISM	REACTOME_INFLUENZA_VIRAL_RNA_TRANSCRIPTION_AND_REPLICATION	0.23	No	36480	372.425	578	16	9.08408	2e-05	P	0.729329	-0.760656	0.308	AGK,AGPAT1,AGPAT2,AGPAT3,AGPAT4,AGPAT6,AGPAT9,AKR1A1,AKR1B1,ALDH1B1,ALDH2,ALDH3A2,ALDH7A1,ALDH9A1,CEL,DAK,DGAT1,DGAT2,DGKA,DGKB,DGKD,DGKE,DGKG,DGKH,DGKI,DGKQ,DGKZ,GK2,GLYCTK,GPAM,LIPF,LIPG,LPL,MBOAT1,MBOAT2,MGLL,PNLIP,PNLIPRP1,PNLIPRP2,PNPLA3,PPAP2A,PPAP2B,PPAP2C	DNAJC3,FAU,GRSF1,GTF2F1,GTF2F2,HSP90AA1,IPO5,POLR2A,POLR2B,POLR2C,POLR2D,POLR2E,POLR2F,POLR2G,POLR2H,POLR2I,POLR2J,POLR2K,POLR2L,RPL10A,RPL11,RPL12,RPL13,RPL13A,RPL14,RPL15,RPL17,RPL18,RPL18A,RPL21,RPL22,RPL23,RPL24,RPL26,RPL26L1,RPL27A,RPL29,RPL3,RPL30,RPL31,RPL32,RPL34,RPL36,RPL37,RPL37A,RPL38,RPL3L,RPL41,RPL5,RPL6,RPL7,RPL7A,RPL8,RPLP0,RPLP1,RPLP2,RPS10,RPS11,RPS12,RPS13,RPS14,RPS15,RPS16,RPS1…

## Sheet: BPM_risk
(C) Between-pathway interactions associated with increased risk
group: redundant discoveries are in the same group
FDR: false discovery rate
replication: replication status
size: BPM size (length of pathway 1 x length of pathway 2)
exp_interaction: expected number of interacitons
obv_interaction: observed number of interactions
chi2_global (-log10 pv): chi-square test p-value (in -log10 scale) comparing the BPM density with global network, negative values means the corresponding interaction is under enriched
chi2_local (-log10 pv) : chi-square test p-value (in -log10 scale) comparing the BPM density with local pathway, negative values means the corresponding interaction is under enriched
pvalue_snp: permutation p-value for BPM
effect: the interactions between two pathways are enriched for increased or decreased disease risk, "P" refers to "decreased risk" and "R" refers to "increased risk"
chi2_global_val (-log10 pv): chi2_global (-log10 pv) score in the validation cohort, negative values means the corresponding interaction is under enriched
chi2_local_val (-log10 pv): chi2_local (-log10 pv) score in the validation cohort, negative values means the corresponding interaction is under enriched
pvalue_snp_val: pvalue_snp in the validation cohort
p1_gene: genes in "path1"
p2_gene: genes in "path2"
group	path1	path2	FDR	replication	size	exp_interaction	obv_interaction	chi2_global (-log10 pv)	chi2_local (-log10 pv)	pvalue_snp	effect	chi2_global_val (-log10 pv)	chi2_local_val (-log10 pv)	pvalue_snp_val	p1_gene	p2_gene
5	KEGG_FC_EPSILON_RI_SIGNALING_PATHWAY	BIOCARTA_CARDIACEGF_PATHWAY	0	No	16714	163.668	305	16	12.7086	1e-05	R	0.302449	0.0167144	0.269	AKT1,AKT2,AKT3,FCER1G,FYN,GAB2,GRB2,IL13,IL4,IL5,INPP5D,KRAS,LCP2,LYN,MAP2K1,MAP2K2,MAP2K3,MAP2K4,MAP2K6,MAP2K7,MAPK10,MAPK11,MAPK12,MAPK13,MAPK14,MAPK3,MAPK9,MS4A2,NRAS,PDK1,PIK3CA,PIK3CB,PIK3CD,PIK3CG,PIK3R1,PIK3R2,PIK3R5,PLA2G10,PLA2G12A,PLA2G1B,PLA2G2A,PLA2G2C,PLA2G2D,PLA2G2E,PLA2G2F,PLA2G3,PLA2G4A,PLA2G4E,PLA2G5,PLA2G6,PLCG2,PRKCD,PRKCE,RAC1,RAC2,RAC3,SOS2,SYK,VAV1,VAV2,VAV3	ADAM12,AGT,AGTR1,EDN1,EDNRA,EDNRB,EGF,EGFR,FOS,JUN,MYC,NFKB1,RELA
6	KEGG_FC_EPSILON_RI_SIGNALING_PATHWAY	REACTOME_REGULATION_OF_INSULIN_SECRETION_BY_ACETYLCHOLINE	0.15	No	38086	372.948	630	16	10.6571	1e-05	R	0.336809	-0.742042	0.362	AKT1,AKT2,AKT3,FCER1G,FYN,GAB2,GRB2,HRAS,IL13,IL4,IL5,INPP5D,KRAS,LCP2,LYN,MAP2K1,MAP2K2,MAP2K3,MAP2K4,MAP2K6,MAP2K7,MAPK10,MAPK11,MAPK12,MAPK13,MAPK14,MAPK3,MAPK9,MS4A2,NRAS,PDK1,PIK3CA,PIK3CB,PIK3CD,PIK3CG,PIK3R1,PIK3R2,PIK3R5,PLA2G10,PLA2G12A,PLA2G1B,PLA2G2A,PLA2G2C,PLA2G2D,PLA2G2E,PLA2G2F,PLA2G3,PLA2G4A,PLA2G4E,PLA2G5,PLA2G6,PLCG1,PLCG2,PRKCD,PRKCE,RAC1,RAC2,RAC3,SOS2,SYK,VAV1,VAV2,VAV3	CHRM3,GNA11,GNA14,GNA15,GNAI1,GNAO1,GNAQ,INS,ITPR1,ITPR2,ITPR3,MARCKS,PLCB1,PLCB2,PLCB3,SNAP25,STX1A,STXBP1,VAMP2
7	BIOCARTA_ARAP_PATHWAY	REACTOME_REGULATED_PROTEOLYSIS_OF_P75NTR	0.16	No	864	8.46051	37	16	10.2491	1e-05	R	0.326281	-0.522093	0.327	ARF1,ARFGAP1,ARFGEF1,ARFGEF2,CLTB,GBF1,GPLD1,KDELR1,KDELR2,KDELR3	APH1B,NFKB1,NGFR,PSEN1,PSENEN,RELA,TRAF6
8	REACTOME_PD1_SIGNALING	REACTOME_REGULATION_OF_INSULIN_SECRETION_BY_ACETYLCHOLINE	0.2	Yes	9072	88.8353	183	16	9.62799	1e-05	R	9.57265	2.33827	0.009	CD247,CD274,CD3D,CD3E,CD3G,CD4,HLA-DMA,HLA-DMB,HLA-DOA,HLA-DOB,HLA-DPA1,HLA-DPB1,HLA-DQA1,HLA-DQA2,HLA-DQB1,HLA-DRB1,LCK,PDCD1,PDCD1LG2,PTPN11,PTPN6	CHRM3,GNA11,GNA14,GNA15,GNAI1,GNAO1,GNAQ,INS,ITPR1,ITPR2,ITPR3,MARCKS,PLCB1,PLCB2,PLCB3,PRKCA,SNAP25,STX1A,STXBP1,VAMP2
8	REACTOME_PD1_SIGNALING	REACTOME_REGULATION_OF_INSULIN_SECRETION_BY_FREE_FATTY_ACIDS	0.2	Yes	8064	78.9647	168	16	9.58815	1e-05	R	7.30894	1.57278	0.02	CD247,CD274,CD3D,CD3E,CD3G,CD4,HLA-DMA,HLA-DMB,HLA-DOA,HLA-DOB,HLA-DPA1,HLA-DPB1,HLA-DQA1,HLA-DQA2,HLA-DQB1,HLA-DRB1,LCK,PDCD1,PDCD1LG2,PTPN11,PTPN6	GNA11,GNA14,GNA15,GNAI1,GNAO1,GNAQ,INS,ITPR1,ITPR2,ITPR3,PLCB1,PLCB2,PLCB3,SNAP25,STX1A,STXBP1,VAMP2
3	KEGG_ONE_CARBON_POOL_BY_FOLATE	BIOCARTA_PARKIN_PATHWAY	0.2	No	6384	62.5137	150	16	9.43123	1e-05	R	1.25694	-0.00699171	0.186	ALDH1L1,ATIC,FTCD,MTFMT,MTHFD1,MTHFD1L,MTHFD2,MTHFD2L,MTHFR,MTHFS,MTR,SHMT2,TYMS	GPR37,PARK2,SEPT5,SNCA,SNCAIP,SUMO1,UBE2E2,UBE2F,UBE2G1,UBE2G2,UBE2L3,UBE2L6
4	KEGG_BIOSYNTHESIS_OF_UNSATURATED_FATTY_ACIDS	REACTOME_GAB1_SIGNALOSOME	0.2	No	3626	35.5067	91	16	9.00269	1e-05	R	-0.0113826	-0.523285	0.434	ACAA1,ACOT1,ACOT2,ACOT4,ACOT7,ACOX1,ACOX3,BAAT,ELOVL2,ELOVL5,ELOVL6,FADS1,FADS2,HSD17B12,PECR,PTPLA,PTPLB,SCD,SCD5,YOD1	EGF,EGFR,GAB1,GRB2,PAG1,PIK3CA,PIK3R1,PTPN11,PXN,SRC
