# Supplementary material for: Discovering genetic interactions bridging pathways in genome-wide association studies
Source: Nat Commun. 2019 Sep 19;10:4274. doi: 10.1038/s41467-019-12131-7 (PMC6753138; doi:10.1038/s41467-019-12131-7)
Supplement: Supplementary file 21 — Supplementary Data 17 [file 41467_2019_12131_MOESM21_ESM.xlsx]

## Sheet: Summary
(A) The number of discoveries made in ProC BPC3 cohort at different FDR cutoffs based on dominant disease model, and the direction of the disease association is reported.
The numbers in the parentheses are the number of discoveries after filtering out redundancies.
	min(FDR)	FDR<=0.05	FDR<=0.1	FDR<=0.15	FDR<=0.2	FDR<=0.25	# of protective	# of risk
BPM	0.1	-	4 (2)	5 (3)	17 (8)	18 (9)	6	3
WPM	0	3 (2)	7 (3)	9 (4)	9 (4)	10 (5)	2	3
PATH	0.958333	-	-	-	-	-	-	-

## Sheet: BPM_protective
(B) Between-pathway interactions associated with decreased risk
group: redundant discoveries are in the same group
FDR: false discovery rate
replication: replication status
size: BPM size (length of pathway 1 x length of pathway 2)
exp_interaction: expected number of interacitons
obv_interaction: observed number of interactions
chi2_global (-log10 pv): chi-square test p-value (in -log10 scale) comparing the BPM density with global network, negative values means the corresponding interaction is under enriched
chi2_local (-log10 pv) : chi-square test p-value (in -log10 scale) comparing the BPM density with local pathway, negative values means the corresponding interaction is under enriched
pvalue_snp: permutation p-value for BPM
effect: the interactions between two pathways are enriched for increased or decreased disease risk, "P" refers to "decreased risk" and "R" refers to "increased risk"
chi2_global_val (-log10 pv): chi2_global (-log10 pv) score in the validation cohort, negative values means the corresponding interaction is under enriched
chi2_local_val (-log10 pv): chi2_local (-log10 pv) score in the validation cohort, negative values means the corresponding interaction is under enriched
pvalue_snp_val: pvalue_snp in the validation cohort
p1_gene: genes in "path1"
p2_gene: genes in "path2"
group	path1	path2	FDR	replication	size	exp_interaction	obv_interaction	chi2_global (-log10 pv)	chi2_local (-log10 pv)	pvalue_snp	effect	chi2_global_val (-log10 pv)	chi2_local_val (-log10 pv)	pvalue_snp_val	p1_gene	p2_gene
6	REACTOME_G1_S_TRANSITION	REACTOME_UNFOLDED_PROTEIN_RESPONSE	0.1	No	14820	281.397	517	16	16	1e-05	P	-1.59641	-1.41664	0.761	CCNA1,CCNA2,CCNB1,CCNE1,CCNE2,CDC7,CDK7,CDKN1A,CKS1B,CUL1,E2F1,E2F2,E2F3,FBXO5,MCM10,MCM2,MCM3,MCM4,MCM5,MCM7,MCM8,MNAT1,NANOG,ORC1L,ORC2L,ORC3L,ORC4L,ORC5L,PCNA,POLA2,POLE,POLE2,POU5F1,PRIM1,PRIM2,PSMA1,PSMA2,PSMA3,PSMA5,PSMA6,PSMA7,PSMB1,PSMB10,PSMB2,PSMB5,PSMB6,PSMB7,PSMB8,PSMB9,PSMC1,PSMC4,PSMC5,PSMC6,PSMD1,PSMD11,PSMD12,PSMD13,PSMD14,PSMD2,PSMD3,PSMD5,PSMD6,PSMD7,PSMD9,PSME1,PSME2,PSME3,PSMF…	ATF3,ATF4,ATF6,DNAJB11,DNAJB9,DNAJC3,EDEM1,EIF2AK3,ERN1,HSPA5,MBTPS1,NFYA,PDIA6,SERP1,XBP1
1	KEGG_O_GLYCAN_BIOSYNTHESIS	REACTOME_M_G1_TRANSITION	0.15	No	21632	410.741	678	16	14.8406	3e-05	P	2.22174	0.00426417	0.115	B3GNT6,C1GALT1,GALNT1,GALNT10,GALNT11,GALNT12,GALNT13,GALNT14,GALNT2,GALNT3,GALNT4,GALNT5,GALNT6,GALNT7,GALNT8,GALNT9,GALNTL1,GALNTL2,GALNTL4,GALNTL5,GCNT1,GCNT3,ST3GAL1,ST6GALNAC1,WBSCR17	E2F1,E2F2,E2F3,GMNN,MCM2,MCM3,MCM4,MCM5,MCM7,MCM8,ORC1L,ORC2L,ORC3L,ORC4L,ORC5L,PSMA1,PSMA2,PSMA3,PSMA5,PSMA6,PSMA7,PSMB1,PSMB10,PSMB2,PSMB5,PSMB6,PSMB7,PSMB8,PSMB9,PSMC1,PSMC4,PSMC5,PSMC6,PSMD1,PSMD11,PSMD12,PSMD13,PSMD14,PSMD2,PSMD3,PSMD5,PSMD6,PSMD7,PSMD9,PSME1,PSME2,PSME3,PSMF1,UBB
3	BIOCARTA_P53HYPOXIA_PATHWAY	REACTOME_G1_S_TRANSITION	0.17	No	11607	220.39	434	16	13.1934	1e-05	P	-0.732623	-0.615304	0.58	ABCB1,AKT1,ATM,BAX,CSNK1A1,CSNK1D,EP300,FHL2,GADD45A,HIC1,HIF1A,HSP90AA1,HSPA1A,IGFBP3,MDM2,NFKBIB,TP53	CCNA1,CCNA2,CCNB1,CCNE1,CCNE2,CDC7,CDK7,CKS1B,CUL1,E2F1,E2F2,E2F3,FBXO5,MCM10,MCM2,MCM3,MCM4,MCM5,MCM7,MCM8,MNAT1,NANOG,ORC1L,ORC2L,ORC3L,ORC4L,ORC5L,PCNA,POLA2,POLE,POLE2,POU5F1,PRIM1,PRIM2,PSMA1,PSMA2,PSMA3,PSMA5,PSMA6,PSMA7,PSMB1,PSMB10,PSMB2,PSMB5,PSMB6,PSMB7,PSMB8,PSMB9,PSMC1,PSMC4,PSMC5,PSMC6,PSMD1,PSMD11,PSMD12,PSMD13,PSMD14,PSMD2,PSMD3,PSMD5,PSMD6,PSMD7,PSMD9,PSME1,PSME2,PSME3,PSMF1,RB1,R…
6	REACTOME_E2F_MEDIATED_REGULATION_OF_DNA_REPLICATION	REACTOME_UNFOLDED_PROTEIN_RESPONSE	0.17	No	5395	102.438	252	16	11.7521	1e-05	P	-0.694188	-0.359428	0.527	CCNA1,CCNB1,CCNE1,E2F1,E2F2,E2F3,FBXO5,MCM8,NANOG,ORC1L,ORC2L,ORC3L,ORC4L,ORC5L,PCNA,POLA2,POU5F1,PRIM1,PRIM2,RB1,RRM2,SOX2,TFDP1,TK2,TYMS	ATF3,ATF4,ATF6,DNAJB11,DNAJB9,DNAJC3,EDEM1,EIF2AK3,ERN1,HSPA5,MBTPS1,NFYA,PDIA6,SERP1,XBP1
5	REACTOME_G1_S_TRANSITION	REACTOME_REGULATION_OF_INSULIN_LIKE_GROWTH_FACTOR_ACTIVITY_BY_INSULIN_LIKE_GROWTH_FACTOR_BINDING_PROTEINS	0.17	No	7296	138.534	286	16	11.5168	1e-05	P	-5.75127	-5.54047	0.99	CCNA1,CCNA2,CCNB1,CCNE1,CCNE2,CDC7,CDK7,CDKN1A,CKS1B,CUL1,E2F1,E2F2,E2F3,FBXO5,MCM10,MCM2,MCM3,MCM4,MCM5,MCM7,MCM8,MNAT1,NANOG,ORC1L,ORC2L,ORC3L,ORC4L,ORC5L,PCNA,POLA2,POLE,POLE2,POU5F1,PRIM1,PRIM2,PSMA1,PSMA2,PSMA3,PSMA5,PSMA6,PSMA7,PSMB1,PSMB10,PSMB2,PSMB5,PSMB6,PSMB7,PSMB8,PSMB9,PSMC1,PSMC4,PSMC5,PSMC6,PSMD1,PSMD11,PSMD12,PSMD13,PSMD14,PSMD2,PSMD3,PSMD5,PSMD6,PSMD7,PSMD9,PSME1,PSME2,PSME3,PSMF…	CTSL1,IGF1,IGF2,IGFBP1,IGFBP2,IGFBP3,IGFBP4,IGFBP5,IGFBP6,KLK3,MMP1,MMP2,PAPPA,PAPPA2,PLG
5	REACTOME_E2F_MEDIATED_REGULATION_OF_DNA_REPLICATION	REACTOME_REGULATION_OF_INSULIN_LIKE_GROWTH_FACTOR_ACTIVITY_BY_INSULIN_LIKE_GROWTH_FACTOR_BINDING_PROTEINS	0.17	No	2656	50.4312	142	16	11.5154	1e-05	P	-1.62337	-1.27795	0.864	CCNA1,CCNB1,CCNE1,E2F1,E2F2,E2F3,FBXO5,MCM8,NANOG,ORC1L,ORC2L,ORC3L,ORC4L,ORC5L,PCNA,POLA2,POU5F1,PRIM1,PRIM2,RB1,RRM2,SOX2,TFDP1,TK2,TYMS	CTSL1,IGF1,IGF2,IGFBP1,IGFBP2,IGFBP3,IGFBP4,IGFBP5,IGFBP6,KLK3,MMP1,MMP2,PAPPA,PAPPA2,PLG
2	KEGG_ABC_TRANSPORTERS	REACTOME_G1_S_TRANSITION	0.2	No	24084	457.299	770	16	14.8085	4e-05	P	0.158839	-0.73187	0.38	ABCA1,ABCA10,ABCA12,ABCA13,ABCA2,ABCA3,ABCA4,ABCA5,ABCA6,ABCA7,ABCA8,ABCA9,ABCB1,ABCB11,ABCB4,ABCB5,ABCB6,ABCB8,ABCB9,ABCC1,ABCC2,ABCC3,ABCC4,ABCC5,ABCC6,ABCC8,ABCC9,ABCD3,ABCG1,ABCG2,ABCG4,ABCG5,ABCG8,CFTR	CCNA1,CCNA2,CCNB1,CCNE1,CCNE2,CDC7,CDK7,CDKN1A,CKS1B,CUL1,E2F1,E2F2,E2F3,FBXO5,MCM10,MCM2,MCM3,MCM4,MCM5,MCM7,MCM8,MNAT1,NANOG,ORC1L,ORC2L,ORC3L,ORC4L,ORC5L,PCNA,POLA2,POLE,POLE2,POU5F1,PRIM1,PRIM2,PSMA1,PSMA2,PSMA3,PSMA5,PSMA6,PSMA7,PSMB1,PSMB10,PSMB2,PSMB5,PSMB6,PSMB7,PSMC1,PSMC4,PSMC5,PSMC6,PSMD1,PSMD11,PSMD12,PSMD13,PSMD14,PSMD2,PSMD3,PSMD5,PSMD6,PSMD7,PSMD9,PSME1,PSME2,PSME3,PSMF1,RB1,RPA1,R…
4	BIOCARTA_VIP_PATHWAY	REACTOME_G1_S_TRANSITION	0.23	No	17784	337.677	567	16	10.9545	2e-05	P	1.0586	-0.0721454	0.18	CALM1,CALM2,CALM3,CHUK,EGR2,EGR3,GNAQ,MAP3K1,MYC,NFATC1,NFATC2,NFKB1,NFKBIA,PLCG1,PPP3CA,PPP3CC,PRKACB,PRKAR2B,RELA,VIP,VIPR2	CCNA1,CCNA2,CCNB1,CCNE1,CCNE2,CDC7,CDK7,CDKN1A,CKS1B,CUL1,E2F1,E2F2,E2F3,FBXO5,MCM10,MCM2,MCM3,MCM4,MCM5,MCM7,MCM8,MNAT1,NANOG,ORC1L,ORC2L,ORC3L,ORC4L,ORC5L,PCNA,POLA2,POLE,POLE2,POU5F1,PRIM1,PRIM2,PSMA1,PSMA2,PSMA3,PSMA5,PSMA6,PSMA7,PSMB1,PSMB10,PSMB2,PSMB5,PSMB6,PSMB7,PSMB8,PSMB9,PSMC1,PSMC4,PSMC5,PSMC6,PSMD1,PSMD11,PSMD12,PSMD13,PSMD14,PSMD2,PSMD3,PSMD5,PSMD6,PSMD7,PSMD9,PSME1,PSME2,PSME3,PSMF…

## Sheet: BPM_risk
(C) Between-pathway interactions associated with increased risk
group: redundant discoveries are in the same group
FDR: false discovery rate
replication: replication status
size: BPM size (length of pathway 1 x length of pathway 2)
exp_interaction: expected number of interacitons
obv_interaction: observed number of interactions
chi2_global (-log10 pv): chi-square test p-value (in -log10 scale) comparing the BPM density with global network, negative values means the corresponding interaction is under enriched
chi2_local (-log10 pv) : chi-square test p-value (in -log10 scale) comparing the BPM density with local pathway, negative values means the corresponding interaction is under enriched
pvalue_snp: permutation p-value for BPM
effect: the interactions between two pathways are enriched for increased or decreased disease risk, "P" refers to "decreased risk" and "R" refers to "increased risk"
chi2_global_val (-log10 pv): chi2_global (-log10 pv) score in the validation cohort, negative values means the corresponding interaction is under enriched
chi2_local_val (-log10 pv): chi2_local (-log10 pv) score in the validation cohort, negative values means the corresponding interaction is under enriched
pvalue_snp_val: pvalue_snp in the validation cohort
p1_gene: genes in "path1"
p2_gene: genes in "path2"
group	path1	path2	FDR	replication	size	exp_interaction	obv_interaction	chi2_global (-log10 pv)	chi2_local (-log10 pv)	pvalue_snp	effect	chi2_global_val (-log10 pv)	chi2_local_val (-log10 pv)	pvalue_snp_val	p1_gene	p2_gene
9	REACTOME_DNA_REPAIR	REACTOME_TRANSPORT_OF_THE_SLBP_INDEPENDENT_MATURE_MRNA	0.1	Yes	21690	455.816	794	16	15.9546	1e-05	R	3.38248	1.37986	0.039	ALKBH2,ALKBH3,ATM,BRCA1,BRCA2,CDK7,DDB1,DDB2,ERCC2,ERCC3,ERCC4,ERCC5,ERCC6,ERCC8,FANCA,FANCC,FANCE,FANCF,FANCG,FANCI,FANCL,FANCM,FEN1,GTF2H1,GTF2H3,GTF2H4,LIG1,LIG4,MAD2L2,MDC1,MGMT,MNAT1,MPG,MRE11A,NBN,NTHL1,OGG1,PALB2,PCNA,POLB,POLD1,POLD3,POLD4,POLE,POLE2,POLH,POLR2A,POLR2B,POLR2C,POLR2D,POLR2E,POLR2F,POLR2G,POLR2H,POLR2I,POLR2J,POLR2K,POLR2L,PRKDC,RAD23B,RAD50,RAD51,RAD52,REV1,REV3L,RFC1,RFC2…	AAAS,EIF4E,NUP107,NUP133,NUP153,NUP155,NUP160,NUP188,NUP205,NUP210,NUP214,NUP35,NUP37,NUP62,NUP85,NUP88,NUP93,NUP98,NUPL1,NUPL2,POM121,RAE1,RANBP2,SEH1L,THOC4,TPR
9	REACTOME_DNA_REPAIR	REACTOME_SNRNP_ASSEMBLY	0.1	No	31571	663.465	1081	16	16	2e-05	R	3.40147	0.764056	0.073	ALKBH2,ALKBH3,ATM,BRCA1,BRCA2,CDK7,DDB1,DDB2,ERCC2,ERCC3,ERCC4,ERCC5,ERCC6,ERCC8,FANCA,FANCC,FANCE,FANCF,FANCG,FANCI,FANCL,FANCM,FEN1,GTF2H1,GTF2H3,GTF2H4,LIG1,LIG4,MAD2L2,MDC1,MGMT,MNAT1,MPG,MRE11A,NBN,NTHL1,OGG1,PALB2,PCNA,POLB,POLD1,POLD3,POLD4,POLE,POLE2,POLH,POLR2A,POLR2B,POLR2C,POLR2D,POLR2E,POLR2F,POLR2G,POLR2H,POLR2I,POLR2J,POLR2K,POLR2L,PRKDC,RAD23B,RAD50,RAD51,RAD52,REV1,REV3L,RFC1,RFC2…	AAAS,CLNS1A,DDX20,GEMIN4,GEMIN5,GEMIN6,GEMIN7,NUP107,NUP133,NUP153,NUP155,NUP160,NUP188,NUP205,NUP210,NUP214,NUP35,NUP37,NUP62,NUP85,NUP88,NUP93,NUP98,NUPL1,NUPL2,POM121,PRMT5,RAE1,RANBP2,SEH1L,SIP1,SNRPB,SNRPD2,SNRPD3,SNRPE,SNRPF,SNRPG,SNUPN,TGS1,TPR,WDR77
9	REACTOME_DNA_REPAIR	REACTOME_TRANSPORT_OF_MATURE_MRNA_DERIVED_FROM_AN_INTRON_CONTAINING_TRANSCRIPT	0.1	No	32294	678.659	1055	16	15.9546	2e-05	R	0.254673	0.0140164	0.256	ALKBH2,ALKBH3,ATM,BRCA1,BRCA2,CDK7,DDB1,DDB2,ERCC2,ERCC3,ERCC4,ERCC5,ERCC6,ERCC8,FANCA,FANCC,FANCE,FANCF,FANCG,FANCI,FANCL,FANCM,FEN1,GTF2H1,GTF2H3,GTF2H4,LIG1,LIG4,MAD2L2,MDC1,MGMT,MNAT1,MPG,MRE11A,NBN,NTHL1,OGG1,PALB2,PCNA,POLB,POLD1,POLD3,POLD4,POLE,POLE2,POLH,POLR2A,POLR2B,POLR2C,POLR2D,POLR2E,POLR2F,POLR2G,POLR2H,POLR2I,POLR2J,POLR2K,POLR2L,PRKDC,RAD23B,RAD50,RAD51,RAD52,REV1,REV3L,RFC1,RFC2…	AAAS,CDC40,DHX38,EIF4E,MAGOH,NFX1,NUP107,NUP133,NUP153,NUP155,NUP160,NUP188,NUP205,NUP210,NUP214,NUP35,NUP37,NUP62,NUP85,NUP88,NUP93,NUP98,NUPL1,NUPL2,POM121,RAE1,RANBP2,RNPS1,SEH1L,SFRS1,SFRS11,SFRS2,SFRS3,SFRS4,SFRS5,SFRS6,SFRS9,SRRM1,THOC4,TPR,U2AF1
9	REACTOME_DNA_REPAIR	REACTOME_REGULATION_OF_GLUCOKINASE_BY_GLUCOKINASE_REGULATORY_PROTEIN	0.17	No	20570	432.279	776	16	13.591	1e-05	R	1.59678	0.961396	0.063	ALKBH2,ALKBH3,ATM,BRCA1,BRCA2,CDK7,DDB1,DDB2,ERCC2,ERCC3,ERCC4,ERCC5,ERCC6,ERCC8,FANCA,FANCC,FANCE,FANCF,FANCG,FANCI,FANCL,FANCM,FEN1,GTF2H1,GTF2H3,GTF2H4,LIG1,LIG4,MAD2L2,MDC1,MGMT,MNAT1,MPG,MRE11A,NBN,NTHL1,OGG1,PALB2,PCNA,POLB,POLD1,POLD3,POLD4,POLE,POLE2,POLH,POLR2A,POLR2B,POLR2C,POLR2D,POLR2E,POLR2F,POLR2G,POLR2H,POLR2I,POLR2J,POLR2K,POLR2L,PRKDC,RAD23B,RAD50,RAD51,RAD52,REV1,REV3L,RFC1,RFC2…	AAAS,GCK,NUP107,NUP133,NUP153,NUP155,NUP160,NUP188,NUP205,NUP210,NUP214,NUP35,NUP37,NUP62,NUP85,NUP88,NUP93,NUP98,NUPL1,NUPL2,POM121,RAE1,RANBP2,SEH1L,TPR
9	REACTOME_DNA_REPAIR	REACTOME_VPR_MEDIATED_NUCLEAR_IMPORT_OF_PICS	0.17	No	21054	442.45	724	16	13.1253	1e-05	R	2.82181	1.26093	0.044	ALKBH2,ALKBH3,ATM,BRCA1,BRCA2,CDK7,DDB1,DDB2,ERCC2,ERCC3,ERCC4,ERCC5,ERCC6,ERCC8,FANCA,FANCC,FANCE,FANCF,FANCG,FANCI,FANCL,FANCM,FEN1,GTF2H1,GTF2H3,GTF2H4,LIG1,LIG4,MAD2L2,MDC1,MGMT,MNAT1,MPG,MRE11A,NBN,NTHL1,OGG1,PALB2,PCNA,POLB,POLD1,POLD3,POLD4,POLE,POLE2,POLH,POLR2A,POLR2B,POLR2C,POLR2D,POLR2E,POLR2F,POLR2G,POLR2H,POLR2I,POLR2J,POLR2K,POLR2L,PRKDC,RAD23B,RAD50,RAD51,RAD52,REV1,REV3L,RFC1,RFC2…	AAAS,BANF1,HMGA1,KPNA1,NUP107,NUP133,NUP153,NUP155,NUP160,NUP188,NUP205,NUP210,NUP214,NUP35,NUP37,NUP62,NUP85,NUP88,NUP93,NUP98,NUPL1,NUPL2,POM121,PSIP1,RAE1,RANBP2,SEH1L,TPR
9	REACTOME_DNA_REPAIR	REACTOME_TRANSPORT_OF_RIBONUCLEOPROTEINS_INTO_THE_HOST_NUCLEUS	0.17	No	20086	422.107	715	16	12.8474	1e-05	R	2.11214	1.12337	0.049	ALKBH2,ALKBH3,ATM,BRCA1,BRCA2,CDK7,DDB1,DDB2,ERCC2,ERCC3,ERCC4,ERCC5,ERCC6,ERCC8,FANCA,FANCC,FANCE,FANCF,FANCG,FANCI,FANCL,FANCM,FEN1,GTF2H1,GTF2H3,GTF2H4,LIG1,LIG4,MAD2L2,MDC1,MGMT,MNAT1,MPG,MRE11A,NBN,NTHL1,OGG1,PALB2,PCNA,POLB,POLD1,POLD3,POLD4,POLE,POLE2,POLH,POLR2A,POLR2B,POLR2C,POLR2D,POLR2E,POLR2F,POLR2G,POLR2H,POLR2I,POLR2J,POLR2K,POLR2L,PRKDC,RAD23B,RAD50,RAD51,RAD52,REV1,REV3L,RFC1,RFC2…	AAAS,KPNA1,NUP107,NUP133,NUP153,NUP155,NUP160,NUP188,NUP205,NUP210,NUP214,NUP35,NUP37,NUP62,NUP85,NUP88,NUP93,NUP98,NUPL1,NUPL2,POM121,RAE1,RANBP2,SEH1L,TPR
9	REACTOME_DNA_REPAIR	REACTOME_NEP_NS2_INTERACTS_WITH_THE_CELLULAR_EXPORT_MACHINERY	0.17	No	20812	437.364	715	16	12.4548	1e-05	R	2.52155	1.0452	0.05	ALKBH2,ALKBH3,ATM,BRCA1,BRCA2,CDK7,DDB1,DDB2,ERCC2,ERCC3,ERCC4,ERCC5,ERCC6,ERCC8,FANCA,FANCC,FANCE,FANCF,FANCG,FANCI,FANCL,FANCM,FEN1,GTF2H1,GTF2H3,GTF2H4,LIG1,LIG4,MAD2L2,MDC1,MGMT,MNAT1,MPG,MRE11A,NBN,NTHL1,OGG1,PALB2,PCNA,POLB,POLD1,POLD3,POLD4,POLE,POLE2,POLH,POLR2A,POLR2B,POLR2C,POLR2D,POLR2E,POLR2F,POLR2G,POLR2H,POLR2I,POLR2J,POLR2K,POLR2L,PRKDC,RAD23B,RAD50,RAD51,RAD52,REV1,REV3L,RFC1,RFC2…	AAAS,NUP107,NUP133,NUP153,NUP155,NUP160,NUP188,NUP205,NUP210,NUP214,NUP35,NUP37,NUP62,NUP85,NUP88,NUP93,NUP98,NUPL1,NUPL2,POM121,RAE1,RAN,RANBP2,SEH1L,TPR,XPO1
7	KEGG_TYROSINE_METABOLISM	BIOCARTA_GSK3_PATHWAY	0.17	No	4814	101.166	206	16	11.8626	1e-05	R	-0.00764471	-0.0487686	0.329	ADH1A,ADH4,ADH5,ADH6,ADH7,ALDH1A3,ALDH3A1,ALDH3B1,ALDH3B2,AOC2,AOC3,AOX1,COMT,DBH,DCT,DDC,FAH,GOT1,GOT2,GSTZ1,HEMK1,HGD,HPD,IL4I1,LCMT1,METTL2B,METTL6,MIF,NAT6,PNMT,TH,TPO,TRMT11,TYRP1,WBSCR22	AKT1,APC,AXIN1,CCND1,CTNNB1,EIF2AK2,FZD1,GJA1,GNAI1,GSK3B,LBP,LEF1,LY96,MYD88,NFKB1,PDPK1,PIK3CA,PIK3R1,RELA,TLR4,TOLLIP,WNT1
8	KEGG_ANTIGEN_PROCESSING_AND_PRESENTATION	REACTOME_DNA_REPAIR	0.17	No	27104	569.591	957	16	11.7939	1e-05	R	2.17834	0.174849	0.134	B2M,CANX,CD4,CD74,CD8B,CIITA,CREB1,CTSB,CTSL1,HLA-B,HLA-C,HLA-DMA,HLA-DMB,HLA-DOA,HLA-DOB,HLA-DPA1,HLA-DPB1,HLA-DQA1,HLA-DQA2,HLA-DQB1,HLA-DRB1,HLA-E,HLA-G,HSP90AA1,HSP90AB1,HSPA1A,HSPA1B,HSPA1L,HSPA2,HSPA4,HSPA5,HSPA6,HSPA8,IFI30,IFNA1,IFNA2,IFNA21,IFNA4,IFNA7,IFNA8,KLRC1,KLRC2,KLRC3,KLRC4,KLRD1,LGMN,NFYA,NFYB,NFYC,PDIA3,PSME1,PSME2,PSME3,RFXAP,TAP1,TAP2	ALKBH2,ALKBH3,ATM,BRCA1,BRCA2,CDK7,DDB1,DDB2,ERCC2,ERCC3,ERCC4,ERCC5,ERCC6,ERCC8,FANCA,FANCC,FANCE,FANCF,FANCG,FANCI,FANCL,FANCM,FEN1,GTF2H1,GTF2H3,GTF2H4,LIG1,LIG4,MAD2L2,MDC1,MGMT,MNAT1,MPG,MRE11A,NBN,NTHL1,OGG1,PALB2,PCNA,POLB,POLD1,POLD3,POLD4,POLE,POLE2,POLH,POLR2A,POLR2B,POLR2C,POLR2D,POLR2E,POLR2F,POLR2G,POLR2H,POLR2I,POLR2J,POLR2K,POLR2L,PRKDC,RAD23B,RAD50,RAD51,RAD52,REV1,REV3L,RFC1,RFC2…
9	REACTOME_DNA_REPAIR	REACTOME_NUCLEAR_IMPORT_OF_REV_PROTEIN	0.17	No	21296	447.536	719	16	12.2589	2e-05	R	3.44764	1.11331	0.045	ALKBH2,ALKBH3,ATM,BRCA1,BRCA2,CDK7,DDB1,DDB2,ERCC2,ERCC3,ERCC4,ERCC5,ERCC6,ERCC8,FANCA,FANCC,FANCE,FANCF,FANCG,FANCI,FANCL,FANCM,FEN1,GTF2H1,GTF2H3,GTF2H4,LIG1,LIG4,MAD2L2,MDC1,MGMT,MNAT1,MPG,MRE11A,NBN,NTHL1,OGG1,PALB2,PCNA,POLB,POLD1,POLD3,POLD4,POLE,POLE2,POLH,POLR2A,POLR2B,POLR2C,POLR2D,POLR2E,POLR2F,POLR2G,POLR2H,POLR2I,POLR2J,POLR2K,POLR2L,PRKDC,RAD23B,RAD50,RAD51,RAD52,REV1,REV3L,RFC1,RFC2…	AAAS,NPM1,NUP107,NUP133,NUP153,NUP155,NUP160,NUP188,NUP205,NUP210,NUP214,NUP35,NUP37,NUP62,NUP85,NUP88,NUP93,NUP98,NUPL1,NUPL2,POM121,RAE1,RAN,RANBP2,SEH1L,TPR

## Sheet: WPM_protective
(D) Within-pathway interactions associated with decreased risk
group: redundant discoveries are in the same group
FDR: false discovery rate
replication: replication status
size: WPM size (length of pathway x length of pathway)
exp_interaction: expected number of interacitons
obv_interaction: observed number of interactions
chi2_global (-log10 pv): chi-square test p-value (in -log10 scale) comparing the WPM density with global network, negative values means the corresponding interaction is under enriched
chi2_local (-log10 pv) : chi-square test p-value (in -log10 scale) comparing the WPM density with local pathway, negative values means the corresponding interaction is under enriched
pvalue_snp: permutation p-value for WPM
effect: the interactions within the pathway are enriched for increased or decreased disease risk, "P" refers to "decreased risk" and "R" refers to "increased risk"
chi2_global_val (-log10 pv): chi2_global (-log10 pv) score in the validation cohort, negative values means the corresponding interaction is under enriched
chi2_local_val (-log10 pv): chi2_local (-log10 pv) score in the validation cohort, negative values means the corresponding interaction is under enriched
pvalue_snp_val: pvalue_snp in the validation cohort
p_gene: genes in "path"
group	path	FDR	replication	size	exp_interaction	obv_interaction	chi2_global (-log10 pv)	chi2_local (-log10 pv)	pvalue_snp	effect	chi2_global_val (-log10 pv)	chi2_local_val (-log10 pv)	pvalue_snp_val	p_gene
2	REACTOME_ACTIVATION_OF_THE_PRE_REPLICATIVE_COMPLEX	0	No	3906	74.1658	218	16	16	4e-05	P	0.0827895	-0.125778	0.394	CDC7,MCM10,MCM2,MCM3,MCM4,MCM5,MCM7,MCM8,ORC1L,ORC2L,ORC3L,ORC4L,ORC5L,POLA2,POLE,POLE2,PRIM1,PRIM2,RPA1,RPA2,RPA3
2	REACTOME_E2F_MEDIATED_REGULATION_OF_DNA_REPLICATION	0	No	6806	129.23	334	16	16	0.0001	P	-0.315433	-0.0413759	0.475	CCNA1,CCNB1,CCNE1,E2F1,E2F2,E2F3,FBXO5,MCM8,NANOG,ORC1L,ORC2L,ORC3L,ORC4L,ORC5L,PCNA,POLA2,POU5F1,PRIM1,PRIM2,RB1,RRM2,SOX2,TFDP1,TK2,TYMS
2	REACTOME_G1_S_TRANSITION	0.06	No	51756	982.726	1612	16	16	0.0015	P	-0.0488023	0.0811348	0.39	CCNA1,CCNA2,CCNB1,CCNE1,CCNE2,CDC7,CDK7,CDKN1A,CKS1B,CUL1,E2F1,E2F2,E2F3,FBXO5,MCM10,MCM2,MCM3,MCM4,MCM5,MCM7,MCM8,MNAT1,NANOG,ORC1L,ORC2L,ORC3L,ORC4L,ORC5L,PCNA,POLA2,POLE,POLE2,POU5F1,PRIM1,PRIM2,PSMA1,PSMA2,PSMA3,PSMA5,PSMA6,PSMA7,PSMB1,PSMB10,PSMB2,PSMB5,PSMB6,PSMB7,PSMB8,PSMB9,PSMC1,PSMC4,PSMC5,PSMC6,PSMD1,PSMD11,PSMD12,PSMD13,PSMD14,PSMD2,PSMD3,PSMD5,PSMD6,PSMD7,PSMD9,PSME1,PSME2,PSME3,PSMF…
2	REACTOME_DNA_REPLICATION_PRE_INITIATION	0.06	No	24180	459.122	778	16	16	0.002	P	3.01606	1.28895	0.126	CDC7,E2F1,E2F2,E2F3,GMNN,MCM10,MCM2,MCM3,MCM4,MCM5,MCM7,MCM8,ORC1L,ORC2L,ORC3L,ORC4L,ORC5L,POLA2,POLE,POLE2,PRIM1,PRIM2,PSMA1,PSMA2,PSMA3,PSMA5,PSMA6,PSMA7,PSMB1,PSMB10,PSMB2,PSMB5,PSMB6,PSMB7,PSMB8,PSMB9,PSMC1,PSMC4,PSMC5,PSMC6,PSMD1,PSMD11,PSMD12,PSMD13,PSMD14,PSMD2,PSMD3,PSMD5,PSMD6,PSMD7,PSMD9,PSME1,PSME2,PSME3,PSMF1,RPA1,RPA2,RPA3,UBB
2	REACTOME_ACTIVATION_OF_ATR_IN_RESPONSE_TO_REPLICATION_STRESS	0.1	Yes	6480	123.04	276	16	13.0047	0.0011	P	5.22844	3.00395	0.03	ATRIP,CDC7,CHEK1,CLSPN,HUS1,MCM10,MCM2,MCM3,MCM4,MCM5,MCM7,MCM8,ORC1L,ORC2L,ORC3L,ORC4L,ORC5L,RAD1,RAD9B,RFC2,RFC3,RFC4,RFC5,RPA1,RPA2,RPA3
2	REACTOME_G2_M_CHECKPOINTS	0.12	No	9506	180.497	354	16	13.0067	0.0022	P	2.07513	1.75605	0.083	ATM,ATRIP,CCNB1,CDC7,CHEK1,CHEK2,CLSPN,HUS1,MCM10,MCM2,MCM3,MCM4,MCM5,MCM7,MCM8,ORC1L,ORC2L,ORC3L,ORC4L,ORC5L,RAD1,RAD9B,RFC2,RFC3,RFC4,RFC5,RPA1,RPA2,RPA3,WEE1
1	KEGG_TGF_BETA_SIGNALING_PATHWAY	0.21	Yes	56882	1080.06	1546	16	13.8682	0.0105	P	9.07057	5.65461	0.035	ACVR1,ACVR1C,ACVR2A,ACVR2B,ACVRL1,AMH,AMHR2,BMP2,BMP4,BMP5,BMP6,BMP7,BMP8B,BMPR1A,BMPR1B,BMPR2,CDKN2B,CHRD,COMP,CREBBP,CUL1,DCN,E2F4,E2F5,EP300,FST,GDF6,GDF7,ID2,ID3,ID4,INHBA,INHBC,INHBE,LEFTY2,LTBP1,MAPK3,MYC,NODAL,NOG,PITX2,PPP2CB,PPP2R1A,PPP2R1B,RBL1,RBL2,RBX1,ROCK2,RPS6KB1,SMAD1,SMAD2,SMAD3,SMAD4,SMAD5,SMAD7,SMAD9,SMURF1,SMURF2,SP1,TFDP1,TGFB1,TGFB2,TGFB3,TGFBR1,TGFBR2,THBS1,THBS2,THBS3,THBS…

## Sheet: WPM_risk
(E) Within-pathway interactions associated with increased risk
group: redundant discoveries are in the same group
FDR: false discovery rate
replication: replication status
size: WPM size (length of pathway x length of pathway)
exp_interaction: expected number of interacitons
obv_interaction: observed number of interactions
chi2_global (-log10 pv): chi-square test p-value (in -log10 scale) comparing the WPM density with global network, negative values means the corresponding interaction is under enriched
chi2_local (-log10 pv) : chi-square test p-value (in -log10 scale) comparing the WPM density with local pathway, negative values means the corresponding interaction is under enriched
pvalue_snp: permutation p-value for WPM
effect: the interactions within the pathway are enriched for increased or decreased disease risk, "P" refers to "decreased risk" and "R" refers to "increased risk"
chi2_global_val (-log10 pv): chi2_global (-log10 pv) score in the validation cohort, negative values means the corresponding interaction is under enriched
chi2_local_val (-log10 pv): chi2_local (-log10 pv) score in the validation cohort, negative values means the corresponding interaction is under enriched
pvalue_snp_val: pvalue_snp in the validation cohort
p_gene: genes in "path"
group	path	FDR	replication	size	exp_interaction	obv_interaction	chi2_global (-log10 pv)	chi2_local (-log10 pv)	pvalue_snp	effect	chi2_global_val (-log10 pv)	chi2_local_val (-log10 pv)	pvalue_snp_val	p_gene
4	KEGG_ANTIGEN_PROCESSING_AND_PRESENTATION	0.03	Yes	12432	261.259	534	16	16	0.00021	R	6.11458	2.90435	0.041	B2M,CANX,CD4,CD74,CD8B,CIITA,CREB1,CTSB,CTSL1,HLA-B,HLA-C,HLA-DMA,HLA-DMB,HLA-DOA,HLA-DOB,HLA-DPA1,HLA-DPB1,HLA-DQA1,HLA-DQA2,HLA-DQB1,HLA-DRB1,HLA-E,HLA-G,HSP90AA1,HSP90AB1,HSPA1A,HSPA1B,HSPA1L,HSPA2,HSPA4,HSPA5,HSPA6,HSPA8,IFI30,IFNA1,IFNA2,IFNA21,IFNA4,IFNA7,IFNA8,KLRC1,KLRC2,KLRC3,KLRC4,KLRD1,LGMN,NFYA,NFYB,NFYC,PDIA3,PSME1,PSME2,PSME3,RFXAP,TAP1,TAP2
5	REACTOME_DNA_REPAIR	0.08	No	58322	1225.64	1826	16	16	0.0038	R	1.19355	0.57522	0.299	ALKBH2,ALKBH3,ATM,BRCA1,BRCA2,CDK7,DDB1,DDB2,ERCC2,ERCC3,ERCC4,ERCC5,ERCC6,ERCC8,FANCA,FANCC,FANCE,FANCF,FANCG,FANCI,FANCL,FANCM,FEN1,GTF2H1,GTF2H3,GTF2H4,LIG1,LIG4,MAD2L2,MDC1,MGMT,MNAT1,MPG,MRE11A,NBN,NTHL1,OGG1,PALB2,PCNA,POLB,POLD1,POLD3,POLD4,POLE,POLE2,POLH,POLR2A,POLR2B,POLR2C,POLR2D,POLR2E,POLR2F,POLR2G,POLR2H,POLR2I,POLR2J,POLR2K,POLR2L,PRKDC,RAD23B,RAD50,RAD51,RAD52,REV1,REV3L,RFC1,RFC2…
3	KEGG_NOTCH_SIGNALING_PATHWAY	0.13	No	20022	420.763	692	16	14.2386	0.0028	R	0.308894	0.739819	0.238	CREBBP,CTBP1,CTBP2,DLL1,DLL3,DLL4,DTX1,DTX2,DTX4,DVL2,EP300,HDAC1,HDAC2,HES5,JAG1,JAG2,KAT2B,LFNG,MAML1,MAML2,MAML3,MFNG,NCOR2,NOTCH1,NOTCH2,NOTCH3,NOTCH4,NUMB,NUMBL,PSEN1,PSENEN,RBPJ,RBPJL,SNW1
