# Supplementary material for: Discovering genetic interactions bridging pathways in genome-wide association studies
Source: Nat Commun. 2019 Sep 19;10:4274. doi: 10.1038/s41467-019-12131-7 (PMC6753138; doi:10.1038/s41467-019-12131-7)
Supplement: Supplementary file 22 — Supplementary Data 18 [file 41467_2019_12131_MOESM22_ESM.xlsx]

## Sheet: Summary
(A) The number of discoveries made in T2D WTCCC cohort at different FDR cutoffs based on recessive/dominant combined disease model, and the direction of the disease association is reported.
The numbers in the parentheses are the number of discoveries after filtering out redundancies.
	min(FDR)	FDR<=0.05	FDR<=0.1	FDR<=0.15	FDR<=0.2	FDR<=0.25	# of protective	# of risk
BPM	0.13	-	-	4 (2)	5 (3)	6 (4)	4	0
WPM	0.92	-	-	-	-	-	-	-
PATH	0.53	-	-	-	-	-	-	-

## Sheet: BPM_protective
(B) Between-pathway interactions associated with decreased risk
group: redundant discoveries are in the same group
FDR: false discovery rate
size: BPM size (length of pathway 1 x length of pathway 2)
exp_interaction: expected number of interacitons
obv_interaction: observed number of interactions
chi2_global (-log10 pv): chi-square test p-value (in -log10 scale) comparing the BPM density with global network, negative values means the corresponding interaction is under enriched
chi2_local (-log10 pv) : chi-square test p-value (in -log10 scale) comparing the BPM density with local pathway, negative values means the corresponding interaction is under enriched
pvalue_snp: permutation p-value for BPM
effect: the interactions between two pathways are enriched for increased or decreased disease risk, "P" refers to "decreased risk" and "R" refers to "increased risk"
p1_gene: genes in "path1"
p2_gene: genes in "path2"
group	path1	path2	FDR	size	exp_interaction	obv_interaction	chi2_global (-log10 pv)	chi2_local (-log10 pv)	pvalue_snp	effect	p1_gene	p2_gene
2	KEGG_MTOR_SIGNALING_PATHWAY	REACTOME_HOST_INTERACTIONS_OF_HIV_FACTORS	0.13	48139	912.365	1191	16	10.966	5e-06	P	AKT1,AKT2,AKT3,BRAF,CAB39,CAB39L,DDIT4,EIF4B,EIF4E,EIF4E1B,EIF4E2,EIF4EBP1,HIF1A,IGF1,INS,PDPK1,PIK3CA,PIK3CB,PIK3CD,PIK3CG,PIK3R1,PIK3R2,PIK3R5,PRKAA1,PRKAA2,RHEB,RICTOR,RPS6,RPS6KA1,RPS6KA2,RPS6KB1,STK11,TSC1,TSC2,ULK1,ULK2,VEGFA,VEGFB,VEGFC	AAAS,AP1B1,AP1M1,AP1M2,AP1S3,AP2A1,AP2A2,AP2B1,AP2M1,AP2S1,APOBEC3G,ATP6V1H,B2M,BANF1,BTRC,CCNT1,CD247,CD4,CD8B,CDK9,CUL5,DOCK2,ELMO1,FYN,HCK,HLA-A,KPNA1,KPNB1,LCK,NPM1,NUP107,NUP133,NUP153,NUP155,NUP160,NUP188,NUP205,NUP210,NUP214,NUP35,NUP37,NUP50,NUP62,NUP85,NUP88,NUP93,NUP98,NUPL1,NUPL2,PACS1,POM121,PPIA,PSIP1,PSMA1,PSMA2,PSMA3,PSMA5,PSMA6,PSMA7,PSMB10,PSMB2,PSMB3,PSMB5,PSMB6,PSMB7,PSMB8,PSMB…
2	KEGG_MTOR_SIGNALING_PATHWAY	REACTOME_REGULATION_OF_APC_ACTIVATORS_BETWEEN_G1_S_AND_EARLY_ANAPHASE	0.13	24472	463.811	645	16	9.41639	5e-06	P	AKT1,AKT2,AKT3,BRAF,CAB39,CAB39L,DDIT4,EIF4B,EIF4E,EIF4E1B,EIF4E2,EIF4EBP1,HIF1A,IGF1,INS,PDPK1,PIK3CA,PIK3CB,PIK3CD,PIK3CG,PIK3R1,PIK3R2,PIK3R5,PRKAA1,PRKAA2,RHEB,RICTOR,RPS6,RPS6KA1,RPS6KA2,RPS6KB1,STK11,TSC1,TSC2,ULK1,ULK2,VEGFA,VEGFB,VEGFC	ANAPC1,ANAPC10,ANAPC11,ANAPC4,ANAPC5,ANAPC7,BTRC,BUB1B,BUB3,CCNA1,CCNA2,CCNB1,CDC16,CDC20,CDC27,CDK2,CUL1,FBXO5,FZR1,MAD2L1,PLK1,PSMA1,PSMA2,PSMA3,PSMA5,PSMA6,PSMA7,PSMB10,PSMB2,PSMB3,PSMB5,PSMB6,PSMB7,PSMB8,PSMB9,PSMC1,PSMC4,PSMC5,PSMC6,PSMD1,PSMD11,PSMD12,PSMD13,PSMD14,PSMD2,PSMD3,PSMD5,PSMD6,PSMD7,PSMD8,PSMD9,PSME1,PSME2,PSME3,PSMF1,UBB,UBE2C,UBE2D1,UBE2E1
2	KEGG_MTOR_SIGNALING_PATHWAY	REACTOME_CELL_CYCLE_CHECKPOINTS	0.13	39767	753.693	1000	16	9.36358	5e-06	P	AKT1,AKT2,AKT3,BRAF,CAB39,CAB39L,DDIT4,EIF4B,EIF4E,EIF4E1B,EIF4E2,EIF4EBP1,HIF1A,IGF1,INS,PDPK1,PIK3CA,PIK3CB,PIK3CD,PIK3CG,PIK3R1,PIK3R2,PIK3R5,PRKAA1,PRKAA2,RHEB,RICTOR,RPS6,RPS6KA1,RPS6KA2,RPS6KB1,STK11,TSC1,TSC2,ULK1,ULK2,VEGFA,VEGFB,VEGFC	ANAPC1,ANAPC10,ANAPC11,ANAPC4,ANAPC5,ANAPC7,ATM,ATRIP,BUB1B,BUB3,CCNB1,CCNE1,CCNE2,CDC16,CDC20,CDC25C,CDC27,CDC7,CDK2,CDKN1A,CHEK1,CHEK2,DBF4,HUS1,MAD1L1,MAD2L1,MCM10,MCM3,MCM4,MCM5,MCM7,MCM8,MDM2,ORC2L,ORC4L,ORC5L,PSMA1,PSMA2,PSMA3,PSMA5,PSMA6,PSMA7,PSMB10,PSMB2,PSMB3,PSMB5,PSMB6,PSMB7,PSMB8,PSMB9,PSMC1,PSMC4,PSMC5,PSMC6,PSMD1,PSMD11,PSMD12,PSMD13,PSMD14,PSMD2,PSMD3,PSMD5,PSMD6,PSMD7,PSMD8,PSMD9…
1	KEGG_GLYCOSAMINOGLYCAN_BIOSYNTHESIS_HEPARAN_SULFATE	REACTOME_CLASS_B2_SECRETIN_FAMILY_RECEPTORS	0.13	32890	623.355	824	15.3525	9.27937	5e-06	P	B3GALT6,B3GAT1,B3GAT2,B3GAT3,EXT1,EXT2,EXTL1,EXTL2,EXTL3,GLCE,HS2ST1,HS3ST1,HS3ST2,HS3ST3A1,HS3ST3B1,HS3ST5,HS6ST1,HS6ST3,NDST1,NDST3,NDST4,XYLT1	ADCYAP1,ADCYAP1R1,ADM,ADM2,CALCA,CALCB,CALCR,CALCRL,CRH,CRHR1,CRHR2,DHH,FZD1,FZD10,FZD2,FZD3,FZD4,FZD5,FZD6,FZD7,FZD8,GCG,GHRHR,GIP,GIPR,GLP1R,GLP2R,GNAS,GNB1,GNB3,GNB4,GNB5,GNG10,GNG11,GNG12,GNG13,GNG2,GNG3,GNG4,GNG5,GNG7,GNG8,GNGT1,IAPP,IHH,PTCH1,PTCH2,PTH2,PTH2R,PTHLH,RAMP1,RAMP2,RAMP3,SCT,SCTR,SHH,SMO,VIP,VIPR1,VIPR2,WNT1,WNT10B,WNT11,WNT16,WNT2,WNT2B,WNT4,WNT5A,WNT7A,WNT7B,WNT8A,WNT8B,WNT9A,…
3	KEGG_AUTOIMMUNE_THYROID_DISEASE	REACTOME_METABOLISM_OF_RNA	0.18	20468	387.924	568	16	8.81855	5e-06	P	CD40,CD86,CTLA4,FAS,FASLG,GZMB,HLA-A,HLA-B,HLA-C,HLA-DMA,HLA-DMB,HLA-DOA,HLA-DOB,HLA-DPA1,HLA-DPB1,HLA-DQA1,HLA-DQA2,HLA-DQB1,HLA-DRB1,HLA-F,HLA-G,IFNA1,IFNA10,IFNA13,IFNA2,IFNA21,IFNA4,IFNA6,IFNA7,IFNA8,IL10,IL2,IL4,IL5,PRF1,TG,TPO,TSHB,TSHR	AAAS,CLNS1A,CNOT1,CNOT10,CNOT2,CNOT4,CNOT6,CNOT6L,CNOT7,CNOT8,DCP1A,DCP1B,DCP2,DCPS,DDX20,DDX6,DIS3,EDC4,EIF4A1,EIF4A2,EIF4B,EIF4E,EIF4G1,EXOSC1,EXOSC2,EXOSC3,EXOSC5,EXOSC6,EXOSC7,EXOSC8,EXOSC9,GEMIN4,GEMIN5,GEMIN6,GEMIN7,LSM2,LSM3,LSM4,LSM5,LSM6,NUP107,NUP133,NUP153,NUP155,NUP160,NUP188,NUP205,NUP210,NUP214,NUP35,NUP37,NUP50,NUP62,NUP85,NUP88,NUP93,NUP98,NUPL1,NUPL2,PABPC1,PAIP1,PAN2,PAN3,PARN,P…
4	REACTOME_ACTIVATION_OF_NMDA_RECEPTOR_UPON_GLUTAMATE_BINDING_AND_POSTSYNAPTIC_EVENTS	REACTOME_RNA_POLYMERASE_I_III_AND_MITOCHONDRIAL_TRANSCRIPTION	0.22	34276	649.624	869	16	7.76903	5e-06	P	ACTN2,ADCY1,ADCY3,ADCY8,CALM1,CALM2,CALM3,CAMK2A,CAMK2B,CAMK2D,CAMK4,CAMKK1,CREB1,DLG4,GRIA1,GRIA2,GRIA4,GRIN1,GRIN2A,GRIN2B,GRIN2C,GRIN2D,NEFL,PDPK1,PRKACB,RAF1,RASGRF1,RASGRF2,RPS6KA1,RPS6KA2	BDP1,BRF1,CBX3,CCNH,CDK7,EHMT2,ERCC3,ERCC6,GTF2H1,GTF2H3,GTF2H4,GTF3A,GTF3C1,GTF3C2,GTF3C3,GTF3C4,GTF3C5,H2AFX,H2AFZ,H3F3A,H3F3B,HIST1H2AB,HIST1H2AD,HIST1H2AE,HIST1H2BA,HIST1H2BB,HIST1H2BD,HIST1H2BE,HIST1H2BF,HIST1H2BG,HIST1H2BH,HIST1H2BI,HIST1H3A,HIST1H3B,HIST1H3C,HIST1H3E,HIST1H3F,HIST1H3G,HIST1H4A,HIST1H4B,HIST1H4D,HIST1H4E,HIST1H4F,HIST1H4H,HIST3H2BB,HIST4H4,KAT2B,LZTS1,MBD2,MNAT1,NFIA,NFIB,N…
