# Supplementary material for: Discovering genetic interactions bridging pathways in genome-wide association studies
Source: Nat Commun. 2019 Sep 19;10:4274. doi: 10.1038/s41467-019-12131-7 (PMC6753138; doi:10.1038/s41467-019-12131-7)
Supplement: Supplementary file 23 — Supplementary Data 19 [file 41467_2019_12131_MOESM23_ESM.xlsx]

## Sheet: ProC-CGEMS
(A1) Summary of replication statistics: ProC-CGEMS as the discovery cohort and ProC-BPC3 as the validation cohort
fdr cutoff: FDR cutoff
number of discoveres to be tested: number of BPMs, WPMs or PATHs passed the FDR cutoff in the discovery cohort
number of replicated discoveries: number of BPMs, WPMs or PATHs that are replicated in the validation cohort
expected number of replicated discoveries: this number is estimated by random sample permutations
fold: fold enrichment score
fold p-value: fold enrichment p-value is estimated by random sampling
BPM
fdr_cutoff	number of discoveres to be tested	number of replicated discoveries	expected number of replicated discoveries	fold	fold p-value
0.15	4	1	0.1	10	0.1
0.2	9	3	0.2	15	0
0.25	11	3	0.4	7.5	0.01
(A2) List of replicated BPMs
FDR: False discovery rate
hyge_ p: hypergeometric cumulative distribution p value of SNP-SNP interaction pairs overlapping significance
overlapped SNP-SNP interactions: common SNP interaction pairs in discovery and validation datasets
BPM list
FDR	Pathway1	Pathway2	hyge_ p	overlapped SNP-SNP interactions
0.15	BIOCARTA_AKAP95_PATHWAY	REACTOME_P38MAPK_EVENTS	1	n/a
0.2	REACTOME_PD1_SIGNALING	REACTOME_REGULATION_OF_INSULIN_SECRETION_BY_ACETYLCHOLINE	0.66	rs12123002-rs10975179,rs9394169-rs479991,rs2214430-rs1045553,rs1929540-rs1045553,rs2071081-rs216276
0.2	REACTOME_PD1_SIGNALING	REACTOME_REGULATION_OF_INSULIN_SECRETION_BY_FREE_FATTY_ACIDS	0.74	rs9394169-rs479991,rs2214430-rs1045553,rs1929540-rs1045553,rs2071081-rs216276

## Sheet: ProC-BPC3
(B1) Summary of replication statistics: ProC-BPC3 as the discovery cohort and ProC-CGEMS as the validation cohort
fdr cutoff: FDR cutoff
number of discoveres to be tested: number of BPMs, WPMs or PATHs passed the FDR cutoff in the discovery cohort
number of replicated discoveries: number of BPMs, WPMs or PATHs that are replicated in the validation cohort
expected number of replicated discoveries: this number is estimated by random sample permutations
fold: fold enrichment score
fold p-value: fold enrichment p-value is estimated by random sampling
BPM
fdr_cutoff	number of discoveres to be tested	number of replicated discoveries	expected number of replicated discoveries	fold	fold p-value
0.1	4	1	0.3003	3.33	0.12
0.15	5	1	0.3003	3.33	0.15
0.2	17	1	1.40845	0.71	0.47
0.25	18	1	1.40845	0.71	0.48
WPM
fdr_cutoff	number of discoveres to be tested	number of replicated discoveries	expected number of replicated discoveries	fold	fold p-value
0.05	3	1	0.699301	1.43	0.07
0.1	7	2	0.900901	2.22	0
0.15	9	2	1	2	0
0.2	9	2	1	2	0
0.25	10	3	1	3	0
(B2) List of replicated BPMs and WPMs
FDR: False discovery rate
hyge_ p: hypergeometric cumulative distribution p value of SNP-SNP interaction pairs overlapping significance
overlapped SNP-SNP interactions: common SNP interaction pairs in discovery and validation datasets
BPM list
FDR	Pathway1	Pathway2	hyge_ p	overlapped SNP-SNP interactions
0.1	REACTOME_DNA_REPAIR	REACTOME_TRANSPORT_OF_THE_SLBP_INDEPENDENT_MATURE_MRNA	0.47	rs1530056-rs6485475,rs288324-rs11073332,rs4392211-rs6744723,rs4869498-rs1029290,rs468056-rs10987842,rs4686952-rs1001742,rs1030454-rs11073332,rs7095819-rs1045603,rs4244818-rs31118,rs2270411-rs1110614
WPM list
FDR	Pathway	-	hyge_ p	overlapped SNP-SNP interactions
0.21	KEGG_TGF_BETA_SIGNALING_PATHWAY	-	0.94	rs1515219-rs4576077,rs2353292-rs1469101,rs2353292-rs6586034,rs1469101-rs8105449,rs1405780-rs9545162,rs9545162-rs1520954,rs136240... <Preview truncated at 128 characters>
0.1	REACTOME_ACTIVATION_OF_ATR_IN_RESPONSE_TO_REPLICATION_STRESS	-	0.91	rs1203138-rs2237643
0.03	KEGG_ANTIGEN_PROCESSING_AND_PRESENTATION	-	0.94	rs4443889-rs4906085,rs6457617-rs2719647

## Sheet: BC-CGEMS-JPN
(C1) Summary of replication statistics: BC-CGEMS-JPN as the discovery cohort and BC-CGEMS-LTN as the validation cohort
fdr cutoff: FDR cutoff
number of discoveres to be tested: number of BPMs, WPMs or PATHs passed the FDR cutoff in the discovery cohort
number of replicated discoveries: number of BPMs, WPMs or PATHs that are replicated in the validation cohort
expected number of replicated discoveries: this number is estimated by random sample permutations
fold: fold enrichment score
fold p-value: fold enrichment p-value is estimated by random sampling
BPM
fdr_cutoff	number of discoveres to be tested	number of replicated discoveries	expected number of replicated discoveries	fold	fold p-value
0.15	86	5	2.7933	1.79	0.13
0.2	108	6	3	2	0.07
0.25	124	6	3.50877	1.71	0.11
(C2) List of replicated BPMs and WPMs
FDR: False discovery rate
hyge_ p: hypergeometric cumulative distribution p value of SNP-SNP interaction pairs overlapping significance
overlapped SNP-SNP interactions: common SNP interaction pairs in discovery and validation datasets
BPM list
FDR	Pathway1	Pathway2	hyge_ p	overlapped SNP-SNP interactions
0.141379	KEGG_ANTIGEN_PROCESSING_AND_PRESENTATION	KEGG_BASAL_CELL_CARCINOMA	0.75	rs928508-rs351359,rs351359-rs455567,rs12989189-rs8057540,rs12634816-rs2156875,rs12634816-rs3117008,rs2645424-rs3808553,rs2156875-rs7077678,rs455567-rs17692129
0.201316	KEGG_ENDOMETRIAL_CANCER	REACTOME_GLUCOSE_METABOLISM	0.02	rs11120218-rs4404878,rs3772902-rs1892846,rs2995919-rs7100388,rs2995916-rs1982774,rs17017528-rs4310524,rs9849601-rs725105,rs17017528-rs1544198,rs1544198-rs10509267,rs2002059-rs1982774,rs12547643-rs3793935,rs4852531-rs2490287,rs6752828-rs2490287,rs2490287-rs7155622,rs2238114-rs1892846,rs603965-rs7245699,rs11594610-rs2270683,rs2345345-rs13038092,rs2461823-rs8119374
0.141379	KEGG_BASAL_CELL_CARCINOMA	REACTOME_BETACATENIN_PHOSPHORYLATION_CASCADE	0.07	rs241280-rs1151790,rs241280-rs199494,rs7582078-rs1116003,rs351359-rs3405,rs12634816-rs3405,rs7077678-rs3405,rs4675247-rs1366245
0.14386	KEGG_GRAFT_VERSUS_HOST_DISEASE	BIOCARTA_P53_PATHWAY	0.21	rs3117008-rs4456611,rs2156875-rs4805475,rs396090-rs4805475,rs6920606-rs4805475
0.141379	REACTOME_GLUCOSE_METABOLISM	REACTOME_BETACATENIN_PHOSPHORYLATION_CASCADE	0.03	rs9849601-rs725105,rs2461823-rs8119374,rs2995919-rs241280,rs241280-rs3793935,rs241280-rs7143869,rs241280-rs1890706,rs9943268-rs1116003,rs1116003-rs1890706,rs10420138-rs4819782
0.141379	BIOCARTA_MTA3_PATHWAY	BIOCARTA_TCRA_PATHWAY	0.41	rs1618879-rs827423,rs1737481-rs6987879

## Sheet: BC-CGEMS-LTN
(D1) Summary of replication statistics: BC-CGEMS-LTN as the discovery cohort and BC-CGEMS-JPN as the validation cohort
fdr cutoff: FDR cutoff
number of discoveres to be tested: number of BPMs, WPMs or PATHs passed the FDR cutoff in the discovery cohort
number of replicated discoveries: number of BPMs, WPMs or PATHs that are replicated in the validation cohort
expected number of replicated discoveries: this number is estimated by random sample permutations
fold: fold enrichment score
fold p-value: fold enrichment p-value is estimated by random sampling
PATH
fdr_cutoff	number of discoveres to be tested	number of replicated discoveries	expected number of replicated discoveries	fold	fold p-value
0.1	1	1	0.1	10	0.04
0.15	1	1	0.1	10	0.05
0.2	1	1	0.1	10	0.05
0.25	1	1	0.1	10	0.04
(D2) List of replicated PATHs
FDR: False discovery rate
PATH list
FDR	Pathway
0.1	REACTOME_GLUTATHIONE_CONJUGATION

## Sheet: SZ-GAIN
(E1) Summary of replication statistics:SZ-GAIN as the discovery cohort and SZ-CATIE as the validation cohort
fdr cutoff: FDR cutoff
number of discoveres to be tested: number of BPMs, WPMs or PATHs passed the FDR cutoff in the discovery cohort
number of replicated discoveries: number of BPMs, WPMs or PATHs that are replicated in the validation cohort
expected number of replicated discoveries: this number is estimated by random sample permutations
fold: fold enrichment score
fold p-value: fold enrichment p-value is estimated by random sampling
BPM
fdr_cutoff	number of discoveres to be tested	number of replicated discoveries	expected number of replicated discoveries	fold	fold p-value
0.25	8	1	0	Inf	0.0164
WPM
fdr_cutoff	number of discoveres to be tested	number of replicated discoveries	expected number of replicated discoveries	fold	fold p-value
0.1	1	1	0	Inf	0.03
0.15	1	1	0	Inf	0.02
0.2	1	1	0	Inf	0.03
0.25	5	1	0.2	5	0.06
(E2) List of replicated BPMs and WPMs
FDR: False discovery rate
hyge_ p: hypergeometric cumulative distribution p value of SNP-SNP interaction pairs overlapping significance
overlapped SNP-SNP interactions: common SNP interaction pairs in discovery and validation datasets
BPM list
FDR	Pathway1	Pathway2	hyge_ p	overlapped SNP-SNP interactions
0.24	REACTOME_HIV_LIFE_CYCLE	REACTOME_METABOLISM_OF_VITAMINS_AND_COFACTORS	0.66	rs2985862-rs251684,rs10437062-rs1795022,rs10437062-rs9353581,rs841860-rs11030008,rs6600429-rs607953,rs875794-rs12419946,rs10935337-rs10042854,rs158907-rs17792641,rs10944413-rs2704956,rs1795022-rs1320821,rs2663-rs11665831,rs10736683-rs11667775,rs11667775-rs5765226
WPM list
FDR	Pathway		hyge_ p	overlapped SNP-SNP interactions
0.1	KEGG_NICOTINATE_AND_NICOTINAMIDE_METABOLISM		0.065	rs785108-rs10935337,rs16833889-rs9816597,rs10935337-rs1891292,rs438000-rs1792229,rs438000-rs4936293,rs1540091-rs6575879
