# Supplementary material for: Discovering genetic interactions bridging pathways in genome-wide association studies
Source: Nat Commun. 2019 Sep 19;10:4274. doi: 10.1038/s41467-019-12131-7 (PMC6753138; doi:10.1038/s41467-019-12131-7)
Supplement: Supplementary file 24 — Supplementary Data 20 [file 41467_2019_12131_MOESM24_ESM.xlsx]

## Sheet: Comparison_summary
(A) Comparison of pathways discovered by BridGE with previously reported disease risk loci from the GWAS catalog
	SNP centric analysis						bridge-pathway centric analysis
	# SNPs (GWAS total)	# genes (GWAS total)	# SNPs (pathways)	# genes (pathways)	# SNPs (BridGE pathways)	# Genes (BridGE pathways)	# BridGE Pathways	# BridGE Pathways (GWAS SNPs)
Parkinson's Disease	144	143	36	35	9	7	91	9
Schizophrenia	824	1009	87	187	30	22	19	16
Breast Cancer	172	134	47	35	17	9	74	19
Hypertension	57	71	17	17	6	5	79	7
Prostate Cancer	234	249	50	36	12	8	44	8
Type II Diabetes	288	294	65	62	5	4	10	4
SNP centric analysis
# SNPs (GWAS total): total number SNPs identified by GWAS studies (p≤2.0 x 10-5)
# genes (GWAS total): total number of genes that can be mapped to GWAS SNPs
# SNPs (pathways): number of GWAS SNPs that can be mapped to the pathway set used in this study
# genes (pathways): number of GWAS genes that can be mapped to the pathway set used in this study
# SNPs (BridGE pathways): number of GWAS SNPs can be mapped to the significant pathways (FDR≤0.25) discovered by BridGE
# genes (BridGE pathways): number of GWAS genes can be mapped to the significant pathways (FDR≤0.25) discovered by BridGE
bridge-pathway centric analysis
# BridGE Pathways: number of significant pathways (FDR≤0.25) discovered by BridGE
# BridGE Pathways (GWAS SNPs): number of BridGE discovered significant pathways that can be linked to GWAS SNPs

## Sheet: Parkinson's Disease
(B) 91 unique pathways identified by BridGE (FDR<=0.25)-- among them, 82 are new compared to pathways implicated by individually associated SNPs
pathway	FDR	interaction	method	GWAS genes
BIOCARTA_SPPA_PATHWAY	0	WPM/PATH	BridGE
REACTOME_GOLGI_ASSOCIATED_VESICLE_BIOGENESIS	0	WPM/BPM/PATH	BridGE,GWAS	GAK,SH3GL2
BIOCARTA_NKT_PATHWAY	0.04	BPM	BridGE
KEGG_FC_EPSILON_RI_SIGNALING_PATHWAY	0.04	BPM	BridGE
REACTOME_CLATHRIN_DERIVED_VESICLE_BUDDING	0.04	BPM/WPM/PATH	BridGE,GWAS	GAK,SH3GL2
REACTOME_COLLAGEN_MEDIATED_ACTIVATION_CASCADE	0.04	BPM/WPM/PATH	BridGE
REACTOME_MEMBRANE_TRAFFICKING	0.04	BPM	BridGE,GWAS	GAK,SH3GL2
REACTOME_PLATELET_ACTIVATION_TRIGGERS	0.04	BPM	BridGE
BIOCARTA_IL1R_PATHWAY	0.04	BPM	BridGE
BIOCARTA_STRESS_PATHWAY	0.07	BPM	BridGE
KEGG_GLYCOLYSIS_GLUCONEOGENESIS	0.07	BPM	BridGE
BIOCARTA_ERYTH_PATHWAY	0.07	BPM	BridGE
BIOCARTA_IL12_PATHWAY	0.07	BPM/PATH	BridGE
BIOCARTA_PYK2_PATHWAY	0.07	BPM	BridGE
BIOCARTA_TH1TH2_PATHWAY	0.07	BPM	BridGE,GWAS	HLA-DRA
BIOCARTA_HCMV_PATHWAY	0.08	BPM/PATH/WPM	BridGE
REACTOME_CD28_CO_STIMULATION	0.08	BPM	BridGE
REACTOME_PLATELET_ADHESION_TO_EXPOSED_COLLAGEN	0.09	BPM	BridGE
BIOCARTA_HER2_PATHWAY	0.09	BPM	BridGE
KEGG_PANCREATIC_CANCER	0.1	BPM	BridGE
BIOCARTA_BARRESTIN_SRC_PATHWAY	0.1	WPM	BridGE
BIOCARTA_AMI_PATHWAY	0.11	BPM	BridGE
BIOCARTA_ECM_PATHWAY	0.11	BPM	BridGE
BIOCARTA_IGF1_PATHWAY	0.11	BPM	BridGE
BIOCARTA_NTHI_PATHWAY	0.11	BPM	BridGE
BIOCARTA_RHO_PATHWAY	0.11	BPM	BridGE
REACTOME_CAM_PATHWAY	0.11	BPM	BridGE
REACTOME_DARPP32_EVENTS	0.11	BPM	BridGE
REACTOME_MRNA_PROCESSING	0.11	BPM	BridGE
REACTOME_GLUCOSE_TRANSPORT	0.12	BPM	BridGE
KEGG_GALACTOSE_METABOLISM	0.12	BPM	BridGE
BIOCARTA_RAC1_PATHWAY	0.12	BPM	BridGE
REACTOME_CELL_SURFACE_INTERACTIONS_AT_THE_VASCULAR_WALL	0.12	BPM	BridGE
REACTOME_PECAM1_INTERACTIONS	0.12	BPM	BridGE
BIOCARTA_ARAP_PATHWAY	0.13	BPM	BridGE
BIOCARTA_EGF_PATHWAY	0.13	BPM	BridGE
BIOCARTA_FCER1_PATHWAY	0.13	BPM	BridGE
BIOCARTA_MAPK_PATHWAY	0.13	BPM	BridGE
BIOCARTA_RACCYCD_PATHWAY	0.13	BPM	BridGE
KEGG_TOLL_LIKE_RECEPTOR_SIGNALING_PATHWAY	0.13	BPM	BridGE
KEGG_LYSOSOME	0.13	BPM	BridGE,GWAS	CTSB
KEGG_PROGESTERONE_MEDIATED_OOCYTE_MATURATION	0.13	BPM	BridGE
KEGG_STARCH_AND_SUCROSE_METABOLISM	0.13	BPM	BridGE
REACTOME_CD28_DEPENDENT_VAV1_PATHWAY	0.13	BPM	BridGE
BIOCARTA_G1_PATHWAY	0.14	BPM	BridGE
KEGG_LEISHMANIA_INFECTION	0.14	BPM	BridGE,GWAS	HLA-DQB1,HLA-DRA
BIOCARTA_ARENRF2_PATHWAY	0.17	WPM/PATH	BridGE
BIOCARTA_CCR3_PATHWAY	0.17	PATH	BridGE
REACTOME_NUCLEAR_RECEPTOR_TRANSCRIPTION_PATHWAY	0.17	PATH	BridGE
REACTOME_REGULATION_OF_INSULIN_SECRETION_BY_ACETYLCHOLINE	0.17	PATH	BridGE
BIOCARTA_INTEGRIN_PATHWAY	0.18	PATH	BridGE
KEGG_PRIMARY_BILE_ACID_BIOSYNTHESIS	0.18	PATH	BridGE
REACTOME_REGULATION_OF_INSULIN_SECRETION_BY_FREE_FATTY_ACIDS	0.18	PATH	BridGE
REACTOME_SIGNALING_BY_WNT	0.18	PATH	BridGE
REACTOME_HOST_INTERACTIONS_OF_HIV_FACTORS	0.18	PATH	BridGE
REACTOME_G1_PHASE	0.18	BPM	BridGE
BIOCARTA_CDMAC_PATHWAY	0.18	PATH	BridGE
REACTOME_NEF_MEDIATES_DOWN_MODULATION_OF_CELL_SURFACE_RECEPTORS_BY_RECRUITING_THEM_TO_CLATHRIN_ADAPTERS	0.18	PATH	BridGE
BIOCARTA_GCR_PATHWAY	0.2	BPM	BridGE
REACTOME_SEMAPHORIN_INTERACTIONS	0.2	BPM	BridGE,GWAS	SEMA5A
KEGG_AMYOTROPHIC_LATERAL_SCLEROSIS_ALS	0.2	BPM	BridGE
REACTOME_INTEGRIN_CELL_SURFACE_INTERACTIONS	0.2	BPM	BridGE,GWAS	ITGA8
KEGG_BASE_EXCISION_REPAIR	0.2	BPM	BridGE
KEGG_PYRUVATE_METABOLISM	0.2	BPM	BridGE
REACTOME_METABOLISM_OF_CARBOHYDRATES	0.2	BPM	BridGE
BIOCARTA_NOS1_PATHWAY	0.21	BPM	BridGE
BIOCARTA_LONGEVITY_PATHWAY	0.22	BPM	BridGE
KEGG_B_CELL_RECEPTOR_SIGNALING_PATHWAY	0.22	BPM	BridGE
REACTOME_MICRORNA_BIOGENESIS	0.22	BPM	BridGE
BIOCARTA_ACTINY_PATHWAY	0.22	BPM	BridGE
BIOCARTA_CELLCYCLE_PATHWAY	0.22	BPM	BridGE
REACTOME_RNA_POL_II_CTD_PHOSPHORYLATION_AND_INTERACTION_WITH_CE	0.22	BPM	BridGE
BIOCARTA_NFAT_PATHWAY	0.23	BPM	BridGE
KEGG_EPITHELIAL_CELL_SIGNALING_IN_HELICOBACTER_PYLORI_INFECTION	0.23	BPM	BridGE
REACTOME_AKT_PHOSPHORYLATES_TARGETS_IN_THE_CYTOSOL	0.23	BPM	BridGE
REACTOME_COSTIMULATION_BY_THE_CD28_FAMILY	0.23	BPM	BridGE,GWAS	HLA-DQB1,HLA-DRA
REACTOME_NOTCH_HLH_TRANSCRIPTION_PATHWAY	0.23	BPM	BridGE
BIOCARTA_TEL_PATHWAY	0.23	BPM	BridGE
REACTOME_REV_MEDIATED_NUCLEAR_EXPORT_OF_HIV1_RNA	0.23	BPM	BridGE
KEGG_TERPENOID_BACKBONE_BIOSYNTHESIS	0.24	BPM	BridGE
REACTOME_METABOLISM_OF_NITRIC_OXIDE	0.24	BPM	BridGE
BIOCARTA_ACH_PATHWAY	0.24	BPM	BridGE
BIOCARTA_RAS_PATHWAY	0.24	BPM	BridGE
KEGG_PYRIMIDINE_METABOLISM	0.24	BPM	BridGE
REACTOME_SIGNALING_BY_TGF_BETA	0.25	WPM	BridGE
BIOCARTA_AKAP13_PATHWAY	0.25	BPM	BridGE
BIOCARTA_BCELLSURVIVAL_PATHWAY	0.25	BPM	BridGE
BIOCARTA_CCR5_PATHWAY	0.25	BPM	BridGE
BIOCARTA_PDGF_PATHWAY	0.25	BPM	BridGE
BIOCARTA_EDG1_PATHWAY	0.25	BPM	BridGE
BIOCARTA_TCR_PATHWAY	0.25	BPM	BridGE

## Sheet: Schizophrenia
(C) 19 unique pathways identified by BridGE (FDR<=0.25) -- among them, 3 are new compared to pathways implicated by individually associated SNPs
pathway	FDR	interaction	method	GWAS genes
KEGG_NICOTINATE_AND_NICOTINAMIDE_METABOLISM	0.1	WPM/BPM	BridGE,GWAS	NT5C2
BIOCARTA_BIOPEPTIDES_PATHWAY	0.13	BPM	BridGE,GWAS	PRKCB
BIOCARTA_TNFR1_PATHWAY	0.13	BPM	BridGE,GWAS	PAK2
REACTOME_G_ALPHA_12_13_SIGNALLING_EVENTS	0.13	BPM	BridGE,GWAS	KALRN,PIK3R1
REACTOME_METABOLISM_OF_CARBOHYDRATES	0.13	BPM	BridGE,GWAS	RANBP2
REACTOME_METABOLISM_OF_MRNA	0.13	BPM	BridGE,GWAS	CNOT1,LSM1
REACTOME_NRAGE_SIGNALS_DEATH_THROUGH_JNK	0.13	BPM	BridGE,GWAS	KALRN
BIOCARTA_MCALPAIN_PATHWAY	0.15	BPM	BridGE,GWAS	CAPN2
BIOCARTA_PLCE_PATHWAY	0.15	BPM	BridGE,GWAS	ADCY1
BIOCARTA_TGFB_PATHWAY	0.15	BPM	BridGE
REACTOME_AMINE_DERIVED_HORMONES	0.15	BPM	BridGE
REACTOME_P75_NTR_RECEPTOR_MEDIATED_SIGNALLING	0.18	BPM	BridGE,GWAS	KALRN,NFKB1,SORCS3,YWHAE
KEGG_CHRONIC_MYELOID_LEUKEMIA	0.22	WPM	BridGE,GWAS	AKT3,NFKB1,PIK3R1,SHC4
KEGG_GLYCEROPHOSPHOLIPID_METABOLISM	0.22	WPM	BridGE,GWAS	DGKI,DGKZ,LPCAT4,PLA2G4A
KEGG_TYPE_II_DIABETES_MELLITUS	0.22	WPM	BridGE,GWAS	CACNA1C,PIK3R1
REACTOME_CLASS_B2_SECRETIN_FAMILY_RECEPTORS	0.22	WPM	BridGE,GWAS	GNG7
BIOCARTA_FAS_PATHWAY	0.23	BPM	BridGE,GWAS	PAK2
REACTOME_HIV_LIFE_CYCLE	0.24	BPM	BridGE,GWAS	RANBP2,RANGAP1
REACTOME_METABOLISM_OF_VITAMINS_AND_COFACTORS	0.24	BPM	BridGE

## Sheet: Breast Cancer
(D) 74 unique pathways identified by BridGE (FDR<=0.25) -- among them, 55 are new compared to pathways implicated by individually associated SNPs
pathway	FDR	interaction	method	GWAS genes
KEGG_TERPENOID_BACKBONE_BIOSYNTHESIS	0.05	PATH/BPM	BridGE
REACTOME_BASIGIN_INTERACTIONS	0.05	PATH/BPM	BridGE
REACTOME_GLUTATHIONE_CONJUGATION	0.1	PATH	BridGE
BIOCARTA_ARF_PATHWAY	0.14	BPM	BridGE
BIOCARTA_BARR_MAPK_PATHWAY	0.14	BPM	BridGE
BIOCARTA_EDG1_PATHWAY	0.14	BPM	BridGE
BIOCARTA_EGFR_SMRTE_PATHWAY	0.14	BPM	BridGE,GWAS	MAP3K1
BIOCARTA_FMLP_PATHWAY	0.14	BPM	BridGE,GWAS	MAP3K1
BIOCARTA_HCMV_PATHWAY	0.14	BPM	BridGE,GWAS	MAP3K1
BIOCARTA_HIVNEF_PATHWAY	0.14	BPM	BridGE,GWAS	MAP3K1
BIOCARTA_IL17_PATHWAY	0.14	BPM	BridGE
BIOCARTA_MAL_PATHWAY	0.14	BPM	BridGE,GWAS	MAP3K1
BIOCARTA_MTA3_PATHWAY	0.14	BPM	BridGE,GWAS	ESR1
BIOCARTA_NO2IL12_PATHWAY	0.14	BPM	BridGE
BIOCARTA_P53_PATHWAY	0.14	BPM	BridGE,GWAS	CCND1
BIOCARTA_RACCYCD_PATHWAY	0.14	BPM	BridGE,GWAS	CCND1
BIOCARTA_SPPA_PATHWAY	0.14	BPM	BridGE
BIOCARTA_TCRA_PATHWAY	0.14	BPM	BridGE
KEGG_ALANINE_ASPARTATE_AND_GLUTAMATE_METABOLISM	0.14	BPM	BridGE
KEGG_ALLOGRAFT_REJECTION	0.14	BPM	BridGE
KEGG_ANTIGEN_PROCESSING_AND_PRESENTATION	0.14	BPM	BridGE
KEGG_ARGININE_AND_PROLINE_METABOLISM	0.14	BPM	BridGE
KEGG_ASTHMA	0.14	BPM	BridGE
KEGG_AUTOIMMUNE_THYROID_DISEASE	0.14	BPM	BridGE
KEGG_BASAL_CELL_CARCINOMA	0.14	BPM	BridGE,GWAS	TCF7L2
KEGG_CELL_CYCLE	0.14	BPM	BridGE,GWAS	CCND1
KEGG_CIRCADIAN_RHYTHM_MAMMAL	0.14	BPM	BridGE
KEGG_CYSTEINE_AND_METHIONINE_METABOLISM	0.14	BPM	BridGE
KEGG_FRUCTOSE_AND_MANNOSE_METABOLISM	0.14	BPM	BridGE
KEGG_GALACTOSE_METABOLISM	0.14	BPM	BridGE
KEGG_GRAFT_VERSUS_HOST_DISEASE	0.14	BPM	BridGE
KEGG_PROXIMAL_TUBULE_BICARBONATE_RECLAMATION	0.14	BPM	BridGE
KEGG_PYRUVATE_METABOLISM	0.14	BPM	BridGE
KEGG_RETINOL_METABOLISM	0.14	BPM	BridGE
KEGG_STARCH_AND_SUCROSE_METABOLISM	0.14	BPM	BridGE
KEGG_TYPE_I_DIABETES_MELLITUS	0.14	BPM	BridGE
KEGG_UBIQUITIN_MEDIATED_PROTEOLYSIS	0.14	BPM	BridGE,GWAS	MAP3K1
REACTOME_ACTIVATION_OF_NMDA_RECEPTOR_UPON_GLUTAMATE_BINDING_AND_POSTSYNAPTIC_EVENTS	0.14	BPM	BridGE,GWAS	PRKACB
REACTOME_AMINE_COMPOUND_SLC_TRANSPORTERS	0.14	BPM	BridGE
REACTOME_APOPTOTIC_CLEAVAGE_OF_CELL_ADHESION_PROTEINS	0.14	BPM	BridGE
REACTOME_BETACATENIN_PHOSPHORYLATION_CASCADE	0.14	BPM	BridGE
REACTOME_CREB_PHOSPHORYLATION_THROUGH_THE_ACTIVATION_OF_CAMKII	0.14	BPM	BridGE
REACTOME_GLUCONEOGENESIS	0.14	BPM	BridGE
REACTOME_GLUCOSE_METABOLISM	0.14	BPM	BridGE
REACTOME_METABOLISM_OF_CARBOHYDRATES	0.14	BPM	BridGE
REACTOME_M_G1_TRANSITION	0.14	BPM	BridGE
REACTOME_PLATELET_DEGRANULATION	0.14	BPM	BridGE
REACTOME_TRAFFICKING_OF_AMPA_RECEPTORS	0.14	BPM	BridGE
BIOCARTA_ATM_PATHWAY	0.14	BPM	BridGE
BIOCARTA_G2_PATHWAY	0.14	BPM	BridGE
KEGG_GLYCOLYSIS_GLUCONEOGENESIS	0.14	BPM	BridGE
KEGG_GLYOXYLATE_AND_DICARBOXYLATE_METABOLISM	0.14	BPM	BridGE
KEGG_MELANOMA	0.14	BPM	BridGE,GWAS	CCND1
KEGG_SYSTEMIC_LUPUS_ERYTHEMATOSUS	0.14	BPM	BridGE
REACTOME_ACTIVATION_OF_RAC	0.14	BPM	BridGE
REACTOME_CHOLESTEROL_BIOSYNTHESIS	0.14	BPM	BridGE
REACTOME_EGFR_DOWNREGULATION	0.14	BPM	BridGE
REACTOME_ORC1_REMOVAL_FROM_CHROMATIN	0.14	BPM	BridGE
REACTOME_TRAFFICKING_OF_GLUR2_CONTAINING_AMPA_RECEPTORS	0.14	BPM	BridGE
BIOCARTA_BARRESTIN_PATHWAY	0.2	BPM	BridGE
BIOCARTA_BARRESTIN_SRC_PATHWAY	0.2	BPM	BridGE
BIOCARTA_CCR3_PATHWAY	0.2	BPM	BridGE
BIOCARTA_CSK_PATHWAY	0.2	BPM	BridGE,GWAS	PRKACB
BIOCARTA_CTCF_PATHWAY	0.2	BPM	BridGE,GWAS	TGFBR2
KEGG_ENDOMETRIAL_CANCER	0.2	BPM	BridGE,GWAS	CCND1,CTNNA2,TCF7L2
KEGG_LEISHMANIA_INFECTION	0.2	BPM	BridGE,GWAS	TAB2
KEGG_NITROGEN_METABOLISM	0.2	BPM	BridGE
KEGG_PROTEIN_EXPORT	0.2	BPM	BridGE
REACTOME_BILE_SALT_AND_ORGANIC_ANION_SLC_TRANSPORTERS	0.2	BPM	BridGE
REACTOME_OLFACTORY_SIGNALING_PATHWAY	0.2	BPM	BridGE
BIOCARTA_CTLA4_PATHWAY	0.23	BPM	BridGE
BIOCARTA_STATHMIN_PATHWAY	0.23	BPM	BridGE,GWAS	PRKACB
REACTOME_RAS_ACTIVATION_UOPN_CA2_INFUX_THROUGH_NMDA_RECEPTOR	0.23	BPM	BridGE
REACTOME_SYNTHESIS_OF_GPI_ANCHORED_PROTEINS	0.23	BPM	BridGE,GWAS	PIGH

## Sheet: Hypertension
(E) 79 unique pathways identified by BridGE (FDR<=0.25) -- among them, 72 are new compared to pathways implicated by individually associated SNPs
pathway	FDR	interaction	method	GWAS genes
BIOCARTA_RHO_PATHWAY	0	PATH/BPM/WPM	BridGE
BIOCARTA_CASPASE_PATHWAY	0.1	WPM/BPM	BridGE
BIOCARTA_MPR_PATHWAY	0.1	WPM/BPM	BridGE
REACTOME_RESOLUTION_OF_AP_SITES_VIA_THE_SINGLE_NUCLEOTIDE_REPLACEMENT_PATHWAY	0.1	PATH/BPM	BridGE
BIOCARTA_ALK_PATHWAY	0.15	BPM	BridGE
BIOCARTA_BCELLSURVIVAL_PATHWAY	0.15	BPM	BridGE
BIOCARTA_CARM1_PATHWAY	0.15	BPM	BridGE
BIOCARTA_CCR3_PATHWAY	0.15	BPM	BridGE
BIOCARTA_CDC42RAC_PATHWAY	0.15	BPM	BridGE
BIOCARTA_CTCF_PATHWAY	0.15	BPM	BridGE
BIOCARTA_CXCR4_PATHWAY	0.15	BPM	BridGE
BIOCARTA_ECM_PATHWAY	0.15	BPM	BridGE
BIOCARTA_EPONFKB_PATHWAY	0.15	BPM	BridGE
BIOCARTA_HIF_PATHWAY	0.15	BPM	BridGE
BIOCARTA_INTRINSIC_PATHWAY	0.15	BPM	BridGE
BIOCARTA_MCALPAIN_PATHWAY	0.15	BPM	BridGE
BIOCARTA_MYOSIN_PATHWAY	0.15	BPM	BridGE
BIOCARTA_NTHI_PATHWAY	0.15	BPM	BridGE
BIOCARTA_PAR1_PATHWAY	0.15	BPM	BridGE
BIOCARTA_PPARA_PATHWAY	0.15	BPM	BridGE
BIOCARTA_RB_PATHWAY	0.15	BPM	BridGE
BIOCARTA_SARS_PATHWAY	0.15	BPM	BridGE
BIOCARTA_SHH_PATHWAY	0.15	BPM	BridGE
KEGG_ABC_TRANSPORTERS	0.15	BPM	BridGE
KEGG_ARGININE_AND_PROLINE_METABOLISM	0.15	BPM	BridGE
KEGG_BASAL_TRANSCRIPTION_FACTORS	0.15	BPM	BridGE
KEGG_CARDIAC_MUSCLE_CONTRACTION	0.15	BPM	BridGE,GWAS	CACNA1D,CACNB2
KEGG_FOLATE_BIOSYNTHESIS	0.15	BPM	BridGE
KEGG_PANCREATIC_CANCER	0.15	BPM	BridGE
KEGG_RNA_POLYMERASE	0.15	BPM	BridGE
REACTOME_ACTIVATION_OF_KAINATE_RECEPTORS_UPON_GLUTAMATE_BINDING	0.15	BPM	BridGE
REACTOME_ACTIVATION_OF_NMDA_RECEPTOR_UPON_GLUTAMATE_BINDING_AND_POSTSYNAPTIC_EVENTS	0.15	BPM	BridGE
REACTOME_APCDC20_MEDIATED_DEGRADATION_OF_CYCLIN_B	0.15	BPM	BridGE
REACTOME_BASE_EXCISION_REPAIR	0.15	BPM	BridGE
REACTOME_CENTROSOME_MATURATION	0.15	BPM	BridGE
REACTOME_CHOLESTEROL_BIOSYNTHESIS	0.15	BPM	BridGE
REACTOME_COLLAGEN_MEDIATED_ACTIVATION_CASCADE	0.15	BPM	BridGE
REACTOME_COMMON_PATHWAY	0.15	BPM	BridGE
REACTOME_CRMPS_IN_SEMA3A_SIGNALING	0.15	BPM	BridGE,GWAS	FES
REACTOME_ERK_MAPK_TARGETS	0.15	BPM	BridGE
REACTOME_FORMATION_OF_FIBRIN_CLOT_CLOTTING_CASCADE	0.15	BPM	BridGE
REACTOME_G2_M_TRANSITION	0.15	BPM	BridGE
REACTOME_GLUCOSE_METABOLISM	0.15	BPM	BridGE
REACTOME_INTRINSIC_PATHWAY_FOR_APOPTOSIS	0.15	BPM	BridGE
REACTOME_IONOTROPIC_ACTIVITY_OF_KAINATE_RECEPTORS	0.15	BPM	BridGE
REACTOME_LOSS_OF_NLP_FROM_MITOTIC_CENTROSOMES	0.15	BPM	BridGE
REACTOME_MRNA_SPLICING	0.15	BPM	BridGE
REACTOME_MRNA_SPLICING_MINOR_PATHWAY	0.15	BPM	BridGE
REACTOME_PHOSPHORYLATION_OF_THE_APC	0.15	BPM	BridGE
REACTOME_REGULATION_OF_APC_ACTIVATORS_BETWEEN_G1_S_AND_EARLY_ANAPHASE	0.15	BPM	BridGE
REACTOME_REMOVAL_OF_DNA_PATCH_CONTAINING_ABASIC_RESIDUE	0.15	BPM	BridGE
REACTOME_RNA_POLYMERASE_II_TRANSCRIPTION	0.15	BPM	BridGE
REACTOME_SEMA3A_PAK_DEPENDENT_AXON_REPULSION	0.15	BPM	BridGE,GWAS	FES
REACTOME_SIGNALING_BY_BMP	0.15	BPM	BridGE,GWAS	BMPR1B
REACTOME_TRANSCRIPTION_OF_THE_HIV_GENOME	0.15	BPM	BridGE
BIOCARTA_G2_PATHWAY	0.15	PATH	BridGE
BIOCARTA_IL10_PATHWAY	0.15	PATH	BridGE
BIOCARTA_ACTINY_PATHWAY	0.18	BPM	BridGE
BIOCARTA_SALMONELLA_PATHWAY	0.18	BPM	BridGE
KEGG_ANTIGEN_PROCESSING_AND_PRESENTATION	0.18	BPM	BridGE
KEGG_GLYCOLYSIS_GLUCONEOGENESIS	0.18	BPM	BridGE
KEGG_HEDGEHOG_SIGNALING_PATHWAY	0.18	BPM	BridGE
KEGG_PROXIMAL_TUBULE_BICARBONATE_RECLAMATION	0.18	BPM	BridGE
KEGG_STEROID_BIOSYNTHESIS	0.18	BPM	BridGE
REACTOME_ASSOCIATION_OF_LICENSING_FACTORS_WITH_THE_PREREPLICATIVE_COMPLEX	0.18	BPM	BridGE
REACTOME_CONVERSION_FROM_APC_CDC20_TO_APC_CDH1_IN_LATE_ANAPHASE	0.18	BPM	BridGE
REACTOME_GLUCONEOGENESIS	0.18	BPM	BridGE
REACTOME_IMMUNOREGULATORY_INTERACTIONS_BETWEEN_A_LYMPHOID_AND_A_NON_LYMPHOID_CELL	0.18	BPM	BridGE
REACTOME_SEMA3A_PLEXIN_REPULSION_SIGNALING_BY_INHIBITING_INTEGRIN_ADHESION	0.18	BPM	BridGE,GWAS	FES
REACTOME_INTEGRIN_CELL_SURFACE_INTERACTIONS	0.2	WPM	BridGE
BIOCARTA_D4GDI_PATHWAY	0.22	BPM	BridGE
BIOCARTA_DNAFRAGMENT_PATHWAY	0.22	BPM	BridGE
KEGG_DRUG_METABOLISM_OTHER_ENZYMES	0.22	BPM	BridGE
KEGG_N_GLYCAN_BIOSYNTHESIS	0.22	BPM	BridGE
REACTOME_INFLUENZA_VIRAL_RNA_TRANSCRIPTION_AND_REPLICATION	0.22	BPM	BridGE
REACTOME_MAPK_TARGETS_NUCLEAR_EVENTS_MEDIATED_BY_MAP_KINASES	0.22	BPM	BridGE
REACTOME_PHOSPHOLIPASE_CMEDIATED_CASCADE	0.22	BPM	BridGE,GWAS	FGF5
REACTOME_PI3K_CASCADE	0.22	BPM	BridGE,GWAS	FGF5
REACTOME_THE_ROLE_OF_NEF_IN_HIV1_REPLICATION_AND_DISEASE_PATHOGENESIS	0.22	BPM	BridGE

## Sheet: Prostate Cancer
(F) 44 unique pathways identified by BridGE (FDR<=0.25) -- among them, 36 are new compared to pathways implicated by individually associated SNPs
pathway	FDR	interaction	method	GWAS genes
BIOCARTA_CARDIACEGF_PATHWAY	0	BPM	BridGE
KEGG_FC_EPSILON_RI_SIGNALING_PATHWAY	0	BPM	BridGE
REACTOME_ACTIVATION_OF_THE_PRE_REPLICATIVE_COMPLEX	0	WPM	BridGE
REACTOME_E2F_MEDIATED_REGULATION_OF_DNA_REPLICATION	0	WPM/BPM	BridGE
KEGG_ANTIGEN_PROCESSING_AND_PRESENTATION	0.03	WPM/BPM	BridGE,GWAS	HLA-DRA,HLA-F
REACTOME_DNA_REPLICATION_PRE_INITIATION	0.06	WPM	BridGE
REACTOME_G1_S_TRANSITION	0.06	WPM/BPM	BridGE,GWAS	CCNH
REACTOME_DNA_REPAIR	0.08	WPM/BPM	BridGE,GWAS	CCNH
REACTOME_ACTIVATION_OF_ATR_IN_RESPONSE_TO_REPLICATION_STRESS	0.1	WPM	BridGE
REACTOME_SNRNP_ASSEMBLY	0.1	BPM	BridGE
REACTOME_TRANSPORT_OF_MATURE_MRNA_DERIVED_FROM_AN_INTRON_CONTAINING_TRANSCRIPT	0.1	BPM	BridGE
REACTOME_TRANSPORT_OF_THE_SLBP_INDEPENDENT_MATURE_MRNA	0.1	BPM	BridGE
REACTOME_UNFOLDED_PROTEIN_RESPONSE	0.1	BPM	BridGE
REACTOME_G2_M_CHECKPOINTS	0.12	WPM	BridGE
KEGG_NOTCH_SIGNALING_PATHWAY	0.13	WPM	BridGE,GWAS	CTBP2,NOTCH4
BIOCARTA_AKAP95_PATHWAY	0.15	BPM	BridGE
KEGG_GLYCEROLIPID_METABOLISM	0.15	BPM	BridGE,GWAS	LCLAT1
KEGG_O_GLYCAN_BIOSYNTHESIS	0.15	BPM	BridGE
REACTOME_FORMATION_OF_A_POOL_OF_FREE_40S_SUBUNITS	0.15	BPM	BridGE
REACTOME_M_G1_TRANSITION	0.15	BPM	BridGE
REACTOME_P38MAPK_EVENTS	0.15	BPM	BridGE
REACTOME_REGULATION_OF_INSULIN_SECRETION_BY_ACETYLCHOLINE	0.15	BPM	BridGE
BIOCARTA_ARAP_PATHWAY	0.16	BPM	BridGE
REACTOME_REGULATED_PROTEOLYSIS_OF_P75NTR	0.16	BPM	BridGE
BIOCARTA_GSK3_PATHWAY	0.17	BPM	BridGE
BIOCARTA_P53HYPOXIA_PATHWAY	0.17	BPM	BridGE
KEGG_TYROSINE_METABOLISM	0.17	BPM	BridGE,GWAS	TH
REACTOME_NEP_NS2_INTERACTS_WITH_THE_CELLULAR_EXPORT_MACHINERY	0.17	BPM	BridGE
REACTOME_NUCLEAR_IMPORT_OF_REV_PROTEIN	0.17	BPM	BridGE
REACTOME_REGULATION_OF_GLUCOKINASE_BY_GLUCOKINASE_REGULATORY_PROTEIN	0.17	BPM	BridGE
REACTOME_REGULATION_OF_INSULIN_LIKE_GROWTH_FACTOR_ACTIVITY_BY_INSULIN_LIKE_GROWTH_FACTOR_BINDING_PROTEINS	0.17	BPM	BridGE,GWAS	KLK3
REACTOME_TRANSPORT_OF_RIBONUCLEOPROTEINS_INTO_THE_HOST_NUCLEUS	0.17	BPM	BridGE
REACTOME_VPR_MEDIATED_NUCLEAR_IMPORT_OF_PICS	0.17	BPM	BridGE
BIOCARTA_PARKIN_PATHWAY	0.2	BPM	BridGE
KEGG_ABC_TRANSPORTERS	0.2	BPM	BridGE
KEGG_BIOSYNTHESIS_OF_UNSATURATED_FATTY_ACIDS	0.2	BPM	BridGE
KEGG_ONE_CARBON_POOL_BY_FOLATE	0.2	BPM	BridGE
REACTOME_GAB1_SIGNALOSOME	0.2	BPM	BridGE
REACTOME_PD1_SIGNALING	0.2	BPM	BridGE,GWAS	HLA-DRA
REACTOME_REGULATION_OF_INSULIN_SECRETION_BY_FREE_FATTY_ACIDS	0.2	BPM	BridGE
REACTOME_VIRAL_MRNA_TRANSLATION	0.21	BPM	BridGE
KEGG_TGF_BETA_SIGNALING_PATHWAY	0.21	WPM	BridGE
BIOCARTA_VIP_PATHWAY	0.23	BPM	BridGE
REACTOME_INFLUENZA_VIRAL_RNA_TRANSCRIPTION_AND_REPLICATION	0.23	BPM	BridGE

## Sheet: Type II Diabetes
(G) 10 unique pathways identified by BridGE (FDR<=0.25) -- among them, 6 are new compared to pathways implicated by individually associated SNPs
pathway	FDR	interaction	method	GWAS genes
KEGG_GLYCOSAMINOGLYCAN_BIOSYNTHESIS_HEPARAN_SULFATE	0.13	BPM	BridGE
KEGG_MTOR_SIGNALING_PATHWAY	0.13	BPM	BridGE
REACTOME_CELL_CYCLE_CHECKPOINTS	0.13	BPM	BridGE,GWAS	PSMD6
REACTOME_CLASS_B2_SECRETIN_FAMILY_RECEPTORS	0.13	BPM	BridGE,GWAS	CRHR2,GIPR
REACTOME_HOST_INTERACTIONS_OF_HIV_FACTORS	0.13	BPM	BridGE,GWAS	ELMO1,PSMD6
REACTOME_REGULATION_OF_APC_ACTIVATORS_BETWEEN_G1_S_AND_EARLY_ANAPHASE	0.13	BPM	BridGE,GWAS	PSMD6
KEGG_AUTOIMMUNE_THYROID_DISEASE	0.18	BPM	BridGE
REACTOME_METABOLISM_OF_RNA	0.18	BPM	BridGE
REACTOME_ACTIVATION_OF_NMDA_RECEPTOR_UPON_GLUTAMATE_BINDING_AND_POSTSYNAPTIC_EVENTS	0.22	BPM	BridGE
REACTOME_RNA_POLYMERASE_I_III_AND_MITOCHONDRIAL_TRANSCRIPTION	0.22	BPM	BridGE
