# Supplementary material for: Discovering genetic interactions bridging pathways in genome-wide association studies
Source: Nat Commun. 2019 Sep 19;10:4274. doi: 10.1038/s41467-019-12131-7 (PMC6753138; doi:10.1038/s41467-019-12131-7)
Supplement: Supplementary file 25 — Supplementary Data 21 [file 41467_2019_12131_MOESM25_ESM.xlsx]

## Sheet: PD-NIA
(A) Pilot experiment result from PD-NIA cohort on 10000 SNP-pathway membership permutations.
The three numbers in each cell are 1) number of BPMs with permutation p value of 1e-4; 2) number of BPMs with less than 0.25 snp permutation based FDR; 3) minimum FDR can be derived from snp permutation
	Network density
Disease model	0.02	0.04	0.06	0.08	0.1	0.12	0.14
Recessive	105/0/0.45	-	-	-	-	-	-
Dominant	141/0/0.33	193/193/0.24	-	-	-	-	-
Recessive/dominant combined	113/0/0.42	135/0/0.35	163/0/0.29	234/380/0.20	265/572/0.18	255/569/0.18	-
Additive	57/0/0.75	84/0/0.56	88/0/0.53	96/0/0.49	97/0/0.48	80/0/0.59	60/0/0.70

## Sheet: PD-NGRC
(B) Pilot experiment result from PD-NGRC based on 10000 SNP-pathway membership permutations.
The three numbers in each cell are 1) number of BPMs with permutation p value of 1e-4; 2) number of BPMs with less than 0.25 snp permutation based FDR; 3) minimum FDR can be derived from snp permutation
	Network density
Disease model	0.02	0.04	0.06	0.08	0.1	0.12	0.14
Recessive	87/0/0.54	87/0/0.59 *	-	-	-	-	-
Dominant	139/0/0.34	153/0/0.31	183/376/0.25 *	-	-	-	-
Recessive/dominant combined	76/0/0.62	88/0/0.53	110/0/0.43	91/0/0.48	110/0/0.43	106/0/0.44	106/0/0.44
Additive	57/0/0.82	43/0/0.91	51/0/0.84	63/0/0.75	60/0/0.78	54/0/0.86	56/0/0.71
* the result in the cell is based on given network density - 0.01. For example, the result for recessive model under network density 0.04 column actually used the network with 0.03 density.

## Sheet: SZ-GAIN
(C) Pilot experiment result from SZ-GAIN based on 10000 SNP-pathway membership permutations.
The three numbers in each cell are 1) number of BPMs with permutation p value of 1e-4; 2) number of BPMs with less than 0.25 snp permutation based FDR; 3) minimum FDR can be derived from snp permutation
	Network density
Disease model	0.02	0.04	0.06	0.08	0.1	0.12	0.14
Recessive	148/0/0.31	96/0/0.48 *	-	-	-	-	-
Dominant	47/0/0.90	28/0/1	27/0/1 *	-	-	-	-
Recessive/dominant combined	93/0/0.50	106/0/0.44	98/0/0.46	87/0/0.53	61/0/0.62	39/0/0.74	29/0/0.77
Additive	74/0/0.63	93/0/0.50	71/0/0.65	54/0/0.78	69/0/0.67	64/0/0.72	67/0/0.69
* the result in the cell is based on given network density - 0.01. For example, the result for recessive model under network density 0.04 column actually used the network with 0.03 density.

## Sheet: SZ-CATIE
(D) Pilot experiment result from SZ-CATIE based on 10000 SNP-pathway membership permutations.
The three numbers in each cell are 1) number of BPMs with permutation p value of 1e-4; 2) number of BPMs with less than 0.25 snp permutation based FDR; 3) minimum FDR can be derived from snp permutation
	Network density
Disease model	0.02	0.04	0.06	0.08	0.1	0.12	0.14
Recessive	62/0/0.69 *	-	-	-	-	-	-
Dominant	80/0/0.58	49/0/0.71	-	-	-	-	-
Recessive/dominant combined	91/0/0.51	114/0/0.41	171/0/0.27	129/0/0.36	121/0/0.38	133/0/0.35 *	-
Additive	49/0/0.95	55/0/0.84	65/0/0.71	81/0/0.57	83/0/0.56	93/0/0.50	80/0//0.58
* the result in the cell is based on given network density - 0.01. For example, the result for recessive model under network density 0.02 column actually used the network with 0.01 density.

## Sheet: BC-CGEMS-EUR
(E) Pilot experiment result from BC-CGEMS-EUR based on 10000 SNP-pathway membership permutations.
The three numbers in each cell are 1) number of BPMs with permutation p value of 1e-4; 2) number of BPMs with less than 0.25 snp permutation based FDR; 3) minimum FDR can be derived from snp permutation
	Network density
Disease model	0.02	0.04	0.06	0.08	0.1	0.12	0.14
Recessive	116/0/0.40	115/0/0.39	-	-	-	-	-
Dominant	61/0/0.75	74/0/0.62	-	-	-	-	-
Recessive/dominant combined	46/0/0.87	64/0/0.71	53/0/0.86	47/0/0.91	42/0/0.87	62/0/0.68	49/0/0.75
Additive	50/0/0.78	63/0/0.71	65/0/0.64	67/0/0.68	72/0/0.63	94/0/0.49	75/0/0.61

## Sheet: BC-CGEMS-JPN
(F) Pilot experiment result from BC-CGEMS-JPN based on 10000 SNP-pathway membership permutations.
The three numbers in each cell are 1) number of BPMs with permutation p value of 1e-4; 2) number of BPMs with less than 0.25 snp permutation based FDR; 3) minimum FDR can be derived from snp permutation
	Network density
Disease model	0.02	0.04	0.06	0.08	0.1	0.12	0.14
Recessive	150/0/0.30	181/0/0.25 *	-	-	-	-	-
Dominant	200/200/0.23	313/780/0.15	-	-	-	-	-
Recessive/dominant combined	127/0/0.36	129/0/0.35	125/0/0.34	204/204/0.22	204/367/0.22	216/0/589/0.21	247/1112/0.19 *
Additive	85/0/0.52	97/0/0.47	97/0/0.47	110/0/0.43	102/0/0.45	109/0/0.41	112/0/0.41
* the result in the cell is based on given network density - 0.01. For example, the result for recessive model under network density 0.04 column actually used the network with 0.03 density.

## Sheet: HT-eMERGE
(G) Pilot experiment result from HT-eMERGE based on 10000 SNP-pathway membership permutations.
The three numbers in each cell are 1) number of BPMs with permutation p value of 1e-4; 2) number of BPMs with less than 0.25 snp permutation based FDR; 3) minimum FDR can be derived from snp permutation
	Network density
Disease model	0.02	0.04	0.06	0.08	0.1	0.12	0.14
Recessive	68/0/0.70	48/0/0.98 *	-	-	-	-	-
Dominant	184/0/0.26	212/382/0.22	275/642/0.17 *	-	-	-	-
Recessive/dominant combined	89/0/0.53	104/0/0.45	95/0/0.50	89/0/0.53	93/0/0.51	102/0/0.46	128/0/0.37
Additive	57/0/0.72	76/0/0.62	74/0/0.64	76/0/0.62	87/0/0.54	106/0/0.45	90/0/0.53
* the result in the cell is based on given network density - 0.01. For example, the result for recessive model under network density 0.04 column actually used the network with 0.03 density.

## Sheet: HT-WTCCC
(H) Pilot experiment result from BC-WTCCC based on 10000 SNP-pathway membership permutations.
The three numbers in each cell are 1) number of BPMs with permutation p value of 1e-4; 2) number of BPMs with less than 0.25 snp permutation based FDR; 3) minimum FDR can be derived from snp permutation
	Network density
Disease model	0.02	0.04	0.06	0.08	0.1	0.12	0.14
Recessive	76/0/0.68	57/0/0.88 *	-	-	-	-	-
Dominant	115/0/0.44	102/0/0.50	98/0/0.52 *	-	-	-	-
Recessive/dominant combined	82/0/0.62	102/0/0.50	115/0.44	96/0/0.53	109/0/0.47	109/0/0.47	99/0/0.52
Additive	60/0/0.79	59/0/0.87	78/0/0.65	73/0/0.70	65/0/0.79	66/0/0.77	95/0/0.54
* the result in the cell is based on given network density - 0.01. For example, the result for recessive model under network density 0.04 column actually used the network with 0.03 density.

## Sheet: ProC-CGEMS
(I) Pilot experiment result from ProC-CGEMS based on 10000 SNP-pathway membership permutations.
The three numbers in each cell are 1) number of BPMs with permutation p value of 1e-4; 2) number of BPMs with less than 0.25 snp permutation based FDR; 3) minimum FDR can be derived from snp permutation
	Network density
Disease model	0.02	0.04	0.06	0.08	0.1	0.12	0.14
Recessive	60/0/0.83	50/0/0.10 *	-	-	-	-	-
Dominant	174/0/0.29	180/0/0.28	196/0/0.25 *	-	-	-	-
Recessive/dominant combined	65/0/0.67	89/0/0.56	82/0/0.60	71/0/0.61	75/0/0.67	66/0/0.68	69/0/0.60
Additive	65/0/0.75	54/0/0.87	58/0/0.86	74/0/0.67	77/0/0.65	55/0/0.80	51/0/0.88
* the result in the cell is based on given network density - 0.01. For example, the result for recessive model under network density 0.04 column actually used the network with 0.03 density.

## Sheet: PanC-PanScan
(J) Pilot experiment result from PanC-PanScan based on 10000 SNP-pathway membership permutations.
The three numbers in each cell are 1) number of BPMs with permutation p value of 1e-4; 2) number of BPMs with less than 0.25 snp permutation based FDR; 3) minimum FDR can be derived from snp permutation
	Network density
Disease model	0.02	0.04	0.06	0.08	0.1	0.12	0.14
Recessive	66/0/0.72	35/0/1 *	-	-	-	-	-
Dominant	124/0/0.38	108/0/0.44	107/0/0.44 *	-	-	-	-
Recessive/dominant combined	81/0/0.59	79/0/0.60	98/0/0.49	91/0/0.522	77/0/0.62	78/0/0.61	97/0/0.49
Additive	96/0/0.50	61/0/0.71	63/0/0.66	45/0/0.86	78/0/0.61	73/0/0.65	80/0/0.58
* the result in the cell is based on given network density - 0.01. For example, the result for recessive model under network density 0.04 column actually used the network with 0.03 density.

[truncated: 3 more sheets: T2D-WTCCC, BC-CGEMS-LTN, ProC-BPC3]
