# Supplementary material for: Discovering genetic interactions bridging pathways in genome-wide association studies
Source: Nat Commun. 2019 Sep 19;10:4274. doi: 10.1038/s41467-019-12131-7 (PMC6753138; doi:10.1038/s41467-019-12131-7)
Supplement: Supplementary file 26 — Supplementary Data 22 [file 41467_2019_12131_MOESM26_ESM.xlsx]

## Sheet: Sheet1
(A) Most interactions captured by hygeSSI are non-additive.
A: Percentage of top hygeSSI interactions that are also signficant (p<0.05) when measured by LR at different density cutoffs
density	0.01	0.02	0.03	0.04	0.05
	0.935	0.835	0.725	0.63	0.555
B: Percentage of top BPMs discovered from hygeSSI network that are also significant (chi2_global_pv<0.05 & chi2_local_pv<0.05) when only use LR signficiant (p<0.05) interaction in the network
fdr cutoff	0.05	0.1	0.15	0.2	0.25
	1	0.933333	0.795699	0.769231	0.760766
