# Supplementary material for: Discovering genetic interactions bridging pathways in genome-wide association studies
Source: Nat Commun. 2019 Sep 19;10:4274. doi: 10.1038/s41467-019-12131-7 (PMC6753138; doi:10.1038/s41467-019-12131-7)
Supplement: Supplementary file 27 — Supplementary Data 23 [file 41467_2019_12131_MOESM27_ESM.xlsx]

## Sheet: Summary
(A) The number of discoveries made in PD-NIA cohort at different FDR cutoffs based on recessive/dominant combined disease model, and the direction of the disease association is reported.
The numbers in the parentheses are the number of discoveries after filtering out redundancies.
	min(FDR)	FDR<=0.05	FDR<=0.1	FDR<=0.15	FDR<=0.2	FDR<=0.25	# of protective	# of risk
BPM	0.025	15 (3)	28 (3)	52 (11)	79 (14)	103 (19)	19	0
WPM	0	3 (2)	3 (2)	3 (2)	3 (2)	4 (2)	2	0
PATH	0.1	0	4 (2)	5 (3)	5 (3)	5 (3)	3	0

## Sheet: BPM_protective
(B) Between-pathway interactions associated with decreased risk(permutation p<0.0005)
group: redundant discoveries are in the same group
FDR: false discovery rate
size: BPM size (length of pathway 1 x length of pathway 2)
exp_interaction: expected number of interacitons
obv_interaction: observed number of interactions
chi2_global (-log10 pv): chi-square test p-value (in -log10 scale) comparing the BPM density with global network, negative values means the corresponding interaction is under enriched
chi2_local (-log10 pv) : chi-square test p-value (in -log10 scale) comparing the BPM density with local pathway, negative values means the corresponding interaction is under enriched
pvalue_snp: permutation p-value for BPM
effect: the interactions between two pathways are enriched for increased or decreased disease risk, "P" refers to "decreased risk" and "R" refers to "increased risk"
p1_gene: genes in "path1"
p2_gene: genes in "path2"
group	path1	path2	FDR	size	exp_interaction	obv_interaction	chi2_global (-log10 pv)	chi2_local (-log10 pv)	pvalue_snp	effect	p1_gene	p2_gene
8	KEGG_FC_EPSILON_RI_SIGNALING_PATHWAY	REACTOME_CLATHRIN_DERIVED_VESICLE_BUDDING	0.03	31744	1623.77	2369	16	16	5e-06	P	AKT1,AKT2,AKT3,CSF2,FCER1A,FCER1G,FYN,GAB2,GRB2,HRAS,IL13,IL3,IL4,IL5,INPP5D,KRAS,LAT,LCP2,LYN,MAP2K2,MAP2K3,MAP2K4,MAP2K6,MAP2K7,MAPK1,MAPK10,MAPK12,MAPK13,MAPK14,MAPK3,MAPK8,MAPK9,MS4A2,NRAS,PDK1,PIK3CA,PIK3CB,PIK3CD,PIK3CG,PIK3R1,PIK3R3,PIK3R5,PLA2G12A,PLA2G12B,PLA2G1B,PLA2G2A,PLA2G2C,PLA2G2D,PLA2G2E,PLA2G2F,PLA2G3,PLA2G4A,PLA2G4E,PLA2G5,PLA2G6,PLCG1,PLCG2,PRKCA,PRKCE,RAC1,RAC2,RAC3,RAF1,SOS1,…	AP1B1,AP1G1,AP1M1,AP1M2,AP1S1,AP1S3,AP3B1,AP3S1,AP4B1,AP4E1,ARF1,ARRB1,BLOC1S1,BLOC1S3,CLINT1,CLTA,CNO,CPD,CTSZ,DNAJC6,DNASE2,DNM2,DTNBP1,FTH1,FTL,GAK,GBF1,GNS,HIP1R,HSPA8,IGF2R,M6PR,NAPA,NECAP1,PICALM,PIK3C2A,PLDN,PUM1,RAB5C,SH3D19,SH3GL2,SNAP23,SNAPIN,SNX2,SNX5,SNX9,STX4,TFRC,TGOLN2,TPD52,TPD52L1,TXNDC5,VAMP2,VAMP8
8	REACTOME_COLLAGEN_MEDIATED_ACTIVATION_CASCADE	REACTOME_GOLGI_ASSOCIATED_VESICLE_BIOGENESIS	0.03	14042	718.276	1177	16	16	5e-06	P	AKT1,AKT2,AKT3,COL1A1,COL1A2,FCER1G,FYN,GP6,LCP2,LYN,PIK3CA,PIK3CB,PIK3CG,PIK3R1,PIK3R5,PIK3R6,PLCG2,PRKCZ,SYK,VAV1,VAV2,VAV3	AP1B1,AP1G1,AP1M1,AP1M2,AP1S1,AP1S3,AP3B1,AP3S1,AP4B1,AP4E1,ARF1,ARRB1,BLOC1S1,BLOC1S3,CLINT1,CLTA,CNO,CPD,DNAJC6,DNM2,DTNBP1,FTH1,FTL,GAK,HIP1R,HSPA8,IGF2R,NAPA,NECAP1,PICALM,PIK3C2A,PLDN,PUM1,RAB5C,SH3D19,SH3GL2,SNAPIN,SNX2,SNX5,SNX9,TFRC,TGOLN2,TPD52,TPD52L1,TXNDC5,VAMP2,VAMP8
8	KEGG_FC_EPSILON_RI_SIGNALING_PATHWAY	REACTOME_GOLGI_ASSOCIATED_VESICLE_BIOGENESIS	0.03	29512	1509.6	2281	16	15.9546	5e-06	P	AKT1,AKT2,AKT3,CSF2,FCER1A,FCER1G,FYN,GAB2,GRB2,HRAS,IL13,IL3,IL4,IL5,INPP5D,KRAS,LAT,LCP2,LYN,MAP2K2,MAP2K3,MAP2K4,MAP2K6,MAP2K7,MAPK1,MAPK10,MAPK12,MAPK13,MAPK14,MAPK3,MAPK8,MAPK9,MS4A2,NRAS,PDK1,PIK3CA,PIK3CB,PIK3CD,PIK3CG,PIK3R1,PIK3R3,PIK3R5,PLA2G12A,PLA2G12B,PLA2G1B,PLA2G2A,PLA2G2C,PLA2G2D,PLA2G2E,PLA2G2F,PLA2G3,PLA2G4A,PLA2G4E,PLA2G5,PLA2G6,PLCG1,PLCG2,PRKCA,PRKCE,RAC1,RAC2,RAC3,RAF1,SOS1,…	AP1B1,AP1G1,AP1M1,AP1M2,AP1S1,AP1S3,AP3B1,AP3S1,AP4B1,AP4E1,ARF1,ARRB1,BLOC1S1,BLOC1S3,CLINT1,CLTA,CNO,CPD,DNAJC6,DNM2,DTNBP1,FTH1,FTL,GAK,HIP1R,HSPA8,IGF2R,NAPA,NECAP1,PICALM,PIK3C2A,PLDN,PUM1,RAB5C,SH3D19,SH3GL2,SNAPIN,SNX2,SNX5,SNX9,TFRC,TGOLN2,TPD52,TPD52L1,TXNDC5,VAMP2,VAMP8
8	REACTOME_CLATHRIN_DERIVED_VESICLE_BUDDING	REACTOME_COLLAGEN_MEDIATED_ACTIVATION_CASCADE	0.03	15104	772.6	1214	16	15.6536	5e-06	P	AP1B1,AP1G1,AP1M1,AP1M2,AP1S1,AP1S3,AP3B1,AP3S1,AP4B1,AP4E1,ARF1,ARRB1,BLOC1S1,BLOC1S3,CLINT1,CLTA,CNO,CPD,CTSZ,DNAJC6,DNASE2,DNM2,DTNBP1,FTH1,FTL,GAK,GBF1,GNS,HIP1R,HSPA8,IGF2R,M6PR,NAPA,NECAP1,PICALM,PIK3C2A,PLDN,PUM1,RAB5C,SH3D19,SH3GL2,SNAP23,SNAPIN,SNX2,SNX5,SNX9,STX4,TFRC,TGOLN2,TPD52,TPD52L1,TXNDC5,VAMP2,VAMP8	AKT1,AKT2,AKT3,COL1A1,COL1A2,FCER1G,FYN,GP6,LCP2,LYN,PIK3CA,PIK3CB,PIK3CG,PIK3R1,PIK3R5,PIK3R6,PLCG2,PRKCZ,SYK,VAV1,VAV2,VAV3
8	KEGG_FC_EPSILON_RI_SIGNALING_PATHWAY	REACTOME_MEMBRANE_TRAFFICKING	0.03	39184	2004.34	2744	16	16	1e-05	P	AKT1,AKT2,AKT3,CSF2,FCER1A,FCER1G,FYN,GAB2,GRB2,HRAS,IL13,IL3,IL4,IL5,INPP5D,KRAS,LAT,LCP2,LYN,MAP2K2,MAP2K3,MAP2K4,MAP2K6,MAP2K7,MAPK1,MAPK10,MAPK12,MAPK13,MAPK14,MAPK3,MAPK8,MAPK9,MS4A2,NRAS,PDK1,PIK3CA,PIK3CB,PIK3CD,PIK3CG,PIK3R1,PIK3R3,PIK3R5,PLA2G12A,PLA2G12B,PLA2G1B,PLA2G2A,PLA2G2C,PLA2G2D,PLA2G2E,PLA2G2F,PLA2G3,PLA2G4A,PLA2G4E,PLA2G5,PLA2G6,PLCG1,PLCG2,PRKCA,PRKCE,RAC1,RAC2,RAC3,RAF1,SOS1,…	AP1B1,AP1G1,AP1M1,AP1M2,AP1S1,AP1S3,AP3B1,AP3S1,AP4B1,AP4E1,ARF1,ARFGAP1,ARRB1,BLOC1S1,BLOC1S3,CLINT1,CLTA,CNO,COPA,COPB2,COPE,COPG,COPZ1,CPD,CTSZ,DNAJC6,DNASE2,DNM2,DTNBP1,FTH1,FTL,GAK,GBF1,GNS,HIP1R,HSPA8,IGF2R,M6PR,NAPA,NECAP1,PICALM,PIK3C2A,PLDN,PREB,PUM1,RAB5C,SAR1B,SEC13,SEC23A,SEC24B,SEC24D,SEC31A,SH3D19,SH3GL2,SNAP23,SNAPIN,SNX2,SNX5,SNX9,STX4,TFRC,TGOLN2,TPD52,TPD52L1,TXNDC5,VAMP2,VAMP8
8	REACTOME_MEMBRANE_TRAFFICKING	REACTOME_PLATELET_ACTIVATION_TRIGGERS	0.03	38394	1963.93	2657	16	15.9546	1.5e-05	P	AP1B1,AP1G1,AP1M1,AP1M2,AP1S1,AP1S3,AP3B1,AP3S1,AP4B1,AP4E1,ARF1,ARFGAP1,ARRB1,BLOC1S1,BLOC1S3,CLINT1,CLTA,CNO,COPA,COPB2,COPE,COPG,COPZ1,CPD,CTSZ,DNAJC6,DNASE2,DNM2,DTNBP1,FTH1,FTL,GAK,GBF1,GNS,HIP1R,HSPA8,IGF2R,M6PR,NAPA,NECAP1,PICALM,PIK3C2A,PLDN,PREB,PUM1,RAB5C,SAR1B,SEC13,SEC23A,SEC24B,SEC24D,SEC31A,SH3D19,SH3GL2,SNAP23,SNAPIN,SNX2,SNX5,SNX9,STX4,TFRC,TGOLN2,TPD52,TPD52L1,TXNDC5,VAMP2,VAMP8	AKT1,AKT2,AKT3,COL1A1,COL1A2,F2,F2R,F2RL2,F2RL3,FCER1G,FYN,GNA11,GNA12,GNA13,GNA14,GNA15,GNAI1,GNAI3,GNAQ,GNB1,GNB3,GNB4,GNB5,GNG10,GNG11,GNG12,GNG13,GNG2,GNG4,GNG5,GNG7,GNG8,GNGT1,GNGT2,GP6,LCP2,LYN,MAPK14,P2RY1,P2RY12,PIK3CA,PIK3CB,PIK3CG,PIK3R1,PIK3R5,PIK3R6,PLA2G4A,PLCG2,PRKCZ,SRC,SYK,TBXA2R,VAV1,VAV2,VAV3
10	KEGG_FC_EPSILON_RI_SIGNALING_PATHWAY	BIOCARTA_NKT_PATHWAY	0.04	13851	708.506	1072	16	14.7241	5e-06	P	AKT1,AKT2,AKT3,FCER1A,FCER1G,FYN,GAB2,GRB2,HRAS,INPP5D,KRAS,LAT,LCP2,LYN,MAP2K2,MAP2K3,MAP2K4,MAP2K6,MAP2K7,MAPK1,MAPK10,MAPK12,MAPK13,MAPK14,MAPK3,MAPK8,MAPK9,MS4A2,NRAS,PDK1,PIK3CA,PIK3CB,PIK3CD,PIK3CG,PIK3R1,PIK3R3,PIK3R5,PLA2G12A,PLA2G12B,PLA2G1B,PLA2G2A,PLA2G2C,PLA2G2D,PLA2G2E,PLA2G2F,PLA2G3,PLA2G4A,PLA2G4E,PLA2G5,PLA2G6,PLCG1,PLCG2,PRKCA,PRKCE,RAC1,RAC2,RAC3,RAF1,SOS1,SYK,VAV1,VAV2,VAV3	CCL3,CCL4,CCR1,CCR3,CCR4,CCR7,CD28,CD4,CXCR4,IFNGR1,IFNGR2,IL12A,IL12B,IL12RB1,IL12RB2,IL18R1,IL2,IL4R,TGFB1,TGFB2,TGFB3
8	REACTOME_GOLGI_ASSOCIATED_VESICLE_BIOGENESIS	REACTOME_PLATELET_ACTIVATION_TRIGGERS	0.04	28917	1479.16	2216	16	14.2825	5e-06	P	AP1B1,AP1G1,AP1M1,AP1M2,AP1S1,AP1S3,AP3B1,AP3S1,AP4B1,AP4E1,ARF1,ARRB1,BLOC1S1,BLOC1S3,CLINT1,CLTA,CNO,CPD,DNAJC6,DNM2,DTNBP1,FTH1,FTL,GAK,HIP1R,HSPA8,IGF2R,NAPA,NECAP1,PICALM,PIK3C2A,PLDN,PUM1,RAB5C,SH3D19,SH3GL2,SNAPIN,SNX2,SNX5,SNX9,TFRC,TGOLN2,TPD52,TPD52L1,TXNDC5,VAMP2,VAMP8	AKT1,AKT2,AKT3,COL1A1,COL1A2,F2,F2R,F2RL2,F2RL3,FCER1G,FYN,GNA11,GNA12,GNA13,GNA14,GNA15,GNAI1,GNAI3,GNAQ,GNB1,GNB3,GNB4,GNB5,GNG10,GNG11,GNG12,GNG13,GNG2,GNG4,GNG5,GNG7,GNG8,GNGT1,GNGT2,GP6,LCP2,LYN,MAPK14,P2RY1,P2RY12,PIK3CA,PIK3CB,PIK3CG,PIK3R1,PIK3R5,PIK3R6,PLA2G4A,PLCG2,PRKCZ,SRC,SYK,TBXA2R,VAV1,VAV2,VAV3
8	BIOCARTA_IL1R_PATHWAY	REACTOME_GOLGI_ASSOCIATED_VESICLE_BIOGENESIS	0.04	10472	535.664	881	16	14.1837	5e-06	P	CHUK,ECSIT,IFNA1,IFNB1,IL1A,IL1B,IL1R1,IL1RAP,IL1RN,IL6,IRAK2,IRAK3,JUN,MAP2K3,MAP2K6,MAP3K1,MAP3K14,MAP3K7,MAPK14,MAPK8,MYD88,NFKB1,NFKBIA,TGFB1,TGFB2,TGFB3,TOLLIP,TRAF6	AP1B1,AP1G1,AP1M1,AP1M2,AP1S1,AP1S3,AP3B1,AP3S1,AP4B1,AP4E1,ARF1,ARRB1,BLOC1S1,BLOC1S3,CLINT1,CLTA,CNO,CPD,DNAJC6,DNM2,DTNBP1,FTH1,FTL,GAK,HIP1R,HSPA8,IGF2R,NAPA,NECAP1,PICALM,PIK3C2A,PLDN,PUM1,RAB5C,SH3D19,SH3GL2,SNAPIN,SNX2,SNX5,SNX9,TFRC,TGOLN2,TPD52,TPD52L1,TXNDC5,VAMP2,VAMP8
8	BIOCARTA_IL1R_PATHWAY	REACTOME_CLATHRIN_DERIVED_VESICLE_BUDDING	0.04	11264	576.176	909	16	13.5835	5e-06	P	CHUK,ECSIT,IFNA1,IFNB1,IL1A,IL1B,IL1R1,IL1RAP,IL1RN,IL6,IRAK2,IRAK3,JUN,MAP2K3,MAP2K6,MAP3K1,MAP3K14,MAP3K7,MAPK14,MAPK8,MYD88,NFKB1,NFKBIA,TGFB1,TGFB2,TGFB3,TOLLIP,TRAF6	AP1B1,AP1G1,AP1M1,AP1M2,AP1S1,AP1S3,AP3B1,AP3S1,AP4B1,AP4E1,ARF1,ARRB1,BLOC1S1,BLOC1S3,CLINT1,CLTA,CNO,CPD,CTSZ,DNAJC6,DNASE2,DNM2,DTNBP1,FTH1,FTL,GAK,GBF1,GNS,HIP1R,HSPA8,IGF2R,M6PR,NAPA,NECAP1,PICALM,PIK3C2A,PLDN,PUM1,RAB5C,SH3D19,SH3GL2,SNAP23,SNAPIN,SNX2,SNX5,SNX9,STX4,TFRC,TGOLN2,TPD52,TPD52L1,TXNDC5,VAMP2,VAMP8
8	REACTOME_CLATHRIN_DERIVED_VESICLE_BUDDING	REACTOME_PLATELET_ACTIVATION_TRIGGERS	0.04	31104	1591.03	2288	16	13.2279	5e-06	P	AP1B1,AP1G1,AP1M1,AP1M2,AP1S1,AP1S3,AP3B1,AP3S1,AP4B1,AP4E1,ARF1,ARRB1,BLOC1S1,BLOC1S3,CLINT1,CLTA,CNO,CPD,CTSZ,DNAJC6,DNASE2,DNM2,DTNBP1,FTH1,FTL,GAK,GBF1,GNS,HIP1R,HSPA8,IGF2R,M6PR,NAPA,NECAP1,PICALM,PIK3C2A,PLDN,PUM1,RAB5C,SH3D19,SH3GL2,SNAP23,SNAPIN,SNX2,SNX5,SNX9,STX4,TFRC,TGOLN2,TPD52,TPD52L1,TXNDC5,VAMP2,VAMP8	AKT1,AKT2,AKT3,COL1A1,COL1A2,F2,F2R,F2RL2,F2RL3,FCER1G,FYN,GNA11,GNA12,GNA13,GNA14,GNA15,GNAI1,GNAI3,GNAQ,GNB1,GNB3,GNB4,GNB5,GNG10,GNG11,GNG12,GNG13,GNG2,GNG4,GNG5,GNG7,GNG8,GNGT1,GNGT2,GP6,LCP2,LYN,MAPK14,P2RY1,P2RY12,PIK3CA,PIK3CB,PIK3CG,PIK3R1,PIK3R5,PIK3R6,PLA2G4A,PLCG2,PRKCZ,SRC,SYK,TBXA2R,VAV1,VAV2,VAV3
10	BIOCARTA_STRESS_PATHWAY	REACTOME_COLLAGEN_MEDIATED_ACTIVATION_CASCADE	0.04	6962	356.12	616	16	13.1678	5e-06	P	ATF1,CASP2,CHUK,CRADD,JUN,MAP2K3,MAP2K4,MAP2K6,MAP3K1,MAP3K14,MAP4K2,MAPK14,MAPK8,NFKB1,NFKBIA,RIPK1,TANK,TNFRSF1A,TRAF2	AKT1,AKT2,AKT3,COL1A1,COL1A2,FCER1G,FYN,GP6,LCP2,LYN,PIK3CA,PIK3CB,PIK3CG,PIK3R1,PIK3R5,PIK3R6,PLCG2,PRKCZ,SYK,VAV1,VAV2,VAV3
3	KEGG_GLYCOLYSIS_GLUCONEOGENESIS	REACTOME_GOLGI_ASSOCIATED_VESICLE_BIOGENESIS	0.05	15946	815.67	1268	16	12.4321	5e-06	P	ACSS1,ADH1A,ADH1B,ADH1C,ADH6,ADH7,AKR1A1,ALDH1A3,ALDH1B1,ALDH3A1,ALDH3A2,ALDH3B1,ALDH3B2,ALDH7A1,ALDH9A1,ALDOA,ALDOB,BPGM,DLAT,DLD,ENO1,ENO3,FBP1,FBP2,G6PC,G6PC2,GALM,GAPDH,GCK,GPI,HK1,HK2,HK3,LDHA,LDHAL6A,LDHAL6B,LDHB,LDHC,PCK1,PCK2,PDHA2,PFKL,PFKP,PGAM1,PGAM2,PGM1,PGM2,TPI1	AP1B1,AP1G1,AP1M1,AP1M2,AP1S1,AP1S3,AP3B1,AP3S1,AP4B1,AP4E1,ARF1,ARRB1,BLOC1S1,BLOC1S3,CLINT1,CLTA,CNO,CPD,DNAJC6,DNM2,DTNBP1,FTH1,FTL,GAK,HIP1R,HSPA8,IGF2R,NAPA,NECAP1,PICALM,PIK3C2A,PLDN,PUM1,RAB5C,SH3D19,SH3GL2,SNAPIN,SNX2,SNX5,SNX9,TFRC,TGOLN2,TPD52,TPD52L1,TXNDC5,VAMP2,VAMP8
8	BIOCARTA_STRESS_PATHWAY	REACTOME_GOLGI_ASSOCIATED_VESICLE_BIOGENESIS	0.05	7021	359.138	614	16	12.1433	1e-05	P	ATF1,CASP2,CHUK,CRADD,JUN,MAP2K3,MAP2K4,MAP2K6,MAP3K1,MAP3K14,MAP4K2,MAPK14,MAPK8,NFKB1,NFKBIA,RIPK1,TANK,TNFRSF1A,TRAF2	AP1B1,AP1G1,AP1M1,AP1M2,AP1S1,AP1S3,AP3B1,AP3S1,AP4B1,AP4E1,ARF1,ARRB1,BLOC1S1,BLOC1S3,CLINT1,CLTA,CNO,CPD,DNAJC6,DNM2,DTNBP1,FTH1,FTL,GAK,HIP1R,HSPA8,IGF2R,NAPA,NECAP1,PICALM,PIK3C2A,PLDN,PUM1,RAB5C,SH3D19,SH3GL2,SNAPIN,SNX2,SNX5,SNX9,TFRC,TGOLN2,TPD52,TPD52L1,TXNDC5,VAMP2,VAMP8
3	KEGG_GLYCOLYSIS_GLUCONEOGENESIS	REACTOME_CLATHRIN_DERIVED_VESICLE_BUDDING	0.05	17152	877.359	1312	16	12.0305	1e-05	P	ACSS1,ADH1A,ADH1B,ADH1C,ADH6,ADH7,AKR1A1,ALDH1A3,ALDH1B1,ALDH3A1,ALDH3A2,ALDH3B1,ALDH3B2,ALDH7A1,ALDH9A1,ALDOA,ALDOB,BPGM,DLAT,DLD,ENO1,ENO3,FBP1,FBP2,G6PC,G6PC2,GALM,GAPDH,GCK,GPI,HK1,HK2,HK3,LDHA,LDHAL6A,LDHAL6B,LDHB,LDHC,PCK1,PCK2,PDHA2,PFKL,PFKP,PGAM1,PGAM2,PGM1,PGM2,TPI1	AP1B1,AP1G1,AP1M1,AP1M2,AP1S1,AP1S3,AP3B1,AP3S1,AP4B1,AP4E1,ARF1,ARRB1,BLOC1S1,BLOC1S3,CLINT1,CLTA,CNO,CPD,CTSZ,DNAJC6,DNASE2,DNM2,DTNBP1,FTH1,FTL,GAK,GBF1,GNS,HIP1R,HSPA8,IGF2R,M6PR,NAPA,NECAP1,PICALM,PIK3C2A,PLDN,PUM1,RAB5C,SH3D19,SH3GL2,SNAP23,SNAPIN,SNX2,SNX5,SNX9,STX4,TFRC,TGOLN2,TPD52,TPD52L1,TXNDC5,VAMP2,VAMP8
8	BIOCARTA_ERYTH_PATHWAY	REACTOME_GOLGI_ASSOCIATED_VESICLE_BIOGENESIS	0.06	4165	213.048	385	16	11.8342	5e-06	P	CCL3,CSF2,CSF3,FLT3,IGF1,IL11,IL1A,IL3,IL6,IL9,KITLG,TGFB1,TGFB2,TGFB3	AP1B1,AP1G1,AP1M1,AP1M2,AP1S1,AP1S3,AP3B1,AP3S1,AP4B1,AP4E1,ARF1,ARRB1,BLOC1S1,BLOC1S3,CLINT1,CLTA,CNO,CPD,DNAJC6,DNM2,DTNBP1,FTH1,FTL,GAK,HIP1R,HSPA8,IGF2R,NAPA,NECAP1,PICALM,PIK3C2A,PLDN,PUM1,RAB5C,SH3D19,SH3GL2,SNAPIN,SNX2,SNX5,SNX9,TFRC,TGOLN2,TPD52,TPD52L1,TXNDC5,VAMP2,VAMP8
8	BIOCARTA_PYK2_PATHWAY	REACTOME_GOLGI_ASSOCIATED_VESICLE_BIOGENESIS	0.06	7973	407.835	676	16	11.6953	5e-06	P	BCAR1,CALM1,CALM2,CALM3,CRKL,GNAQ,GRB2,HRAS,JUN,MAP2K2,MAP2K3,MAP2K4,MAP3K1,MAPK1,MAPK14,MAPK3,MAPK8,PAK1,PLCG1,PRKCA,PTK2B,RAC1,RAF1,SHC1,SOS1,SRC	AP1B1,AP1G1,AP1M1,AP1M2,AP1S1,AP1S3,AP3B1,AP3S1,AP4B1,AP4E1,ARF1,ARRB1,BLOC1S1,BLOC1S3,CLINT1,CLTA,CNO,CPD,DNAJC6,DNM2,DTNBP1,FTH1,FTL,GAK,HIP1R,HSPA8,IGF2R,NAPA,NECAP1,PICALM,PIK3C2A,PLDN,PUM1,RAB5C,SH3D19,SH3GL2,SNAPIN,SNX2,SNX5,SNX9,TFRC,TGOLN2,TPD52,TPD52L1,TXNDC5,VAMP2,VAMP8
8	BIOCARTA_PYK2_PATHWAY	REACTOME_CLATHRIN_DERIVED_VESICLE_BUDDING	0.06	8576	438.68	700	16	11.5699	5e-06	P	BCAR1,CALM1,CALM2,CALM3,CRKL,GNAQ,GRB2,HRAS,JUN,MAP2K2,MAP2K3,MAP2K4,MAP3K1,MAPK1,MAPK14,MAPK3,MAPK8,PAK1,PLCG1,PRKCA,PTK2B,RAC1,RAF1,SHC1,SOS1,SRC	AP1B1,AP1G1,AP1M1,AP1M2,AP1S1,AP1S3,AP3B1,AP3S1,AP4B1,AP4E1,ARF1,ARRB1,BLOC1S1,BLOC1S3,CLINT1,CLTA,CNO,CPD,CTSZ,DNAJC6,DNASE2,DNM2,DTNBP1,FTH1,FTL,GAK,GBF1,GNS,HIP1R,HSPA8,IGF2R,M6PR,NAPA,NECAP1,PICALM,PIK3C2A,PLDN,PUM1,RAB5C,SH3D19,SH3GL2,SNAP23,SNAPIN,SNX2,SNX5,SNX9,STX4,TFRC,TGOLN2,TPD52,TPD52L1,TXNDC5,VAMP2,VAMP8
10	BIOCARTA_IL12_PATHWAY	REACTOME_COLLAGEN_MEDIATED_ACTIVATION_CASCADE	0.07	6018	307.833	562	16	11.452	5e-06	P	CD247,CD3D,CD3E,CD3G,IL12A,IL12B,IL12RB1,IL12RB2,IL18,IL18R1,JAK2,JUN,MAP2K6,MAPK14,MAPK8,STAT4,TYK2	AKT1,AKT2,AKT3,COL1A1,COL1A2,FCER1G,FYN,GP6,LCP2,LYN,PIK3CA,PIK3CB,PIK3CG,PIK3R1,PIK3R5,PIK3R6,PLCG2,PRKCZ,SYK,VAV1,VAV2,VAV3
10	KEGG_FC_EPSILON_RI_SIGNALING_PATHWAY	BIOCARTA_TH1TH2_PATHWAY	0.07	11070	566.253	850	16	11.4171	5e-06	P	AKT1,AKT2,AKT3,CSF2,FCER1A,FCER1G,FYN,GAB2,GRB2,HRAS,IL3,IL5,INPP5D,KRAS,LAT,LCP2,LYN,MAP2K2,MAP2K3,MAP2K4,MAP2K6,MAP2K7,MAPK1,MAPK10,MAPK12,MAPK13,MAPK14,MAPK3,MAPK8,MAPK9,MS4A2,NRAS,PDK1,PIK3CA,PIK3CB,PIK3CD,PIK3CG,PIK3R1,PIK3R3,PIK3R5,PLA2G12A,PLA2G12B,PLA2G1B,PLA2G2A,PLA2G2C,PLA2G2D,PLA2G2E,PLA2G2F,PLA2G3,PLA2G4A,PLA2G4E,PLA2G5,PLA2G6,PLCG1,PLCG2,PRKCA,PRKCE,RAC1,RAC2,RAC3,RAF1,SOS1,SYK,VAV1,…	CD28,CD40,CD86,HLA-DRA,IFNGR1,IFNGR2,IL12A,IL12B,IL12RB1,IL12RB2,IL18,IL18R1,IL2,IL2RA,IL4R
8	BIOCARTA_IL12_PATHWAY	REACTOME_GOLGI_ASSOCIATED_VESICLE_BIOGENESIS	0.07	6069	310.441	563	16	10.9652	5e-06	P	CD247,CD3D,CD3E,CD3G,IL12A,IL12B,IL12RB1,IL12RB2,IL18,IL18R1,JAK2,JUN,MAP2K6,MAPK14,MAPK8,STAT4,TYK2	AP1B1,AP1G1,AP1M1,AP1M2,AP1S1,AP1S3,AP3B1,AP3S1,AP4B1,AP4E1,ARF1,ARRB1,BLOC1S1,BLOC1S3,CLINT1,CLTA,CNO,CPD,DNAJC6,DNM2,DTNBP1,FTH1,FTL,GAK,HIP1R,HSPA8,IGF2R,NAPA,NECAP1,PICALM,PIK3C2A,PLDN,PUM1,RAB5C,SH3D19,SH3GL2,SNAPIN,SNX2,SNX5,SNX9,TFRC,TGOLN2,TPD52,TPD52L1,TXNDC5,VAMP2,VAMP8
8	BIOCARTA_HCMV_PATHWAY	REACTOME_GOLGI_ASSOCIATED_VESICLE_BIOGENESIS	0.07	4046	206.961	430	16	10.9462	5e-06	P	AKT1,CREB1,MAP2K2,MAP2K3,MAP2K6,MAP3K1,MAPK1,MAPK14,MAPK3,NFKB1,PIK3CA,PIK3CG,PIK3R1	AP1B1,AP1G1,AP1M1,AP1M2,AP1S1,AP1S3,AP3B1,AP3S1,AP4B1,AP4E1,ARF1,ARRB1,BLOC1S1,BLOC1S3,CLINT1,CLTA,CNO,CPD,DNAJC6,DNM2,DTNBP1,FTH1,FTL,GAK,HIP1R,HSPA8,IGF2R,NAPA,NECAP1,PICALM,PIK3C2A,PLDN,PUM1,RAB5C,SH3D19,SH3GL2,SNAPIN,SNX2,SNX5,SNX9,TFRC,TGOLN2,TPD52,TPD52L1,TXNDC5,VAMP2,VAMP8
8	REACTOME_GOLGI_ASSOCIATED_VESICLE_BIOGENESIS	REACTOME_PLATELET_ADHESION_TO_EXPOSED_COLLAGEN	0.08	5712	292.18	513	16	10.5741	5e-06	P	AP1B1,AP1G1,AP1M1,AP1M2,AP1S1,AP1S3,AP3B1,AP3S1,AP4B1,AP4E1,ARF1,ARRB1,BLOC1S1,BLOC1S3,CLINT1,CLTA,CNO,CPD,DNAJC6,DNM2,DTNBP1,FTH1,FTL,GAK,HIP1R,HSPA8,IGF2R,NAPA,NECAP1,PICALM,PIK3C2A,PLDN,PUM1,RAB5C,SH3D19,SH3GL2,SNAPIN,SNX2,SNX5,SNX9,TFRC,TGOLN2,TPD52,TPD52L1,TXNDC5,VAMP2,VAMP8	CD36,COL1A1,COL1A2,FCER1G,FYN,GP1BA,GP1BB,GP5,GP6,GP9,ITGA2,ITGB1,LYN,VWF
10	BIOCARTA_IL12_PATHWAY	REACTOME_CD28_CO_STIMULATION	0.08	4131	211.309	400	16	10.448	5e-06	P	CD247,CD3D,CD3E,CD3G,IL12A,IL12B,IL12RB1,IL12RB2,IL18,IL18R1,JAK2,JUN,MAP2K6,MAPK14,MAPK8,STAT4,TYK2	AKT1,AKT2,AKT3,CD28,CD80,CD86,CDC42,FYN,GRAP2,GRB2,LCK,LYN,MAP3K14,MAP3K8,MAPKAP1,PAK1,PAK2,PIK3CA,PIK3R1,RAC1,RICTOR,SRC,THEM4,TRIB3,VAV1,YES1
8	REACTOME_CD28_CO_STIMULATION	REACTOME_GOLGI_ASSOCIATED_VESICLE_BIOGENESIS	0.08	9639	493.054	793	16	10.7847	1e-05	P	AKT1,AKT2,AKT3,CD28,CD80,CD86,CDC42,FYN,GRAP2,GRB2,LCK,LYN,MAP3K14,MAP3K8,MAPKAP1,PAK1,PAK2,PIK3CA,PIK3R1,RAC1,RICTOR,SRC,THEM4,TRIB3,VAV1,YES1	AP1B1,AP1G1,AP1M1,AP1M2,AP1S1,AP1S3,AP3B1,AP3S1,AP4B1,AP4E1,ARF1,ARRB1,BLOC1S1,BLOC1S3,CLINT1,CLTA,CNO,CPD,DNAJC6,DNM2,DTNBP1,FTH1,FTL,GAK,HIP1R,HSPA8,IGF2R,NAPA,NECAP1,PICALM,PIK3C2A,PLDN,PUM1,RAB5C,SH3D19,SH3GL2,SNAPIN,SNX2,SNX5,SNX9,TFRC,TGOLN2,TPD52,TPD52L1,TXNDC5,VAMP2,VAMP8
8	REACTOME_COLLAGEN_MEDIATED_ACTIVATION_CASCADE	REACTOME_MEMBRANE_TRAFFICKING	0.08	18644	953.678	1412	16	10.2054	5e-06	P	AKT1,AKT2,AKT3,COL1A1,COL1A2,FCER1G,FYN,GP6,LCP2,LYN,PIK3CA,PIK3CB,PIK3CG,PIK3R1,PIK3R5,PIK3R6,PLCG2,PRKCZ,SYK,VAV1,VAV2,VAV3	AP1B1,AP1G1,AP1M1,AP1M2,AP1S1,AP1S3,AP3B1,AP3S1,AP4B1,AP4E1,ARF1,ARFGAP1,ARRB1,BLOC1S1,BLOC1S3,CLINT1,CLTA,CNO,COPA,COPB2,COPE,COPG,COPZ1,CPD,CTSZ,DNAJC6,DNASE2,DNM2,DTNBP1,FTH1,FTL,GAK,GBF1,GNS,HIP1R,HSPA8,IGF2R,M6PR,NAPA,NECAP1,PICALM,PIK3C2A,PLDN,PREB,PUM1,RAB5C,SAR1B,SEC13,SEC23A,SEC24B,SEC24D,SEC31A,SH3D19,SH3GL2,SNAP23,SNAPIN,SNX2,SNX5,SNX9,STX4,TFRC,TGOLN2,TPD52,TPD52L1,TXNDC5,VAMP2,VAMP8
8	REACTOME_CD28_CO_STIMULATION	REACTOME_CLATHRIN_DERIVED_VESICLE_BUDDING	0.08	10368	530.344	826	16	10.1754	1e-05	P	AKT1,AKT2,AKT3,CD28,CD80,CD86,CDC42,FYN,GRAP2,GRB2,LCK,LYN,MAP3K14,MAP3K8,MAPKAP1,PAK1,PAK2,PIK3CA,PIK3R1,RAC1,RICTOR,SRC,THEM4,TRIB3,VAV1,YES1	AP1B1,AP1G1,AP1M1,AP1M2,AP1S1,AP1S3,AP3B1,AP3S1,AP4B1,AP4E1,ARF1,ARRB1,BLOC1S1,BLOC1S3,CLINT1,CLTA,CNO,CPD,CTSZ,DNAJC6,DNASE2,DNM2,DTNBP1,FTH1,FTL,GAK,GBF1,GNS,HIP1R,HSPA8,IGF2R,M6PR,NAPA,NECAP1,PICALM,PIK3C2A,PLDN,PUM1,RAB5C,SH3D19,SH3GL2,SNAP23,SNAPIN,SNX2,SNX5,SNX9,STX4,TFRC,TGOLN2,TPD52,TPD52L1,TXNDC5,VAMP2,VAMP8
8	BIOCARTA_ERYTH_PATHWAY	REACTOME_CLATHRIN_DERIVED_VESICLE_BUDDING	0.09	4480	229.161	394	16	10.3591	1.5e-05	P	CCL3,CSF2,CSF3,FLT3,IGF1,IL11,IL1A,IL3,IL6,IL9,KITLG,TGFB1,TGFB2,TGFB3	AP1B1,AP1G1,AP1M1,AP1M2,AP1S1,AP1S3,AP3B1,AP3S1,AP4B1,AP4E1,ARF1,ARRB1,BLOC1S1,BLOC1S3,CLINT1,CLTA,CNO,CPD,CTSZ,DNAJC6,DNASE2,DNM2,DTNBP1,FTH1,FTL,GAK,GBF1,GNS,HIP1R,HSPA8,IGF2R,M6PR,NAPA,NECAP1,PICALM,PIK3C2A,PLDN,PUM1,RAB5C,SH3D19,SH3GL2,SNAP23,SNAPIN,SNX2,SNX5,SNX9,STX4,TFRC,TGOLN2,TPD52,TPD52L1,TXNDC5,VAMP2,VAMP8
13	BIOCARTA_AMI_PATHWAY	REACTOME_PLATELET_ACTIVATION_TRIGGERS	0.11	12428	635.717	921	16	11.6192	2e-05	P	COL4A1,COL4A2,COL4A3,COL4A4,F10,F7,FGA,FGB,FGG,PLAT,PLG,PROC,PROS1,SERPINC1,TFPI	AKT1,AKT2,AKT3,COL1A1,COL1A2,F2RL2,F2RL3,FCER1G,FYN,GNA11,GNA12,GNA13,GNA14,GNA15,GNAI1,GNAI3,GNAQ,GNB1,GNB3,GNB4,GNB5,GNG10,GNG11,GNG12,GNG13,GNG2,GNG4,GNG5,GNG7,GNG8,GNGT1,GNGT2,GP6,LCP2,LYN,MAPK14,P2RY1,P2RY12,PIK3CA,PIK3CB,PIK3CG,PIK3R1,PIK3R5,PIK3R6,PLA2G4A,PLCG2,PRKCZ,SRC,SYK,TBXA2R,VAV1,VAV2,VAV3
8	BIOCARTA_HER2_PATHWAY	REACTOME_GOLGI_ASSOCIATED_VESICLE_BIOGENESIS	0.11	8732	446.659	719	16	9.90903	1.5e-05	P	CARM1,EGFR,ERBB3,ERBB4,ESR1,GRB2,GRIP1,HRAS,IL6,IL6R,IL6ST,MAPK1,MAPK3,PIK3CA,PIK3CG,PIK3R1,RAF1,SHC1,SOS1,STAT3	AP1B1,AP1G1,AP1M1,AP1M2,AP1S1,AP1S3,AP3B1,AP3S1,AP4B1,AP4E1,ARF1,ARRB1,BLOC1S1,BLOC1S3,CLINT1,CLTA,CNO,CPD,DNAJC6,DTNBP1,FTH1,FTL,GAK,HIP1R,HSPA8,IGF2R,NAPA,NECAP1,PICALM,PIK3C2A,PLDN,PUM1,RAB5C,SH3D19,SH3GL2,SNAPIN,SNX2,SNX5,SNX9,TFRC,TGOLN2,TPD52,TPD52L1,TXNDC5,VAMP2,VAMP8
8	KEGG_PANCREATIC_CANCER	REACTOME_GOLGI_ASSOCIATED_VESICLE_BIOGENESIS	0.12	20706	1059.15	1575	16	9.43918	5e-06	P	AKT1,AKT2,AKT3,BAD,BRAF,BRCA2,CASP9,CCND1,CDC42,CDK4,CDK6,CDKN2A,CHUK,E2F1,E2F2,E2F3,EGF,EGFR,JAK1,KRAS,MAPK1,MAPK10,MAPK3,MAPK8,MAPK9,NFKB1,PGF,PIK3CA,PIK3CB,PIK3CD,PIK3CG,PIK3R1,PIK3R3,PIK3R5,PLD1,RAC1,RAC2,RAC3,RAF1,RALA,RALB,RALBP1,RALGDS,SMAD2,SMAD3,STAT1,STAT3,TGFA,TGFB1,TGFB2,TGFB3,TGFBR1,TGFBR2,TP53,VEGFA,VEGFB,VEGFC	AP1B1,AP1G1,AP1M1,AP1M2,AP1S1,AP1S3,AP3B1,AP3S1,AP4B1,AP4E1,ARF1,ARRB1,BLOC1S1,BLOC1S3,CLINT1,CLTA,CNO,CPD,DNAJC6,DNM2,DTNBP1,FTH1,FTL,GAK,HIP1R,HSPA8,IGF2R,NAPA,NECAP1,PICALM,PIK3C2A,PLDN,PUM1,RAB5C,SH3D19,SH3GL2,SNAPIN,SNX2,SNX5,SNX9,TFRC,TGOLN2,TPD52,TPD52L1,TXNDC5,VAMP2,VAMP8
8	KEGG_PANCREATIC_CANCER	REACTOME_CLATHRIN_DERIVED_VESICLE_BUDDING	0.12	22272	1139.26	1636	16	9.4559	1e-05	P	AKT1,AKT2,AKT3,BAD,BRAF,BRCA2,CASP9,CCND1,CDC42,CDK4,CDK6,CDKN2A,CHUK,E2F1,E2F2,E2F3,EGF,EGFR,JAK1,KRAS,MAPK1,MAPK10,MAPK3,MAPK8,MAPK9,NFKB1,PGF,PIK3CA,PIK3CB,PIK3CD,PIK3CG,PIK3R1,PIK3R3,PIK3R5,PLD1,RAC1,RAC2,RAC3,RAF1,RALA,RALB,RALBP1,RALGDS,SMAD2,SMAD3,STAT1,STAT3,TGFA,TGFB1,TGFB2,TGFB3,TGFBR1,TGFBR2,TP53,VEGFA,VEGFB,VEGFC	AP1B1,AP1G1,AP1M1,AP1M2,AP1S1,AP1S3,AP3B1,AP3S1,AP4B1,AP4E1,ARF1,ARRB1,BLOC1S1,BLOC1S3,CLINT1,CLTA,CNO,CPD,CTSZ,DNAJC6,DNASE2,DNM2,DTNBP1,FTH1,FTL,GAK,GBF1,GNS,HIP1R,HSPA8,IGF2R,M6PR,NAPA,NECAP1,PICALM,PIK3C2A,PLDN,PUM1,RAB5C,SH3D19,SH3GL2,SNAP23,SNAPIN,SNX2,SNX5,SNX9,STX4,TFRC,TGOLN2,TPD52,TPD52L1,TXNDC5,VAMP2,VAMP8
10	BIOCARTA_RAC1_PATHWAY	BIOCARTA_TH1TH2_PATHWAY	0.13	3525	180.311	303	16	9.18064	5e-06	P	CDK5,CDK5R1,CHN1,LIMK1,MAP3K1,MYL2,MYLK,NCF2,PAK1,PDGFRA,PIK3CA,PIK3CG,PIK3R1,PLD1,PPP1R12B,RAC1,RALBP1,RPS6KB1,TRIO,VAV1	CD28,CD40,CD86,HLA-DRA,IFNGR1,IFNGR2,IL12A,IL12B,IL12RB1,IL12RB2,IL18,IL18R1,IL2,IL2RA,IL4,IL4R
8	BIOCARTA_IL12_PATHWAY	REACTOME_CLATHRIN_DERIVED_VESICLE_BUDDING	0.13	6528	333.92	587	16	9.10323	5e-06	P	CD247,CD3D,CD3E,CD3G,IL12A,IL12B,IL12RB1,IL12RB2,IL18,IL18R1,JAK2,JUN,MAP2K6,MAPK14,MAPK8,STAT4,TYK2	AP1B1,AP1G1,AP1M1,AP1M2,AP1S1,AP1S3,AP3B1,AP3S1,AP4B1,AP4E1,ARF1,ARRB1,BLOC1S1,BLOC1S3,CLINT1,CLTA,CNO,CPD,CTSZ,DNAJC6,DNASE2,DNM2,DTNBP1,FTH1,FTL,GAK,GBF1,GNS,HIP1R,HSPA8,IGF2R,M6PR,NAPA,NECAP1,PICALM,PIK3C2A,PLDN,PUM1,RAB5C,SH3D19,SH3GL2,SNAP23,SNAPIN,SNX2,SNX5,SNX9,STX4,TFRC,TGOLN2,TPD52,TPD52L1,TXNDC5,VAMP2,VAMP8
8	BIOCARTA_HCMV_PATHWAY	REACTOME_CLATHRIN_DERIVED_VESICLE_BUDDING	0.13	4352	222.614	444	16	8.67837	5e-06	P	AKT1,CREB1,MAP2K2,MAP2K3,MAP2K6,MAP3K1,MAPK1,MAPK14,MAPK3,NFKB1,PIK3CA,PIK3CG,PIK3R1	AP1B1,AP1G1,AP1M1,AP1M2,AP1S1,AP1S3,AP3B1,AP3S1,AP4B1,AP4E1,ARF1,ARRB1,BLOC1S1,BLOC1S3,CLINT1,CLTA,CNO,CPD,CTSZ,DNAJC6,DNASE2,DNM2,DTNBP1,FTH1,FTL,GAK,GBF1,GNS,HIP1R,HSPA8,IGF2R,M6PR,NAPA,NECAP1,PICALM,PIK3C2A,PLDN,PUM1,RAB5C,SH3D19,SH3GL2,SNAP23,SNAPIN,SNX2,SNX5,SNX9,STX4,TFRC,TGOLN2,TPD52,TPD52L1,TXNDC5,VAMP2,VAMP8
9	KEGG_FC_EPSILON_RI_SIGNALING_PATHWAY	BIOCARTA_RHO_PATHWAY	0.13	15624	799.199	1176	16	8.50079	5e-06	P	AKT1,AKT2,AKT3,CSF2,FCER1A,FCER1G,FYN,GAB2,GRB2,HRAS,IL13,IL3,IL4,IL5,INPP5D,KRAS,LAT,LCP2,LYN,MAP2K2,MAP2K3,MAP2K4,MAP2K6,MAP2K7,MAPK1,MAPK10,MAPK12,MAPK13,MAPK14,MAPK3,MAPK8,MAPK9,MS4A2,NRAS,PDK1,PIK3CA,PIK3CB,PIK3CD,PIK3CG,PIK3R1,PIK3R3,PIK3R5,PLA2G12A,PLA2G12B,PLA2G1B,PLA2G2A,PLA2G2C,PLA2G2D,PLA2G2E,PLA2G2F,PLA2G3,PLA2G4A,PLA2G4E,PLA2G5,PLA2G6,PLCG1,PLCG2,PRKCA,PRKCE,RAC1,RAC2,RAC3,RAF1,SOS1,…	ACTR2,ACTR3,ARHGAP1,ARHGAP5,ARHGEF11,ARHGEF5,ARPC2,ARPC4,ARPC5,BAIAP2,DIAPH1,GSN,LIMK1,MYL2,MYLK,PFN1,PIP5K1B,PPP1R12B,RHOA,ROCK1,SRC,TLN1,VCL
13	BIOCARTA_AMI_PATHWAY	REACTOME_PLATELET_ADHESION_TO_EXPOSED_COLLAGEN	0.13	2688	137.497	259	16	8.47561	5e-06	P	COL4A1,COL4A2,COL4A3,COL4A4,F10,F2,F2R,F7,FGA,FGB,FGG,PLAT,PLG,PROC,PROS1,SERPINC1,TFPI	CD36,COL1A1,COL1A2,FCER1G,FYN,GP1BA,GP1BB,GP5,GP6,GP9,ITGA2,ITGB1,LYN,VWF
12	KEGG_PANCREATIC_CANCER	BIOCARTA_HCMV_PATHWAY	0.13	2325	118.928	257	16	8.454	5e-06	P	AKT2,AKT3,BAD,BRAF,BRCA2,CASP9,CCND1,CDC42,CDK4,CDK6,CDKN2A,CHUK,E2F1,E2F2,E2F3,EGF,EGFR,JAK1,KRAS,MAPK10,MAPK8,MAPK9,PGF,PIK3CB,PIK3CD,PIK3R3,PIK3R5,PLD1,RAC1,RAC2,RAC3,RAF1,RALA,RALB,RALBP1,RALGDS,SMAD2,SMAD3,STAT1,STAT3,TGFA,TGFB1,TGFB2,TGFB3,TGFBR1,TGFBR2,TP53,VEGFA,VEGFB,VEGFC	CREB1,MAP2K2,MAP2K3,MAP2K6,MAP3K1,MAPK14
8	REACTOME_CLATHRIN_DERIVED_VESICLE_BUDDING	REACTOME_PLATELET_ADHESION_TO_EXPOSED_COLLAGEN	0.13	6144	314.278	532	16	8.4497	5e-06	P	AP1B1,AP1G1,AP1M1,AP1M2,AP1S1,AP1S3,AP3B1,AP3S1,AP4B1,AP4E1,ARF1,ARRB1,BLOC1S1,BLOC1S3,CLINT1,CLTA,CNO,CPD,CTSZ,DNAJC6,DNASE2,DNM2,DTNBP1,FTH1,FTL,GAK,GBF1,GNS,HIP1R,HSPA8,IGF2R,M6PR,NAPA,NECAP1,PICALM,PIK3C2A,PLDN,PUM1,RAB5C,SH3D19,SH3GL2,SNAP23,SNAPIN,SNX2,SNX5,SNX9,STX4,TFRC,TGOLN2,TPD52,TPD52L1,TXNDC5,VAMP2,VAMP8	CD36,COL1A1,COL1A2,FCER1G,FYN,GP1BA,GP1BB,GP5,GP6,GP9,ITGA2,ITGB1,LYN,VWF
13	BIOCARTA_AMI_PATHWAY	REACTOME_COLLAGEN_MEDIATED_ACTIVATION_CASCADE	0.13	6608	338.012	547	16	9.30623	1e-05	P	COL4A1,COL4A2,COL4A3,COL4A4,F10,F2,F2R,F7,FGA,FGB,FGG,PLAT,PLG,PROC,PROS1,SERPINC1,TFPI	AKT1,AKT2,AKT3,COL1A1,COL1A2,FCER1G,FYN,GP6,LCP2,LYN,PIK3CA,PIK3CB,PIK3CG,PIK3R1,PIK3R5,PIK3R6,PLCG2,PRKCZ,SYK,VAV1,VAV2,VAV3
7	REACTOME_CLATHRIN_DERIVED_VESICLE_BUDDING	REACTOME_MRNA_PROCESSING	0.13	7808	399.395	625	16	8.96746	1e-05	P	AP1B1,AP1G1,AP1M1,AP1M2,AP1S1,AP1S3,AP3B1,AP3S1,AP4B1,AP4E1,ARF1,ARRB1,BLOC1S1,BLOC1S3,CLINT1,CLTA,CNO,CPD,CTSZ,DNAJC6,DNASE2,DNM2,DTNBP1,FTH1,FTL,GAK,GBF1,GNS,HIP1R,HSPA8,IGF2R,M6PR,NAPA,NECAP1,PICALM,PIK3C2A,PLDN,PUM1,RAB5C,SH3D19,SH3GL2,SNAP23,SNAPIN,SNX2,SNX5,SNX9,STX4,TFRC,TGOLN2,TPD52,TPD52L1,TXNDC5,VAMP2,VAMP8	A1CF,ADAR,ADARB1,APOBEC1,CCNH,GTF2F1,GTF2F2,GTF2H1,GTF2H3,GTF2H4,MNAT1,NCBP1,NCBP2,POLR2B,POLR2C,POLR2D,POLR2E,POLR2H,POLR2I,POLR2J,POLR2K,POLR2L,RNGTT,RNMT,SUPT5H
7	REACTOME_GOLGI_ASSOCIATED_VESICLE_BIOGENESIS	REACTOME_MRNA_PROCESSING	0.13	7259	371.312	602	16	8.89001	1e-05	P	AP1B1,AP1G1,AP1M1,AP1M2,AP1S1,AP1S3,AP3B1,AP3S1,AP4B1,AP4E1,ARF1,ARRB1,BLOC1S1,BLOC1S3,CLINT1,CLTA,CNO,CPD,DNAJC6,DNM2,DTNBP1,FTH1,FTL,GAK,HIP1R,HSPA8,IGF2R,NAPA,NECAP1,PICALM,PIK3C2A,PLDN,PUM1,RAB5C,SH3D19,SH3GL2,SNAPIN,SNX2,SNX5,SNX9,TFRC,TGOLN2,TPD52,TPD52L1,TXNDC5,VAMP2,VAMP8	A1CF,ADAR,ADARB1,APOBEC1,CCNH,GTF2F1,GTF2F2,GTF2H1,GTF2H3,GTF2H4,MNAT1,NCBP1,NCBP2,POLR2B,POLR2C,POLR2D,POLR2E,POLR2H,POLR2I,POLR2J,POLR2K,POLR2L,RNGTT,RNMT,SUPT5H
8	BIOCARTA_IGF1_PATHWAY	REACTOME_GOLGI_ASSOCIATED_VESICLE_BIOGENESIS	0.13	7021	359.138	582	16	8.58603	1e-05	P	CSNK2A1,FOS,GRB2,HRAS,IGF1,IGF1R,IRS1,JUN,MAPK3,MAPK8,PIK3CA,PIK3CG,PIK3R1,PTPN11,RAF1,RASA1,SHC1,SOS1,SRF	AP1B1,AP1G1,AP1M1,AP1M2,AP1S1,AP1S3,AP3B1,AP3S1,AP4B1,AP4E1,ARF1,ARRB1,BLOC1S1,BLOC1S3,CLINT1,CLTA,CNO,CPD,DNAJC6,DNM2,DTNBP1,FTH1,FTL,GAK,HIP1R,HSPA8,IGF2R,NAPA,NECAP1,PICALM,PIK3C2A,PLDN,PUM1,RAB5C,SH3D19,SH3GL2,SNAPIN,SNX2,SNX5,SNX9,TFRC,TGOLN2,TPD52,TPD52L1,TXNDC5,VAMP2,VAMP8
8	BIOCARTA_NTHI_PATHWAY	REACTOME_GOLGI_ASSOCIATED_VESICLE_BIOGENESIS	0.13	7140	365.225	589	16	8.35666	1e-05	P	CHUK,CREBBP,DUSP1,IL1B,MAP2K3,MAP2K6,MAP3K14,MAP3K7,MAPK14,MYD88,NFKB1,NFKBIA,NR3C1,SMAD3,TGFBR1,TGFBR2,TLR2	AP1B1,AP1G1,AP1M1,AP1M2,AP1S1,AP1S3,AP3B1,AP3S1,AP4B1,AP4E1,ARF1,ARRB1,BLOC1S1,BLOC1S3,CLINT1,CLTA,CNO,CPD,DNAJC6,DNM2,DTNBP1,FTH1,FTL,GAK,HIP1R,HSPA8,IGF2R,NAPA,NECAP1,PICALM,PIK3C2A,PLDN,PUM1,RAB5C,SH3D19,SH3GL2,SNAPIN,SNX2,SNX5,SNX9,TFRC,TGOLN2,TPD52,TPD52L1,TXNDC5,VAMP2,VAMP8
10	BIOCARTA_NTHI_PATHWAY	REACTOME_COLLAGEN_MEDIATED_ACTIVATION_CASCADE	0.14	7080	362.156	573	16	8.19011	5e-06	P	CHUK,CREBBP,DUSP1,IL1B,MAP2K3,MAP2K6,MAP3K14,MAP3K7,MAPK14,MYD88,NFKB1,NFKBIA,NR3C1,SMAD3,TGFBR1,TGFBR2,TLR2	AKT1,AKT2,AKT3,COL1A1,COL1A2,FCER1G,FYN,GP6,LCP2,LYN,PIK3CA,PIK3CB,PIK3CG,PIK3R1,PIK3R5,PIK3R6,PLCG2,PRKCZ,SYK,VAV1,VAV2,VAV3
18	REACTOME_COLLAGEN_MEDIATED_ACTIVATION_CASCADE	REACTOME_G1_PHASE	0.14	3422	175.042	301	16	7.95098	5e-06	P	AKT1,AKT2,AKT3,COL1A1,COL1A2,FCER1G,FYN,GP6,LCP2,LYN,PIK3CA,PIK3CB,PIK3CG,PIK3R1,PIK3R5,PIK3R6,PLCG2,PRKCZ,SYK,VAV1,VAV2,VAV3	CCND1,CCND2,CCND3,CCNH,CDK4,CDK6,CDKN1A,E2F1,E2F2,E2F3,MNAT1,TFDP1
8	KEGG_TOLL_LIKE_RECEPTOR_SIGNALING_PATHWAY	REACTOME_GOLGI_ASSOCIATED_VESICLE_BIOGENESIS	0.14	23443	1199.16	1745	16	7.81881	1e-05	P	AKT1,AKT2,AKT3,CASP8,CCL3,CCL4,CCL5,CD14,CD40,CD80,CD86,CHUK,CXCL10,CXCL11,CXCL9,FADD,FOS,IFNA1,IFNA13,IFNA2,IFNA21,IFNA4,IFNA8,IFNAR1,IFNAR2,IFNB1,IKBKE,IL12A,IL12B,IL1B,IL6,IRAK4,IRF3,IRF5,IRF7,JUN,LBP,LY96,MAP2K2,MAP2K3,MAP2K4,MAP2K6,MAP2K7,MAP3K7,MAP3K8,MAPK1,MAPK10,MAPK12,MAPK13,MAPK14,MAPK3,MAPK8,MAPK9,MYD88,NFKB1,NFKBIA,PIK3CA,PIK3CB,PIK3CD,PIK3CG,PIK3R1,PIK3R3,PIK3R5,RAC1,RIPK1,SPP1,STAT1…	AP1B1,AP1G1,AP1M1,AP1M2,AP1S1,AP1S3,AP3B1,AP3S1,AP4B1,AP4E1,ARF1,ARRB1,BLOC1S1,BLOC1S3,CLINT1,CLTA,CNO,CPD,DNAJC6,DNM2,DTNBP1,FTH1,FTL,GAK,HIP1R,HSPA8,IGF2R,NAPA,NECAP1,PICALM,PIK3C2A,PLDN,PUM1,RAB5C,SH3D19,SH3GL2,SNAPIN,SNX2,SNX5,SNX9,TFRC,TGOLN2,TPD52,TPD52L1,TXNDC5,VAMP2,VAMP8
17	REACTOME_COLLAGEN_MEDIATED_ACTIVATION_CASCADE	REACTOME_DARPP32_EVENTS	0.14	8614	440.623	680	16	7.79209	1e-05	P	AKT1,AKT2,AKT3,COL1A1,COL1A2,FCER1G,FYN,GP6,LCP2,LYN,PIK3CA,PIK3CB,PIK3CG,PIK3R1,PIK3R5,PIK3R6,PLCG2,PRKCZ,SYK,VAV1,VAV2,VAV3	CALM1,CALM2,CALM3,CDK5,PDE4A,PDE4B,PDE4C,PDE4D,PPP2CB,PPP2R1A,PPP2R1B,PPP3CA,PPP3CC,PPP3R1,PRKACA,PRKACB,PRKACG,PRKAR1A,PRKAR2B
8	BIOCARTA_STRESS_PATHWAY	REACTOME_CLATHRIN_DERIVED_VESICLE_BUDDING	0.15	7552	386.3	634	16	9.29189	1.5e-05	P	ATF1,CASP2,CHUK,CRADD,JUN,MAP2K3,MAP2K4,MAP2K6,MAP3K1,MAP3K14,MAP4K2,MAPK14,MAPK8,NFKB1,NFKBIA,RIPK1,TANK,TNFRSF1A,TRAF2	AP1B1,AP1G1,AP1M1,AP1M2,AP1S1,AP1S3,AP3B1,AP3S1,AP4B1,AP4E1,ARF1,ARRB1,BLOC1S1,BLOC1S3,CLINT1,CLTA,CNO,CPD,CTSZ,DNAJC6,DNASE2,DNM2,DTNBP1,FTH1,FTL,GAK,GBF1,GNS,HIP1R,HSPA8,IGF2R,M6PR,NAPA,NECAP1,PICALM,PIK3C2A,PLDN,PUM1,RAB5C,SH3D19,SH3GL2,SNAP23,SNAPIN,SNX2,SNX5,SNX9,STX4,TFRC,TGOLN2,TPD52,TPD52L1,TXNDC5,VAMP2,VAMP8
8	REACTOME_CELL_SURFACE_INTERACTIONS_AT_THE_VASCULAR_WALL	REACTOME_CLATHRIN_DERIVED_VESICLE_BUDDING	0.15	37504	1918.4	2651	16	8.57507	1.5e-05	P	AMICA1,ANGPT1,ANGPT2,ANGPT4,APOB,ATP1B1,ATP1B2,ATP1B3,BSG,CAV1,CD177,CD2,CD244,CD47,CD48,CD58,CD84,COL1A1,COL1A2,CXADR,ESAM,F11R,F2,FCER1G,FN1,FYN,GAS6,GP6,GRB14,GRB2,HRAS,INPP5D,ITGA3,ITGA4,ITGA5,ITGA6,ITGAL,ITGAM,ITGAV,ITGAX,ITGB1,ITGB2,ITGB3,JAM2,JAM3,KRAS,LCK,LYN,MAG,MERTK,MMP1,NRAS,OLR1,PECAM1,PF4,PF4V1,PIK3CA,PIK3CB,PIK3R1,PLCG1,PPIA,PPIL2,PROC,PROS1,PTPN11,SELL,SELP,SELPLG,SHC1,SIRPA,SIRPG…	AP1B1,AP1G1,AP1M1,AP1M2,AP1S1,AP1S3,AP3B1,AP3S1,AP4B1,AP4E1,ARF1,ARRB1,BLOC1S1,BLOC1S3,CLINT1,CLTA,CNO,CPD,CTSZ,DNAJC6,DNASE2,DNM2,DTNBP1,FTH1,FTL,GAK,GBF1,GNS,HIP1R,HSPA8,IGF2R,M6PR,NAPA,NECAP1,PICALM,PIK3C2A,PLDN,PUM1,RAB5C,SH3D19,SH3GL2,SNAP23,SNAPIN,SNX2,SNX5,SNX9,STX4,TFRC,TGOLN2,TPD52,TPD52L1,TXNDC5,VAMP2,VAMP8
14	BIOCARTA_ECM_PATHWAY	REACTOME_DARPP32_EVENTS	0.15	4307	220.312	366	16	8.41473	1.5e-05	P	ARHGAP5,DIAPH1,FYN,GSN,HRAS,ITGA1,ITGB1,MAPK1,MAPK3,MYL2,MYLK,PFN1,PIK3CA,PIK3CG,PIK3R1,PTK2,PXN,RAF1,RHOA,ROCK1,SHC1,SRC,TLN1	CALM1,CALM2,CALM3,CDK5,PDE4A,PDE4B,PDE4C,PDE4D,PPP2CB,PPP2R1A,PPP2R1B,PPP3CA,PPP3CC,PPP3R1,PRKACA,PRKACB,PRKACG,PRKAR1A,PRKAR2B
16	REACTOME_CAM_PATHWAY	REACTOME_GOLGI_ASSOCIATED_VESICLE_BIOGENESIS	0.15	11305	578.273	893	16	8.39275	1.5e-05	P	ADCY1,ADCY2,ADCY3,ADCY4,ADCY5,ADCY6,ADCY7,ADCY8,ADCY9,CALM1,CALM2,CALM3,CAMK4,CREB1,PDE1A,PDE1B,PDE1C,PRKACA,PRKACB,PRKACG,PRKAR1A,PRKAR2B	AP1B1,AP1G1,AP1M1,AP1M2,AP1S1,AP1S3,AP3B1,AP3S1,AP4B1,AP4E1,ARF1,ARRB1,BLOC1S1,BLOC1S3,CLINT1,CLTA,CNO,CPD,DNAJC6,DNM2,DTNBP1,FTH1,FTL,GAK,HIP1R,HSPA8,IGF2R,NAPA,NECAP1,PICALM,PIK3C2A,PLDN,PUM1,RAB5C,SH3D19,SH3GL2,SNAPIN,SNX2,SNX5,SNX9,TFRC,TGOLN2,TPD52,TPD52L1,TXNDC5,VAMP2,VAMP8
4	REACTOME_COLLAGEN_MEDIATED_ACTIVATION_CASCADE	REACTOME_GLUCOSE_TRANSPORT	0.16	9086	464.767	718	16	8.26744	1.5e-05	P	AKT1,AKT2,AKT3,COL1A1,COL1A2,FCER1G,FYN,GP6,LCP2,LYN,PIK3CA,PIK3CB,PIK3CG,PIK3R1,PIK3R5,PIK3R6,PLCG2,PRKCZ,SYK,VAV1,VAV2,VAV3	AAAS,G6PC,GCK,GCKR,HK1,HK2,HK3,NUP133,NUP153,NUP155,NUP160,NUP188,NUP205,NUP210,NUP214,NUP35,NUP50,NUP85,NUP88,NUP93,NUP98,NUPL1,NUPL2,RAE1,SEH1L,SLC2A1,SLC2A2,SLC2A3,SLC2A4,SLC37A4,TPR
8	BIOCARTA_HER2_PATHWAY	REACTOME_MEMBRANE_TRAFFICKING	0.16	11618	594.284	862	16	9.79997	2e-05	P	CARM1,EGFR,ERBB3,ERBB4,ESR1,GRB2,GRIP1,HRAS,IL6,IL6R,IL6ST,MAPK1,MAPK3,PIK3CA,PIK3CG,PIK3R1,RAF1,SHC1,SOS1,STAT3	AP1B1,AP1G1,AP1M1,AP1M2,AP1S1,AP1S3,AP3B1,AP3S1,AP4B1,AP4E1,ARF1,ARFGAP1,ARRB1,BLOC1S1,BLOC1S3,CLINT1,CLTA,CNO,COPA,COPB2,COPE,COPG,COPZ1,CPD,CTSZ,DNAJC6,DNASE2,DTNBP1,FTH1,FTL,GAK,GBF1,GNS,HIP1R,HSPA8,IGF2R,M6PR,NAPA,NECAP1,PICALM,PIK3C2A,PLDN,PREB,PUM1,RAB5C,SAR1B,SEC13,SEC23A,SEC24B,SEC24D,SEC31A,SH3D19,SH3GL2,SNAP23,SNAPIN,SNX2,SNX5,SNX9,STX4,TFRC,TGOLN2,TPD52,TPD52L1,TXNDC5,VAMP2,VAMP8
8	REACTOME_CELL_SURFACE_INTERACTIONS_AT_THE_VASCULAR_WALL	REACTOME_GOLGI_ASSOCIATED_VESICLE_BIOGENESIS	0.16	34867	1783.52	2531	16	7.46231	1e-05	P	AMICA1,ANGPT1,ANGPT2,ANGPT4,APOB,ATP1B1,ATP1B2,ATP1B3,BSG,CAV1,CD177,CD2,CD244,CD47,CD48,CD58,CD84,COL1A1,COL1A2,CXADR,ESAM,F11R,F2,FCER1G,FN1,FYN,GAS6,GP6,GRB14,GRB2,HRAS,INPP5D,ITGA3,ITGA4,ITGA5,ITGA6,ITGAL,ITGAM,ITGAV,ITGAX,ITGB1,ITGB2,ITGB3,JAM2,JAM3,KRAS,LCK,LYN,MAG,MERTK,MMP1,NRAS,OLR1,PECAM1,PF4,PF4V1,PIK3CA,PIK3CB,PIK3R1,PLCG1,PPIA,PPIL2,PROC,PROS1,PTPN11,SELL,SELP,SELPLG,SHC1,SIRPA,SIRPG…	AP1B1,AP1G1,AP1M1,AP1M2,AP1S1,AP1S3,AP3B1,AP3S1,AP4B1,AP4E1,ARF1,ARRB1,BLOC1S1,BLOC1S3,CLINT1,CLTA,CNO,CPD,DNAJC6,DNM2,DTNBP1,FTH1,FTL,GAK,HIP1R,HSPA8,IGF2R,NAPA,NECAP1,PICALM,PIK3C2A,PLDN,PUM1,RAB5C,SH3D19,SH3GL2,SNAPIN,SNX2,SNX5,SNX9,TFRC,TGOLN2,TPD52,TPD52L1,TXNDC5,VAMP2,VAMP8
10	BIOCARTA_IL12_PATHWAY	BIOCARTA_RAC1_PATHWAY	0.16	3825	195.656	356	16	7.32201	5e-06	P	CD247,CD3D,CD3E,CD3G,IL12A,IL12B,IL12RB1,IL12RB2,IL18,IL18R1,JAK2,JUN,MAP2K6,MAPK14,MAPK8,STAT4,TYK2	CDK5,CDK5R1,CHN1,LIMK1,MAP3K1,MYL2,MYLK,NCF2,PAK1,PDGFRA,PIK3CA,PIK3CG,PIK3R1,PLD1,PPP1R12B,RAC1,RALBP1,RPS6KB1,TRIO,VAV1
10	BIOCARTA_HCMV_PATHWAY	BIOCARTA_NKT_PATHWAY	0.16	2108	107.828	228	16	6.73178	5e-06	P	AKT1,CREB1,MAP2K2,MAP2K3,MAP2K6,MAP3K1,MAPK1,MAPK14,MAPK3,NFKB1,PIK3CA,PIK3CG,PIK3R1	CCL3,CCL4,CCR1,CCR3,CCR4,CCR7,CD28,CD4,CSF2,CXCR4,IFNGR1,IFNGR2,IL12A,IL12B,IL12RB1,IL12RB2,IL18R1,IL2,IL4,IL4R,IL5,TGFB1,TGFB2,TGFB3
8	BIOCARTA_ARAP_PATHWAY	REACTOME_CD28_CO_STIMULATION	0.16	2025	103.583	206	16	6.70251	5e-06	P	ARF1,ARFGAP1,ARFGAP3,ARFGEF2,CLTB,COPA,GBF1,GPLD1,KDELR1,KDELR2,KDELR3	AKT1,AKT2,AKT3,CD28,CD80,CD86,CDC42,FYN,GRAP2,GRB2,LCK,LYN,MAP3K14,MAP3K8,MAPKAP1,PAK1,PAK2,PIK3CA,PIK3R1,RAC1,RICTOR,SRC,THEM4,TRIB3,VAV1,YES1
8	REACTOME_GOLGI_ASSOCIATED_VESICLE_BIOGENESIS	REACTOME_PECAM1_INTERACTIONS	0.16	3927	200.874	359	16	7.08641	1e-05	P	AP1B1,AP1G1,AP1M1,AP1M2,AP1S1,AP1S3,AP3B1,AP3S1,AP4B1,AP4E1,ARF1,ARRB1,BLOC1S1,BLOC1S3,CLINT1,CLTA,CNO,CPD,DNAJC6,DNM2,DTNBP1,FTH1,FTL,GAK,HIP1R,HSPA8,IGF2R,NAPA,NECAP1,PICALM,PIK3C2A,PLDN,PUM1,RAB5C,SH3D19,SH3GL2,SNAPIN,SNX2,SNX5,SNX9,TFRC,TGOLN2,TPD52,TPD52L1,TXNDC5,VAMP2,VAMP8	FYN,INPP5D,ITGAV,ITGB3,LCK,LYN,PECAM1,PLCG1,PTPN11,SRC,YES1
8	BIOCARTA_IGF1_PATHWAY	REACTOME_CLATHRIN_DERIVED_VESICLE_BUDDING	0.16	7552	386.3	598	16	7.89091	1.5e-05	P	CSNK2A1,FOS,GRB2,HRAS,IGF1,IGF1R,IRS1,JUN,MAPK3,MAPK8,PIK3CA,PIK3CG,PIK3R1,PTPN11,RAF1,RASA1,SHC1,SOS1,SRF	AP1B1,AP1G1,AP1M1,AP1M2,AP1S1,AP1S3,AP3B1,AP3S1,AP4B1,AP4E1,ARF1,ARRB1,BLOC1S1,BLOC1S3,CLINT1,CLTA,CNO,CPD,CTSZ,DNAJC6,DNASE2,DNM2,DTNBP1,FTH1,FTL,GAK,GBF1,GNS,HIP1R,HSPA8,IGF2R,M6PR,NAPA,NECAP1,PICALM,PIK3C2A,PLDN,PUM1,RAB5C,SH3D19,SH3GL2,SNAP23,SNAPIN,SNX2,SNX5,SNX9,STX4,TFRC,TGOLN2,TPD52,TPD52L1,TXNDC5,VAMP2,VAMP8
3	KEGG_GALACTOSE_METABOLISM	REACTOME_GOLGI_ASSOCIATED_VESICLE_BIOGENESIS	0.16	9758	499.141	776	16	7.86052	1.5e-05	P	AKR1B1,B4GALT1,B4GALT2,G6PC,G6PC2,GAA,GALE,GALK1,GALT,GANC,GCK,GLB1,HK1,HK2,HK3,LALBA,LCT,MGAM,PFKL,PFKP,PGM1,PGM2,UGP2	AP1B1,AP1G1,AP1M1,AP1M2,AP1S1,AP1S3,AP3B1,AP3S1,AP4B1,AP4E1,ARF1,ARRB1,BLOC1S1,BLOC1S3,CLINT1,CLTA,CNO,CPD,DNAJC6,DNM2,DTNBP1,FTH1,FTL,GAK,HIP1R,HSPA8,IGF2R,NAPA,NECAP1,PICALM,PIK3C2A,PLDN,PUM1,RAB5C,SH3D19,SH3GL2,SNAPIN,SNX2,SNX5,SNX9,TFRC,TGOLN2,TPD52,TPD52L1,TXNDC5,VAMP2,VAMP8
8	REACTOME_GOLGI_ASSOCIATED_VESICLE_BIOGENESIS	REACTOME_SEMAPHORIN_INTERACTIONS	0.17	26061	1333.07	1905	16	6.4485	1e-05	P	AP1B1,AP1G1,AP1M1,AP1M2,AP1S1,AP1S3,AP3B1,AP3S1,AP4B1,AP4E1,ARF1,ARRB1,BLOC1S1,BLOC1S3,CLINT1,CLTA,CNO,CPD,DNAJC6,DNM2,DTNBP1,FTH1,FTL,GAK,HIP1R,HSPA8,IGF2R,NAPA,NECAP1,PICALM,PIK3C2A,PLDN,PUM1,RAB5C,SH3D19,SH3GL2,SNAPIN,SNX2,SNX5,SNX9,TFRC,TGOLN2,TPD52,TPD52L1,TXNDC5,VAMP2,VAMP8	ARHGEF11,ARHGEF12,CD72,CDC42,CDK5,CDK5R1,CRMP1,DPYSL2,DPYSL3,DPYSL4,FARP2,FES,FYN,GRLF1,GSK3B,HSP90AA1,HSP90AB1,ITGA1,ITGB1,LIMK1,LIMK2,MET,MYH10,MYH11,MYH14,MYH9,MYL6,MYL9,NRP1,PAK1,PAK2,PIP5K1C,PLXNA1,PLXNA2,PLXNA4,PLXNB1,PLXNC1,PLXND1,PTPRC,RAC1,RAC2,RHOA,RHOB,RHOC,RHOG,RND1,ROCK1,ROCK2,RRAS,SEMA3A,SEMA3E,SEMA4A,SEMA4D,SEMA5A,SEMA6A,SEMA6D,TLN1,TREM2,TYROBP
10	BIOCARTA_GCR_PATHWAY	BIOCARTA_IL12_PATHWAY	0.17	2601	133.046	249	16	6.30803	1e-05	P	ADRB2,AKT1,ANXA1,CALM1,CALM2,CALM3,CORIN,GNAS,GNB1,GNGT1,HSP90AA1,NFKB1,NOS3,NPPA,NR3C1,PIK3CA,PIK3CG,PIK3R1	CD247,CD3D,CD3E,CD3G,IL12A,IL12B,IL12RB1,IL12RB2,IL18,IL18R1,JAK2,JUN,MAP2K6,MAPK14,MAPK8,STAT4,TYK2
12	BIOCARTA_HCMV_PATHWAY	BIOCARTA_RACCYCD_PATHWAY	0.17	576	29.4636	77	16	6.26134	1e-05	P	CREB1,MAP2K2,MAP2K3,MAP2K6,MAP3K1,MAPK14,PIK3CG	CCND1,CCNE1,CDK2,CDK4,CDK6,CDKN1A,CDKN1B,CHUK,E2F1,HRAS,NFKBIA,PAK1,RAC1,RAF1,RHOA,TFDP1
4	KEGG_FC_EPSILON_RI_SIGNALING_PATHWAY	REACTOME_GLUCOSE_TRANSPORT	0.17	19096	976.799	1401	16	10.0464	2.5e-05	P	AKT1,AKT2,AKT3,CSF2,FCER1A,FCER1G,FYN,GAB2,GRB2,HRAS,IL13,IL3,IL4,IL5,INPP5D,KRAS,LAT,LCP2,LYN,MAP2K2,MAP2K3,MAP2K4,MAP2K6,MAP2K7,MAPK1,MAPK10,MAPK12,MAPK13,MAPK14,MAPK3,MAPK8,MAPK9,MS4A2,NRAS,PDK1,PIK3CA,PIK3CB,PIK3CD,PIK3CG,PIK3R1,PIK3R3,PIK3R5,PLA2G12A,PLA2G12B,PLA2G1B,PLA2G2A,PLA2G2C,PLA2G2D,PLA2G2E,PLA2G2F,PLA2G3,PLA2G4A,PLA2G4E,PLA2G5,PLA2G6,PLCG1,PLCG2,PRKCA,PRKCE,RAC1,RAC2,RAC3,RAF1,SOS1,…	AAAS,G6PC,GCK,GCKR,HK1,HK2,HK3,NUP133,NUP153,NUP155,NUP160,NUP188,NUP205,NUP210,NUP214,NUP35,NUP50,NUP85,NUP88,NUP93,NUP98,NUPL1,NUPL2,RAE1,SEH1L,SLC2A1,SLC2A2,SLC2A3,SLC2A4,SLC37A4,TPR
6	KEGG_GALACTOSE_METABOLISM	BIOCARTA_HCMV_PATHWAY	0.18	2788	142.612	282	16	5.40278	5e-06	P	AKR1B1,B4GALT1,B4GALT2,G6PC,G6PC2,GAA,GALE,GALK1,GALT,GANC,GCK,GLB1,HK1,HK2,HK3,LALBA,LCT,MGAM,PFKL,PFKP,PGM1,PGM2,UGP2	AKT1,CREB1,MAP2K2,MAP2K3,MAP2K6,MAP3K1,MAPK1,MAPK14,MAPK3,NFKB1,PIK3CA,PIK3CG,PIK3R1
8	KEGG_LYSOSOME	BIOCARTA_HCMV_PATHWAY	0.18	8448	432.132	768	16	5.23919	5e-06	P	ABCA2,ABCB9,ACP2,ACP5,AGA,AP1B1,AP1G1,AP1M1,AP1M2,AP1S1,AP1S3,AP3B1,AP3B2,AP3D1,AP3M2,AP3S1,AP3S2,AP4B1,AP4E1,AP4S1,ARSA,ARSB,ARSG,ASAH1,ATP6V0A2,ATP6V0A4,ATP6V0B,ATP6V0D2,ATP6V1H,CD164,CD63,CLN3,CLN5,CLTA,CLTB,CLTCL1,CTNS,CTSA,CTSB,CTSC,CTSD,CTSH,CTSL1,CTSL2,CTSO,CTSW,CTSZ,DNASE2,DNASE2B,ENTPD4,FUCA1,GAA,GALC,GALNS,GBA,GGA1,GGA3,GLB1,GM2A,GNPTAB,GNPTG,GNS,GUSB,HEXB,HGSNAT,HYAL1,IDUA,IGF2R,LAMP1,…	AKT1,CREB1,MAP2K2,MAP2K3,MAP2K6,MAP3K1,MAPK1,MAPK14,MAPK3,NFKB1,PIK3CA,PIK3CG,PIK3R1
12	BIOCARTA_G1_PATHWAY	BIOCARTA_HCMV_PATHWAY	0.18	1836	93.9151	188	16	4.0897	5e-06	P	ABL1,ATM,CCNA1,CCND1,CCNE1,CDK2,CDK4,CDK6,CDKN1A,CDKN1B,CDKN2A,CDKN2B,E2F1,GSK3B,HDAC1,SKP2,SMAD3,TFDP1,TGFB1,TGFB2,TGFB3,TP53	AKT1,CREB1,MAP2K2,MAP2K3,MAP2K6,MAP3K1,MAPK1,MAPK14,MAPK3,NFKB1,PIK3CA,PIK3CG,PIK3R1
8	BIOCARTA_IL12_PATHWAY	REACTOME_MEMBRANE_TRAFFICKING	0.18	8058	412.183	675	16	5.51641	1e-05	P	CD247,CD3D,CD3E,CD3G,IL12A,IL12B,IL12RB1,IL12RB2,IL18,IL18R1,JAK2,JUN,MAP2K6,MAPK14,MAPK8,STAT4,TYK2	AP1B1,AP1G1,AP1M1,AP1M2,AP1S1,AP1S3,AP3B1,AP3S1,AP4B1,AP4E1,ARF1,ARFGAP1,ARRB1,BLOC1S1,BLOC1S3,CLINT1,CLTA,CNO,COPA,COPB2,COPE,COPG,COPZ1,CPD,CTSZ,DNAJC6,DNASE2,DNM2,DTNBP1,FTH1,FTL,GAK,GBF1,GNS,HIP1R,HSPA8,IGF2R,M6PR,NAPA,NECAP1,PICALM,PIK3C2A,PLDN,PREB,PUM1,RAB5C,SAR1B,SEC13,SEC23A,SEC24B,SEC24D,SEC31A,SH3D19,SH3GL2,SNAP23,SNAPIN,SNX2,SNX5,SNX9,STX4,TFRC,TGOLN2,TPD52,TPD52L1,TXNDC5,VAMP2,VAMP8
10	BIOCARTA_IL12_PATHWAY	BIOCARTA_RAS_PATHWAY	0.18	2499	127.829	234	16	5.20813	1e-05	P	CD247,CD3D,CD3E,CD3G,IL12A,IL12B,IL12RB1,IL12RB2,IL18,IL18R1,JAK2,JUN,MAP2K6,MAPK14,MAPK8,STAT4,TYK2	AKT1,BAD,CASP9,CDC42,CHUK,HRAS,MAPK3,NFKB1,PIK3CA,PIK3CG,PIK3R1,PLD1,RAC1,RAF1,RALA,RALBP1,RALGDS,RHOA
8	BIOCARTA_HCMV_PATHWAY	REACTOME_MEMBRANE_TRAFFICKING	0.18	5372	274.789	506	16	5.18372	1e-05	P	AKT1,CREB1,MAP2K2,MAP2K3,MAP2K6,MAP3K1,MAPK1,MAPK14,MAPK3,NFKB1,PIK3CA,PIK3CG,PIK3R1	AP1B1,AP1G1,AP1M1,AP1M2,AP1S1,AP1S3,AP3B1,AP3S1,AP4B1,AP4E1,ARF1,ARFGAP1,ARRB1,BLOC1S1,BLOC1S3,CLINT1,CLTA,CNO,COPA,COPB2,COPE,COPG,COPZ1,CPD,CTSZ,DNAJC6,DNASE2,DNM2,DTNBP1,FTH1,FTL,GAK,GBF1,GNS,HIP1R,HSPA8,IGF2R,M6PR,NAPA,NECAP1,PICALM,PIK3C2A,PLDN,PREB,PUM1,RAB5C,SAR1B,SEC13,SEC23A,SEC24B,SEC24D,SEC31A,SH3D19,SH3GL2,SNAP23,SNAPIN,SNX2,SNX5,SNX9,STX4,TFRC,TGOLN2,TPD52,TPD52L1,TXNDC5,VAMP2,VAMP8
8	BIOCARTA_HER2_PATHWAY	REACTOME_CLATHRIN_DERIVED_VESICLE_BUDDING	0.19	9398	480.727	740	16	9.16876	2e-05	P	CARM1,EGFR,ERBB3,ERBB4,ESR1,GRB2,GRIP1,HRAS,IL6,IL6R,IL6ST,MAPK1,MAPK3,PIK3CA,PIK3CG,PIK3R1,RAF1,SHC1,SOS1,STAT3	AP1B1,AP1G1,AP1M1,AP1M2,AP1S1,AP1S3,AP3B1,AP3S1,AP4B1,AP4E1,ARF1,ARRB1,BLOC1S1,BLOC1S3,CLINT1,CLTA,CNO,CPD,CTSZ,DNAJC6,DNASE2,DTNBP1,FTH1,FTL,GAK,GBF1,GNS,HIP1R,HSPA8,IGF2R,M6PR,NAPA,NECAP1,PICALM,PIK3C2A,PLDN,PUM1,RAB5C,SH3D19,SH3GL2,SNAP23,SNAPIN,SNX2,SNX5,SNX9,STX4,TFRC,TGOLN2,TPD52,TPD52L1,TXNDC5,VAMP2,VAMP8
8	BIOCARTA_NTHI_PATHWAY	REACTOME_CLATHRIN_DERIVED_VESICLE_BUDDING	0.19	7680	392.847	611	16	8.36259	2e-05	P	CHUK,CREBBP,DUSP1,IL1B,MAP2K3,MAP2K6,MAP3K14,MAP3K7,MAPK14,MYD88,NFKB1,NFKBIA,NR3C1,SMAD3,TGFBR1,TGFBR2,TLR2	AP1B1,AP1G1,AP1M1,AP1M2,AP1S1,AP1S3,AP3B1,AP3S1,AP4B1,AP4E1,ARF1,ARRB1,BLOC1S1,BLOC1S3,CLINT1,CLTA,CNO,CPD,CTSZ,DNAJC6,DNASE2,DNM2,DTNBP1,FTH1,FTL,GAK,GBF1,GNS,HIP1R,HSPA8,IGF2R,M6PR,NAPA,NECAP1,PICALM,PIK3C2A,PLDN,PUM1,RAB5C,SH3D19,SH3GL2,SNAP23,SNAPIN,SNX2,SNX5,SNX9,STX4,TFRC,TGOLN2,TPD52,TPD52L1,TXNDC5,VAMP2,VAMP8
4	REACTOME_PLATELET_ADHESION_TO_EXPOSED_COLLAGEN	REACTOME_GLUCOSE_TRANSPORT	0.19	3696	189.058	333	16	7.22936	1.5e-05	P	CD36,COL1A1,COL1A2,FCER1G,FYN,GP1BA,GP1BB,GP5,GP6,GP9,ITGA2,ITGB1,LYN,VWF	AAAS,G6PC,GCK,GCKR,HK1,HK2,HK3,NUP133,NUP153,NUP155,NUP160,NUP188,NUP205,NUP210,NUP214,NUP35,NUP50,NUP85,NUP88,NUP93,NUP98,NUPL1,NUPL2,RAE1,SEH1L,SLC2A1,SLC2A2,SLC2A3,SLC2A4,SLC37A4,TPR
3	REACTOME_CLATHRIN_DERIVED_VESICLE_BUDDING	REACTOME_GLUCOSE_TRANSPORT	0.19	9856	504.154	764	16	8.23049	2e-05	P	AP1B1,AP1G1,AP1M1,AP1M2,AP1S1,AP1S3,AP3B1,AP3S1,AP4B1,AP4E1,ARF1,ARRB1,BLOC1S1,BLOC1S3,CLINT1,CLTA,CNO,CPD,CTSZ,DNAJC6,DNASE2,DNM2,DTNBP1,FTH1,FTL,GAK,GBF1,GNS,HIP1R,HSPA8,IGF2R,M6PR,NAPA,NECAP1,PICALM,PIK3C2A,PLDN,PUM1,RAB5C,SH3D19,SH3GL2,SNAP23,SNAPIN,SNX2,SNX5,SNX9,STX4,TFRC,TGOLN2,TPD52,TPD52L1,TXNDC5,VAMP2,VAMP8	AAAS,G6PC,GCK,GCKR,HK1,HK2,HK3,NUP133,NUP153,NUP155,NUP160,NUP188,NUP205,NUP210,NUP214,NUP35,NUP50,NUP85,NUP88,NUP93,NUP98,NUPL1,NUPL2,RAE1,SEH1L,SLC2A1,SLC2A2,SLC2A3,SLC2A4,SLC37A4,TPR
4	BIOCARTA_ECM_PATHWAY	REACTOME_GLUCOSE_TRANSPORT	0.19	4543	232.384	381	16	8.0279	2e-05	P	ARHGAP5,DIAPH1,FYN,GSN,HRAS,ITGA1,ITGB1,MAPK1,MAPK3,MYL2,MYLK,PFN1,PIK3CA,PIK3CG,PIK3R1,PTK2,PXN,RAF1,RHOA,ROCK1,SHC1,SRC,TLN1	AAAS,G6PC,GCK,GCKR,HK1,HK2,HK3,NUP133,NUP153,NUP155,NUP160,NUP188,NUP205,NUP210,NUP214,NUP35,NUP50,NUP85,NUP88,NUP93,NUP98,NUPL1,NUPL2,RAE1,SEH1L,SLC2A1,SLC2A2,SLC2A3,SLC2A4,SLC37A4,TPR
8	BIOCARTA_ECM_PATHWAY	REACTOME_GOLGI_ASSOCIATED_VESICLE_BIOGENESIS	0.19	7021	359.138	577	16	7.95592	2e-05	P	ARHGAP5,DIAPH1,FYN,GSN,HRAS,ITGA1,ITGB1,MAPK1,MAPK3,MYL2,MYLK,PFN1,PIK3CA,PIK3CG,PIK3R1,PTK2,PXN,RAF1,RHOA,ROCK1,SHC1,SRC,TLN1	AP1B1,AP1G1,AP1M1,AP1M2,AP1S1,AP1S3,AP3B1,AP3S1,AP4B1,AP4E1,ARF1,ARRB1,BLOC1S1,BLOC1S3,CLINT1,CLTA,CNO,CPD,DNAJC6,DNM2,DTNBP1,FTH1,FTL,GAK,HIP1R,HSPA8,IGF2R,NAPA,NECAP1,PICALM,PIK3C2A,PLDN,PUM1,RAB5C,SH3D19,SH3GL2,SNAPIN,SNX2,SNX5,SNX9,TFRC,TGOLN2,TPD52,TPD52L1,TXNDC5,VAMP2,VAMP8
8	REACTOME_CLATHRIN_DERIVED_VESICLE_BUDDING	REACTOME_PECAM1_INTERACTIONS	0.2	4224	216.066	377	16	6.26017	1.5e-05	P	AP1B1,AP1G1,AP1M1,AP1M2,AP1S1,AP1S3,AP3B1,AP3S1,AP4B1,AP4E1,ARF1,ARRB1,BLOC1S1,BLOC1S3,CLINT1,CLTA,CNO,CPD,CTSZ,DNAJC6,DNASE2,DNM2,DTNBP1,FTH1,FTL,GAK,GBF1,GNS,HIP1R,HSPA8,IGF2R,M6PR,NAPA,NECAP1,PICALM,PIK3C2A,PLDN,PUM1,RAB5C,SH3D19,SH3GL2,SNAP23,SNAPIN,SNX2,SNX5,SNX9,STX4,TFRC,TGOLN2,TPD52,TPD52L1,TXNDC5,VAMP2,VAMP8	FYN,INPP5D,ITGAV,ITGB3,LCK,LYN,PECAM1,PLCG1,PTPN11,SRC,YES1
11	KEGG_FC_EPSILON_RI_SIGNALING_PATHWAY	REACTOME_NOTCH_HLH_TRANSCRIPTION_PATHWAY	0.2	15376	786.513	1095	16	8.34141	2.5e-05	P	AKT1,AKT2,AKT3,CSF2,FCER1A,FCER1G,FYN,GAB2,GRB2,HRAS,IL13,IL3,IL4,IL5,INPP5D,KRAS,LAT,LCP2,LYN,MAP2K2,MAP2K3,MAP2K4,MAP2K6,MAP2K7,MAPK1,MAPK10,MAPK12,MAPK13,MAPK14,MAPK3,MAPK8,MAPK9,MS4A2,NRAS,PDK1,PIK3CA,PIK3CB,PIK3CD,PIK3CG,PIK3R1,PIK3R3,PIK3R5,PLA2G12A,PLA2G12B,PLA2G1B,PLA2G2A,PLA2G2C,PLA2G2D,PLA2G2E,PLA2G2F,PLA2G3,PLA2G4A,PLA2G4E,PLA2G5,PLA2G6,PLCG1,PLCG2,PRKCA,PRKCE,RAC1,RAC2,RAC3,RAF1,SOS1,…	CREBBP,KAT2A,KAT2B,MAML1,MAML2,MAML3,NOTCH1,NOTCH2,NOTCH3,NOTCH4,RBPJ
10	BIOCARTA_TH1TH2_PATHWAY	REACTOME_PLATELET_ACTIVATION_TRIGGERS	0.21	11421	584.207	846	16	8.26892	2.5e-05	P	CD28,CD40,CD86,HLA-DRA,IFNGR1,IFNGR2,IL12A,IL12B,IL12RB1,IL12RB2,IL18,IL18R1,IL2,IL2RA,IL4,IL4R	AKT1,AKT2,AKT3,COL1A1,COL1A2,F2,F2R,F2RL2,F2RL3,FCER1G,FYN,GNA11,GNA12,GNA13,GNA14,GNA15,GNAI1,GNAI3,GNAQ,GNB1,GNB3,GNB4,GNB5,GNG10,GNG11,GNG12,GNG13,GNG2,GNG4,GNG5,GNG7,GNG8,GNGT1,GNGT2,GP6,LCP2,LYN,MAPK14,P2RY1,P2RY12,PIK3CA,PIK3CB,PIK3CG,PIK3R1,PIK3R5,PIK3R6,PLA2G4A,PLCG2,PRKCZ,SRC,SYK,TBXA2R,VAV1,VAV2,VAV3
1	KEGG_GLYCOLYSIS_GLUCONEOGENESIS	BIOCARTA_CELLCYCLE_PATHWAY	0.21	4958	253.612	397	16	8.07063	2.5e-05	P	ACSS1,ADH1A,ADH1B,ADH1C,ADH6,ADH7,AKR1A1,ALDH1A3,ALDH1B1,ALDH3A1,ALDH3A2,ALDH3B1,ALDH3B2,ALDH7A1,ALDH9A1,ALDOA,ALDOB,BPGM,DLAT,DLD,ENO1,ENO3,FBP1,FBP2,G6PC,G6PC2,GALM,GAPDH,GCK,GPI,HK1,HK2,HK3,LDHA,LDHAL6A,LDHAL6B,LDHB,LDHC,PCK1,PCK2,PDHA2,PFKL,PFKP,PGAM1,PGAM2,PGM1,PGM2,TPI1	CCNA1,CCNB1,CCND1,CCND2,CCND3,CCNE1,CCNH,CDK2,CDK4,CDK6,CDKN1A,CDKN1B,CDKN2A,CDKN2B,CDKN2C,CDKN2D,E2F1,TFDP1
3	KEGG_GALACTOSE_METABOLISM	REACTOME_CLATHRIN_DERIVED_VESICLE_BUDDING	0.21	10496	536.891	806	16	7.92445	2.5e-05	P	AKR1B1,B4GALT1,B4GALT2,G6PC,G6PC2,GAA,GALE,GALK1,GALT,GANC,GCK,GLB1,HK1,HK2,HK3,LALBA,LCT,MGAM,PFKL,PFKP,PGM1,PGM2,UGP2	AP1B1,AP1G1,AP1M1,AP1M2,AP1S1,AP1S3,AP3B1,AP3S1,AP4B1,AP4E1,ARF1,ARRB1,BLOC1S1,BLOC1S3,CLINT1,CLTA,CNO,CPD,CTSZ,DNAJC6,DNASE2,DNM2,DTNBP1,FTH1,FTL,GAK,GBF1,GNS,HIP1R,HSPA8,IGF2R,M6PR,NAPA,NECAP1,PICALM,PIK3C2A,PLDN,PUM1,RAB5C,SH3D19,SH3GL2,SNAP23,SNAPIN,SNX2,SNX5,SNX9,STX4,TFRC,TGOLN2,TPD52,TPD52L1,TXNDC5,VAMP2,VAMP8
19	REACTOME_MRNA_PROCESSING	REACTOME_GLUCOSE_TRANSPORT	0.21	4697	240.261	385	16	7.77162	2.5e-05	P	A1CF,ADAR,ADARB1,APOBEC1,CCNH,GTF2F1,GTF2F2,GTF2H1,GTF2H3,GTF2H4,MNAT1,NCBP1,NCBP2,POLR2B,POLR2C,POLR2D,POLR2E,POLR2H,POLR2I,POLR2J,POLR2K,POLR2L,RNGTT,RNMT,SUPT5H	AAAS,G6PC,GCK,GCKR,HK1,HK2,HK3,NUP133,NUP153,NUP155,NUP160,NUP188,NUP205,NUP210,NUP214,NUP35,NUP50,NUP85,NUP88,NUP93,NUP98,NUPL1,NUPL2,RAE1,SEH1L,SLC2A1,SLC2A2,SLC2A3,SLC2A4,SLC37A4,TPR
3	REACTOME_GOLGI_ASSOCIATED_VESICLE_BIOGENESIS	REACTOME_GLUCOSE_TRANSPORT	0.21	9163	468.706	728	16	7.34752	2e-05	P	AP1B1,AP1G1,AP1M1,AP1M2,AP1S1,AP1S3,AP3B1,AP3S1,AP4B1,AP4E1,ARF1,ARRB1,BLOC1S1,BLOC1S3,CLINT1,CLTA,CNO,CPD,DNAJC6,DNM2,DTNBP1,FTH1,FTL,GAK,HIP1R,HSPA8,IGF2R,NAPA,NECAP1,PICALM,PIK3C2A,PLDN,PUM1,RAB5C,SH3D19,SH3GL2,SNAPIN,SNX2,SNX5,SNX9,TFRC,TGOLN2,TPD52,TPD52L1,TXNDC5,VAMP2,VAMP8	AAAS,G6PC,GCK,GCKR,HK1,HK2,HK3,NUP133,NUP153,NUP155,NUP160,NUP188,NUP205,NUP210,NUP214,NUP35,NUP50,NUP85,NUP88,NUP93,NUP98,NUPL1,NUPL2,RAE1,SEH1L,SLC2A1,SLC2A2,SLC2A3,SLC2A4,SLC37A4,TPR
5	KEGG_GALACTOSE_METABOLISM	BIOCARTA_ARAP_PATHWAY	0.21	2050	104.862	203	16	5.70853	1.5e-05	P	AKR1B1,B4GALT1,B4GALT2,G6PC,G6PC2,GAA,GALE,GALK1,GALT,GANC,GCK,GLB1,HK1,HK2,HK3,LALBA,LCT,MGAM,PFKL,PFKP,PGM1,PGM2,UGP2	ARF1,ARFGAP1,ARFGAP3,ARFGEF2,CLTB,COPA,GBF1,GPLD1,KDELR1,KDELR2,KDELR3
15	BIOCARTA_IL12_PATHWAY	REACTOME_INTEGRIN_CELL_SURFACE_INTERACTIONS	0.21	12864	658.019	1034	16	4.9719	1.5e-05	P	CD247,CD3D,CD3E,CD3G,IL12A,IL12B,IL12RB1,IL12RB2,IL18,IL18R1,JAK2,JUN,MAP2K6,MAPK14,MAPK8,STAT4	AMICA1,APBB1IP,BCAR1,BSG,CDH1,COL1A1,COL1A2,COL2A1,COL4A1,COL4A2,COL4A3,COL4A4,CRK,F11R,FBN1,FGA,FGB,FGG,FN1,GRB2,IBSP,ICAM1,ICAM2,ICAM3,ICAM4,ITGA1,ITGA10,ITGA11,ITGA2,ITGA3,ITGA4,ITGA5,ITGA6,ITGA7,ITGA8,ITGA9,ITGAD,ITGAE,ITGAL,ITGAM,ITGAV,ITGAX,ITGB1,ITGB2,ITGB3,ITGB4,ITGB5,ITGB6,ITGB7,ITGB8,JAM2,JAM3,LAMA1,LAMA2,LAMA5,LAMB1,LAMC3,MADCAM1,PECAM1,PTK2,PTPN1,RAP1A,RAP1B,RAPGEF4,RASGRP3,SOS1,SPP1,…
10	BIOCARTA_IL12_PATHWAY	REACTOME_CELL_SURFACE_INTERACTIONS_AT_THE_VASCULAR_WALL	0.21	14943	764.364	1190	16	4.95352	1.5e-05	P	CD247,CD3D,CD3E,CD3G,IL12A,IL12B,IL12RB1,IL12RB2,IL18,IL18R1,JAK2,JUN,MAP2K6,MAPK14,MAPK8,STAT4,TYK2	AMICA1,ANGPT1,ANGPT2,ANGPT4,APOB,ATP1B1,ATP1B2,ATP1B3,BSG,CAV1,CD177,CD2,CD244,CD47,CD48,CD58,CD84,COL1A1,COL1A2,CXADR,ESAM,F11R,F2,FCER1G,FN1,FYN,GAS6,GP6,GRB14,GRB2,HRAS,INPP5D,ITGA3,ITGA4,ITGA5,ITGA6,ITGAL,ITGAM,ITGAV,ITGAX,ITGB1,ITGB2,ITGB3,JAM2,JAM3,KRAS,LCK,LYN,MAG,MERTK,MMP1,NRAS,OLR1,PECAM1,PF4,PF4V1,PIK3CA,PIK3CB,PIK3R1,PLCG1,PPIA,PPIL2,PROC,PROS1,PTPN11,SELL,SELP,SELPLG,SHC1,SIRPA,SIRPG…
7	REACTOME_GOLGI_ASSOCIATED_VESICLE_BIOGENESIS	REACTOME_RNA_POL_II_CTD_PHOSPHORYLATION_AND_INTERACTION_WITH_CE	0.22	4998	255.658	420	16	7.05111	2e-05	P	AP1B1,AP1G1,AP1M1,AP1M2,AP1S1,AP1S3,AP3B1,AP3S1,AP4B1,AP4E1,ARF1,ARRB1,BLOC1S1,BLOC1S3,CLINT1,CLTA,CNO,CPD,DNAJC6,DNM2,DTNBP1,FTH1,FTL,GAK,HIP1R,HSPA8,IGF2R,NAPA,NECAP1,PICALM,PIK3C2A,PLDN,PUM1,RAB5C,SH3D19,SH3GL2,SNAPIN,SNX2,SNX5,SNX9,TFRC,TGOLN2,TPD52,TPD52L1,TXNDC5,VAMP2,VAMP8	CCNH,GTF2F1,GTF2F2,GTF2H1,GTF2H3,GTF2H4,MNAT1,POLR2B,POLR2C,POLR2D,POLR2E,POLR2H,POLR2I,POLR2J,POLR2K,POLR2L,RNGTT,RNMT,SUPT5H
10	BIOCARTA_IL12_PATHWAY	BIOCARTA_HER2_PATHWAY	0.22	3825	195.656	338	16	4.80706	1.5e-05	P	CD247,CD3D,CD3E,CD3G,IL12A,IL12B,IL12RB1,IL12RB2,IL18,IL18R1,JAK2,JUN,MAP2K6,MAPK14,MAPK8,STAT4,TYK2	CARM1,EGFR,ERBB3,ERBB4,ESR1,GRB2,GRIP1,HRAS,IL6,IL6R,IL6ST,MAPK1,MAPK3,PIK3CA,PIK3CG,PIK3R1,RAF1,SHC1,SOS1,STAT3
8	REACTOME_CD28_CO_STIMULATION	REACTOME_MEMBRANE_TRAFFICKING	0.22	12798	654.643	973	16	7.59017	2.5e-05	P	AKT1,AKT2,AKT3,CD28,CD80,CD86,CDC42,FYN,GRAP2,GRB2,LCK,LYN,MAP3K14,MAP3K8,MAPKAP1,PAK1,PAK2,PIK3CA,PIK3R1,RAC1,RICTOR,SRC,THEM4,TRIB3,VAV1,YES1	AP1B1,AP1G1,AP1M1,AP1M2,AP1S1,AP1S3,AP3B1,AP3S1,AP4B1,AP4E1,ARF1,ARFGAP1,ARRB1,BLOC1S1,BLOC1S3,CLINT1,CLTA,CNO,COPA,COPB2,COPE,COPG,COPZ1,CPD,CTSZ,DNAJC6,DNASE2,DNM2,DTNBP1,FTH1,FTL,GAK,GBF1,GNS,HIP1R,HSPA8,IGF2R,M6PR,NAPA,NECAP1,PICALM,PIK3C2A,PLDN,PREB,PUM1,RAB5C,SAR1B,SEC13,SEC23A,SEC24B,SEC24D,SEC31A,SH3D19,SH3GL2,SNAP23,SNAPIN,SNX2,SNX5,SNX9,STX4,TFRC,TGOLN2,TPD52,TPD52L1,TXNDC5,VAMP2,VAMP8
8	KEGG_FC_EPSILON_RI_SIGNALING_PATHWAY	BIOCARTA_ARAP_PATHWAY	0.22	6200	317.142	530	16	4.49905	1.5e-05	P	AKT1,AKT2,AKT3,CSF2,FCER1A,FCER1G,FYN,GAB2,GRB2,HRAS,IL13,IL3,IL4,IL5,INPP5D,KRAS,LAT,LCP2,LYN,MAP2K2,MAP2K3,MAP2K4,MAP2K6,MAP2K7,MAPK1,MAPK10,MAPK12,MAPK13,MAPK14,MAPK3,MAPK8,MAPK9,MS4A2,NRAS,PDK1,PIK3CA,PIK3CB,PIK3CD,PIK3CG,PIK3R1,PIK3R3,PIK3R5,PLA2G12A,PLA2G12B,PLA2G1B,PLA2G2A,PLA2G2C,PLA2G2D,PLA2G2E,PLA2G2F,PLA2G3,PLA2G4A,PLA2G4E,PLA2G5,PLA2G6,PLCG1,PLCG2,PRKCA,PRKCE,RAC1,RAC2,RAC3,RAF1,SOS1,…	ARF1,ARFGAP1,ARFGAP3,ARFGEF2,CLTB,COPA,GBF1,GPLD1,KDELR1,KDELR2,KDELR3
2	KEGG_GLYCOLYSIS_GLUCONEOGENESIS	BIOCARTA_IL12_PATHWAY	0.22	6834	349.573	560	16	3.67159	1.5e-05	P	ACSS1,ADH1A,ADH1B,ADH1C,ADH6,ADH7,AKR1A1,ALDH1A3,ALDH1B1,ALDH3A1,ALDH3A2,ALDH3B1,ALDH3B2,ALDH7A1,ALDH9A1,ALDOA,ALDOB,BPGM,DLAT,DLD,ENO1,ENO3,FBP1,FBP2,G6PC,G6PC2,GALM,GAPDH,GCK,GPI,HK1,HK2,HK3,LDHA,LDHAL6A,LDHAL6B,LDHB,LDHC,PCK1,PCK2,PDHA2,PFKL,PFKP,PGAM1,PGAM2,PGM1,PGM2,TPI1	CD247,CD3D,CD3E,CD3G,IL12A,IL12B,IL12RB1,IL12RB2,IL18,IL18R1,JAK2,JUN,MAP2K6,MAPK14,MAPK8,STAT4,TYK2
8	BIOCARTA_LONGEVITY_PATHWAY	REACTOME_GOLGI_ASSOCIATED_VESICLE_BIOGENESIS	0.23	6307	322.616	514	16	6.68517	2e-05	P	AKT1,CAT,FOXO3,GH1,GHR,HRAS,IGF1,IGF1R,PIK3CA,PIK3CG,PIK3R1,SHC1,SOD1,SOD2,SOD3	AP1B1,AP1G1,AP1M1,AP1M2,AP1S1,AP1S3,AP3B1,AP3S1,AP4B1,AP4E1,ARF1,ARRB1,BLOC1S1,BLOC1S3,CLINT1,CLTA,CNO,CPD,DNAJC6,DNM2,DTNBP1,FTH1,FTL,GAK,HIP1R,HSPA8,IGF2R,NAPA,NECAP1,PICALM,PIK3C2A,PLDN,PUM1,RAB5C,SH3D19,SH3GL2,SNAPIN,SNX2,SNX5,SNX9,TFRC,TGOLN2,TPD52,TPD52L1,TXNDC5,VAMP2,VAMP8
10	BIOCARTA_IL1R_PATHWAY	REACTOME_COLLAGEN_MEDIATED_ACTIVATION_CASCADE	0.23	10384	531.162	819	16	9.18323	3e-05	P	CHUK,ECSIT,IFNA1,IFNB1,IL1A,IL1B,IL1R1,IL1RAP,IL1RN,IL6,IRAK2,IRAK3,JUN,MAP2K3,MAP2K6,MAP3K1,MAP3K14,MAP3K7,MAPK14,MAPK8,MYD88,NFKB1,NFKBIA,TGFB1,TGFB2,TGFB3,TOLLIP,TRAF6	AKT1,AKT2,AKT3,COL1A1,COL1A2,FCER1G,FYN,GP6,LCP2,LYN,PIK3CA,PIK3CB,PIK3CG,PIK3R1,PIK3R5,PIK3R6,PLCG2,PRKCZ,SYK,VAV1,VAV2,VAV3
10	BIOCARTA_NKT_PATHWAY	REACTOME_PLATELET_ACTIVATION_TRIGGERS	0.23	13272	678.889	979	16	8.77012	3e-05	P	CCL3,CCL4,CCR1,CCR3,CCR4,CCR7,CD28,CD4,CSF2,CXCR4,IFNGR1,IFNGR2,IL12A,IL12B,IL12RB1,IL12RB2,IL18R1,IL2,IL4,IL4R,IL5,TGFB1,TGFB2,TGFB3	AKT1,AKT2,AKT3,COL1A1,COL1A2,F2,F2R,F2RL2,F2RL3,FCER1G,FYN,GNA11,GNA12,GNA13,GNA14,GNA15,GNAI1,GNAI3,GNAQ,GNB1,GNB4,GNB5,GNG10,GNG11,GNG12,GNG13,GNG2,GNG4,GNG5,GNG7,GNG8,GNGT1,GNGT2,GP6,LCP2,LYN,MAPK14,P2RY1,P2RY12,PIK3CA,PIK3CB,PIK3CG,PIK3R1,PIK3R5,PIK3R6,PLA2G4A,PLCG2,PRKCZ,SRC,SYK,TBXA2R,VAV1,VAV2,VAV3
8	BIOCARTA_NTHI_PATHWAY	REACTOME_MEMBRANE_TRAFFICKING	0.23	9480	484.921	710	16	8.49953	3e-05	P	CHUK,CREBBP,DUSP1,IL1B,MAP2K3,MAP2K6,MAP3K14,MAP3K7,MAPK14,MYD88,NFKB1,NFKBIA,NR3C1,SMAD3,TGFBR1,TGFBR2,TLR2	AP1B1,AP1G1,AP1M1,AP1M2,AP1S1,AP1S3,AP3B1,AP3S1,AP4B1,AP4E1,ARF1,ARFGAP1,ARRB1,BLOC1S1,BLOC1S3,CLINT1,CLTA,CNO,COPA,COPB2,COPE,COPG,COPZ1,CPD,CTSZ,DNAJC6,DNASE2,DNM2,DTNBP1,FTH1,FTL,GAK,GBF1,GNS,HIP1R,HSPA8,IGF2R,M6PR,NAPA,NECAP1,PICALM,PIK3C2A,PLDN,PREB,PUM1,RAB5C,SAR1B,SEC13,SEC23A,SEC24B,SEC24D,SEC31A,SH3D19,SH3GL2,SNAP23,SNAPIN,SNX2,SNX5,SNX9,STX4,TFRC,TGOLN2,TPD52,TPD52L1,TXNDC5,VAMP2,VAMP8
9	KEGG_FC_EPSILON_RI_SIGNALING_PATHWAY	BIOCARTA_ACTINY_PATHWAY	0.23	7380	377.502	550	16	8.05413	3e-05	P	AKT1,AKT2,AKT3,CSF2,FCER1A,FCER1G,FYN,GAB2,GRB2,HRAS,IL13,IL3,IL4,IL5,INPP5D,KRAS,LAT,LCP2,LYN,MAP2K2,MAP2K3,MAP2K4,MAP2K6,MAP2K7,MAPK1,MAPK10,MAPK12,MAPK13,MAPK14,MAPK3,MAPK8,MAPK9,MS4A2,NRAS,PDK1,PIK3CA,PIK3CB,PIK3CD,PIK3CG,PIK3R1,PIK3R3,PIK3R5,PLA2G12A,PLA2G12B,PLA2G1B,PLA2G2A,PLA2G2C,PLA2G2D,PLA2G2E,PLA2G2F,PLA2G3,PLA2G4A,PLA2G4E,PLA2G5,PLA2G6,PLCG1,PLCG2,PRKCA,PRKCE,RAC2,RAC3,RAF1,SOS1,SYK,V…	ABI2,ACTA1,ACTR2,ACTR3,ARPC2,ARPC4,ARPC5,NCK1,NCKAP1,NTRK1,PSMA7,WASF2,WASF3,WASL
16	REACTOME_CAM_PATHWAY	REACTOME_CLATHRIN_DERIVED_VESICLE_BUDDING	0.23	12160	622.008	922	16	7.91905	3e-05	P	ADCY1,ADCY2,ADCY3,ADCY4,ADCY5,ADCY6,ADCY7,ADCY8,ADCY9,CALM1,CALM2,CALM3,CAMK4,CREB1,PDE1A,PDE1B,PDE1C,PRKACA,PRKACB,PRKACG,PRKAR1A,PRKAR2B	AP1B1,AP1G1,AP1M1,AP1M2,AP1S1,AP1S3,AP3B1,AP3S1,AP4B1,AP4E1,ARF1,ARRB1,BLOC1S1,BLOC1S3,CLINT1,CLTA,CNO,CPD,CTSZ,DNAJC6,DNASE2,DNM2,DTNBP1,FTH1,FTL,GAK,GBF1,GNS,HIP1R,HSPA8,IGF2R,M6PR,NAPA,NECAP1,PICALM,PIK3C2A,PLDN,PUM1,RAB5C,SH3D19,SH3GL2,SNAP23,SNAPIN,SNX2,SNX5,SNX9,STX4,TFRC,TGOLN2,TPD52,TPD52L1,TXNDC5,VAMP2,VAMP8
8	REACTOME_MEMBRANE_TRAFFICKING	REACTOME_PLATELET_ADHESION_TO_EXPOSED_COLLAGEN	0.23	7584	387.937	623	16	6.28324	2e-05	P	AP1B1,AP1G1,AP1M1,AP1M2,AP1S1,AP1S3,AP3B1,AP3S1,AP4B1,AP4E1,ARF1,ARFGAP1,ARRB1,BLOC1S1,BLOC1S3,CLINT1,CLTA,CNO,COPA,COPB2,COPE,COPG,COPZ1,CPD,CTSZ,DNAJC6,DNASE2,DNM2,DTNBP1,FTH1,FTL,GAK,GBF1,GNS,HIP1R,HSPA8,IGF2R,M6PR,NAPA,NECAP1,PICALM,PIK3C2A,PLDN,PREB,PUM1,RAB5C,SAR1B,SEC13,SEC23A,SEC24B,SEC24D,SEC31A,SH3D19,SH3GL2,SNAP23,SNAPIN,SNX2,SNX5,SNX9,STX4,TFRC,TGOLN2,TPD52,TPD52L1,TXNDC5,VAMP2,VAMP8	CD36,COL1A1,COL1A2,FCER1G,FYN,GP1BA,GP1BB,GP5,GP6,GP9,ITGA2,ITGB1,LYN,VWF
8	BIOCARTA_RAC1_PATHWAY	REACTOME_GOLGI_ASSOCIATED_VESICLE_BIOGENESIS	0.24	8925	456.532	709	16	7.16299	2.5e-05	P	CDK5,CDK5R1,CHN1,LIMK1,MAP3K1,MYL2,MYLK,NCF2,PAK1,PDGFRA,PIK3CA,PIK3CG,PIK3R1,PLD1,PPP1R12B,RAC1,RALBP1,RPS6KB1,TRIO,VAV1	AP1B1,AP1G1,AP1M1,AP1M2,AP1S1,AP1S3,AP3B1,AP3S1,AP4B1,AP4E1,ARF1,ARRB1,BLOC1S1,BLOC1S3,CLINT1,CLTA,CNO,CPD,DNAJC6,DNM2,DTNBP1,FTH1,FTL,GAK,HIP1R,HSPA8,IGF2R,NAPA,NECAP1,PICALM,PIK3C2A,PLDN,PUM1,RAB5C,SH3D19,SH3GL2,SNAPIN,SNX2,SNX5,SNX9,TFRC,TGOLN2,TPD52,TPD52L1,TXNDC5,VAMP2,VAMP8
4	KEGG_GLYCOLYSIS_GLUCONEOGENESIS	REACTOME_PLATELET_ADHESION_TO_EXPOSED_COLLAGEN	0.24	6251	319.751	527	16	6.78081	2.5e-05	P	ACSS1,ADH1A,ADH1B,ADH1C,ADH6,ADH7,AKR1A1,ALDH1A3,ALDH1B1,ALDH3A1,ALDH3A2,ALDH3B1,ALDH3B2,ALDH7A1,ALDH9A1,ALDOA,ALDOB,BPGM,DLAT,DLD,ENO1,FBP1,FBP2,G6PC,G6PC2,GALM,GAPDH,GCK,GPI,HK1,HK2,HK3,LDHA,LDHAL6A,LDHAL6B,LDHB,LDHC,PCK1,PCK2,PDHA2,PFKL,PFKP,PGAM1,PGAM2,PGM1,PGM2,TPI1	CD36,COL1A1,COL1A2,FCER1G,FYN,GP1BB,GP5,GP6,GP9,ITGA2,ITGB1,LYN,VWF
3	REACTOME_GOLGI_ASSOCIATED_VESICLE_BIOGENESIS	REACTOME_METABOLISM_OF_CARBOHYDRATES	0.25	27376	1400.34	1963	16	4.72858	2e-05	P	AP1B1,AP1G1,AP1M1,AP1M2,AP1S1,AP1S3,AP3B1,AP3S1,AP4B1,AP4E1,ARF1,ARRB1,BLOC1S1,BLOC1S3,CLINT1,CLTA,CNO,CPD,DNAJC6,DNM2,DTNBP1,FTH1,GAK,HIP1R,HSPA8,IGF2R,NAPA,NECAP1,PICALM,PIK3C2A,PLDN,PUM1,RAB5C,SH3D19,SH3GL2,SNAPIN,SNX2,SNX5,SNX9,TFRC,TGOLN2,TPD52,TPD52L1,TXNDC5,VAMP2,VAMP8	AAAS,ALDOA,ALDOB,AMY1A,AMY1B,AMY1C,AMY2A,AMY2B,CALM1,CALM2,CALM3,ENO1,ENO3,FBP1,FBP2,G6PC,GALE,GALK1,GALT,GAPDH,GAPDHS,GBE1,GCK,GCKR,GOT1,GOT2,GPI,GYG1,GYS2,HK1,HK2,HK3,KHK,LCT,MDH1,MGAM,NUP133,NUP153,NUP155,NUP160,NUP188,NUP205,NUP210,NUP214,NUP35,NUP50,NUP85,NUP88,NUP93,NUP98,NUPL1,NUPL2,PC,PCK1,PCK2,PFKFB2,PFKFB3,PFKFB4,PFKL,PFKP,PGAM1,PGAM2,PGLS,PGM1,PGM2,PHKB,PHKG1,PRPS1L1,PYGB,PYGL,RAE1,RPI…
7	KEGG_PYRIMIDINE_METABOLISM	REACTOME_GOLGI_ASSOCIATED_VESICLE_BIOGENESIS	0.25	24752	1266.11	1782	16	4.67378	2e-05	P	AK3,CAD,CANT1,CDA,CMPK2,CTPS,DCK,DCTD,DHODH,DPYD,DPYS,ENTPD1,ENTPD4,ENTPD5,ENTPD8,ITPA,NME1,NME1-NME2,NME2,NME5,NME6,NME7,NT5C,NT5C1A,NT5C1B,NT5C3,NT5E,NT5M,NUDT2,PNPT1,POLD1,POLD2,POLD3,POLE,POLE2,POLE3,POLE4,POLR1A,POLR1C,POLR1D,POLR1E,POLR2B,POLR2C,POLR2D,POLR2E,POLR2H,POLR2I,POLR2J,POLR2K,POLR2L,POLR3A,POLR3B,POLR3C,POLR3D,POLR3F,POLR3G,POLR3GL,POLR3K,PRIM1,PRIM2,RRM1,RRM2,RRM2B,TK1,TK2,TXNRD…	AP1B1,AP1G1,AP1M1,AP1M2,AP1S1,AP1S3,AP3B1,AP3S1,AP4B1,AP4E1,ARF1,ARRB1,BLOC1S1,BLOC1S3,CLINT1,CLTA,CNO,CPD,DNAJC6,DNM2,DTNBP1,FTH1,FTL,GAK,HIP1R,HSPA8,IGF2R,NAPA,NECAP1,PICALM,PIK3C2A,PLDN,PUM1,RAB5C,SH3D19,SH3GL2,SNAPIN,SNX2,SNX5,SNX9,TFRC,TGOLN2,TPD52,TPD52L1,TXNDC5,VAMP2,VAMP8

## Sheet: WPM_protective
(C) Within-pathway interactions associated with decreased risk(permutation p<0.005)
group: redundant discoveries are in the same group
FDR: false discovery rate
size: WPM size (length of pathway x length of pathway)
exp_interaction: expected number of interacitons
obv_interaction: observed number of interactions
chi2_global (-log10 pv): chi-square test p-value (in -log10 scale) comparing the WPM density with global network, negative values means the corresponding interaction is under enriched
chi2_local (-log10 pv) : chi-square test p-value (in -log10 scale) comparing the WPM density with local pathway, negative values means the corresponding interaction is under enriched
pvalue_snp: permutation p-value for WPM
effect: the interactions within the pathway are enriched for increased or decreased disease risk, "P" refers to "decreased risk" and "R" refers to "increased risk"
p_gene: genes in "path"
group	path	FDR	size	exp_interaction	obv_interaction	chi2_global (-log10 pv)	chi2_local (-log10 pv)	pvalue_snp	effect	p_gene
1	REACTOME_GOLGI_ASSOCIATED_VESICLE_BIOGENESIS	0	14042	718.276	1212	16	16	4e-05	P	AP1B1,AP1G1,AP1M1,AP1M2,AP1S1,AP1S3,AP3B1,AP3S1,AP4B1,AP4E1,ARF1,ARRB1,BLOC1S1,BLOC1S3,CLINT1,CLTA,CNO,CPD,DNAJC6,DNM2,DTNBP1,FTH1,FTL,GAK,HIP1R,HSPA8,IGF2R,NAPA,NECAP1,PICALM,PIK3C2A,PLDN,PUM1,RAB5C,SH3D19,SH3GL2,SNAPIN,SNX2,SNX5,SNX9,TFRC,TGOLN2,TPD52,TPD52L1,TXNDC5,VAMP2,VAMP8
1	REACTOME_CLATHRIN_DERIVED_VESICLE_BUDDING	0	16256	831.527	1316	16	16	0.000195	P	AP1B1,AP1G1,AP1M1,AP1M2,AP1S1,AP1S3,AP3B1,AP3S1,AP4B1,AP4E1,ARF1,ARRB1,BLOC1S1,BLOC1S3,CLINT1,CLTA,CNO,CPD,CTSZ,DNAJC6,DNASE2,DNM2,DTNBP1,FTH1,FTL,GAK,GBF1,GNS,HIP1R,HSPA8,IGF2R,M6PR,NAPA,NECAP1,PICALM,PIK3C2A,PLDN,PUM1,RAB5C,SH3D19,SH3GL2,SNAP23,SNAPIN,SNX2,SNX5,SNX9,STX4,TFRC,TGOLN2,TPD52,TPD52L1,TXNDC5,VAMP2,VAMP8
2	REACTOME_COLLAGEN_MEDIATED_ACTIVATION_CASCADE	0.05	13806	706.205	1104	16	13.7165	0.00037	P	AKT1,AKT2,AKT3,COL1A1,COL1A2,FCER1G,FYN,GP6,LCP2,LYN,PIK3CA,PIK3CB,PIK3CG,PIK3R1,PIK3R5,PIK3R6,PLCG2,PRKCZ,SYK,VAV1,VAV2,VAV3
1	REACTOME_MEMBRANE_TRAFFICKING	0.23	24806	1268.88	1774	16	15.6536	0.00134	P	AP1B1,AP1G1,AP1M1,AP1M2,AP1S1,AP1S3,AP3B1,AP3S1,AP4B1,AP4E1,ARF1,ARFGAP1,ARRB1,BLOC1S1,BLOC1S3,CLINT1,CLTA,CNO,COPA,COPB2,COPE,COPG,COPZ1,CPD,CTSZ,DNAJC6,DNASE2,DNM2,DTNBP1,FTH1,FTL,GAK,GBF1,GNS,HIP1R,HSPA8,IGF2R,M6PR,NAPA,NECAP1,PICALM,PIK3C2A,PLDN,PREB,PUM1,RAB5C,SAR1B,SEC13,SEC23A,SEC24B,SEC24D,SEC31A,SH3D19,SH3GL2,SNAP23,SNAPIN,SNX2,SNX5,SNX9,STX4,TFRC,TGOLN2,TPD52,TPD52L1,TXNDC5,VAMP2,VAMP8

## Sheet: PATH_protective
(D) Interaction-enriched pathways associated with decreased risk(permutation p<0.005)
group: redundant discoveries are in the same group
FDR: false discovery rate
size: length of pathway
ranksum (-log10 pv): one tail ranksum test comparing pathway SNP's degree distribution with non-pathway SNP's degree distribution
pvalue_snp: permutation p-value
effect: the interactions between this pathway and the whole genome are enriched for increased or decreased disease risk, "P" refers to "decreased risk" and "R" refers to "increased risk"
p_gene: genes in "path"
group	path	FDR	size	ranksum (-log10 pv)	pvalue_snp	effect	p_gene
3	REACTOME_GOLGI_ASSOCIATED_VESICLE_BIOGENESIS	0.1	119	4.14204	0.000145	P	AP1B1,AP1G1,AP1M1,AP1M2,AP1S1,AP1S3,AP3B1,AP3S1,AP4B1,AP4E1,ARF1,ARRB1,BLOC1S1,BLOC1S3,CLINT1,CLTA,CNO,CPD,DNAJC6,DNM2,DTNBP1,FTH1,FTL,GAK,HIP1R,HSPA8,IGF2R,NAPA,NECAP1,PICALM,PIK3C2A,PLDN,PUM1,RAB5C,SH3D19,SH3GL2,SNAPIN,SNX2,SNX5,SNX9,TFRC,TGOLN2,TPD52,TPD52L1,TXNDC5,VAMP2,VAMP8
1	BIOCARTA_HCMV_PATHWAY	0.1	34	3.77584	0.000285	P	AKT1,CREB1,MAP2K2,MAP2K3,MAP2K6,MAP3K1,MAPK1,MAPK14,MAPK3,NFKB1,PIK3CA,PIK3CG,PIK3R1
3	REACTOME_CLATHRIN_DERIVED_VESICLE_BUDDING	0.1	128	3.37394	0.000735	P	AP1B1,AP1G1,AP1M1,AP1M2,AP1S1,AP1S3,AP3B1,AP3S1,AP4B1,AP4E1,ARF1,ARRB1,BLOC1S1,BLOC1S3,CLINT1,CLTA,CNO,CPD,CTSZ,DNAJC6,DNASE2,DNM2,DTNBP1,FTH1,FTL,GAK,GBF1,GNS,HIP1R,HSPA8,IGF2R,M6PR,NAPA,NECAP1,PICALM,PIK3C2A,PLDN,PUM1,RAB5C,SH3D19,SH3GL2,SNAP23,SNAPIN,SNX2,SNX5,SNX9,STX4,TFRC,TGOLN2,TPD52,TPD52L1,TXNDC5,VAMP2,VAMP8
1	REACTOME_COLLAGEN_MEDIATED_ACTIVATION_CASCADE	0.1	118	3.33908	0.00074	P	AKT1,AKT2,AKT3,COL1A1,COL1A2,FCER1G,FYN,GP6,LCP2,LYN,PIK3CA,PIK3CB,PIK3CG,PIK3R1,PIK3R5,PIK3R6,PLCG2,PRKCZ,SYK,VAV1,VAV2,VAV3
2	BIOCARTA_IL12_PATHWAY	0.12	51	3.12254	0.001375	P	CD247,CD3D,CD3E,CD3G,IL12A,IL12B,IL12RB1,IL12RB2,IL18,IL18R1,JAK2,JUN,MAP2K6,MAPK14,MAPK8,STAT4,TYK2
0	REACTOME_CD28_CO_STIMULATION	0.37	81	2.77904	0.003215	P	AKT1,AKT2,AKT3,CD28,CD80,CD86,CDC42,FYN,GRAP2,GRB2,LCK,LYN,MAP3K14,MAP3K8,MAPKAP1,PAK1,PAK2,PIK3CA,PIK3R1,RAC1,RICTOR,SRC,THEM4,TRIB3,VAV1,YES1

## Sheet: Replication_Stats
(E) Summary of replication statistics: PD-NIA as the discovery cohort and PD-NGRC as the validation cohort
fdr cutoff: FDR cutoff
number of discoveries : number of BPMs passed the FDR cutoff in PD-NIA
Number of replications: number of BPMs that are replicated in PD-NGRC
fold: fold enrichment score is evaluated by comparing the number of replications with the expected number of replications derived from random sample permutations
fold p-value: fold enrichment p-value is estimated by random sampling
BPM replication statisitcs
fdr_cutoff	number of discoveries	number of replications	fold	fold p-value
0.05	15	2	3.33	0.05
0.1	28	3	4.29	0.02
0.15	52	4	3.64	0.02
0.2	79	5	3.57	0.01
0.25	103	6	3.52	0.005
